# Supplementary material for: Hepatocyte-like cells derived from human induced pluripotent stem cells using small molecules: implications of a transcriptomic study
Source: Stem Cell Res Ther. 2020 Sep 11;11:393. doi: 10.1186/s13287-020-01914-1 (PMC7488531; doi:10.1186/s13287-020-01914-1)
Supplement: Supplementary file 2 — Additional file 2. Supplemental Table 1. List of genes related to hepatotoxicity, drug-metabolizing enzymes, transporters, and nuclear receptors. [file 13287_2020_1914_MOESM2_ESM.xlsx]

## Sheet: Sheet1
Supplemental Table 1. List of genes related to hepatotoxicity, drug-metabolizing enzymes, transporters, and nuclear receptors
Probe Set ID	Gene Symbol	Gene Title	Entrez Gene	Representative Public ID
11733097_x_at	ALDOA	aldolase A, fructose-bisphosphate	226	NM_184041.1
11745964_x_at	ALDOA	aldolase A, fructose-bisphosphate	226	AK301993.1
11715398_a_at	APEX1	APEX nuclease (multifunctional DNA repair enzyme) 1	328	NM_001641.2
11717722_s_at	ASAH1	N-acylsphingosine amidohydrolase (acid ceramidase) 1	427	NM_177924.3
11740580_at	ASAH1	N-acylsphingosine amidohydrolase (acid ceramidase) 1	427	NM_001127505.1
11740581_s_at	ASAH1	N-acylsphingosine amidohydrolase (acid ceramidase) 1	427	NM_001127505.1
11740582_a_at	ASAH1	N-acylsphingosine amidohydrolase (acid ceramidase) 1	427	BC016828.1
11743547_a_at	ASAH1	N-acylsphingosine amidohydrolase (acid ceramidase) 1	427	DR433276
11720573_at	ATP8B1	ATPase, aminophospholipid transporter, class I, type 8B, member 1	5205	NM_005603.3
11720574_s_at	ATP8B1	ATPase, aminophospholipid transporter, class I, type 8B, member 1	5205	NM_005603.3
11736614_at	AVPR1A	arginine vasopressin receptor 1A	552	AI005066
11736615_s_at	AVPR1A	arginine vasopressin receptor 1A	552	AI005066
11736616_at	AVPR1A	arginine vasopressin receptor 1A	552	NM_000706.3
11736617_at	AVPR1A	arginine vasopressin receptor 1A	552	AF030625.1
11747053_a_at	BHMT	betaine--homocysteine S-methyltransferase	635	AK298308.1
11758077_s_at	BHMT	betaine--homocysteine S-methyltransferase	635	N39037
11715613_a_at	BTG2	BTG family, member 2	7832	BG339064
11715614_at	BTG2	BTG family, member 2	7832	BC105949.1
11715615_at	BTG2	BTG family, member 2	7832	NM_006763.2
11757933_s_at	BTG2	BTG family, member 2	7832	AI247465
11750458_x_at	CA3	carbonic anhydrase III, muscle specific	761	AK300670.1
11751534_a_at	CA3	carbonic anhydrase III, muscle specific	761	AK300677.1
11751535_s_at	CA3	carbonic anhydrase III, muscle specific	761	AK300677.1
11717805_a_at	CASP3	caspase 3, apoptosis-related cysteine peptidase	836	AK291337.1
11719838_a_at	CASP3	caspase 3, apoptosis-related cysteine peptidase	836	NM_032991.2
11719839_a_at	CASP3	caspase 3, apoptosis-related cysteine peptidase	836	U13738.1
11715674_s_at	CCNG1	cyclin G1	900	NM_004060.3
11715675_a_at	CCNG1	cyclin G1	900	U47413.1
11740980_x_at	CCNG1	cyclin G1	900	BC007093.2
11749306_a_at	CCNG1	cyclin G1	900	AK297190.1
11749307_x_at	CCNG1	cyclin G1	900	AK297190.1
11724738_a_at	CD36	CD36 molecule (thrombospondin receptor)	948	BX359586
11724875_a_at	CD36	CD36 molecule (thrombospondin receptor)	948	NM_000072.3
11758438_s_at	CD36	CD36 molecule (thrombospondin receptor)	948	DB377592
11729741_x_at	CD68	CD68 molecule	968	NM_001040059.1
11750359_x_at	CD68 /// SNORA67	CD68 molecule /// small nucleolar RNA, H/ACA box 67	968 /// 26781	AK298055.1
11723512_a_at	CDC14B	cell division cycle 14B	8555	AF064104.1
11723513_a_at	CDC14B	cell division cycle 14B	8555	NM_033331.2
11723514_a_at	CDC14B	cell division cycle 14B	8555	CV816404
11748728_a_at	CDC14B	cell division cycle 14B	8555	EF611343.1
11748730_x_at	CDC14B	cell division cycle 14B	8555	EF611343.1
11748729_s_at	CDC14B /// CDC14C	cell division cycle 14B /// cell division cycle 14C	8555 /// 168448	EF611343.1
11715387_at	CDKN1A	cyclin-dependent kinase inhibitor 1A (p21, Cip1)	1026	NM_078467.1
11715388_s_at	CDKN1A	cyclin-dependent kinase inhibitor 1A (p21, Cip1)	1026	NM_078467.1
11716638_s_at	COL4A1	collagen, type IV, alpha 1	1282	BC151220.1
11716639_a_at	COL4A1	collagen, type IV, alpha 1	1282	BC047305.1
11760558_at	COL4A1	collagen, type IV, alpha 1	1282	BC142626.1
11727416_a_at	CRYL1	crystallin, lambda 1	51084	NM_015974.2
11750031_a_at	CRYL1	crystallin, lambda 1	51084	AK301605.1
11761774_at	CRYL1	crystallin, lambda 1	51084	AK301605.1
11718743_a_at	CXCL12	chemokine (C-X-C motif) ligand 12	6387	NM_000609.4
11718744_a_at	CXCL12	chemokine (C-X-C motif) ligand 12	6387	CR450283.1
11720818_a_at	CXCL12	chemokine (C-X-C motif) ligand 12	6387	BC039893.1
11720819_s_at	CXCL12	chemokine (C-X-C motif) ligand 12	6387	BC039893.1
11753257_a_at	CXCL12	chemokine (C-X-C motif) ligand 12	6387	DQ345517.1
11724796_at	DDIT4L	DNA-damage-inducible transcript 4-like	115265	NM_145244.2
11733198_a_at	DDX39A	DEAD (Asp-Glu-Ala-Asp) box polypeptide 39A	10212	NM_005804.2
11747334_a_at	DDX39A	DEAD (Asp-Glu-Ala-Asp) box polypeptide 39A	10212	AK293911.1
11723655_a_at	DNAJB11	DnaJ (Hsp40) homolog, subfamily B, member 11	51726	BC001144.1
11717372_s_at	DNAJC3	DnaJ (Hsp40) homolog, subfamily C, member 3	5611	BC047936.1
11717373_at	DNAJC3	DnaJ (Hsp40) homolog, subfamily C, member 3	5611	CA419286
11717374_at	DNAJC3	DnaJ (Hsp40) homolog, subfamily C, member 3	5611	NM_006260.3
11746706_a_at	EMC9	ER membrane protein complex subunit 9	51016	AF151870.1
11723040_a_at	FABP1	fatty acid binding protein 1, liver	2168	NM_001443.1
11758878_x_at	FABP1	fatty acid binding protein 1, liver	2168	NM_001443.1
11723041_s_at	FABP1 /// PRDM10	fatty acid binding protein 1, liver /// PR domain containing 10	2168 /// 56980	NM_001443.1
11745459_a_at	FADS1 /// MIR1908	fatty acid desaturase 1 /// microRNA 1908	3992 /// 100302263	AF271778.1
11752670_a_at	FADS1 /// MIR1908	fatty acid desaturase 1 /// microRNA 1908	3992 /// 100302263	AK289552.1
11755251_x_at	FADS1 /// MIR1908	fatty acid desaturase 1 /// microRNA 1908	3992 /// 100302263	AK074754.1
11742763_a_at	FAM214A	family with sequence similarity 214, member A	56204	BC109128.2
11756745_a_at	FAM214A	family with sequence similarity 214, member A	56204	AK308049.1
11743314_a_at	FASN	fatty acid synthase	2194	BM975544
11717039_a_at	GADD45A	growth arrest and DNA-damage-inducible, alpha	1647	NM_001924.2
11729218_a_at	GCLC	glutamate-cysteine ligase, catalytic subunit	2729	M90656.1
11750770_a_at	GCLC	glutamate-cysteine ligase, catalytic subunit	2729	AK304288.1
11754931_a_at	GCLC	glutamate-cysteine ligase, catalytic subunit	2729	AK094940.1
11759894_at	GCLC	glutamate-cysteine ligase, catalytic subunit	2729	BC022487.1
11756634_a_at	GSR	glutathione reductase	2936	CR597200.1
11759080_at	GSR	glutathione reductase	2936	AW778946
11727665_a_at	HAO2	hydroxyacid oxidase 2 (long chain)	51179	NM_001005783.1
11741521_a_at	HAO2	hydroxyacid oxidase 2 (long chain)	51179	AY513277.1
11716939_a_at	HMOX1	heme oxygenase (decycling) 1	3162	NM_002133.1
11753445_a_at	HMOX1	heme oxygenase (decycling) 1	3162	BT019785.1
11753446_x_at	HMOX1	heme oxygenase (decycling) 1	3162	BT019785.1
11724622_a_at	HPN	hepsin	3249	NM_002151.2
11732504_a_at	HPN	hepsin	3249	NM_182983.2
11756669_x_at	HPN	hepsin	3249	CR597177.1
11716005_a_at	HYOU1	hypoxia up-regulated 1	10525	BM927701
11716006_a_at	HYOU1	hypoxia up-regulated 1	10525	DQ350134.1
11748624_a_at	HYOU1	hypoxia up-regulated 1	10525	AK297260.1
11748625_x_at	HYOU1	hypoxia up-regulated 1	10525	AK297260.1
11749688_a_at	HYOU1	hypoxia up-regulated 1	10525	AK299648.1
11749689_x_at	HYOU1	hypoxia up-regulated 1	10525	AK299648.1
11750616_a_at	HYOU1	hypoxia up-regulated 1	10525	AK301514.1
11752033_x_at	HYOU1	hypoxia up-regulated 1	10525	AK294905.1
11756961_a_at	HYOU1	hypoxia up-regulated 1	10525	CR749610.1
11732999_a_at	ICAM1	intercellular adhesion molecule 1	3383	AF340038.1
11733000_at	ICAM1	intercellular adhesion molecule 1	3383	NM_000201.2
11747499_a_at	ICAM1	intercellular adhesion molecule 1	3383	AK301412.1
11740660_a_at	IGFALS	insulin-like growth factor binding protein, acid labile subunit	3483	AK303146.1
11730757_a_at	IL6ST	interleukin 6 signal transducer (gp130, oncostatin M receptor)	3572	BQ576274
11730758_a_at	IL6ST	interleukin 6 signal transducer (gp130, oncostatin M receptor)	3572	NM_002184.2
11753579_a_at	IL6ST	interleukin 6 signal transducer (gp130, oncostatin M receptor)	3572	AB102801.1
11753878_s_at	IL6ST	interleukin 6 signal transducer (gp130, oncostatin M receptor)	3572	AB102804.1
11753879_x_at	IL6ST	interleukin 6 signal transducer (gp130, oncostatin M receptor)	3572	AB102804.1
11753886_a_at	IL6ST	interleukin 6 signal transducer (gp130, oncostatin M receptor)	3572	AB102799.1
11759037_s_at	IL6ST	interleukin 6 signal transducer (gp130, oncostatin M receptor)	3572	AL049265.1
11759038_at	IL6ST	interleukin 6 signal transducer (gp130, oncostatin M receptor)	3572	CA442335
11719170_a_at	IPO4	importin 4	79711	NM_024658.3
11754941_x_at	KRT18	keratin 18	3875	BC009754.2
11757905_x_at	KRT18	keratin 18	3875	BX378061
11752634_x_at	KRT8	keratin 8	3856	AK290938.1
11755287_x_at	KRT8	keratin 8	3856	BE868397
11756989_x_at	KRT8	keratin 8	3856	CR607975.1
11758183_x_at	KRT8	keratin 8	3856	BX417096
11758184_x_at	KRT8	keratin 8	3856	BX397115
11758188_x_at	KRT8	keratin 8	3856	BX380323
11758298_x_at	KRT8	keratin 8	3856	BX359793
11758301_x_at	KRT8	keratin 8	3856	BX381677
11734973_at	L2HGDH	L-2-hydroxyglutarate dehydrogenase	79944	BQ230374
11734974_at	L2HGDH	L-2-hydroxyglutarate dehydrogenase	79944	NM_024884.2
11746918_a_at	L2HGDH	L-2-hydroxyglutarate dehydrogenase	79944	BC006117.1
11749788_x_at	L2HGDH	L-2-hydroxyglutarate dehydrogenase	79944	AK292627.1
11733962_a_at	LGR5	leucine-rich repeat containing G protein-coupled receptor 5	8549	NM_003667.2
11759120_a_at	LGR5	leucine-rich repeat containing G protein-coupled receptor 5	8549	CR600457.1
11718972_at	LPL	lipoprotein lipase	4023	AA772239
11718973_at	LPL	lipoprotein lipase	4023	AK297164.1
11718974_at	LPL	lipoprotein lipase	4023	BC011353.1
11717620_a_at	LSS	lanosterol synthase (2,3-oxidosqualene-lanosterol cyclase)	4047	NM_001145437.1
11724199_x_at	LSS	lanosterol synthase (2,3-oxidosqualene-lanosterol cyclase)	4047	NM_002340.5
11731324_a_at	LSS	lanosterol synthase (2,3-oxidosqualene-lanosterol cyclase)	4047	NM_001001438.2
11724099_at	MAP3K6	mitogen-activated protein kinase kinase kinase 6	9064	AW771625
11724100_at	MAP3K6	mitogen-activated protein kinase kinase kinase 6	9064	NM_004672.3
11724101_a_at	MAP3K6	mitogen-activated protein kinase kinase kinase 6	9064	BC109032.2
11734301_at	MBL2	mannose-binding lectin (protein C) 2, soluble	4153	AF360991.1
11734302_at	MBL2	mannose-binding lectin (protein C) 2, soluble	4153	NM_000242.2
11736366_x_at	MCM10	minichromosome maintenance complex component 10	55388	AB042719.1
11736367_a_at	MCM10	minichromosome maintenance complex component 10	55388	NM_182751.1
11736368_a_at	MCM10	minichromosome maintenance complex component 10	55388	BC101727.1
11715307_s_at	MLXIPL	MLX interacting protein-like	51085	g78711801
11715308_s_at	MLXIPL	MLX interacting protein-like	51085	g78711800
11715309_s_at	MLXIPL	MLX interacting protein-like	51085	g78711807
11715310_s_at	MLXIPL	MLX interacting protein-like	51085	g78711808
11746187_x_at	MRPS18B	mitochondrial ribosomal protein S18B	28973	AK294086.1
11754356_x_at	MRPS18B	mitochondrial ribosomal protein S18B	28973	AA189059
11721509_s_at	NUS1	nuclear undecaprenyl pyrophosphate synthase 1 homolog (S. cerevisiae)	116150	BF112132
11721510_x_at	NUS1	nuclear undecaprenyl pyrophosphate synthase 1 homolog (S. cerevisiae)	116150	BF112132
11721511_at	NUS1	nuclear undecaprenyl pyrophosphate synthase 1 homolog (S. cerevisiae)	116150	CA412809
11758846_x_at	NUS1	nuclear undecaprenyl pyrophosphate synthase 1 homolog (S. cerevisiae)	116150	BC066910.1
11756080_s_at	NUS1 /// NUS1P3	nuclear undecaprenyl pyrophosphate synthase 1 homolog (S. cerevisiae) /// nuclear undecaprenyl pyrophosphate synthase 1 homolog (S. cerevisiae) pseudogene 3	11049 /// 116150	U82319.1
11733184_a_at	OSMR	oncostatin M receptor	9180	BC125209.1
11733185_at	OSMR	oncostatin M receptor	9180	BC125209.1
11733186_at	OSMR	oncostatin M receptor	9180	NM_003999.1
11752556_a_at	OSMR	oncostatin M receptor	9180	AK304016.1
11759644_at	OSMR	oncostatin M receptor	9180	BC010943.1
11729209_at	PDYN	prodynorphin	5173	NM_024411.2
11751374_a_at	PDYN	prodynorphin	5173	AK295512.1
11757042_a_at	PDYN	prodynorphin	5173	DC316772
11728275_at	PLA2G12A	phospholipase A2, group XIIA	81579	AF306567.1
11728276_s_at	PLA2G12A	phospholipase A2, group XIIA	81579	AF306567.1
11728277_x_at	PLA2G12A	phospholipase A2, group XIIA	81579	AF306567.1
11728278_at	PLA2G12A	phospholipase A2, group XIIA	81579	NM_030821.4
11728279_at	PLA2G12A	phospholipase A2, group XIIA	81579	AI378319
11724411_a_at	PPARA	peroxisome proliferator-activated receptor alpha	5465	NM_005036.4
11724412_a_at	PPARA	peroxisome proliferator-activated receptor alpha	5465	L02932.1
11724413_s_at	PPARA	peroxisome proliferator-activated receptor alpha	5465	BQ024839
11758903_at	PPARA	peroxisome proliferator-activated receptor alpha	5465	NM_005036.4
11763524_a_at	PPARA	peroxisome proliferator-activated receptor alpha	5465	BE280369
11763679_at	PPARA	peroxisome proliferator-activated receptor alpha	5465	AY258329.1
11763680_a_at	PPARA	peroxisome proliferator-activated receptor alpha	5465	AY258329.1
11763681_x_at	PPARA	peroxisome proliferator-activated receptor alpha	5465	AY258329.1
11764026_at	PPARA	peroxisome proliferator-activated receptor alpha	5465	AI700450
11729131_a_at	PSME3	proteasome (prosome, macropain) activator subunit 3 (PA28 gamma; Ki)	10197	BC002684.1
11729132_a_at	PSME3	proteasome (prosome, macropain) activator subunit 3 (PA28 gamma; Ki)	10197	BC001423.2
11756207_s_at	PSME3	proteasome (prosome, macropain) activator subunit 3 (PA28 gamma; Ki)	10197	CF124373
11719302_a_at	PYGL	phosphorylase, glycogen, liver	5836	NM_002863.3
11717702_a_at	RB1	retinoblastoma 1	5925	NM_000321.2
11749112_a_at	RB1	retinoblastoma 1	5925	AK299179.1
11753684_a_at	RB1	retinoblastoma 1	5925	M19701.1
11717524_s_at	RDX	radixin	5962	BU634003
11717525_s_at	RDX	radixin	5962	NM_002906.3
11717526_a_at	RDX	radixin	5962	BU078898
11717527_a_at	RDX	radixin	5962	L02320.1
11748967_a_at	RDX	radixin	5962	AK316061.1
11748968_x_at	RDX	radixin	5962	AK316061.1
11759725_a_at	RDX	radixin	5962	DQ916738.1
11761819_a_at	RDX	radixin	5962	DQ916741.1
11749185_a_at	RHBG	Rh family, B glycoprotein (gene/pseudogene)	57127	AK303799.1
11750422_a_at	RHBG	Rh family, B glycoprotein (gene/pseudogene)	57127	AK294641.1
11761586_a_at	RHBG	Rh family, B glycoprotein (gene/pseudogene)	57127	AK290840.1
11753823_a_at	S100A8	S100 calcium binding protein A8	6279	BT007378.1
11715561_s_at	SCD	stearoyl-CoA desaturase (delta-9-desaturase)	6319	BM563260
11715562_x_at	SCD	stearoyl-CoA desaturase (delta-9-desaturase)	6319	BM563260
11715563_s_at	SCD	stearoyl-CoA desaturase (delta-9-desaturase)	6319	BC062303.1
11756174_s_at	SCD	stearoyl-CoA desaturase (delta-9-desaturase)	6319	BF185501
11716490_a_at	SERPINA3	serpin peptidase inhibitor, clade A (alpha-1 antiproteinase, antitrypsin), member 3	12	NM_001085.4
11716491_s_at	SERPINA3	serpin peptidase inhibitor, clade A (alpha-1 antiproteinase, antitrypsin), member 3	12	NM_001085.4
11715636_a_at	SERPINE1	serpin peptidase inhibitor, clade E (nexin, plasminogen activator inhibitor type 1), member 1	5054	BC010860.1
11746856_a_at	SERPINE1	serpin peptidase inhibitor, clade E (nexin, plasminogen activator inhibitor type 1), member 1	5054	AK298048.1
11757312_x_at	SERPINE1	serpin peptidase inhibitor, clade E (nexin, plasminogen activator inhibitor type 1), member 1	5054	BU618641
11727181_a_at	SKIL	SKI-like oncogene	6498	NM_005414.3
11741553_a_at	SKIL	SKI-like oncogene	6498	AK300053.1
11755242_a_at	SKIL	SKI-like oncogene	6498	X15219.1
11738213_a_at	SLC17A3	solute carrier family 17 (sodium phosphate), member 3	10786	NM_006632.3
11750310_a_at	SLC17A3	solute carrier family 17 (sodium phosphate), member 3	10786	AK296082.1
11760987_a_at	SLC17A3	solute carrier family 17 (sodium phosphate), member 3	10786	AK296070.1
11734657_s_at	SLC2A14 /// SLC2A3	solute carrier family 2 (facilitated glucose transporter), member 14 /// solute carrier family 2 (facilitated glucose transporter), member 3	6515 /// 144195	BC039196.1
11736555_s_at	SLC2A14 /// SLC2A3	solute carrier family 2 (facilitated glucose transporter), member 14 /// solute carrier family 2 (facilitated glucose transporter), member 3	6515 /// 144195	AK126026.1
11736556_s_at	SLC2A14 /// SLC2A3	solute carrier family 2 (facilitated glucose transporter), member 14 /// solute carrier family 2 (facilitated glucose transporter), member 3	6515 /// 144195	NM_153449.2
11747751_s_at	SLC2A14 /// SLC2A3	solute carrier family 2 (facilitated glucose transporter), member 14 /// solute carrier family 2 (facilitated glucose transporter), member 3	6515 /// 144195	AK298673.1
11752739_s_at	SLC2A14 /// SLC2A3	solute carrier family 2 (facilitated glucose transporter), member 14 /// solute carrier family 2 (facilitated glucose transporter), member 3	6515 /// 144195	AK304509.1
11735415_a_at	SLC39A6	solute carrier family 39 (zinc transporter), member 6	25800	NM_001099406.1
11749546_a_at	SLC39A6	solute carrier family 39 (zinc transporter), member 6	25800	AK301539.1
11757587_s_at	SLC39A6	solute carrier family 39 (zinc transporter), member 6	25800	AI027127
11726892_a_at	SLC51A	solute carrier family 51, alpha subunit	200931	NM_152672.5
11761178_at	SLC51A	solute carrier family 51, alpha subunit	200931	AK300996.1
11715959_a_at	SREBF1	sterol regulatory element binding transcription factor 1	6720	BC063281.1
11735120_a_at	SREBF1	sterol regulatory element binding transcription factor 1	6720	AB373958.1
11758738_a_at	SREBF1	sterol regulatory element binding transcription factor 1	6720	NM_001005291.1
11715934_s_at	TAGLN	transgelin	6876	NM_001001522.1
11746699_x_at	TAGLN	transgelin	6876	BC092415.1
11749922_x_at	TAGLN	transgelin	6876	BC065829.1
11753627_x_at	TAGLN	transgelin	6876	BC010946.1
11754095_a_at	TAGLN	transgelin	6876	CR536484.1
11754096_x_at	TAGLN	transgelin	6876	CR536484.1
11728791_at	THRSP	thyroid hormone responsive	7069	NM_003251.2
11719919_a_at	TIMM10B	translocase of inner mitochondrial membrane 10 homolog B (yeast)	26515	BC011014.1
11719920_at	TIMM10B	translocase of inner mitochondrial membrane 10 homolog B (yeast)	26515	BC011014.1
11753807_a_at	TIMM10B	translocase of inner mitochondrial membrane 10 homolog B (yeast)	26515	AF152355.1
11757655_a_at	TIMM10B	translocase of inner mitochondrial membrane 10 homolog B (yeast)	26515	AW137120
11720367_a_at	TMEM2	transmembrane protein 2	23670	BC146780.1
11720368_a_at	TMEM2	transmembrane protein 2	23670	AK303765.1
11741535_a_at	TMEM2	transmembrane protein 2	23670	NM_001135820.1
11741536_x_at	TMEM2	transmembrane protein 2	23670	NM_001135820.1
11752173_a_at	TMEM2	transmembrane protein 2	23670	AK300405.1
11755762_a_at	TMEM2	transmembrane protein 2	23670	BC144510.1
11715649_s_at	TXNRD1	thioredoxin reductase 1	7296	NM_003330.2
11715650_a_at	TXNRD1	thioredoxin reductase 1	7296	AF208018.1
11750416_a_at	TXNRD1	thioredoxin reductase 1	7296	AK293322.1
11717413_a_at	WIPI1	WD repeat domain, phosphoinositide interacting 1	55062	NM_017983.5
11747808_a_at	WIPI1	WD repeat domain, phosphoinositide interacting 1	55062	AK301830.1
11720985_at	YRDC	yrdC domain containing (E. coli)	79693	AY286020.1
11720986_at	YRDC	yrdC domain containing (E. coli)	79693	NM_024640.3
11732978_x_at	ALB	albumin	213	BC036003.1
11747269_a_at	ALB	albumin	213	DQ986150.1
11756969_s_at	ALB	albumin	213	CR597943.1
11734732_s_at	CRP	C-reactive protein, pentraxin-related	1401	AK289443.1
11744471_s_at	CRP	C-reactive protein, pentraxin-related	1401	BC070257.1
11734275_at	HNF1A	HNF1 homeobox A	6927	NM_000545.4
11734276_at	HNF1A	HNF1 homeobox A	6927	BC104910.1
11752853_a_at	HNF1A	HNF1 homeobox A	6927	AK298422.1
11730058_at	HNF4A	hepatocyte nuclear factor 4, alpha	3172	NM_000457.3
11730059_s_at	HNF4A	hepatocyte nuclear factor 4, alpha	3172	NM_000457.3
11738423_a_at	HNF4A	hepatocyte nuclear factor 4, alpha	3172	BC137539.1
11763597_a_at	HNF4A	hepatocyte nuclear factor 4, alpha	3172	Z49825.1
11763615_a_at	HNF4A	hepatocyte nuclear factor 4, alpha	3172	FJ608822.1
11719658_a_at	TF	transferrin	7018	NM_001063.2
11751529_a_at	TF	transferrin	7018	AK293842.1
11756783_a_at	TF	transferrin	7018	BC045772.1
11762218_at	TF	transferrin	7018	AK293842.1
11718682_a_at	AFP	alpha-fetoprotein	174	NM_001134.1
11718683_s_at	AFP	alpha-fetoprotein	174	NM_001134.1
11754285_a_at	TTR	transthyretin	7276	BU784885
11721454_a_at	SERPINA1	serpin peptidase inhibitor, clade A (alpha-1 antiproteinase, antitrypsin), member 1	5265	BC015642.2
11721455_s_at	SERPINA1	serpin peptidase inhibitor, clade A (alpha-1 antiproteinase, antitrypsin), member 1	5265	BC015642.2
11721456_x_at	SERPINA1	serpin peptidase inhibitor, clade A (alpha-1 antiproteinase, antitrypsin), member 1	5265	BC015642.2
11721457_a_at	SERPINA1	serpin peptidase inhibitor, clade A (alpha-1 antiproteinase, antitrypsin), member 1	5265	NM_001127701.1
11744163_at	AADAC	arylacetamide deacetylase	13	AA702700
11730907_a_at	ABCB1	ATP-binding cassette, sub-family B (MDR/TAP), member 1	5243	AF016535.1
11759047_x_at	ABCB1	ATP-binding cassette, sub-family B (MDR/TAP), member 1	5243	AY425007.1
11759048_at	ABCB1	ATP-binding cassette, sub-family B (MDR/TAP), member 1	5243	AA994037
11752143_a_at	ABCB11	ATP-binding cassette, sub-family B (MDR/TAP), member 11	8647	AK303050.1
11732819_a_at	ABCB4	ATP-binding cassette, sub-family B (MDR/TAP), member 4	5244	NM_018849.2
11762867_at	ABCB4	ATP-binding cassette, sub-family B (MDR/TAP), member 4	5244	BC020618.2
11730409_at	ABCC2	ATP-binding cassette, sub-family C (CFTR/MRP), member 2	1244	U63970.1
11759031_at	ABCC2	ATP-binding cassette, sub-family C (CFTR/MRP), member 2	1244	CA429833
11744194_a_at	ABCC3	ATP-binding cassette, sub-family C (CFTR/MRP), member 3	8714	CB055248
11748362_s_at	ABCC3	ATP-binding cassette, sub-family C (CFTR/MRP), member 3	8714	AF085692.1
11719632_a_at	ABCC4	ATP-binding cassette, sub-family C (CFTR/MRP), member 4	10257	AY207008.1
11750651_a_at	ABCC4	ATP-binding cassette, sub-family C (CFTR/MRP), member 4	10257	AK296247.1
11752356_a_at	ABCC4	ATP-binding cassette, sub-family C (CFTR/MRP), member 4	10257	AK298953.1
11758238_s_at	ABCC4	ATP-binding cassette, sub-family C (CFTR/MRP), member 4	10257	BU933087
11724537_a_at	ABCG2	ATP-binding cassette, sub-family G (WHITE), member 2	9429	NM_004827.2
11724538_a_at	ABCG2	ATP-binding cassette, sub-family G (WHITE), member 2	9429	BC021281.2
11730237_at	ABHD10	abhydrolase domain containing 10	55347	NM_018394.2
11730238_a_at	ABHD10	abhydrolase domain containing 10	55347	BC014516.2
11748225_a_at	ABHD10	abhydrolase domain containing 10	55347	AK300018.1
11728638_at	ADH1A	alcohol dehydrogenase 1A (class I), alpha polypeptide	124	NM_000667.2
11728639_x_at	ADH1A	alcohol dehydrogenase 1A (class I), alpha polypeptide	124	NM_000667.2
11722994_s_at	ADH1A /// ADH1B /// ADH1C	alcohol dehydrogenase 1A (class I), alpha polypeptide /// alcohol dehydrogenase 1B (class I), beta polypeptide /// alcohol dehydrogenase 1C (class I), gamma polypeptide	124 /// 125 /// 126	BQ716411
11722995_at	ADH1B	alcohol dehydrogenase 1B (class I), beta polypeptide	125	D00137.1
11746322_x_at	ADH1B	alcohol dehydrogenase 1B (class I), beta polypeptide	125	AK301018.1
11746898_x_at	ADH1B	alcohol dehydrogenase 1B (class I), beta polypeptide	125	AK316501.1
11747167_x_at	ADH1B	alcohol dehydrogenase 1B (class I), beta polypeptide	125	AK299409.1
11758877_at	ADH1B	alcohol dehydrogenase 1B (class I), beta polypeptide	125	AF153821.1
11730779_at	ADH1C	alcohol dehydrogenase 1C (class I), gamma polypeptide	126	BC074771.2
11730780_x_at	ADH1C	alcohol dehydrogenase 1C (class I), gamma polypeptide	126	BC074771.2
11754277_a_at	ADH4	alcohol dehydrogenase 4 (class II), pi polypeptide	127	AA702984
11735686_a_at	ADH6	alcohol dehydrogenase 6 (class V)	130	NM_000672.3
11744437_a_at	ADH6	alcohol dehydrogenase 6 (class V)	130	BC039065.1
11751669_a_at	ADH6	alcohol dehydrogenase 6 (class V)	130	AK316326.1
11728753_at	ADH7	alcohol dehydrogenase 7 (class IV), mu or sigma polypeptide	131	NM_000673.3
11755742_a_at	ADH7	alcohol dehydrogenase 7 (class IV), mu or sigma polypeptide	131	CV574581
11739680_a_at	AHR	aryl hydrocarbon receptor	196	BC069390.1
11739681_x_at	AHR	aryl hydrocarbon receptor	196	DB377607
11751921_s_at	AHR	aryl hydrocarbon receptor	196	BC070080.1
11743044_a_at	ALDH1A1	aldehyde dehydrogenase 1 family, member A1	216	AY390731.1
11752548_a_at	ALDH1A1	aldehyde dehydrogenase 1 family, member A1	216	AK293176.1
11752549_x_at	ALDH1A1	aldehyde dehydrogenase 1 family, member A1	216	AK293176.1
11715627_x_at	ALDH2	aldehyde dehydrogenase 2 family (mitochondrial)	217	NM_000690.2
11746896_a_at	ALDH2	aldehyde dehydrogenase 2 family (mitochondrial)	217	AK301375.1
11743131_a_at	APEH	acylaminoacyl-peptide hydrolase	327	AF141383.1
11746149_x_at	BCHE	butyrylcholinesterase	590	M16474.1
11751833_a_at	BCHE	butyrylcholinesterase	590	BC008396.1
11743777_x_at	BPHL	biphenyl hydrolase-like (serine hydrolase)	670	AJ617684.1
11746888_x_at	BPHL	biphenyl hydrolase-like (serine hydrolase)	670	BC037778.1
11747939_a_at	BPHL	biphenyl hydrolase-like (serine hydrolase)	670	BC106901.1
11749350_x_at	BPHL	biphenyl hydrolase-like (serine hydrolase)	670	AK297518.1
11721638_s_at	CES1 /// CES1P1 /// LOC100653057 /// LOC100653086	carboxylesterase 1 /// carboxylesterase 1 pseudogene 1 /// liver carboxylesterase 1-like /// uncharacterized LOC100653086	1066 /// 51716 /// 100653057 /// 100653086	NM_001025195.1
11750759_at	CES1P1 /// LOC100653086	carboxylesterase 1 pseudogene 1 /// uncharacterized LOC100653086	51716 /// 100653086	AF106005.1
11728677_a_at	CES2	carboxylesterase 2	8824	D50579.1
11731769_x_at	CES2	carboxylesterase 2	8824	NM_198061.1
11729220_at	CMBL	carboxymethylenebutenolidase homolog (Pseudomonas)	134147	NM_138809.3
11755947_x_at	CMBL	carboxymethylenebutenolidase homolog (Pseudomonas)	134147	BX647141.1
11716447_s_at	COMT	catechol-O-methyltransferase	1312	NM_000754.3
11734871_s_at	COMT	catechol-O-methyltransferase	1312	BC100018.1
11734872_x_at	COMT	catechol-O-methyltransferase	1312	BC100018.1
11754132_x_at	COMT	catechol-O-methyltransferase	1312	BT007125.1
11726536_at	CYP1A1	cytochrome P450, family 1, subfamily A, polypeptide 1	1543	NM_000499.3
11754154_a_at	CYP1A1	cytochrome P450, family 1, subfamily A, polypeptide 1	1543	AY310359.1
11732107_a_at	CYP1A2	cytochrome P450, family 1, subfamily A, polypeptide 2	1544	BC067427.1
11732108_x_at	CYP1A2	cytochrome P450, family 1, subfamily A, polypeptide 2	1544	NM_000761.3
11729454_x_at	CYP2B6	cytochrome P450, family 2, subfamily B, polypeptide 6	1555	BC067431.1
11729455_x_at	CYP2B6	cytochrome P450, family 2, subfamily B, polypeptide 6	1555	NM_000767.4
11751293_x_at	CYP2B6	cytochrome P450, family 2, subfamily B, polypeptide 6	1555	AK301620.1
11729453_s_at	CYP2B6 /// CYP2B7P1	cytochrome P450, family 2, subfamily B, polypeptide 6 /// cytochrome P450, family 2, subfamily B, polypeptide 7 pseudogene 1	1555 /// 1556	BC067431.1
11715318_s_at	CYP2C19	cytochrome P450, family 2, subfamily C, polypeptide 19	1557	g4503218
11759475_at	CYP2C19	cytochrome P450, family 2, subfamily C, polypeptide 19	1557	NM_000769.1
11728250_s_at	CYP2C8	cytochrome P450, family 2, subfamily C, polypeptide 8	1558	NM_000770.3
11747879_a_at	CYP2C8	cytochrome P450, family 2, subfamily C, polypeptide 8	1558	AK298401.1
11750452_a_at	CYP2C8	cytochrome P450, family 2, subfamily C, polypeptide 8	1558	AK293328.1
11727471_a_at	CYP2C9	cytochrome P450, family 2, subfamily C, polypeptide 9	1559	NM_000771.3
11727472_x_at	CYP2C9	cytochrome P450, family 2, subfamily C, polypeptide 9	1559	NM_000771.3
11760391_at	CYP2C9	cytochrome P450, family 2, subfamily C, polypeptide 9	1559	BC070317.1
11762721_x_at	CYP2C9	cytochrome P450, family 2, subfamily C, polypeptide 9	1559	AK298458.1
11733908_x_at	CYP2D6	cytochrome P450, family 2, subfamily D, polypeptide 6	1565	BC075023.2
11733907_s_at	CYP2D6 /// CYP2D7P1	cytochrome P450, family 2, subfamily D, polypeptide 6 /// cytochrome P450, family 2, subfamily D, polypeptide 7 pseudogene 1	1564 /// 1565	BC075023.2
11731467_a_at	CYP2E1	cytochrome P450, family 2, subfamily E, polypeptide 1	1571	AF182276.1
11731468_x_at	CYP2E1	cytochrome P450, family 2, subfamily E, polypeptide 1	1571	AF182276.1
11731427_at	CYP3A4	cytochrome P450, family 3, subfamily A, polypeptide 4	1576	NM_017460.3
11731428_a_at	CYP3A4	cytochrome P450, family 3, subfamily A, polypeptide 4	1576	M18907.1
11731429_x_at	CYP3A4	cytochrome P450, family 3, subfamily A, polypeptide 4	1576	M18907.1
11762588_x_at	CYP3A4	cytochrome P450, family 3, subfamily A, polypeptide 4	1576	M13785.1
11721940_a_at	CYP3A5	cytochrome P450, family 3, subfamily A, polypeptide 5	1577	NM_000777.2
11721941_x_at	CYP3A5	cytochrome P450, family 3, subfamily A, polypeptide 5	1577	NM_000777.2
11760915_a_at	CYP3A5	cytochrome P450, family 3, subfamily A, polypeptide 5	1577	AK299002.1
11741115_s_at	CYP3A7 /// CYP3A7-CYP3AP1	cytochrome P450, family 3, subfamily A, polypeptide 7 /// CYP3A7-CYP3AP1 readthrough	1551 /// 100861540	BC067436.1
11763347_s_at	CYP3A7 /// CYP3A7-CYP3AP1	cytochrome P450, family 3, subfamily A, polypeptide 7 /// CYP3A7-CYP3AP1 readthrough	1551 /// 100861540	BX647143.1
11763348_x_at	CYP3A7 /// CYP3A7-CYP3AP1	cytochrome P450, family 3, subfamily A, polypeptide 7 /// CYP3A7-CYP3AP1 readthrough	1551 /// 100861540	BX647143.1
11750932_a_at	EPHX2	epoxide hydrolase 2, cytoplasmic	2053	AK294065.1
11754640_a_at	EPHX2	epoxide hydrolase 2, cytoplasmic	2053	AK096089.1
11720559_a_at	FMO1	flavin containing monooxygenase 1	2326	NM_002021.1
11748394_a_at	FMO1	flavin containing monooxygenase 1	2326	AK296198.1
11754496_x_at	FMO1	flavin containing monooxygenase 1	2326	AK097039.1
11726051_a_at	FMO3	flavin containing monooxygenase 3	2328	NM_001002294.1
11760670_x_at	FMO3	flavin containing monooxygenase 3	2328	AK298456.1
11724219_x_at	GSTA1	glutathione S-transferase alpha 1	2938	BC110891.1
11760136_at	GSTA1	glutathione S-transferase alpha 1	2938	AK293371.1
11757882_x_at	GSTA1 /// GSTA2	glutathione S-transferase alpha 1 /// glutathione S-transferase alpha 2	2938 /// 2939	BU784580
11731780_at	GSTA3	glutathione S-transferase alpha 3	2940	NM_000847.4
11731781_x_at	GSTA3	glutathione S-transferase alpha 3	2940	NM_000847.4
11742927_a_at	GSTA4	glutathione S-transferase alpha 4	2941	AF125272.1
11745074_a_at	GSTA4	glutathione S-transferase alpha 4	2941	BC063439.1
11745075_x_at	GSTA4	glutathione S-transferase alpha 4	2941	BC063439.1
11758625_s_at	GSTA4	glutathione S-transferase alpha 4	2941	AI200115
11751554_s_at	GSTM1 /// GSTM4	glutathione S-transferase mu 1 /// glutathione S-transferase mu 4	2944 /// 2948	DQ062813.1
11737826_at	GSTM2	glutathione S-transferase mu 2 (muscle)	2946	NM_001142368.1
11745705_at	GSTM2P1	glutathione S-transferase mu 2 (muscle) pseudogene 1	442245	AY532924.1
11745706_s_at	GSTM2P1	glutathione S-transferase mu 2 (muscle) pseudogene 1	442245	AY532924.1
11718578_a_at	GSTM3	glutathione S-transferase mu 3 (brain)	2947	BC008790.2
11718579_at	GSTM3	glutathione S-transferase mu 3 (brain)	2947	NM_000849.4
11746129_a_at	GSTM3	glutathione S-transferase mu 3 (brain)	2947	AK304300.1
11723296_x_at	GSTM4	glutathione S-transferase mu 4	2948	NM_000850.4
11735354_at	GSTM4	glutathione S-transferase mu 4	2948	NM_147148.2
11751555_x_at	GSTM4	glutathione S-transferase mu 4	2948	DQ062813.1
11742773_at	GSTM5	glutathione S-transferase mu 5	2949	AK289673.1
11725378_a_at	GSTO1	glutathione S-transferase omega 1	9446	NM_004832.1
11746499_a_at	GSTO2	glutathione S-transferase omega 2	119391	AK296266.1
11746500_x_at	GSTO2	glutathione S-transferase omega 2	119391	AK296266.1
11751692_a_at	GSTO2	glutathione S-transferase omega 2	119391	AK300508.1
11761756_x_at	GSTO2	glutathione S-transferase omega 2	119391	AK297522.1
11762281_at	GSTO2	glutathione S-transferase omega 2	119391	AK300508.1
11715344_at	GSTP1	glutathione S-transferase pi 1	2950	g194363754
11762338_at	GSTP1	glutathione S-transferase pi 1	2950	AY887902.1
11719246_a_at	GSTT1	glutathione S-transferase theta 1	2952	NM_000853.2
11722903_s_at	GSTT2 /// GSTT2B	glutathione S-transferase theta 2 /// glutathione S-transferase theta 2B (gene/pseudogene)	2953 /// 653689	NM_001080843.2
11727400_a_at	GSTZ1	glutathione S-transferase zeta 1	2954	BC001453.1
11741826_a_at	GSTZ1	glutathione S-transferase zeta 1	2954	NM_145871.2
11741827_x_at	GSTZ1	glutathione S-transferase zeta 1	2954	NM_145871.2
11716165_a_at	LOC100505828 /// MGST3	uncharacterized LOC100505828 /// microsomal glutathione S-transferase 3	4259 /// 100505828	NM_004528.2
11757020_x_at	LOC100505828 /// MGST3	uncharacterized LOC100505828 /// microsomal glutathione S-transferase 3	4259 /// 100505828	CR621489.1
11732899_s_at	LOC101060714 /// SLX1A-SULT1A3 /// SLX1B-SULT1A4 /// SULT1A1 /// SULT1A2 /// SULT1A3 /// SULT1A4	sulfotransferase 1A3/1A4-like /// SLX1A-SULT1A3 readthrough (NMD candidate) /// SLX1B-SULT1A4 readthrough (NMD candidate) /// sulfotransferase family, cytosolic, 1A, phenol-preferring, member 1 /// sulfotransferase family, cytosolic, 1A, phenol-preferring, member 2 /// sulfotransferase family, cytosolic, 1A, phenol-preferring, member 3 /// sulfotransferase family, cytosolic, 1A, phenol-preferring…	6799 /// 6817 /// 6818 /// 445329 /// 100526830 /// 100526831 /// 101060714	NM_177528.1
11752331_s_at	LOC101060714 /// SLX1A-SULT1A3 /// SLX1B-SULT1A4 /// SULT1A3 /// SULT1A4	sulfotransferase 1A3/1A4-like /// SLX1A-SULT1A3 readthrough (NMD candidate) /// SLX1B-SULT1A4 readthrough (NMD candidate) /// sulfotransferase family, cytosolic, 1A, phenol-preferring, member 3 /// sulfotransferase family, cytosolic, 1A, phenol-preferring, member 4	6818 /// 445329 /// 100526830 /// 100526831 /// 101060714	BC111011.1
11760510_at	LOC101060714 /// SLX1A-SULT1A3 /// SULT1A3 /// SULT1A4	sulfotransferase 1A3/1A4-like /// SLX1A-SULT1A3 readthrough (NMD candidate) /// sulfotransferase family, cytosolic, 1A, phenol-preferring, member 3 /// sulfotransferase family, cytosolic, 1A, phenol-preferring, member 4	6818 /// 445329 /// 100526830 /// 101060714	AK298073.1
11719676_s_at	MAOA	monoamine oxidase A	4128	NM_000240.2
11745922_a_at	MAOA	monoamine oxidase A	4128	AK293926.1
11745923_x_at	MAOA	monoamine oxidase A	4128	AK293926.1
11755443_a_at	MAOA	monoamine oxidase A	4128	BP334158
11719499_at	MAOB	monoamine oxidase B	4129	NM_000898.4
11750135_a_at	MAOB	monoamine oxidase B	4129	AK294306.1
11724470_s_at	MGST1	microsomal glutathione S-transferase 1	4257	NM_145791.1
11724471_x_at	MGST1	microsomal glutathione S-transferase 1	4257	NM_145791.1
11747570_a_at	MGST1	microsomal glutathione S-transferase 1	4257	AK291148.1
11753715_a_at	MGST2	microsomal glutathione S-transferase 2	4258	CR407640.1
11748981_a_at	NAT1	N-acetyltransferase 1 (arylamine N-acetyltransferase)	9	D90041.1
11732476_at	NAT2	N-acetyltransferase 2 (arylamine N-acetyltransferase)	10	NM_000015.2
11717567_a_at	NQO1	NAD(P)H dehydrogenase, quinone 1	1728	BC007659.2
11717568_s_at	NQO1	NAD(P)H dehydrogenase, quinone 1	1728	NM_000903.2
11748768_x_at	NR1H2	nuclear receptor subfamily 1, group H, member 2 (liver X receptor beta )	7376	U07132.1
11751235_a_at	NR1H2	nuclear receptor subfamily 1, group H, member 2 (liver X receptor beta )	7376	AK297978.1
11757339_x_at	NR1H2	nuclear receptor subfamily 1, group H, member 2 (liver X receptor beta )	7376	AI888483
11756222_a_at	NR1H4	nuclear receptor subfamily 1, group H, member 4 (farnesoid X receptor )	9971	AI190683
11738805_a_at	NR1I2	nuclear receptor subfamily 1, group I, member 2 (pregnane X receptor )	8856	NM_033013.2
11740333_a_at	NR1I2	nuclear receptor subfamily 1, group I, member 2 (pregnane X receptor )	8856	AY091855.1
11730596_a_at	NR1I3	nuclear receptor subfamily 1, group I, member 3 (constitutive androstane receptor )	9970	NM_001077482.1
11730597_x_at	NR1I3	nuclear receptor subfamily 1, group I, member 3 (constitutive androstane receptor )	9970	NM_001077482.1
11735976_a_at	NR1I3	nuclear receptor subfamily 1, group I, member 3 (constitutive androstane receptor )	9970	NM_001077473.1
11738355_x_at	NR1I3	nuclear receptor subfamily 1, group I, member 3 (constitutive androstane receptor )	9970	NM_001077475.1
11742328_x_at	NR1I3	nuclear receptor subfamily 1, group I, member 3 (constitutive androstane receptor )	9970	AY572808.1
11748320_a_at	NR1I3	nuclear receptor subfamily 1, group I, member 3 (constitutive androstane receptor )	9970	AK303796.1
11750335_a_at	NR1I3	nuclear receptor subfamily 1, group I, member 3 (constitutive androstane receptor )	9970	AK303757.1
11756010_x_at	NR1I3	nuclear receptor subfamily 1, group I, member 3 (constitutive androstane receptor )	9970	AY572820.1
11761907_at	NR1I3	nuclear receptor subfamily 1, group I, member 3 (constitutive androstane receptor )	9970	AK303757.1
11735194_a_at	NR3C1	nuclear receptor subfamily 3, group C, member 1 (glucocorticoid receptor)	2908	NM_001020825.1
11736504_a_at	NR3C1	nuclear receptor subfamily 3, group C, member 1 (glucocorticoid receptor)	2908	NM_001024094.1
11741227_a_at	NR3C1	nuclear receptor subfamily 3, group C, member 1 (glucocorticoid receptor)	2908	NM_001018076.1
11742190_a_at	NR3C1	nuclear receptor subfamily 3, group C, member 1 (glucocorticoid receptor)	2908	NM_001018074.1
11742425_a_at	NR3C1	nuclear receptor subfamily 3, group C, member 1 (glucocorticoid receptor)	2908	NM_001018075.1
11743737_a_at	NR3C1	nuclear receptor subfamily 3, group C, member 1 (glucocorticoid receptor)	2908	BQ574630
11743738_a_at	NR3C1	nuclear receptor subfamily 3, group C, member 1 (glucocorticoid receptor)	2908	CK818359
11743739_a_at	NR3C1	nuclear receptor subfamily 3, group C, member 1 (glucocorticoid receptor)	2908	CB050880
11751289_a_at	NR3C1	nuclear receptor subfamily 3, group C, member 1 (glucocorticoid receptor)	2908	AK302050.1
11755240_s_at	NR3C1	nuclear receptor subfamily 3, group C, member 1 (glucocorticoid receptor)	2908	BX648553.1
11736569_at	PON1	paraoxonase 1	5444	BC074719.2
11759206_at	PON1	paraoxonase 1	5444	D84371.1
11742503_a_at	PON3	paraoxonase 3	5446	NM_000940.2
11753074_a_at	PON3	paraoxonase 3	5446	AK304282.1
11716464_at	SIAE	sialic acid acetylesterase	54414	NM_170601.3
11752469_a_at	SIAE	sialic acid acetylesterase	54414	AF300796.1
11735143_at	SLC15A1	solute carrier family 15 (oligopeptide transporter), member 1	6564	BC096329.3
11752275_a_at	SLC15A1	solute carrier family 15 (oligopeptide transporter), member 1	6564	AY634368.1
11762662_at	SLC15A1	solute carrier family 15 (oligopeptide transporter), member 1	6564	AB001328.1
11739044_s_at	SLC15A2	solute carrier family 15 (H+/peptide transporter), member 2	6565	NM_021082.3
11739045_a_at	SLC15A2	solute carrier family 15 (H+/peptide transporter), member 2	6565	AW974548
11731577_a_at	SLC22A1	solute carrier family 22 (organic cation transporter), member 1	6580	NM_003057.2
11744845_a_at	SLC22A2	solute carrier family 22 (organic cation transporter), member 2	6582	AB075951.1
11744951_a_at	SLC22A2	solute carrier family 22 (organic cation transporter), member 2	6582	BC030978.1
11752257_a_at	SLC22A2	solute carrier family 22 (organic cation transporter), member 2	6582	BC039899.1
11756364_a_at	SLC22A2	solute carrier family 22 (organic cation transporter), member 2	6582	CR618035.1
11759795_at	SLC22A2	solute carrier family 22 (organic cation transporter), member 2	6582	BC030978.1
11726612_a_at	SLC22A6	solute carrier family 22 (organic anion transporter), member 6	9356	NM_004790.3
11726613_x_at	SLC22A6	solute carrier family 22 (organic anion transporter), member 6	9356	NM_004790.3
11742256_a_at	SLC22A6	solute carrier family 22 (organic anion transporter), member 6	9356	NM_153278.1
11750846_a_at	SLC22A6	solute carrier family 22 (organic anion transporter), member 6	9356	AK298374.1
11725993_a_at	SLC22A8	solute carrier family 22 (organic anion transporter), member 8	9376	NM_004254.2
11747810_a_at	SLC22A8	solute carrier family 22 (organic anion transporter), member 8	9376	AK298341.1
11755865_x_at	SLC22A8	solute carrier family 22 (organic anion transporter), member 8	9376	AK123243.1
11749998_a_at	SLC47A1	solute carrier family 47, member 1	55244	AK293196.1
11751364_a_at	SLC47A1	solute carrier family 47, member 1	55244	AK304647.1
11751365_x_at	SLC47A1	solute carrier family 47, member 1	55244	AK304647.1
11752489_s_at	SLC47A1	solute carrier family 47, member 1	55244	BC058882.1
11753352_a_at	SLC47A1	solute carrier family 47, member 1	55244	AK302620.1
11753353_x_at	SLC47A1	solute carrier family 47, member 1	55244	AK302620.1
11755568_a_at	SLC47A2	solute carrier family 47, member 2	146802	BC062614.1
11731188_a_at	SLCO1A2	solute carrier organic anion transporter family, member 1A2	6579	U21943.1
11741711_a_at	SLCO1A2	solute carrier organic anion transporter family, member 1A2	6579	AF279784.1
11758078_s_at	SLCO1A2	solute carrier organic anion transporter family, member 1A2	6579	DB307433
11762524_at	SLCO1A2	solute carrier organic anion transporter family, member 1A2	6579	AF085224.1
11739848_at	SLCO1B1	solute carrier organic anion transporter family, member 1B1	10599	BC114376.1
11732569_at	SLCO1B3	solute carrier organic anion transporter family, member 1B3	28234	NM_019844.2
11738473_s_at	SLCO1B3 /// SLCO1B7	solute carrier organic anion transporter family, member 1B3 /// solute carrier organic anion transporter family, member 1B7 (non-functional)	28234 /// 338821	NM_001009562.4
11762011_at	SLCO1B3 /// SLCO1B7	solute carrier organic anion transporter family, member 1B3 /// solute carrier organic anion transporter family, member 1B7 (non-functional)	28234 /// 338821	AY442326.1
11739051_a_at	SLCO2B1	solute carrier organic anion transporter family, member 2B1	11309	AK296079.1
11739052_a_at	SLCO2B1	solute carrier organic anion transporter family, member 2B1	11309	AB026256.1
11739053_a_at	SLCO2B1	solute carrier organic anion transporter family, member 2B1	11309	BM931986
11741567_x_at	SLCO2B1	solute carrier organic anion transporter family, member 2B1	11309	NM_001145211.1
11749132_a_at	SLCO2B1	solute carrier organic anion transporter family, member 2B1	11309	AK302492.1
11758259_s_at	SLCO2B1	solute carrier organic anion transporter family, member 2B1	11309	R22177
11762070_a_at	SLCO2B1	solute carrier organic anion transporter family, member 2B1	11309	AK304783.1
11734451_at	SULT1B1	sulfotransferase family, cytosolic, 1B, member 1	27284	NM_014465.3
11725597_a_at	SULT1C2	sulfotransferase family, cytosolic, 1C, member 2	6819	AF186255.1
11725598_a_at	SULT1C2	sulfotransferase family, cytosolic, 1C, member 2	6819	NM_176825.2
11750030_a_at	SULT1C2	sulfotransferase family, cytosolic, 1C, member 2	6819	AK298306.1
11724154_a_at	SULT1E1	sulfotransferase family 1E, estrogen-preferring, member 1	6783	U08098.1
11724155_at	SULT1E1	sulfotransferase family 1E, estrogen-preferring, member 1	6783	U08098.1
11724156_at	SULT1E1	sulfotransferase family 1E, estrogen-preferring, member 1	6783	NM_005420.2
11724157_x_at	SULT1E1	sulfotransferase family 1E, estrogen-preferring, member 1	6783	NM_005420.2
11730276_at	SULT2A1	sulfotransferase family, cytosolic, 2A, dehydroepiandrosterone (DHEA)-preferring, member 1	6822	U08024.1
11730277_at	SULT2A1	sulfotransferase family, cytosolic, 2A, dehydroepiandrosterone (DHEA)-preferring, member 1	6822	BC020755.1
11729444_a_at	SULT2B1	sulfotransferase family, cytosolic, 2B, member 1	6820	NM_177973.1
11724512_at	SULT4A1	sulfotransferase family 4A, member 1	25830	NM_014351.3
11724513_a_at	SULT4A1	sulfotransferase family 4A, member 1	25830	AF251263.1
11748181_a_at	SULT4A1	sulfotransferase family 4A, member 1	25830	AK294622.1
11760469_at	UGT1A1	UDP glucuronosyltransferase 1 family, polypeptide A1	54658	DQ364247.1
11718163_a_at	UGT1A1 /// UGT1A10 /// UGT1A3 /// UGT1A4 /// UGT1A5 /// UGT1A6 /// UGT1A7 /// UGT1A8 /// UGT1A9	UDP glucuronosyltransferase 1 family, polypeptide A1 /// UDP glucuronosyltransferase 1 family, polypeptide A10 /// UDP glucuronosyltransferase 1 family, polypeptide A3 /// UDP glucuronosyltransferase 1 family, polypeptide A4 /// UDP glucuronosyltransferase 1 family, polypeptide A5 /// UDP glucuronosyltransferase 1 family, polypeptide A6 /// UDP glucuronosyltransferase 1 family, polypeptide A7 ///…	54575 /// 54576 /// 54577 /// 54578 /// 54579 /// 54600 /// 54657 /// 54658 /// 54659	NM_001072.3
11724282_a_at	UGT1A1 /// UGT1A10 /// UGT1A3 /// UGT1A4 /// UGT1A5 /// UGT1A6 /// UGT1A7 /// UGT1A8 /// UGT1A9	UDP glucuronosyltransferase 1 family, polypeptide A1 /// UDP glucuronosyltransferase 1 family, polypeptide A10 /// UDP glucuronosyltransferase 1 family, polypeptide A3 /// UDP glucuronosyltransferase 1 family, polypeptide A4 /// UDP glucuronosyltransferase 1 family, polypeptide A5 /// UDP glucuronosyltransferase 1 family, polypeptide A6 /// UDP glucuronosyltransferase 1 family, polypeptide A7 ///…	54575 /// 54576 /// 54577 /// 54578 /// 54579 /// 54600 /// 54657 /// 54658 /// 54659	NM_019075.2
11732106_a_at	UGT1A1 /// UGT1A10 /// UGT1A3 /// UGT1A4 /// UGT1A5 /// UGT1A6 /// UGT1A7 /// UGT1A8 /// UGT1A9	UDP glucuronosyltransferase 1 family, polypeptide A1 /// UDP glucuronosyltransferase 1 family, polypeptide A10 /// UDP glucuronosyltransferase 1 family, polypeptide A3 /// UDP glucuronosyltransferase 1 family, polypeptide A4 /// UDP glucuronosyltransferase 1 family, polypeptide A5 /// UDP glucuronosyltransferase 1 family, polypeptide A6 /// UDP glucuronosyltransferase 1 family, polypeptide A7 ///…	54575 /// 54576 /// 54577 /// 54578 /// 54579 /// 54600 /// 54657 /// 54658 /// 54659	NM_007120.2
11741369_a_at	UGT1A1 /// UGT1A10 /// UGT1A3 /// UGT1A4 /// UGT1A5 /// UGT1A6 /// UGT1A7 /// UGT1A8 /// UGT1A9	UDP glucuronosyltransferase 1 family, polypeptide A1 /// UDP glucuronosyltransferase 1 family, polypeptide A10 /// UDP glucuronosyltransferase 1 family, polypeptide A3 /// UDP glucuronosyltransferase 1 family, polypeptide A4 /// UDP glucuronosyltransferase 1 family, polypeptide A5 /// UDP glucuronosyltransferase 1 family, polypeptide A6 /// UDP glucuronosyltransferase 1 family, polypeptide A7 ///…	54575 /// 54576 /// 54577 /// 54578 /// 54579 /// 54600 /// 54657 /// 54658 /// 54659	NM_205862.1
11748219_a_at	UGT1A1 /// UGT1A10 /// UGT1A3 /// UGT1A4 /// UGT1A5 /// UGT1A6 /// UGT1A7 /// UGT1A8 /// UGT1A9	UDP glucuronosyltransferase 1 family, polypeptide A1 /// UDP glucuronosyltransferase 1 family, polypeptide A10 /// UDP glucuronosyltransferase 1 family, polypeptide A3 /// UDP glucuronosyltransferase 1 family, polypeptide A4 /// UDP glucuronosyltransferase 1 family, polypeptide A5 /// UDP glucuronosyltransferase 1 family, polypeptide A6 /// UDP glucuronosyltransferase 1 family, polypeptide A7 ///…	54575 /// 54576 /// 54577 /// 54578 /// 54579 /// 54600 /// 54657 /// 54658 /// 54659	DQ364250.1
11750410_a_at	UGT1A1 /// UGT1A10 /// UGT1A3 /// UGT1A4 /// UGT1A5 /// UGT1A6 /// UGT1A7 /// UGT1A8 /// UGT1A9	UDP glucuronosyltransferase 1 family, polypeptide A1 /// UDP glucuronosyltransferase 1 family, polypeptide A10 /// UDP glucuronosyltransferase 1 family, polypeptide A3 /// UDP glucuronosyltransferase 1 family, polypeptide A4 /// UDP glucuronosyltransferase 1 family, polypeptide A5 /// UDP glucuronosyltransferase 1 family, polypeptide A6 /// UDP glucuronosyltransferase 1 family, polypeptide A7 ///…	54575 /// 54576 /// 54577 /// 54578 /// 54579 /// 54600 /// 54657 /// 54658 /// 54659	BC121036.1
11752269_a_at	UGT1A1 /// UGT1A10 /// UGT1A3 /// UGT1A4 /// UGT1A5 /// UGT1A6 /// UGT1A7 /// UGT1A8 /// UGT1A9	UDP glucuronosyltransferase 1 family, polypeptide A1 /// UDP glucuronosyltransferase 1 family, polypeptide A10 /// UDP glucuronosyltransferase 1 family, polypeptide A3 /// UDP glucuronosyltransferase 1 family, polypeptide A4 /// UDP glucuronosyltransferase 1 family, polypeptide A5 /// UDP glucuronosyltransferase 1 family, polypeptide A6 /// UDP glucuronosyltransferase 1 family, polypeptide A7 ///…	54575 /// 54576 /// 54577 /// 54578 /// 54579 /// 54600 /// 54657 /// 54658 /// 54659	J04093.1
11747457_x_at	UGT1A1 /// UGT1A10 /// UGT1A4 /// UGT1A6	UDP glucuronosyltransferase 1 family, polypeptide A1 /// UDP glucuronosyltransferase 1 family, polypeptide A10 /// UDP glucuronosyltransferase 1 family, polypeptide A4 /// UDP glucuronosyltransferase 1 family, polypeptide A6	54575 /// 54578 /// 54657 /// 54658	BC053576.1
11741265_s_at	UGT2B15	UDP glucuronosyltransferase 2 family, polypeptide B15	7366	AK289419.1
11741266_x_at	UGT2B15	UDP glucuronosyltransferase 2 family, polypeptide B15	7366	AK289419.1
11741267_x_at	UGT2B15	UDP glucuronosyltransferase 2 family, polypeptide B15	7366	BC171879.1
11715216_s_at	UGT2B28	UDP glucuronosyltransferase 2 family, polypeptide B28	54490	g16596679
11731588_s_at	UGT2B4	UDP glucuronosyltransferase 2 family, polypeptide B4	7363	NM_021139.2
11747071_x_at	UGT2B4	UDP glucuronosyltransferase 2 family, polypeptide B4	7363	AY529122.1
11729137_at	UGT2B7	UDP glucuronosyltransferase 2 family, polypeptide B7	7364	BC030974.1
