# Supplementary material for: Hepatocyte-like cells derived from human induced pluripotent stem cells using small molecules: implications of a transcriptomic study
Source: Stem Cell Res Ther. 2020 Sep 11;11:393. doi: 10.1186/s13287-020-01914-1 (PMC7488531; doi:10.1186/s13287-020-01914-1)
Supplement: Supplementary file 3 — Additional file 3 Supplemental Table 2. List 3480 DEGs between HLC_SM and HLC_GF (FC > 2.0 and p < 0.05). [file 13287_2020_1914_MOESM3_ESM.xlsx]

## Sheet: 3480 genes
Supplemental Table 2. List 3480 DEGs between HLC_SM and HLC_GF (FC >2.0 and p <0.05).
Genbank Acc	Gene Mfr ID	LOCUSID	GENENAME	REFSEQ	SPOTID	P	FDR	Fold Change	Total Bad Flags	Grp 1 Size	Grp 2 Size	Bad Flags Grp 1	Bad Flags Grp 2	Diff Means grp1-grp2	Mean Grp 1	Mean Grp 2	Mean Intensities Grp 1	Mean Intensities Grp 2	Mean All Intensities	Var Grp 1	Var Grp 2	t	Degs Freedom
NM_000782	11732877_a_at	1591	CYP24A1	NM_000782	34402280	0.0082	0.155	-57.4713	0	3	3	0	0	-5.8434	2.6348	8.4782	6.2816	397.152	201.717	0.0733	0.7762	-10.9808	2
BT007048	11726250_at	10551	AGR2	NM_006408	34353153	0.0001	0.0397	-49.2611	0	3	3	0	0	-5.6228	5.8567	11.4795	58.1158	2899.13	1478.62	0.0181	0.0915	-29.4163	3
AV695891	11758714_s_at	3698	ITIH2	NM_002216	34463333	0.027	0.2248	-45.8716	0	3	3	0	0	-5.5181	4.1673	9.6854	18.5155	1235.93	627.221	0.2008	2.3689	-5.9623	2
BC171879	11741267_x_at	7366	UGT2B15	NM_001076	34444589	0.0049	0.13	-39.6825	0	3	3	0	0	-5.3092	3.0406	8.3499	8.2326	349.582	178.907	0.003	0.4142	-14.2355	2
AK289419	11741265_s_at	7366	UGT2B15	NM_001076	34444586	0.0059	0.1375	-36.2319	0	3	3	0	0	-5.1789	3.3945	8.5734	10.5388	412.394	211.466	0.0134	0.4643	-12.9781	2
NM_001003954	11732637_a_at	312	ANXA13	NM_001003954	34400540	0.0056	0.1351	-35.9712	0	3	3	0	0	-5.1705	5.5639	10.7344	50.5059	1705.87	878.189	0.4418	0.0083	-13.3492	2
BG568641	11726981_a_at	1356	CP	NM_000096	34360536	0.0293	0.2295	-35.2113	0	3	3	0	0	-5.1387	4.7246	9.8634	38.6797	965.593	502.137	2.2105	0.2136	-5.7167	2
BC036818	11756496_a_at	866	SERPINA6	NM_001756	34461115	0.0003	0.0537	-33.2226	0	3	3	0	0	-5.0545	5.3665	10.4211	42.6127	1456.78	749.699	0.1925	0.36	-11.7781	4
BC005008	11729155_at	4680	CEACAM6	NM_002483	34376517	0.0074	0.1493	-30.581	0	3	3	0	0	-4.9334	6.3943	11.3277	96.8882	3245.31	1671.1	1.0533	1.8576	-5.0084	4
BC125158	11741559_a_at	312	ANXA13	NM_001003954	34445107	0.0103	0.167	-30.4878	0	3	3	0	0	-4.9301	5.797	10.7271	61.7103	1696.98	879.347	0.753	0.0071	-9.7948	2
AK309448	11756748_a_at	3990	LIPC	NM_000236	34461367	0	0.0045	-30.2115	0	3	3	0	0	-4.9172	5.7477	10.6648	53.7823	1625.15	839.466	0.0061	0.0066	-75.5572	4
CR598703	11756219_a_at	2267	FGL1	NM_004467	34460838	0.0237	0.2147	-29.8507	0	3	3	0	0	-4.9012	5.2398	10.1411	42.4578	1917.95	980.202	0.8374	3.1294	-4.2623	3
AF115926	11758952_at	10551	AGR2	NM_006408	34463571	0.0024	0.1013	-29.7619	0	3	3	0	0	-4.895	3.2953	8.1903	9.8171	300.44	155.129	0.0001	0.1766	-20.1734	2
AK296721	11746830_a_at	10551	AGR2	NM_006408	34451449	0.0069	0.1457	-28.3286	0	3	3	0	0	-4.826	3.376	8.202	10.4282	318.398	164.413	0.0284	0.4576	-11.9898	2
AK298407	11744878_x_at	3700	ITIH4 /// MUSTN1	NM_001166449	34449497	0.0006	0.0651	-27.5482	0	3	3	0	0	-4.7852	4.4503	9.2355	22.1438	623.816	322.98	0.0783	0.2075	-15.5044	3
AK300670	11750458_x_at	761	CA3	NM_005181	34455077	0.0228	0.2116	-25.4453	0	3	3	0	0	-4.669	4.9283	9.5973	30.7878	938.802	484.795	0.0676	1.4792	-6.5025	2
AK095290	11755193_x_at	1356	CP	NM_000096	34459812	0.0064	0.1412	-23.8663	0	3	3	0	0	-4.5763	3.901	8.4774	18.5565	427.892	223.224	1.2514	1.0582	-5.2157	4
AJ007557	11734954_at	3769	KCNJ13	NM_001172416	34413218	0.0141	0.1838	-23.5294	0	3	3	0	0	-4.5547	5.4206	9.9753	52.7844	1112.54	582.661	1.6318	0.7039	-5.162	3
AK291219	11726982_a_at	1356	CP	NM_000096	34360537	0.0079	0.1531	-23.3645	0	3	3	0	0	-4.5477	3.4166	7.9642	13.0835	317.054	165.069	1.1742	1.3777	-4.9308	4
U91618	11719684_a_at	4922	NTS	NM_006183	34287795	0.0008	0.0722	-21.8818	0	3	3	0	0	-4.4529	3.0426	7.4955	8.3299	187.698	98.0137	0.07	0.2339	-13.991	3
BC136392	11724773_x_at	3700	ITIH4 /// MUSTN1	NM_001166449	34341225	0.0103	0.1671	-21.5983	0	3	3	0	0	-4.4315	4.8033	9.2348	28.2354	661.819	345.027	0.0692	0.5474	-9.7752	2
AK289419	11741266_x_at	7366	UGT2B15	NM_001076	34444588	0.0127	0.1782	-20.79	0	3	3	0	0	-4.3772	4.2248	8.602	18.7666	439.086	228.926	0.0223	0.7217	-8.7895	2
NM_207581	11725000_at	405753	DUOXA2	NM_207581	34342403	0.0007	0.0689	-19.4175	0	3	3	0	0	-4.2782	6.8169	11.0951	116.655	2316.92	1216.79	0.2127	0.3969	-9.4906	4
NM_021139	11731588_s_at	7363	UGT2B4	NM_021139	34392991	0.0248	0.2186	-19.305	0	3	3	0	0	-4.2718	3.1513	7.4231	8.9317	217.13	113.031	0.0327	1.3745	-6.2372	2
BC109083	11737968_a_at	1591	CYP24A1	NM_000782	34430142	0.0055	0.1344	-19.1939	0	3	3	0	0	-4.2616	3.8715	8.133	14.6463	293.347	153.996	0.0044	0.2969	-13.449	2
AK303795	11747103_a_at	259	AMBP	NM_001633	34451722	0.0017	0.09	-18.7617	0	3	3	0	0	-4.2295	8.1754	12.4049	304.464	6006.96	3155.71	0.3533	0.6015	-7.4972	4
NM_000732	11723264_a_at	915	CD3D	NM_000732	34330625	0.0001	0.0428	-17.9856	0	3	3	0	0	-4.17	7.4394	11.6093	177.54	3172.31	1674.92	0.1497	0.0924	-14.679	4
NM_002215	11721359_a_at	3697	ITIH1	NM_001166434	34311224	0.0174	0.1949	-17.301	0	3	3	0	0	-4.1135	5.6169	9.7303	53.5628	1119.3	586.43	0.6226	1.5953	-4.784	3
NM_176813	11723524_at	155465	AGR3	NM_176813	34332927	0.0008	0.0727	-16	0	3	3	0	0	-3.9994	3.3088	7.3081	10.2727	159.251	84.7617	0.2218	0.0311	-13.7735	3
NM_004132	11723611_at	3026	HABP2	NM_001177660	34333514	0.0006	0.0646	-15.7978	0	3	3	0	0	-3.9814	4.4826	8.4641	22.9201	355.578	189.249	0.1527	0.042	-15.6299	3
NM_003225	11726812_a_at	7031	TFF1	NM_003225	34358628	0.0202	0.2044	-15.748	0	3	3	0	0	-3.9775	7.2339	11.2114	172.009	2372.71	1272.36	0.9857	0.0039	-6.9255	2
NM_001633	11724511_a_at	259	AMBP	NM_001633	34339373	0.0293	0.2295	-15.2207	0	3	3	0	0	-3.9289	8.1709	12.0998	293.572	5483.02	2888.3	0.1214	1.299	-5.7098	2
NM_000204	11718481_s_at	3426	CFI	NM_000204	34269476	0.0075	0.1497	-14.9254	0	3	3	0	0	-3.9006	6.6854	10.586	107.036	1778.77	942.905	0.234	0.8598	-6.4601	3
NM_016369	11722312_a_at	51208	CLDN18	NM_001002026	34321715	0.0421	0.2551	-14.8148	0	3	3	0	0	-3.8883	4.0648	7.9531	16.9189	347.846	182.382	0.0678	1.9689	-4.7191	2
H57693	11764270_s_at	285189	PLGLA /// PLGLB1 /// PLGLB2	NM_001032392	34468889	0.0001	0.0445	-14.771	0	3	3	0	0	-3.8853	4.1809	8.0662	18.167	270.791	144.479	0.0101	0.0646	-24.6167	3
AY758240	11748018_a_at	3769	KCNJ13	NM_001172416	34452637	0.0024	0.1013	-14.7059	0	3	3	0	0	-3.8779	5.8609	9.7388	62.589	916.922	489.755	0.4921	0.4839	-6.7988	4
NM_000508	11731399_s_at	2243	FGA	NM_000508	34392302	0.0147	0.1857	-14.3885	0	3	3	0	0	-3.8459	8.7394	12.5853	511.166	6518.09	3514.63	1.3693	0.3471	-5.0846	3
NM_021969	11726231_at	8431	NR0B2	NM_021969	34353134	0.03	0.2308	-13.624	0	3	3	0	0	-3.7673	6.1192	9.8865	69.5357	1189.83	629.682	0.0019	1.3333	-5.647	2
BG618608	11757277_x_at	3240	HP	NM_001126102	34461896	0.0155	0.1887	-13.245	0	3	3	0	0	-3.7275	6.8	10.5275	112.483	1635.69	874.084	0.0609	0.6005	-7.9387	2
AK298455	11746579_a_at	3697	ITIH1	NM_001166434	34451198	0.0271	0.2252	-13.1926	0	3	3	0	0	-3.7222	5.7727	9.4949	57.1807	1059.52	558.351	0.3023	2.2315	-4.0501	3
NM_002867	11736461_at	5865	RAB3B	NM_002867	34420908	0.0038	0.1181	-12.9702	0	3	3	0	0	-3.6977	5.8378	9.5355	58.5553	742.867	400.711	0.1508	0.0064	-16.1545	2
NM_138788	11725451_at	120224	TMEM45B	NM_138788	34345507	0.001	0.0792	-12.7065	0	3	3	0	0	-3.6681	3.7301	7.3983	13.7988	178.208	96.0032	0.2318	0.3262	-8.505	4
NM_153840	11731538_a_at	266977	GPR110	NM_025048	34392683	0.0397	0.251	-12.6582	0	3	3	0	0	-3.6623	2.6969	6.3592	6.4873	102.126	54.3069	0.0032	1.694	-4.8691	2
NM_000613	11718783_a_at	3263	HPX	NM_000613	34275146	0.0082	0.155	-12.5	0	3	3	0	0	-3.6436	9.0856	12.7291	545.837	7142.99	3844.41	0.0296	0.2998	-10.9962	2
BC121124	11733829_x_at	3240	HP	NM_001126102	34408596	0.0138	0.1826	-12.4844	0	3	3	0	0	-3.6422	6.8549	10.4971	116.416	1579.53	847.971	0.0367	0.5238	-8.4262	2
NM_006018	11722615_s_at	338442	HCAR2 /// HCAR3	NM_006018	34325018	0.0015	0.0867	-12.2699	0	3	3	0	0	-3.6162	4.6922	8.3084	27.0655	318.922	172.994	0.2743	0.0386	-11.198	3
BC039035	11758882_at	915	CD3D	NM_000732	34463501	0.0178	0.196	-12.1655	0	3	3	0	0	-3.6049	4.1473	7.7522	17.7358	243.439	130.587	0.0058	0.7069	-7.3961	2
BC058031	11744649_x_at	3240	HP	NM_001126102	34449268	0.0099	0.1643	-12.1212	0	3	3	0	0	-3.5999	6.8574	10.4573	116.306	1495.54	805.922	0.0194	0.3702	-9.9894	2
AK298407	11744877_a_at	3700	ITIH4 /// MUSTN1	NM_001166449	34449496	0.0038	0.1188	-11.8064	0	3	3	0	0	-3.5614	5.5813	9.1427	47.8863	579.224	313.555	0.001	0.1463	-16.0723	2
NM_001080512	11737260_a_at	80114	BICC1	NM_001080512	34424930	0.0062	0.139	-11.6009	0	3	3	0	0	-3.5368	3.9231	7.46	15.2121	182.268	98.74	0.0174	0.2162	-12.6751	2
CR602479	11756423_x_at	3697	ITIH1	NM_001166434	34461042	0.0369	0.2457	-11.5473	0	3	3	0	0	-3.5289	5.8838	9.4127	62.8594	1038.59	550.727	0.4323	2.4575	-3.5956	3
AK001512	11745525_x_at	55195	C14orf105	NM_018168	34450144	0	0.0164	-11.325	0	3	3	0	0	-3.5013	2.656	6.1572	6.3172	71.5439	38.9306	0.0142	0.0155	-35.2219	4
BM683763	11735154_a_at	1285	COL4A3	NM_000091	34414410	0.0001	0.0404	-11.1982	0	3	3	0	0	-3.4844	3.3679	6.8523	10.4585	116.844	63.6512	0.0842	0.0685	-15.448	4
U67178	11755381_s_at	285189	PLGLA /// PLGLB1 /// PLGLB2	NM_001032392	34460000	0.0258	0.2212	-11.0497	0	3	3	0	0	-3.4658	5.638	9.1038	50.4609	640.356	345.409	0.0861	0.8789	-6.1106	2
NM_139248	11727620_a_at	200879	LIPH	NM_139248	34367284	0.0002	0.0479	-11.0011	0	3	3	0	0	-3.46	5.8788	9.3388	60.0319	657.446	358.739	0.1247	0.0944	-12.8033	4
NM_000064	11715393_a_at	718	C3	NM_000064	34169757	0.0033	0.1119	-10.5932	0	3	3	0	0	-3.4044	7.8691	11.2734	250.377	2685.58	1467.98	0.4021	0.4821	-6.2708	4
NM_002108	11735177_at	3034	HAL	NM_001258333	34414502	0.0295	0.2296	-10.5263	0	3	3	0	0	-3.3959	3.7426	7.1384	13.5244	167.534	90.5289	0.0665	1.0008	-5.6931	2
NM_206963	11721175_at	5918	RARRES1	NM_002888	34308856	0.0349	0.2415	-10.5042	0	3	3	0	0	-3.3926	4.7051	8.0977	32.7289	358.57	195.649	1.3246	2.1817	-3.1381	4
NM_001008494	11732089_a_at	91464	ISX	NM_001008494	34396992	0.0249	0.2189	-10.4932	0	3	3	0	0	-3.3912	6.4868	9.878	116.754	999.201	557.977	1.5539	0.4152	-4.1858	3
AK292865	11734507_s_at	2122	MECOM	NM_001105077	34411410	0.0071	0.147	-10.4603	0	3	3	0	0	-3.3875	3.9074	7.2949	15.5159	157.667	86.5914	0.221	0.0259	-11.8098	2
AF127763	11744651_a_at	27035	NOX1	NM_007052	34449270	0.0383	0.2482	-10.3306	0	3	3	0	0	-3.3682	4.1451	7.5133	17.9665	216.367	117.167	0.0948	1.2857	-4.9651	2
AK300677	11751535_s_at	761	CA3	NM_005181	34456154	0.0073	0.1478	-10.0806	0	3	3	0	0	-3.3334	4.3809	7.7144	21.1503	231.475	126.313	0.0907	0.6895	-6.5363	3
BC016153	11725450_a_at	120224	TMEM45B	NM_138788	34345353	0.0094	0.162	-9.7561	0	3	3	0	0	-3.287	7.2251	10.5121	168.039	1515.47	841.755	0.6746	0.2314	-5.9813	3
BU678655	11756353_a_at	157807	CLVS1	NM_173519	34460972	0.0163	0.1914	-9.65251	0	3	3	0	0	-3.2711	4.1399	7.411	22.3824	187.967	105.175	1.3808	0.6359	-3.9896	4
NM_004751	11724528_a_at	9245	GCNT3	NM_004751	34339390	0.0081	0.1544	-9.63391	0	3	3	0	0	-3.2679	6.8129	10.0807	123.323	1107.54	615.431	0.6583	0.1483	-6.3023	3
U91618	11719685_at	4922	NTS	NM_006183	34287826	0.0264	0.2233	-9.63391	0	3	3	0	0	-3.2682	3.5684	6.8366	11.8682	132.693	72.2808	0.0028	0.8794	-6.0267	2
BC031412	11723609_a_at	3026	HABP2	NM_001177660	34333512	0.0398	0.2511	-9.44287	0	3	3	0	0	-3.2399	4.0499	7.2897	17.3356	231.117	124.227	0.3034	2.2858	-3.4875	3
NM_003053	11736695_a_at	6570	SLC18A1	NM_001135691	34422098	0.0424	0.2552	-9.42507	0	3	3	0	0	-3.2367	6.0412	9.2779	66.1111	747.847	406.979	0.0248	1.3977	-4.7003	2
NM_003122	11719222_at	6690	SPINK1	NM_003122	34281088	0.0001	0.0428	-9.31099	0	3	3	0	0	-3.2189	10.299	13.518	1277.64	11842.8	6560.2	0.0914	0.0583	-14.4105	4
NM_174936	11723499_a_at	255738	PCSK9	NM_174936	34332863	0.002	0.095	-9.30233	0	3	3	0	0	-3.2179	5.1718	8.3898	38.3661	347.041	192.704	0.4034	0.2027	-7.1587	4
g16596679	11715216_s_at	54490	UGT2B28	NM_001207004	34154791	0.0164	0.1916	-9.21659	0	3	3	0	0	-3.204	3.5599	6.7639	12.4117	127.889	70.1504	0.3484	0.9413	-4.8867	3
AY093686	11730996_a_at	120425	AMICA1	NM_001098526	34389899	0.0003	0.0553	-9.11577	0	3	3	0	0	-3.1882	5.7279	8.9161	53.0826	488.745	270.914	0.0096	0.0757	-18.9064	3
AK289747	11743151_a_at	2744	GLS	NM_001256310	34447770	0.0056	0.136	-9.09918	0	3	3	0	0	-3.1852	6.1209	9.3061	75.1972	646.137	360.667	0.4662	0.13	-7.1448	3
AV652795	11756154_a_at	3273	HRG	NM_000412	34460773	0.0021	0.0966	-9.09091	0	3	3	0	0	-3.1847	4.6304	7.8151	25.0113	225.278	125.145	0.0632	0.0021	-21.592	2
NM_000903	11717568_s_at	1728	NQO1	NM_000903	34250433	0.0011	0.0793	-9.06618	0	3	3	0	0	-3.1801	7.2999	10.48	158.38	1428.52	793.449	0.0317	0.0011	-30.3813	2
NM_001562	11727092_x_at	3606	IL18	NM_001243211	34361460	0.0018	0.0922	-8.96861	0	3	3	0	0	-3.1644	4.3118	7.4762	20.8994	184.841	102.87	0.3054	0.2513	-7.3459	4
AK092282	11758933_at	116441	TM4SF18	NM_001184723	34463552	0.0352	0.242	-8.86525	0	3	3	0	0	-3.1486	3.4387	6.5873	10.9309	114.841	62.8859	0.0508	1.0549	-5.1863	2
AW025579	11763406_s_at	80114	BICC1	NM_001080512	34468025	0.0184	0.1975	-8.79507	0	3	3	0	0	-3.1369	5.0685	8.2054	33.565	324.64	179.102	0.0017	0.5561	-7.2745	2
NM_001085	11716491_s_at	12	SERPINA3	NM_001085	34213394	0.0015	0.0867	-8.75657	0	3	3	0	0	-3.1303	8.7054	11.8357	433.902	3811.38	2122.64	0.2355	0.2596	-7.7059	4
NM_031409	11736620_x_at	1235	CCR6	NM_004367	34421664	0.0329	0.2369	-8.65052	0	3	3	0	0	-3.1128	3.5379	6.6508	11.7262	114.318	63.0222	0.0579	0.9463	-5.3803	2
NM_004616	11733091_a_at	7103	TSPAN8	NM_004616	34403994	0.0022	0.098	-8.61326	0	3	3	0	0	-3.1067	7.4666	10.5733	184.134	1599.51	891.822	0.2679	0.3307	-6.9547	4
BC110918	11745470_x_at	8821	INPP4B	NM_001101669	34450089	0.0157	0.1896	-8.4246	0	3	3	0	0	-3.0751	3.5983	6.6734	12.139	108.879	60.5092	0.0139	0.4423	-7.886	2
BC031412	11723610_at	3026	HABP2	NM_001177660	34333513	0.0238	0.2149	-8.41751	0	3	3	0	0	-3.0733	5.2312	8.3045	39.4027	391.904	215.653	0.3213	1.2432	-4.2557	3
AA962297	11758102_s_at	81615	TMEM163	NM_030923	34462721	0.016	0.1904	-8.24402	0	3	3	0	0	-3.043	4.7817	7.8247	30.0177	262.809	146.414	0.6212	1.1042	-4.0126	4
BQ065641	11739657_a_at	4050	LTB	NM_002341	34438060	0.001	0.0781	-8.22368	0	3	3	0	0	-3.04	6.0291	9.0691	65.5719	537.27	301.421	0.026	0.0018	-31.5737	2
CR590917	11728923_at	9480	ONECUT2	NM_004852	34375179	0.0152	0.1878	-8.17661	0	3	3	0	0	-3.0316	2.8275	5.8591	7.1183	62.2657	34.692	0.0174	0.4122	-8.0109	2
NM_198477	11722658_at	284340	CXCL17	NM_198477	34325710	0.0001	0.0426	-7.98722	0	3	3	0	0	-2.9982	5.3767	8.3749	41.6152	333.368	187.491	0.0101	0.0269	-27.0226	3
BC063830	11756588_a_at	55808	ST6GALNAC1	NM_018414	34461207	0.0076	0.1505	-7.92393	0	3	3	0	0	-2.9863	5.3224	8.3087	43.4012	340.947	192.174	0.5739	0.5068	-4.9755	4
BU607676	11743844_a_at	5624	PROC	NM_000312	34448463	0.0007	0.0687	-7.85546	0	3	3	0	0	-2.9735	5.8861	8.8596	60.483	475.777	268.13	0.1486	0.1434	-9.5308	4
U04898	11726244_a_at	6095	RORA	NM_002943	34353147	0.008	0.1544	-7.81861	0	3	3	0	0	-2.9669	5.8297	8.7966	61.9975	454.714	258.356	0.5278	0.1346	-6.3137	3
NM_001443	11758878_x_at	2168	FABP1	NM_001443	34463497	0.0133	0.181	-7.74593	0	3	3	0	0	-2.9535	10.8369	13.7905	1925.91	14177.1	8051.51	0.3524	0.0034	-8.5761	2
NM_002888	11735643_a_at	5918	RARRES1	NM_002888	34416731	0.026	0.222	-7.69823	0	3	3	0	0	-2.9446	5.5429	8.4876	56.205	416.752	236.479	1.0802	1.1039	-3.451	4
NM_004570	11731690_a_at	5288	PIK3C2G	NM_004570	34394600	0.0411	0.2533	-7.62777	0	3	3	0	0	-2.9312	2.789	5.7202	6.9155	63.258	35.0868	0.0035	1.1252	-4.7788	2
AK290799	11741431_a_at	3773	KCNJ16	NM_001270422	34444834	0.0012	0.0801	-7.54717	0	3	3	0	0	-2.9161	4.3767	7.2928	20.8403	160.648	90.7444	0.0202	0.1506	-12.2206	3
AY312370	11762330_a_at	404744	NPSR1-AS1	NM_207283	34466949	0.0072	0.1474	-7.49625	0	3	3	0	0	-2.9061	5.3191	8.2252	39.9399	308.391	174.166	0.0028	0.1811	-11.7378	2
AK298280	11745349_a_at	5624	PROC	NM_000312	34449968	0.0005	0.0616	-7.47943	0	3	3	0	0	-2.9024	5.9448	8.8472	62.6062	469.714	266.16	0.1064	0.1195	-10.5791	4
BC023558	11717454_at	9806	SPOCK2	NM_001134434	34245857	0.0155	0.1887	-7.45712	0	3	3	0	0	-2.8986	4.8613	7.7598	29.1973	228.791	128.994	0.0286	0.372	-7.9318	2
BT006708	11742707_a_at	100533990	APOC2 /// APOC4 /// APOC4-APOC2	NM_000483	34447326	0.0001	0.0326	-7.35835	0	3	3	0	0	-2.8796	10.5303	13.4098	1486.72	10966.7	6226.69	0.0334	0.0471	-17.577	4
BC065270	11745392_a_at	100533990	APOC2 /// APOC4 /// APOC4-APOC2	NM_000483	34450011	0.0001	0.0401	-7.33138	0	3	3	0	0	-2.8745	10.6413	13.5158	1606.95	11823.4	6715.19	0.0386	0.059	-15.9387	4
NM_173560	11737102_at	222546	RFX6	NM_173560	34424005	0.0128	0.1788	-7.32601	0	3	3	0	0	-2.8734	3.0552	5.9286	8.3126	64.2939	36.3032	0.0005	0.3229	-8.7515	2
AK302936	11752113_a_at	8821	INPP4B	NM_001101669	34456732	0.01	0.1653	-7.29927	0	3	3	0	0	-2.868	4.0857	6.9537	16.9873	128.597	72.7924	0.0028	0.2477	-9.9255	2
BC136392	11724772_a_at	3700	ITIH4 /// MUSTN1	NM_001166449	34341224	0.0076	0.1503	-7.27273	0	3	3	0	0	-2.8629	7.5201	10.383	184.173	1373.32	778.749	0.0209	0.1676	-11.4234	2
BC065270	11745393_x_at	344	APOC2	NM_000483	34450012	0.0001	0.0366	-7.26216	0	3	3	0	0	-2.8608	9.7886	12.6494	888.399	6485.13	3686.76	0.0281	0.0589	-16.7953	4
AY858838	11752903_a_at	1591	CYP24A1	NM_000782	34457522	0.0064	0.1412	-7.12758	0	3	3	0	0	-2.8333	3.4208	6.2541	10.7173	78.1142	44.4157	0.0047	0.1521	-12.3922	2
AF085692	11748362_s_at	8714	ABCC3	NM_001144070	34452981	0.0006	0.0665	-7.12251	0	3	3	0	0	-2.8328	6.8474	9.6803	115.412	820.535	467.973	0.014	0.0007	-40.4175	2
NM_001085	11716490_a_at	12	SERPINA3	NM_001085	34213393	0.0111	0.1718	-7.12251	0	3	3	0	0	-2.832	8.273	11.1051	331.814	2495.51	1413.66	0.4807	0.728	-4.4617	4
AK292995	11740374_a_at	79370	BCL2L14	NM_030766	34441277	0.0082	0.1551	-7.11744	0	3	3	0	0	-2.8317	5.4827	8.3144	44.8783	327.392	186.135	0.0224	0.1777	-10.9642	2
BC005386	11751865_a_at	5319	PLA2G1B	NM_000928	34456484	0.0002	0.0476	-7.0373	0	3	3	0	0	-2.8153	3.6307	6.446	12.4048	87.7535	50.0792	0.0091	0.0405	-21.8974	3
NM_000092	11725265_at	1286	COL4A4	NM_000092	34344398	0.0023	0.1	-6.9541	0	3	3	0	0	-2.7981	4.3217	7.1197	20.7183	139.869	80.2938	0.2154	0.0349	-9.6864	3
NM_000928	11718623_a_at	5319	PLA2G1B	NM_000928	34272526	0.0016	0.0885	-6.8306	0	3	3	0	0	-2.7722	3.9227	6.6949	15.2286	106.181	60.705	0.0264	0.1631	-11.031	3
NM_000928	11718624_x_at	5319	PLA2G1B	NM_000928	34272527	0.0127	0.1782	-6.8306	0	3	3	0	0	-2.7721	3.9366	6.7087	15.3516	109.621	62.4863	0.0159	0.282	-8.7973	2
NM_001127701	11721457_a_at	5265	SERPINA1	NM_000295	34312360	0.0108	0.1697	-6.72495	0	3	3	0	0	-2.7493	8.4206	11.1699	354.686	2310.23	1332.46	0.2316	0.0169	-9.5514	2
AK300479	11751015_a_at	100287413	GLYATL1 /// LOC100287413	NM_001220494	34455634	0.0021	0.0967	-6.71592	0	3	3	0	0	-2.748	5.2533	8.0013	38.3833	264.466	151.424	0.0387	0.1892	-9.9703	3
AK300677	11751534_a_at	761	CA3	NM_005181	34456153	0.0206	0.2054	-6.70691	0	3	3	0	0	-2.7453	5.6883	8.4336	51.613	370.64	211.126	0.0059	0.4749	-6.8574	2
AF242388	11731244_s_at	51557	LGSN	NM_001143940	34391647	0.0437	0.2571	-6.69792	0	3	3	0	0	-2.7434	5.2437	7.9871	44.1206	319.052	181.586	0.8883	1.777	-2.9106	4
NM_000488	11723252_a_at	462	SERPINC1	NM_000488	34330552	0.0055	0.1351	-6.66223	0	3	3	0	0	-2.7356	8.4181	11.1537	372.473	2380.15	1376.31	0.4975	0.2611	-5.4403	4
NM_001443	11723040_a_at	2168	FABP1	NM_001443	34328443	0.0163	0.1916	-6.64011	0	3	3	0	0	-2.7313	11.5771	14.3085	3225.37	20296.2	11760.8	0.3723	0.002	-7.7332	2
AK291613	11723554_at	2153	F5	NM_000130	34333163	0.0098	0.1643	-6.56599	0	3	3	0	0	-2.7151	4.9186	7.6337	30.6288	218.49	124.559	0.0787	0.558	-5.8937	3
NM_014767	11717453_at	9806	SPOCK2	NM_001134434	34245829	0.0011	0.0792	-6.56168	0	3	3	0	0	-2.7139	5.0835	7.7974	34.6064	228.47	131.538	0.1299	0.1773	-8.4808	4
BC025774	11755620_a_at	3373	HYAL1	NM_007312	34460239	0.0028	0.1058	-6.53595	0	3	3	0	0	-2.7087	7.0434	9.7521	135.931	908.86	522.395	0.1986	0.3113	-6.5705	4
BG476807	11721763_at	157	ADRBK2	NM_005160	34315743	0.0005	0.0637	-6.53168	0	3	3	0	0	-2.7076	6.681	9.3886	104.456	681.869	393.163	0.1073	0.1052	-10.1742	4
BC036797	11750118_a_at	157	ADRBK2	NM_005160	34454737	0.0009	0.0733	-6.52316	0	3	3	0	0	-2.7058	5.4415	8.1473	43.6436	287.778	165.711	0.0272	0.0925	-13.5441	3
NM_004497	11727662_at	3171	FOXA3	NM_004497	34368028	0.0348	0.2414	-6.52316	0	3	3	0	0	-2.7053	6.1677	8.873	79.7456	473.192	276.469	0.7474	0.0593	-5.2171	2
AF041260	11732337_x_at	8537	BCAS1	NM_003657	34398240	0.0025	0.1026	-6.45995	0	3	3	0	0	-2.6914	4.0899	6.7812	17.172	110.027	63.5994	0.0531	0.0021	-19.83	2
AI983146	11744051_at	10103	TSPAN1	NM_005727	34448670	0.0106	0.1693	-6.43915	0	3	3	0	0	-2.6869	6.6334	9.3203	99.5652	660.431	379.998	0.0181	0.216	-9.6194	2
NM_181809	11728176_a_at	353500	BMP8A	NM_181809	34371432	0.0121	0.1752	-6.43501	0	3	3	0	0	-2.6863	6.0771	8.7635	70.0161	436.334	253.175	0.2416	0.0253	-9.0063	2
BC146962	11740520_at	256394	SERPINA11	NM_001080451	34441893	0.0112	0.1718	-6.41849	0	3	3	0	0	-2.6822	4.9409	7.6231	31.2478	217.37	124.309	0.1118	0.5721	-5.6177	3
NM_001869	11720699_at	1358	CPA2	NM_001869	34299602	0.0012	0.0799	-6.37349	0	3	3	0	0	-2.6716	4.7442	7.4158	26.9047	173.886	100.395	0.0241	0.1172	-12.3108	3
BC030155	11730319_at	4982	TNFRSF11B	NM_002546	34386591	0.0002	0.0488	-6.30517	0	3	3	0	0	-2.6569	4.6858	7.3427	25.892	162.527	94.2094	0.038	0.0079	-21.4929	3
NM_014080	11730214_at	50506	DUOX2	NM_014080	34386117	0.0057	0.1362	-6.29327	0	3	3	0	0	-2.6542	7.5523	10.2065	197.48	1195.37	696.425	0.3467	0.0702	-7.1197	3
BF432469	11758530_s_at	3773	KCNJ16	NM_001270422	34463149	0.0131	0.18	-6.25391	0	3	3	0	0	-2.6448	7.5179	10.1627	187.234	1270.91	729.07	0.1407	0.6063	-5.3002	3
CR591737	11744099_a_at	3294	HSD17B2	NM_002153	34448718	0.0013	0.0825	-6.16143	0	3	3	0	0	-2.623	8.6628	11.2858	414.838	2559.19	1487.01	0.1542	0.1609	-8.0946	4
NM_024674	11725430_at	79727	LIN28A	NM_024674	34345333	0.0003	0.0537	-6.13121	0	3	3	0	0	-2.6165	5.4862	8.1027	45.3884	278.11	161.749	0.0774	0.0709	-11.7698	4
NM_025130	11722519_at	80201	HKDC1	NM_025130	34324422	0.0082	0.155	-6.11995	0	3	3	0	0	-2.6132	7.4817	10.0949	179.057	1122.66	650.857	0.0114	0.1586	-10.9759	2
AK298380	11748223_a_at	200879	LIPH	NM_139248	34452842	0.0427	0.2556	-6.09013	0	3	3	0	0	-2.606	5.6999	8.306	52.1428	368.601	210.372	0.0198	0.9104	-4.6801	2
CB051576	11734808_s_at	1837	DTNA	NM_001128175	34412711	0.0014	0.0842	-6.08643	0	3	3	0	0	-2.6054	6.1702	8.7756	72.3299	447.259	259.794	0.0271	0.1223	-11.6731	3
AF181721	11729038_a_at	51473	DCDC2	NM_001195610	34375441	0	0.019	-6.01685	0	3	3	0	0	-2.5892	6.4592	9.0484	88.1297	530.701	309.416	0.01	0.0146	-28.6176	4
NM_138722	11738850_a_at	79370	BCL2L14	NM_030766	34435205	0.002	0.095	-5.98802	0	3	3	0	0	-2.5817	6.1057	8.6874	70.4014	428.71	249.556	0.1339	0.2566	-7.1561	4
NM_001105078	11727645_a_at	2122	MECOM	NM_001105077	34367905	0.0002	0.0496	-5.92066	0	3	3	0	0	-2.5658	4.4012	6.967	21.353	126.258	73.8056	0.0681	0.0556	-12.6321	4
NM_001128127	11732432_a_at	2710	GK	NM_000167	34398795	0.0035	0.1155	-5.89971	0	3	3	0	0	-2.5605	4.4423	7.0028	21.9508	128.401	75.1759	0.0623	0.0076	-16.7785	2
AL563987	11744286_s_at	875	CBS	NM_000071	34448905	0.0007	0.0681	-5.89275	0	3	3	0	0	-2.5589	8.3518	10.9107	332.909	1951.83	1142.37	0.1239	0.0884	-9.6182	4
NM_001024946	11740232_x_at	435	ASL	NM_000048	34440635	0.0001	0.0404	-5.88582	0	3	3	0	0	-2.5569	7.8057	10.3626	224.5	1317.63	771.067	0.0207	0.005	-27.643	3
NM_020665	11722244_at	57393	TMEM27	NM_020665	34321097	0.0011	0.0796	-5.8651	0	3	3	0	0	-2.552	6.1315	8.6835	71.5773	420.015	245.796	0.1366	0.1411	-8.3869	4
NM_001622	11716357_a_at	197	AHSG	NM_001622	34209316	0.0005	0.0616	-5.83431	0	3	3	0	0	-2.5442	10.0165	12.5607	1045.32	6159.08	3602.2	0.059	0.116	-10.5333	4
L14577	11744835_s_at	875	CBS	NM_000071	34449454	0.0004	0.0575	-5.82411	0	3	3	0	0	-2.5416	8.3147	10.8564	322.863	1872.72	1097.79	0.0906	0.0637	-11.2098	4
BC028060	11745053_a_at	55195	C14orf105	NM_018168	34449672	0.0046	0.1273	-5.81734	0	3	3	0	0	-2.5401	3.6097	6.1498	12.2271	71.9055	42.0663	0.0098	0.0805	-14.6403	2
BC014424	11724872_a_at	9075	CLDN2	NM_001171092	34341738	0.0147	0.1857	-5.80383	0	3	3	0	0	-2.5374	4.7347	7.2721	26.628	161.988	94.308	0.0007	0.2892	-8.1631	2
EF186229	11727621_a_at	200879	LIPH	NM_139248	34367285	0.048	0.2651	-5.78369	0	3	3	0	0	-2.5324	5.4582	7.9906	44.0699	299.485	171.778	0.0149	0.9788	-4.4	2
NM_001638	11736950_at	319	APOF	NM_001638	34422988	0.0192	0.2012	-5.75705	0	3	3	0	0	-2.5255	2.8457	5.3711	7.2024	43.896	25.5492	0.0119	0.367	-7.1059	2
AK291653	11749920_a_at	5865	RAB3B	NM_002867	34454539	0.0068	0.1444	-5.74713	0	3	3	0	0	-2.523	6.6026	9.1256	98.9757	586.633	342.804	0.1201	0.3048	-6.7041	3
AK300352	11731146_s_at	400966	RGPD1 /// RGPD2 /// RGPD3	NM_001024457	34391049	0.0056	0.1353	-5.70776	0	3	3	0	0	-2.5128	4.4365	6.9492	22.6366	125.587	74.1118	0.263	0.1053	-7.1717	3
NM_003866	11739840_a_at	8821	INPP4B	NM_001101669	34438743	0.0027	0.1042	-5.67215	0	3	3	0	0	-2.5037	2.6816	5.1853	6.4551	37.4258	21.9404	0.0377	0.1812	-9.2693	3
AK294927	11748367_a_at	2744	GLS	NM_001256310	34452986	0.0124	0.1771	-5.66572	0	3	3	0	0	-2.502	5.7593	8.2614	59.4068	311.61	185.509	0.5464	0.0975	-5.4008	3
BC110918	11745469_a_at	8821	INPP4B	NM_001101669	34450088	0.003	0.1088	-5.60538	0	3	3	0	0	-2.4866	3.3535	5.8401	10.2645	59.1505	34.7075	0.0269	0.2104	-8.8412	3
AL544620	11723951_a_at	7035	TFPI	NM_001032281	34335854	0.0023	0.0998	-5.58659	0	3	3	0	0	-2.4819	9.4453	11.9272	699.666	3997.64	2348.65	0.0225	0.174	-9.697	3
AK294150	11750205_a_at	8537	BCAS1	NM_003657	34454824	0.0052	0.132	-5.57103	0	3	3	0	0	-2.4782	3.6758	6.154	12.9108	74.628	43.7694	0.0636	0.2778	-7.3467	3
BC020905	11720068_a_at	83464	APH1B	NM_001145646	34292971	0.0032	0.1111	-5.56483	0	3	3	0	0	-2.4767	5.3817	7.8584	41.7084	234.271	137.99	0.0024	0.0575	-17.5241	2
CB055248	11744194_a_at	8714	ABCC3	NM_001144070	34448813	0.0001	0.0396	-5.55864	0	3	3	0	0	-2.4751	5.3069	7.7819	39.7707	221.465	130.618	0.029	0.0401	-16.3127	4
AL137481	11755091_a_at	10347	ABCA7	NM_019112	34459710	0.0414	0.2537	-5.55247	0	3	3	0	0	-2.4733	6.6637	9.137	101.982	626.613	364.297	0.0365	0.7737	-4.7595	2
NM_000772	11735077_a_at	1562	CYP2C18	NM_000772	34413980	0.0328	0.2365	-5.52181	0	3	3	0	0	-2.465	4.2793	6.7443	21.036	125.87	73.4528	0.5638	1.2114	-3.2045	4
BC007659	11717567_a_at	1728	NQO1	NM_000903	34250335	0.0006	0.0667	-5.50661	0	3	3	0	0	-2.4614	8.5536	11.015	379.042	2076.81	1227.93	0.0563	0.0224	-15.195	3
NM_006398	11723069_at	10537	GABBR1 /// UBD	NM_001470	34328934	0.0097	0.164	-5.49753	0	3	3	0	0	-2.4591	8.7928	11.2519	468.04	2663.84	1565.94	0.3175	0.5219	-4.6491	4
AL563987	11744287_x_at	875	CBS	NM_000071	34448906	0.0022	0.0969	-5.47645	0	3	3	0	0	-2.4532	6.5398	8.993	95.3825	511.226	303.304	0.1619	0.0207	-9.9452	3
AI565078	11744030_a_at	4316	MMP7	NM_002423	34448649	0.0158	0.1899	-5.47345	0	3	3	0	0	-2.4522	3.0785	5.5307	9.3789	47.2173	28.2981	0.6089	0.1269	-4.9516	3
NM_019101	11721166_a_at	55937	APOM	NM_001256169	34308569	0.0255	0.2209	-5.47046	0	3	3	0	0	-2.4515	7.6178	10.0693	196.759	1149.58	673.168	0.0108	0.4679	-6.1366	2
BC008195	11742937_x_at	435	ASL	NM_000048	34447556	0.0005	0.0616	-5.43478	0	3	3	0	0	-2.4423	8.5656	11.0079	379.399	2077.29	1228.35	0.0087	0.0554	-16.7105	3
AL579976	11744238_at	5345	SERPINF2	NM_000934	34448857	0.0001	0.0428	-5.42005	0	3	3	0	0	-2.4381	8.5811	11.0192	386.156	2086.96	1236.56	0.0515	0.0349	-14.3713	4
NM_001040716	11722121_a_at	5091	PC	NM_000920	34320152	0.0273	0.2256	-5.39665	0	3	3	0	0	-2.4318	7.0764	9.5082	135.276	781.675	458.475	0.0148	0.4908	-5.9239	2
NM_015163	11720618_s_at	114088	TRIM9	NM_015163	34298521	0.0044	0.1248	-5.34759	0	3	3	0	0	-2.4189	4.084	6.503	17.6239	94.3874	56.0056	0.2543	0.2677	-5.7994	4
NM_080489	11718933_s_at	100528031	FKBP1A-SDCBP2 /// SDCBP2	NM_001199784	34276989	0.0005	0.0616	-5.29101	0	3	3	0	0	-2.4036	7.5399	9.9434	187.696	986.1	586.898	0.0522	0.0095	-16.7536	3
BC062696	11761391_at	4547	MTTP	NM_000253	34466010	0.0353	0.242	-5.27983	0	3	3	0	0	-2.4003	4.3369	6.7372	20.8923	124.38	72.6364	0.201	1.0913	-3.6571	3
NM_014905	11759440_at	2744	GLS	NM_001256310	34464059	0.0006	0.0646	-5.27148	0	3	3	0	0	-2.3984	7.9738	10.3722	256.002	1338.37	797.185	0.1113	0.0618	-9.9844	4
AB062418	11736748_a_at	114571	SLC22A9	NM_080866	34422651	0.0306	0.2321	-5.23834	0	3	3	0	0	-2.389	2.9645	5.3535	7.8396	44.4969	26.1682	0.0277	0.5209	-5.5866	2
NM_025047	11735743_at	80117	ARL14	NM_025047	34417194	0.007	0.1467	-5.22739	0	3	3	0	0	-2.3863	3.9573	6.3436	16.3625	85.5616	50.9621	0.3158	0.3431	-5.0922	4
BC111690	11749120_a_at	57758	SCUBE2	NM_001170690	34453739	0.0116	0.1739	-5.16529	0	3	3	0	0	-2.3687	6.5765	8.9451	103.236	516.101	309.669	0.5536	0.3127	-4.4079	4
BC010358	11725163_x_at	51302	CYP39A1	NM_016593	34343566	0.0326	0.2362	-5.15996	0	3	3	0	0	-2.367	2.7628	5.1298	6.8227	38.4358	22.6292	0.0329	0.5439	-5.3982	2
g110349714	11715320_s_at	7273	TTN	NM_001256850	34164723	0.0025	0.1014	-5.14933	0	3	3	0	0	-2.3644	6.1884	8.5529	75.8844	382.969	229.427	0.2396	0.1254	-6.7791	4
AK290816	11740989_a_at	3373	HYAL1	NM_007312	34443392	0.0116	0.1739	-5.11771	0	3	3	0	0	-2.3554	5.1431	7.4984	37.14	197.337	117.238	0.3367	0.5197	-4.4084	4
NM_001249	11727176_a_at	957	ENTPD5	NM_001249	34363327	0.0011	0.0792	-5.08647	0	3	3	0	0	-2.3465	7.0074	9.354	129.027	663.087	396.057	0.0176	0.0847	-12.709	3
NM_019043	11726421_a_at	54518	APBB1IP	NM_019043	34354508	0.0078	0.1518	-5.07099	0	3	3	0	0	-2.3423	5.4128	7.7551	44.5895	219.158	131.874	0.3109	0.0922	-6.3902	3
NM_014945	11725428_a_at	22885	ABLIM3	NM_014945	34345331	0.0017	0.09	-5.05561	0	3	3	0	0	-2.3379	5.4806	7.8186	44.7742	230.068	137.421	0.0169	0.1238	-10.7927	3
NM_001039535	11722069_a_at	220134	SKA1	NM_001039535	34319472	0.0012	0.0799	-5.03271	0	3	3	0	0	-2.3315	5.7633	8.0948	54.4373	277.573	166.005	0.0142	0.0935	-12.3031	3
NM_138326	11727335_a_at	130013	ACMSD	NM_138326	34364988	0.0151	0.1877	-5.03271	0	3	3	0	0	-2.3315	6.6202	8.9517	102.438	495.309	298.873	0.2502	0.0021	-8.0402	2
BC006534	11723921_at	10324	BBS5 /// KBTBD10	NM_006063	34335824	0.0155	0.1887	-5.03271	0	3	3	0	0	-2.3316	4.509	6.8405	24.6819	116.246	70.4637	0.5697	0.0873	-4.9821	3
BC022294	11761775_s_at	5342	PLGLB1 /// PLGLB2	NM_001032392	34466394	0.013	0.1795	-5.02513	0	3	3	0	0	-2.3289	5.2654	7.5943	39.0658	209.452	124.259	0.1017	0.4731	-5.3201	3
BC012392	11723964_at	175	AGA	NM_000027	34335925	0	0.0164	-5.01253	0	3	3	0	0	-2.3256	6.5934	8.919	96.7217	484.441	290.581	0.0103	0.0051	-32.4614	4
BX640971	11725188_a_at	57211	GPR126	NM_001032394	34343897	0.0004	0.0575	-5.01002	0	3	3	0	0	-2.3246	4.8243	7.1489	28.5918	143.504	86.048	0.0594	0.0702	-11.1861	4
AK225871	11755276_a_at	2877	GPX2	NM_002083	34459895	0.0206	0.205	-5.00751	0	3	3	0	0	-2.3238	6.3335	8.6573	87.6866	416.65	252.168	0.5914	0.2106	-4.4943	3
NM_016571	11731242_a_at	51557	LGSN	NM_001143940	34391645	0.0151	0.1877	-4.995	0	3	3	0	0	-2.3206	3.7258	6.0464	14.2741	71.2626	42.7684	0.4478	0.5229	-4.0795	4
NM_016356	11729039_at	51473	DCDC2	NM_001195610	34375442	0.0003	0.0537	-4.96524	0	3	3	0	0	-2.312	6.7791	9.0911	111.102	549.151	330.126	0.0705	0.0439	-11.8369	4
BC037549	11734201_s_at	2710	GK	NM_000167	34409779	0.0135	0.1814	-4.93583	0	3	3	0	0	-2.3033	3.7337	6.037	13.3508	67.8085	40.5796	0.0227	0.196	-8.5303	2
NM_016276	11738370_x_at	10110	SGK2	NM_001199264	34432003	0.0048	0.129	-4.89237	0	3	3	0	0	-2.2908	3.5322	5.8229	11.966	57.2351	34.6006	0.2089	0.0668	-7.5575	3
BC035124	11744974_a_at	389812	LCN15	NM_203347	34449593	0.0382	0.2482	-4.8852	0	3	3	0	0	-2.2882	6.9139	9.2021	140.284	676.976	408.63	0.884	0.8107	-3.0444	4
U38945	11718293_a_at	1029	CDKN2A	NM_000077	34266696	0.0009	0.0731	-4.87805	0	3	3	0	0	-2.2864	5.2626	7.549	38.8144	187.811	113.313	0.0667	0.018	-13.6059	3
AK058140	11754593_x_at	10381	TUBB3	NM_001197181	34459212	0.0214	0.2078	-4.87805	0	3	3	0	0	-2.2861	8.0244	10.3105	273.524	1271.69	772.607	0.3372	0.0087	-6.7321	2
NM_001080430	11738149_a_at	27324	TOX3	NM_001080430	34430843	0.0221	0.21	-4.86381	0	3	3	0	0	-2.2823	4.1342	6.4165	17.6543	89.833	53.7436	0.033	0.3245	-6.6112	2
NM_001014985	11722956_at	388323	GLTPD2	NM_001014985	34327859	0.0037	0.1171	-4.85673	0	3	3	0	0	-2.2803	8.2029	10.4832	294.846	1443.76	869.303	0.0041	0.0545	-16.3165	2
BE672039	11757793_s_at	7035	TFPI	NM_001032281	34462412	0.0001	0.0366	-4.85201	0	3	3	0	0	-2.2785	9.707	11.9855	836.243	4062.95	2449.59	0.0035	0.0125	-31.2282	3
AB102793	11754182_x_at	3561	IL2RG	NM_000206	34458801	0.0094	0.1627	-4.85201	0	3	3	0	0	-2.2786	4.2108	6.4894	18.6986	94.9243	56.8115	0.0596	0.3781	-5.9653	3
NM_020859	11721711_at	57619	SHROOM3	NM_020859	34315114	0.0062	0.1391	-4.83092	0	3	3	0	0	-2.2722	7.4222	9.6945	171.525	840.957	506.241	0.0002	0.0965	-12.6558	2
NM_001032281	11731183_a_at	7035	TFPI	NM_001032281	34391167	0.0079	0.1531	-4.83092	0	3	3	0	0	-2.2721	9.7622	12.0342	869.791	4268.33	2569.06	0.0104	0.113	-11.2028	2
NM_001102566	11729400_at	654790	PCP4L1	NM_001102566	34379029	0.0024	0.1002	-4.80307	0	3	3	0	0	-2.2642	5.9343	8.1986	62.4997	294.764	178.632	0.144	0.0214	-9.6411	3
M14218	11720822_a_at	435	ASL	NM_000048	34301225	0	0.0164	-4.79846	0	3	3	0	0	-2.2624	8.6468	10.9092	401.395	1924.88	1163.14	0.009	0.0058	-32.2382	4
NM_005971	11734193_a_at	5349	FXYD3	NM_001136007	34409759	0.0153	0.1879	-4.75737	0	3	3	0	0	-2.2501	6.2256	8.4756	75.8504	383.819	229.835	0.0816	0.5233	-5.0107	3
NM_181709	11741413_a_at	100533183	FAM101A /// ZNF664-FAM101A	NM_001204299	34444816	0.018	0.1964	-4.74834	0	3	3	0	0	-2.2477	5.9425	8.1902	62.4155	317.188	189.802	0.0964	0.5823	-4.7255	3
AY236498	11740736_x_at	79905	TMC7	NM_001160364	34442639	0.0046	0.1273	-4.69484	0	3	3	0	0	-2.2308	4.2593	6.4901	19.7896	90.4562	55.1229	0.2161	0.0384	-7.658	3
NM_002977	11730103_at	6335	SCN9A	NM_002977	34385506	0.0313	0.2336	-4.68604	0	3	3	0	0	-2.2285	2.6108	4.8393	6.1119	31.1053	18.6086	0.0034	0.4854	-5.5208	2
NM_013281	11739518_a_at	23767	FLRT3	NM_013281	34437545	0.0002	0.0476	-4.68165	0	3	3	0	0	-2.2268	9.7993	12.0261	894.085	4176.52	2535.3	0.0215	0.0086	-22.2269	3
NM_001511	11719366_s_at	2919	CXCL1	NM_001511	34282769	0.0278	0.2265	-4.6729	0	3	3	0	0	-2.2245	4.0778	6.3024	16.9069	84.1263	50.5166	0.0074	0.423	-5.873	2
AI097503	11757862_x_at	7448	VTN	NM_000638	34462481	0.0005	0.0621	-4.65333	0	3	3	0	0	-2.2182	11.3975	13.6157	2714.01	12587.8	7650.91	0.0378	0.0171	-16.4017	3
AI565078	11744031_at	4316	MMP7	NM_002423	34448650	0.0114	0.1732	-4.63607	0	3	3	0	0	-2.2131	3.0154	5.2286	8.1088	38.4556	23.2822	0.0175	0.153	-9.2836	2
AW978549	11725266_at	1286	COL4A4	NM_000092	34344527	0.0232	0.2127	-4.61467	0	3	3	0	0	-2.2065	3.1122	5.3187	8.8649	44.0297	26.4473	0.15	0.6412	-4.2965	3
AF304463	11752375_a_at	55503	TRPV6	NM_014274	34456994	0.0456	0.2611	-4.60829	0	3	3	0	0	-2.2044	5.7243	7.9287	53.042	268.351	160.696	0.0206	0.6922	-4.5226	2
NM_021195	11726998_s_at	9074	CLDN6	NM_021195	34360666	0.0369	0.2457	-4.59982	0	3	3	0	0	-2.2015	8.5487	10.7502	418.974	1913.75	1166.36	0.8133	0.7185	-3.0809	4
NM_001024660	11732547_a_at	8997	KALRN	NM_001024660	34399450	0.0288	0.2287	-4.58505	0	3	3	0	0	-2.1969	4.3007	6.4976	19.7519	97.0024	58.3772	0.014	0.4213	-5.7671	2
AK292234	11721764_a_at	157	ADRBK2	NM_005160	34316100	0.0063	0.1399	-4.57666	0	3	3	0	0	-2.1941	5.9616	8.1557	62.3941	288.885	175.64	0.0074	0.084	-12.5679	2
AK096383	11739367_at	444	ASPH	NM_001164750	34437117	0.0106	0.1692	-4.57666	0	3	3	0	0	-2.1946	7.161	9.3556	143.294	671.041	407.167	0.0082	0.1475	-9.6338	2
BC029972	11756547_a_at	1191	CLU	NM_001831	34461166	0.0128	0.1787	-4.57457	0	3	3	0	0	-2.1935	9.5407	11.7342	776.601	3703.09	2239.85	0.2836	0.5024	-4.2853	4
NM_001443	11723041_s_at	2168	FABP1 /// PRDM10	NM_001443	34328444	0.0017	0.0907	-4.55373	0	3	3	0	0	-2.1868	12.0493	14.2361	4310.41	19343.2	11826.8	0.1105	0.0147	-10.7027	3
BC041613	11721141_x_at	6920	TCEA3	NM_003196	34308337	0.0004	0.0569	-4.53104	0	3	3	0	0	-2.1799	5.9824	8.1622	63.7754	289.1	176.438	0.0531	0.059	-11.2765	4
AL563987	11744285_a_at	875	CBS	NM_000071	34448904	0.0001	0.0428	-4.50653	0	3	3	0	0	-2.1719	7.0394	9.2113	131.653	594.183	362.918	0.0053	0.0154	-26.1649	3
BC098573	11725221_a_at	6641	SNTB1	NM_021021	34344085	0.0036	0.1161	-4.4964	0	3	3	0	0	-2.1686	5.6256	7.7942	50.9649	228.179	139.572	0.2127	0.1651	-6.111	4
BC014473	11751094_a_at	634	CEACAM1	NM_001024912	34455713	0.0054	0.1331	-4.48229	0	3	3	0	0	-2.1645	4.1829	6.3474	18.3311	83.9745	51.1528	0.0592	0.2064	-7.2746	3
DQ399600	11756074_a_at	4316	MMP7	NM_002423	34460693	0.0032	0.1099	-4.47227	0	3	3	0	0	-2.161	2.8563	5.0173	7.293	32.3886	19.8408	0.0439	0.0006	-17.7268	2
NM_012292	11723537_a_at	23526	HMHA1	NM_001258328	34333146	0.0051	0.1309	-4.46828	0	3	3	0	0	-2.1594	6.9911	9.1505	132.254	587.369	359.812	0.2306	0.2212	-5.564	4
NM_171830	11733393_a_at	27094	KCNMB3	NM_001163677	34406793	0.0102	0.1668	-4.43853	0	3	3	0	0	-2.1503	5.2514	7.4017	38.1598	172.616	105.388	0.0111	0.1325	-9.8297	2
NM_032607	11735734_a_at	84699	CREB3L3	NM_032607	34417168	0.0091	0.1611	-4.43656	0	3	3	0	0	-2.1494	8.1404	10.2898	285.597	1309.39	797.496	0.0736	0.306	-6.0426	3
U68030	11752105_x_at	1235	CCR6	NM_004367	34456724	0.0008	0.0727	-4.42282	0	3	3	0	0	-2.1452	4.5032	6.6484	22.7509	101.188	61.9694	0.0201	0.0524	-13.804	3
AK298242	11746965_a_at	290	ANPEP	NM_001150	34451584	0.0183	0.1973	-4.41891	0	3	3	0	0	-2.1436	9.6383	11.7819	847.903	3785.68	2316.79	0.424	0.5056	-3.8511	4
AY358659	11729252_a_at	126969	SLC44A3	NM_001114106	34377700	0.0142	0.1841	-4.41696	0	3	3	0	0	-2.1432	8.4716	10.6148	355.869	1612.52	984.196	0.0153	0.1851	-8.2928	2
BC105595	11759760_s_at	8339	HIST1H2BC /// HIST1H2BE /// HIST1H2BF /// HIST1H2BG /// HIST1H2BI	NM_003518	34464379	0.0102	0.1668	-4.40723	0	3	3	0	0	-2.1396	5.8163	7.9559	57.4571	248.934	153.196	0.127	0.0157	-9.8106	2
M29541	11729154_x_at	4680	CEACAM6	NM_002483	34376516	0.0049	0.13	-4.36872	0	3	3	0	0	-2.1272	5.8229	7.9501	58.2233	249.906	154.065	0.1759	0.0651	-7.5057	3
AK027670	11742768_a_at	23767	FLRT3	NM_013281	34447387	0.0019	0.0923	-4.3554	0	3	3	0	0	-2.1231	9.3901	11.5132	673.371	2924.12	1798.75	0.0226	0.0025	-23.1811	2
AK300707	11753266_a_at	6920	TCEA3	NM_003196	34457885	0.0009	0.0759	-4.33463	0	3	3	0	0	-2.1156	6.2157	8.3313	74.9894	323.259	199.124	0.0545	0.0222	-13.228	3
BC096329	11735143_at	6564	SLC15A1	NM_005073	34414337	0.0492	0.2669	-4.33463	0	3	3	0	0	-2.1161	7.1607	9.2768	143.34	684.136	413.738	0.0113	0.7019	-4.34	2
DQ023517	11759998_x_at	6519	SLC3A1	NM_000341	34464617	0.0319	0.2349	-4.30663	0	3	3	0	0	-2.1065	3.9517	6.0582	17.8308	71.13	44.4804	0.8356	0.4389	-3.2319	4
AK295123	11752082_a_at	1010	CDH12	NM_004061	34456701	0.0003	0.0567	-4.30293	0	3	3	0	0	-2.1052	4.9446	7.0497	31.0773	133.41	82.2436	0.0584	0.0441	-11.3895	4
BC069216	11728826_s_at	388610	TRNP1	NM_001013642	34374729	0.0123	0.1761	-4.29185	0	3	3	0	0	-2.1015	9.2398	11.3414	619.483	2596.63	1608.06	0.1612	0.0046	-8.9406	2
NM_018645	11718790_at	55502	HES6	NM_001142853	34275193	0.0014	0.0854	-4.28449	0	3	3	0	0	-2.0993	5.9158	8.0151	60.6466	261.728	161.187	0.028	0.071	-11.559	3
NM_014096	11716847_a_at	29015	SLC43A3	NM_014096	34226107	0.0398	0.2511	-4.28449	0	3	3	0	0	-2.0989	5.3361	7.4349	40.7589	188.205	114.482	0.058	0.501	-4.862	2
BM994874	11763206_at	153769	SH3RF2	NM_152550	34467825	0.0193	0.2013	-4.28082	0	3	3	0	0	-2.0977	6.4023	8.5	85.9801	389.822	237.901	0.1051	0.5184	-4.6014	3
NM_005423	11723751_at	7032	TFF2	NM_005423	34334855	0.0483	0.2655	-4.26985	0	3	3	0	0	-2.0943	8.9635	11.0578	545.286	2151.59	1348.44	0.6278	0.0569	-4.3837	2
NM_001710	11733725_a_at	629	CFB	NM_001710	34408234	0.0008	0.0727	-4.25351	0	3	3	0	0	-2.0888	10.2085	12.2974	1193.46	5043.84	3118.65	0.0554	0.0125	-13.8803	3
NM_012449	11725158_at	26872	STEAP1	NM_012449	34343561	0.0061	0.1388	-4.25351	0	3	3	0	0	-2.0889	7.4055	9.4944	170.83	748.708	459.769	0.0482	0.2225	-6.9539	3
NM_001150	11717127_a_at	290	ANPEP	NM_001150	34233132	0.0172	0.1945	-4.2337	0	3	3	0	0	-2.0818	10.5898	12.6716	1573.96	6942.88	4258.42	0.1353	0.428	-4.8045	3
NM_015163	11720617_at	114088	TRIM9	NM_015163	34298520	0.0004	0.0575	-4.23191	0	3	3	0	0	-2.0814	3.0506	5.132	8.2993	35.2285	21.7639	0.0106	0.0286	-18.2101	3
AA701649	11764210_at			AA701649	34468829	0.0023	0.0998	-4.23012	0	3	3	0	0	-2.0806	5.4063	7.4869	42.6664	182.168	112.417	0.0388	0.0993	-9.6972	3
AK307986	11756702_a_at	51302	CYP39A1	NM_016593	34461321	0.0445	0.2591	-4.22119	0	3	3	0	0	-2.0778	4.4225	6.5004	21.6181	99.4332	60.5257	0.0501	0.5665	-4.5833	2
BG473130	11736040_a_at	547	KIF1A	NM_001244008	34419443	0.0229	0.2116	-4.2123	0	3	3	0	0	-2.0746	4.8781	6.9527	30.2402	133.761	82.0008	0.1676	0.5249	-4.3178	3
AF109367	11721712_at	57619	SHROOM3	NM_020859	34315115	0.002	0.0948	-4.20698	0	3	3	0	0	-2.073	7.7856	9.8586	221.443	943.446	582.444	0.0221	0.1012	-10.2251	3
NM_145051	11737644_a_at	138065	RNF183	NM_145051	34428346	0.0017	0.0901	-4.20521	0	3	3	0	0	-2.0723	4.9002	6.9725	30.2429	126.244	78.2433	0.0777	0.0337	-10.7576	3
NM_205860	11727751_a_at	2494	NR5A2	NM_003822	34368654	0	0.0123	-4.18936	0	3	3	0	0	-2.0668	6.3938	8.4606	84.1262	352.557	218.342	0.0028	0.0047	-41.586	4
NM_002937	11718988_s_at	6038	RNASE4	NM_002937	34277391	0.0068	0.1453	-4.16493	0	3	3	0	0	-2.0586	9.0146	11.0732	535.283	2181.63	1358.46	0.2043	0.0807	-6.6786	3
BC041613	11721140_a_at	6920	TCEA3	NM_003196	34308336	0.001	0.0779	-4.15455	0	3	3	0	0	-2.0549	6.2412	8.2961	76.3955	315.12	195.757	0.0599	0.0156	-12.9558	3
NM_001126181	11718787_at	4900	NRGN	NM_001126181	34275190	0.0396	0.2509	-4.14079	0	3	3	0	0	-2.05	4.1024	6.1524	17.1928	76.6501	46.9215	0.0058	0.5245	-4.8758	2
AB011422	11740771_a_at	8997	KALRN	NM_001024660	34442674	0.0011	0.0796	-4.13565	0	3	3	0	0	-2.0481	4.5446	6.5927	23.4186	97.4691	60.4439	0.0214	0.0602	-12.4162	3
NM_080661	11742115_a_at	100287413	GLYATL1 /// LOC100287413	NM_001220494	34446734	0.016	0.1905	-4.12541	0	3	3	0	0	-2.0447	4.6091	6.6538	24.4515	103.826	64.1386	0.0121	0.194	-7.8009	2
AY312372	11762354_x_at	404744	NPSR1-AS1	NM_207283	34466973	0.0158	0.1899	-4.11523	0	3	3	0	0	-2.0407	2.9589	4.9996	7.7928	33.0093	20.401	0.0139	0.1886	-7.8548	2
NM_020792	11724836_at	57552	NCEH1	NM_001146276	34341622	0.004	0.1203	-4.11015	0	3	3	0	0	-2.0393	4.5896	6.6289	24.2407	101.268	62.7545	0.0429	0.15	-8.0426	3
BC101778	11735237_at	146779	EFCAB3	NM_001144933	34414640	0.0061	0.1388	-4.10846	0	3	3	0	0	-2.0383	4.7136	6.752	26.5111	111.032	68.7714	0.0636	0.1944	-6.9514	3
AK303763	11749861_a_at	5345	SERPINF2	NM_000934	34454480	0.0051	0.1308	-4.10678	0	3	3	0	0	-2.0377	7.4034	9.4411	170.003	718.448	444.225	0.0264	0.2001	-7.4158	3
AA622929	11758100_s_at	716	C1S	NM_001734	34462719	0.0053	0.1326	-4.08664	0	3	3	0	0	-2.0306	7.7183	9.749	212.124	886.554	549.339	0.0445	0.1868	-7.3138	3
AA702530	11720505_a_at	51560	RAB6B	NM_016577	34296945	0.0092	0.1613	-4.08497	0	3	3	0	0	-2.0303	4.8313	6.8616	28.9333	116.454	72.6935	0.1061	0.0088	-10.3736	2
NM_006235	11726153_at	5450	POU2AF1	NM_006235	34352518	0.0415	0.2538	-4.08497	0	3	3	0	0	-2.0303	3.1885	5.2188	9.1526	40.1786	24.6656	0.025	0.5223	-4.7535	2
NM_021199	11718515_a_at	58472	SQRDL	NM_021199	34270418	0.0013	0.0842	-4.07498	0	3	3	0	0	-2.0268	7.4993	9.5261	183.194	739.107	461.151	0.0751	0.0153	-11.6755	3
NM_052972	11725368_at	116844	LRG1	NM_052972	34345129	0.0043	0.1242	-4.06504	0	3	3	0	0	-2.0235	7.1212	9.1447	140.141	581.302	360.721	0.0404	0.1598	-7.8334	3
NM_000607	11758794_x_at	5004	ORM1	NM_000607	34463413	0.0006	0.0661	-4.0568	0	3	3	0	0	-2.0206	3.721	5.7416	13.2951	54.1862	33.7406	0.0504	0.0766	-9.8207	4
AW237733	11723692_a_at	100526664	CD302 /// LY75-CD302	NM_001198759	34334254	0.0009	0.0748	-4.03714	0	3	3	0	0	-2.0136	8.5902	10.6038	388.696	1559.63	974.161	0.0546	0.0135	-13.3624	3
NM_138715	11739846_a_at	4481	MSR1	NM_002445	34438749	0.0005	0.0635	-4.03388	0	3	3	0	0	-2.0124	3.7294	5.7418	13.3591	54.1153	33.7372	0.044	0.0725	-10.2159	4
NM_032466	11721775_s_at	444	ASPH	NM_001164750	34316178	0.0008	0.0722	-4.03226	0	3	3	0	0	-2.0117	10.3164	12.3281	1275.14	5149.48	3212.31	0.0004	0.0092	-35.5352	2
Y08134	11755379_a_at	27293	SMPDL3B	NM_001009568	34459998	0.0194	0.2015	-4.03226	0	3	3	0	0	-2.0116	5.8959	7.9075	60.7026	256.364	158.534	0.1265	0.4492	-4.5923	3
NM_032607	11735735_x_at	84699	CREB3L3	NM_032607	34417171	0.0383	0.2484	-4.03063	0	3	3	0	0	-2.0109	8.4572	10.4681	354.082	1517.49	935.787	0.0455	0.4478	-4.9588	2
NM_007343	11719384_at	5646	PRSS3	NM_001197097	34283500	0.0042	0.1223	-4.02739	0	3	3	0	0	-2.0097	7.7879	9.7975	226.326	916.181	571.253	0.1566	0.1936	-5.8815	4
AK074754	11755251_x_at	100302263	FADS1 /// MIR1908	NM_013402	34459870	0.0028	0.1055	-4.02414	0	3	3	0	0	-2.0086	9.1592	11.1679	585.05	2351.3	1468.18	0.1391	0.1406	-6.5782	4
AV699421	11757403_x_at	5340	PLG	NM_000301	34462022	0.0061	0.1387	-4.02253	0	3	3	0	0	-2.0079	10.1651	12.1731	1161.17	4621.99	2891.58	0.0687	0.0053	-12.7825	2
NM_003937	11719120_a_at	8942	KYNU	NM_001032998	34279523	0.0144	0.1841	-4.00481	0	3	3	0	0	-2.0019	6.6726	8.6745	107.858	413.43	260.644	0.3829	0.0743	-5.1283	3
NM_152889	11730536_at	166012	CHST13	NM_152889	34387439	0.009	0.1607	-3.99042	0	3	3	0	0	-1.9965	5.2892	7.2857	39.7509	156.21	97.9806	0.102	0.0072	-10.4656	2
CK299276	11758994_at	55711	FAR2	NM_018099	34463613	0.0149	0.1861	-3.99042	0	3	3	0	0	-1.9968	4.8219	6.8188	29.4837	120.608	75.0457	0.2716	0.4406	-4.0984	4
AL050391	11746002_a_at	837	CASP4	NM_001225	34450621	0.0322	0.2351	-3.97931	0	3	3	0	0	-1.9927	6.4215	8.4141	87.4934	377.579	232.536	0.1235	0.705	-3.7918	3
NM_152599	11732656_at	162387	MFSD6L	NM_152599	34401059	0.0301	0.2311	-3.9604	0	3	3	0	0	-1.9858	5.6957	7.6815	51.8724	216.554	134.213	0.0052	0.3674	-5.6352	2
NM_001004303	11736744_x_at	199920	C1orf168	NM_001004303	34422647	0.0035	0.1152	-3.95257	0	3	3	0	0	-1.9827	6.2616	8.2444	78.5547	304.274	191.415	0.1455	0.0206	-8.4263	3
BC065536	11745119_a_at	100652766	DST /// LOC100652766	NM_001144769	34449738	0.0074	0.1489	-3.94789	0	3	3	0	0	-1.9814	7.3496	9.3309	168.062	673.122	420.592	0.1797	0.2873	-5.0218	4
NM_021232	11727763_a_at	58510	PRODH2	NM_021232	34368666	0.0216	0.2082	-3.94166	0	3	3	0	0	-1.9787	5.2329	7.2116	37.6354	153.975	95.8051	0.0048	0.257	-6.6979	2
AK299272	11762438_a_at	1356	CP	NM_000096	34467057	0.0318	0.2346	-3.94166	0	3	3	0	0	-1.9786	4.0708	6.0494	17.2198	73.8483	45.534	0.1465	0.6627	-3.8097	3
NM_005822	11719671_a_at	10231	RCAN2	NM_001251973	34287574	0.0016	0.0879	-3.92619	0	3	3	0	0	-1.9732	4.4339	6.4071	21.6752	84.8757	53.2755	0.0178	0.0006	-25.1893	2
BM464902	11721631_a_at	27346	TMEM97	NM_014573	34314034	0.0039	0.1194	-3.92619	0	3	3	0	0	-1.973	7.9182	9.8912	246.626	957.087	601.856	0.1263	0.0498	-8.1428	3
NM_005855	11721304_at	10267	RAMP1	NM_005855	34310705	0.0405	0.2526	-3.92157	0	3	3	0	0	-1.9713	8.7644	10.7357	438.59	1818.4	1128.49	0.0549	0.4472	-4.8187	2
NM_014270	11726940_a_at	11136	SLC7A9	NM_001126335	34359843	0.0324	0.2354	-3.92003	0	3	3	0	0	-1.971	6.748	8.719	113.737	467.385	290.561	0.3891	0.7375	-3.2163	4
NM_001144994	11724267_at	257407	C2orf72	NM_001144994	34338111	0.011	0.1708	-3.91389	0	3	3	0	0	-1.9688	8.5317	10.5004	382.32	1527.82	955.069	0.2184	0.3615	-4.4782	4
AK303861	11751459_x_at	116844	LRG1	NM_052972	34456078	0.0013	0.0841	-3.91083	0	3	3	0	0	-1.9677	5.6304	7.5981	49.6768	195.845	122.761	0.0176	0.0665	-11.7466	3
AY388457	11729080_a_at	2104	ESRRG	NM_001134285	34375850	0.0154	0.1883	-3.9032	0	3	3	0	0	-1.9647	5.5436	7.5083	48.8705	193.859	121.365	0.2757	0.4279	-4.057	4
NM_000777	11721941_x_at	1577	CYP3A5	NM_000777	34318252	0.0067	0.1432	-3.89712	0	3	3	0	0	-1.9626	6.7381	8.7007	110.442	419.38	264.911	0.2049	0.049	-6.7467	3
AK091327	11739339_s_at	54855	FAM46C	NM_017709	34436971	0.0414	0.2536	-3.88651	0	3	3	0	0	-1.9586	6.0403	7.9989	71.6907	256.089	163.89	0.5001	0.007	-4.7637	2
NM_005108	11736408_at	9942	XYLB	NM_005108	34420811	0.0012	0.0821	-3.88199	0	3	3	0	0	-1.9566	2.8437	4.8003	7.3054	28.118	17.7117	0.1149	0.0588	-8.1333	4
NM_033520	11730408_a_at	64073	C19orf33	NM_033520	34386811	0.0341	0.2397	-3.87747	0	3	3	0	0	-1.9554	9.1673	11.1227	598.519	2426.89	1512.7	0.2382	0.5962	-3.7078	3
CA312429	11724034_at	23607	CD2AP	NM_012120	34336437	0.0468	0.2635	-3.87747	0	3	3	0	0	-1.9548	5.2135	7.1683	42.6518	150.236	96.4439	0.8141	0.2584	-3.2694	3
NM_001011649	11725276_a_at	55755	CDK5RAP2	NM_001011649	34344640	0.0045	0.1258	-3.87297	0	3	3	0	0	-1.9533	6.3659	8.3192	84.7016	321.016	202.859	0.1595	0.0315	-7.741	3
BC069216	11728825_at	388610	TRNP1	NM_001013642	34374728	0.0137	0.1822	-3.87297	0	3	3	0	0	-1.9532	8.3998	10.3531	355.257	1323.14	839.201	0.3463	0.0734	-5.2224	3
BC021896	11745110_s_at	132158	GLYCTK	NM_001144951	34449729	0.03	0.2308	-3.87147	0	3	3	0	0	-1.9529	7.2422	9.1951	154.759	641.587	398.173	0.1345	0.6197	-3.895	3
BC051309	11737416_x_at	7620	ZNF69	NM_021915	34426319	0.0013	0.0823	-3.85802	0	3	3	0	0	-1.9476	6.4895	8.4371	90.0527	346.64	218.347	0.0137	0.0007	-28.1475	2
NM_138715	11739847_x_at	4481	MSR1	NM_002445	34438750	0.0006	0.0661	-3.85654	0	3	3	0	0	-1.9476	4.7254	6.673	26.616	103.39	65.003	0.0374	0.0804	-9.828	4
NM_003963	11725829_at	9032	TM4SF5	NM_003963	34349232	0.0178	0.196	-3.85505	0	3	3	0	0	-1.9469	8.5245	10.4714	368.94	1463.2	916.072	0.012	0.1962	-7.3894	2
NM_053277	11725922_a_at	54102	CLIC6	NM_053277	34350787	0.0057	0.1362	-3.83877	0	3	3	0	0	-1.9408	7.6123	9.5531	196.735	775.315	486.025	0.0345	0.1879	-7.128	3
NM_207363	11731136_a_at	344148	NCKAP5	NM_207363	34391039	0.0468	0.2635	-3.83436	0	3	3	0	0	-1.9389	4.129	6.0679	19.0876	67.4827	43.2851	0.5291	0.0381	-4.4591	2
NM_017533	11738801_x_at	4620	MYH2 /// MYH4	NM_001100112	34434665	0.0224	0.2105	-3.82995	0	3	3	0	0	-1.9372	2.8407	4.7778	7.1779	28.5352	17.8566	0.0126	0.2488	-6.5628	2
NM_180991	11726916_at	353189	SLCO4C1	NM_180991	34359439	0.0214	0.2078	-3.82702	0	3	3	0	0	-1.9361	7.3158	9.252	162.439	659.013	410.726	0.1163	0.4569	-4.4297	3
NM_000341	11723948_s_at	6519	SLC3A1	NM_000341	34335851	0.0249	0.2189	-3.81825	0	3	3	0	0	-1.933	9.808	11.741	898.7	3563.88	2231.29	0.0161	0.2732	-6.2239	2
AK300341	11747019_a_at	23526	HMHA1	NM_001258328	34451638	0.0268	0.2241	-3.81679	0	3	3	0	0	-1.9325	5.2116	7.1441	37.0647	148.062	92.5634	0.0018	0.3109	-5.9856	2
NM_170693	11733441_s_at	10110	SGK2	NM_001199264	34406844	0.0064	0.1409	-3.81098	0	3	3	0	0	-1.9299	5.3123	7.2423	40.211	151.416	95.8135	0.072	0.0004	-12.4225	2
BC091504	11721633_s_at	27346	TMEM97	NM_014573	34314036	0.0011	0.0792	-3.79507	0	3	3	0	0	-1.9239	8.9113	10.8351	485.313	1832.6	1158.95	0.0502	0.0197	-12.5982	3
CB305505	11727918_s_at	200958	MUC20	NM_001098516	34369321	0.0425	0.2553	-3.76932	0	3	3	0	0	-1.9142	6.292	8.2062	80.9374	327.853	204.395	0.198	0.7545	-3.3972	3
BP325533	11744079_s_at	5645	PRSS2 /// PRSS3	NM_001197097	34448698	0.0175	0.1954	-3.75516	0	3	3	0	0	-1.909	5.3509	7.2599	42.1	153.385	97.7423	0.1915	0.0046	-7.4656	2
NM_052944	11734246_a_at	115584	SLC5A11	NM_001258411	34409996	0.0491	0.2667	-3.74953	0	3	3	0	0	-1.9069	6.3342	8.2412	80.7759	328.031	204.404	0.0071	0.5705	-4.3458	2
NM_001009568	11732439_a_at	27293	SMPDL3B	NM_001009568	34398820	0.0291	0.229	-3.74813	0	3	3	0	0	-1.9064	6.1414	8.0479	70.9175	276.646	173.782	0.0292	0.3021	-5.7368	2
AK291313	11742700_s_at	715	C1R	NM_001733	34447319	0.0283	0.2277	-3.74532	0	3	3	0	0	-1.9053	6.7567	8.6621	114.044	405.615	259.829	0.3138	0.0081	-5.8164	2
AA034012	11725675_a_at	6095	RORA	NM_002943	34347805	0.001	0.077	-3.74392	0	3	3	0	0	-1.9044	5.0891	6.9935	34.3809	129.07	81.7256	0.0616	0.0825	-8.6896	4
NM_203314	11729670_a_at	622	BDH1	NM_004051	34382484	0.0214	0.2079	-3.74251	0	3	3	0	0	-1.904	6.9935	8.8975	131.623	478.63	305.126	0.2173	0.0232	-6.7256	2
BC058835	11746780_a_at	166824	RASSF6	NM_001270391	34451399	0.009	0.1607	-3.73274	0	3	3	0	0	-1.9001	4.1971	6.0972	19.2812	70.475	44.8781	0.3067	0.1744	-4.745	4
AV764112	11757513_at	64332	NFKBIZ	NM_001005474	34462132	0.0025	0.1023	-3.73134	0	3	3	0	0	-1.8997	9.0574	10.9571	540.691	2033.23	1286.96	0.0957	0.1419	-6.7515	4
NM_001393	11727283_at	1842	ECM2	NM_001197295	34364600	0.0004	0.0578	-3.71609	0	3	3	0	0	-1.8936	7.1577	9.0513	142.932	532.818	337.875	0.0066	0.0267	-17.9742	3
CB162526	11763789_at	342	APOC1P1	NR_028412	34468408	0.008	0.1544	-3.69686	0	3	3	0	0	-1.8861	5.7921	7.6783	57.4751	211.667	134.571	0.2455	0.1984	-4.9033	4
NM_005160	11721766_at	157	ADRBK2	NM_005160	34316169	0.0001	0.0428	-3.69413	0	3	3	0	0	-1.8852	7.2969	9.182	158.044	582.614	370.329	0.0311	0.0193	-14.5324	4
AY052783	11751745_x_at	5646	PRSS3	NM_001197097	34456364	0.021	0.2062	-3.69004	0	3	3	0	0	-1.8839	6.788	8.6719	111.895	435.531	273.713	0.0796	0.4549	-4.4628	3
NM_001025604	11719148_a_at	27106	ARRDC2	NM_001025604	34280051	0.0099	0.1643	-3.68324	0	3	3	0	0	-1.8809	6.2204	8.1012	77.0838	278.28	177.682	0.223	0.0853	-5.867	3
NM_175063	11719819_s_at	284361	EMC10	NM_175063	34289722	0.0172	0.1947	-3.68053	0	3	3	0	0	-1.8797	10.1337	12.0134	1123.46	4255.29	2689.38	0.0003	0.1873	-7.5162	2
NM_000242	11734302_at	4153	MBL2	NM_000242	34410205	0.0329	0.2369	-3.68053	0	3	3	0	0	-1.8798	8.0471	9.9269	288.251	1066.04	677.148	0.5045	0.5306	-3.2002	4
BX640971	11725189_x_at	57211	GPR126	NM_001032394	34343911	0.0153	0.1879	-3.67647	0	3	3	0	0	-1.8781	3.9806	5.8587	15.8104	59.423	37.6167	0.0095	0.1559	-7.9981	2
AK093349	11755403_a_at	83539	CHST9	NM_001243848	34460022	0.0011	0.0792	-3.66838	0	3	3	0	0	-1.8753	6.5554	8.4307	94.9072	350.355	222.631	0.0561	0.0919	-8.4425	4
BT006712	11733254_a_at	5349	FXYD3	NM_001136007	34405157	0.0384	0.2486	-3.65898	0	3	3	0	0	-1.8715	8.5331	10.4046	377.146	1508.67	942.909	0.1078	0.7318	-3.5375	3
AF108658	11744900_x_at	9415	FADS2	NM_004265	34449519	0.0019	0.093	-3.65764	0	3	3	0	0	-1.871	9.4664	11.3374	718.252	2627.81	1673.03	0.0994	0.1005	-7.2476	4
AB063357	11759406_a_at	89866	SEC16B	NM_033127	34464025	0.0034	0.1139	-3.65497	0	3	3	0	0	-1.8698	6.4156	8.2853	87.4454	318.496	202.97	0.147	0.1257	-6.2017	4
AY126670	11746772_a_at	83998	REG4	NM_001159352	34451391	0.0087	0.1585	-3.65364	0	3	3	0	0	-1.8692	4.9518	6.821	31.1833	117.495	74.3392	0.0472	0.2301	-6.1484	3
AF118637	11730422_at	28982	FLVCR1	NM_014053	34386843	0.0149	0.1861	-3.65364	0	3	3	0	0	-1.8693	7.4259	9.2952	172.416	642.999	407.707	0.0168	0.1424	-8.1131	2
NM_016730	11717929_s_at	2348	FOLR1	NM_000802	34259332	0.0372	0.2461	-3.65364	0	3	3	0	0	-1.8693	7.2933	9.1626	156.87	608.26	382.565	0.0006	0.4125	-5.0375	2
U63296	11753601_x_at	3248	HPGD	NM_000860	34458220	0.001	0.0792	-3.6523	0	3	3	0	0	-1.8687	8.2175	10.0862	301.532	1097.77	699.649	0.0841	0.0601	-8.5241	4
NM_024525	11723590_a_at	79573	TTC13	NM_001122835	34333388	0.0008	0.0721	-3.64697	0	3	3	0	0	-1.8667	7.727	9.5937	214.161	780.005	497.083	0.0659	0.0575	-9.2057	4
BC007320	11724372_at	11199	ANXA10	NM_007193	34338485	0.0057	0.1362	-3.63901	0	3	3	0	0	-1.8638	3.1564	5.0202	8.9579	33.3989	21.1784	0.0299	0.1752	-7.1283	3
AI445264	11744121_a_at	3960	LGALS4	NM_006149	34448740	0.0056	0.1351	-3.63636	0	3	3	0	0	-1.8627	5.3522	7.2149	42.3977	151.381	96.8895	0.2285	0.1236	-5.4373	4
NM_021992	11720240_at	11013	TMSB15A /// TMSB15B	NM_021992	34294786	0.0409	0.2529	-3.62188	0	3	3	0	0	-1.8566	4.6241	6.4807	25.7693	98.3825	62.0759	0.2623	0.6055	-3.452	3
AK300519	11746742_a_at	435	ASL	NM_000048	34451361	0.0192	0.2012	-3.61664	0	3	3	0	0	-1.8549	7.4205	9.2754	171.362	641.182	406.272	0.0016	0.2029	-7.1036	2
NM_001671	11728559_a_at	432	ASGR1	NM_001197216	34372962	0.0124	0.177	-3.61272	0	3	3	0	0	-1.8533	9.099	10.9523	558.414	1986.13	1272.27	0.1158	0.0147	-8.8866	2
NM_001145	11721569_a_at	283	ANG	NM_001097577	34313431	0.0022	0.0979	-3.61141	0	3	3	0	0	-1.8524	7.2417	9.0941	153.228	557.604	355.416	0.0784	0.1324	-6.9866	4
AK057484	11754571_a_at	2762	GMDS	NM_001253846	34459190	0.0003	0.0525	-3.6062	0	3	3	0	0	-1.8507	7.12	8.9707	139.155	501.72	320.438	0.0024	0.0002	-63.006	2
BC136574	11740151_at	9420	CYP7B1	NM_004820	34440554	0.018	0.1966	-3.6049	0	3	3	0	0	-1.8502	3.8366	5.6868	14.2895	53.0839	33.6867	0.001	0.1892	-7.3477	2
NM_003568	11729048_a_at	8416	ANXA9	NM_003568	34375451	0.0186	0.1984	-3.6049	0	3	3	0	0	-1.85	6.0153	7.8653	68.8133	237.304	153.059	0.3643	0.1072	-4.6664	3
NM_000091	11735153_a_at	1285	COL4A3	NM_000091	34414408	0.0062	0.1391	-3.6036	0	3	3	0	0	-1.8493	2.814	4.6633	7.0341	25.6003	16.3172	0.0017	0.0625	-12.6424	2
AY158074	11753654_a_at	118471	PRAP1 /// ZNF511	NM_001145201	34458273	0.0129	0.1789	-3.58551	0	3	3	0	0	-1.842	8.2321	10.0741	312.647	1093.73	703.187	0.2639	0.0939	-5.3339	3
NM_022094	11732473_x_at	63924	CIDEC	NM_001199551	34398876	0.0134	0.1811	-3.57782	0	3	3	0	0	-1.8391	7.6457	9.4848	211.472	721.739	466.605	0.3209	0.0457	-5.2611	3
AK291982	11746909_a_at	29974	A1CF	NM_001198818	34451528	0.0336	0.2385	-3.56888	0	3	3	0	0	-1.8354	8.6957	10.5311	438.772	1485.51	962.14	0.3334	0.0241	-5.3167	2
AK304765	11749002_a_at	23526	HMHA1	NM_001258328	34453621	0.0444	0.2589	-3.56888	0	3	3	0	0	-1.8356	5.6145	7.4501	49.1817	186.754	117.968	0.0246	0.4557	-4.5877	2
AF242388	11731243_a_at	51557	LGSN	NM_001143940	34391646	0.0114	0.1732	-3.56379	0	3	3	0	0	-1.8336	4.5178	6.3514	24.242	83.89	54.066	0.3337	0.18	-4.431	4
AK123240	11754939_x_at	9415	FADS2	NM_004265	34459558	0.002	0.095	-3.56125	0	3	3	0	0	-1.8321	9.1549	10.987	580.275	2054.52	1317.4	0.117	0.0791	-7.1668	4
NM_000771	11727472_x_at	1559	CYP2C9	NM_000771	34365801	0.007	0.1467	-3.56125	0	3	3	0	0	-1.8326	4.807	6.6396	28.1993	102.494	65.3468	0.0463	0.1826	-6.6346	3
AY026936	11735055_at	115827	RAB3C	NM_138453	34413958	0.0057	0.1363	-3.55999	0	3	3	0	0	-1.8319	4.36	6.1919	20.6313	75.1808	47.9061	0.0298	0.1698	-7.1024	3
BC009894	11727034_at	9060	PAPSS2	NM_001015880	34361260	0.0021	0.0956	-3.55745	0	3	3	0	0	-1.831	8.9379	10.7689	495.812	1752.88	1124.35	0.0708	0.0286	-10.0621	3
AK289596	11747654_a_at	10110	SGK2	NM_001199264	34452273	0.0021	0.0956	-3.55492	0	3	3	0	0	-1.83	3.2854	5.1154	9.9619	35.0325	22.4972	0.1333	0.0646	-7.1253	4
NM_018728	11723824_s_at	55930	MYO5C	NM_018728	34335338	0.0012	0.0799	-3.51865	0	3	3	0	0	-1.815	7.2728	9.0878	155.912	552.308	354.11	0.0528	0.0907	-8.2986	4
NM_138424	11724174_at	113220	KIF12	NM_138424	34337627	0.0117	0.1742	-3.51865	0	3	3	0	0	-1.8152	6.9052	8.7204	120.038	428.836	274.437	0.0094	0.1085	-9.1571	2
AF227905	11742021_a_at	56886	UGGT1	NM_001025777	34446640	0.022	0.2094	-3.50631	0	3	3	0	0	-1.81	5.9845	7.7944	64.0838	237.005	150.544	0.0756	0.4354	-4.3856	3
NM_017806	11722349_a_at	54923	LIME1 /// ZGPAT	NM_001083113	34322390	0.0074	0.1489	-3.50508	0	3	3	0	0	-1.8096	7.8089	9.6184	229.543	815.361	522.452	0.1428	0.2469	-5.021	4
M76742	11753506_x_at	634	CEACAM1	NM_001024912	34458125	0.036	0.2438	-3.50263	0	3	3	0	0	-1.8087	5.5356	7.3443	47.2961	177.668	112.482	0.1172	0.6279	-3.6292	3
NM_001049	11728041_at	6751	SSTR1	NM_001049	34370137	0.0264	0.2231	-3.4904	0	3	3	0	0	-1.8035	4.5734	6.3769	24.4472	89.123	56.7851	0.16	0.4229	-4.0914	3
NM_170601	11716464_at	54414	SIAE	NM_001199922	34212383	0.0096	0.1636	-3.48797	0	3	3	0	0	-1.8024	8.587	10.3894	384.712	1360.31	872.51	0.0027	0.0919	-10.1527	2
NM_031422	11732522_at	83539	CHST9	NM_001243848	34399294	0.0173	0.1948	-3.47947	0	3	3	0	0	-1.7988	4.7267	6.5255	26.5351	94.4315	60.4833	0.0135	0.1584	-7.5127	2
AA810290	11758253_s_at	55755	CDK5RAP2	NM_001011649	34462872	0.0063	0.1397	-3.45543	0	3	3	0	0	-1.7888	7.0478	8.8366	135.972	460.13	298.051	0.1628	0.0392	-6.8933	3
NM_002538	11728484_s_at	100506658	LOC647859 /// OCLN	NM_001205254	34372750	0.017	0.1939	-3.45304	0	3	3	0	0	-1.7878	8.1766	9.9644	289.417	1027.14	658.279	0.0018	0.1656	-7.5682	2
N39037	11758077_s_at	635	BHMT	NM_001713	34462696	0.0048	0.1298	-3.45066	0	3	3	0	0	-1.7869	4.8924	6.6793	30.3364	105.232	67.7844	0.1401	0.1605	-5.6458	4
CA430832	11743949_s_at	10023	FRAT1	NM_005479	34448568	0.0022	0.098	-3.44828	0	3	3	0	0	-1.7857	4.2336	6.0193	18.8163	65.0763	41.9463	0.0012	0.0201	-21.1553	2
AA469958	11764143_at			AA469958	34468762	0.0103	0.167	-3.44471	0	3	3	0	0	-1.7843	4.2915	6.0758	19.7912	69.98	44.8856	0.0663	0.2189	-5.7869	3
NM_003312	11718418_a_at	7263	TST	NM_003312	34268655	0.0044	0.1248	-3.43997	0	3	3	0	0	-1.7823	9.5172	11.2995	746.072	2535.85	1640.96	0.1181	0.0388	-7.7935	3
NM_023938	11720150_a_at	79098	C1orf116	NM_001083924	34294021	0.0016	0.0882	-3.43643	0	3	3	0	0	-1.7808	7.3868	9.1677	169.923	581.794	375.858	0.0932	0.07	-7.6337	4
AK293326	11750896_a_at	2147	F2	NM_000506	34455515	0.0001	0.0401	-3.43407	0	3	3	0	0	-1.7799	9.8955	11.6754	954.88	3282.18	2118.53	0.016	0.0216	-15.9042	4
M29873	11744556_x_at	1556	CYP2B7P1	NR_001278	34449175	0.0228	0.2116	-3.43171	0	3	3	0	0	-1.7787	5.9661	7.7448	67.3562	223.843	145.599	0.4517	0.2811	-3.5989	4
AK296946	11749744_a_at	79718	TBL1XR1	NM_024665	34454363	0.0345	0.2404	-3.43053	0	3	3	0	0	-1.7784	6.651	8.4293	103.347	373.191	238.269	0.1688	0.527	-3.6928	3
AY364640	11745041_x_at	63924	CIDEC	NM_001199551	34449660	0.0467	0.2634	-3.4153	0	3	3	0	0	-1.7719	7.6468	9.4187	215.9	688.373	452.137	0.4371	0.0356	-4.464	2
AK296118	11748053_x_at	347735	SERINC2	NM_001199037	34452672	0.0192	0.2012	-3.39905	0	3	3	0	0	-1.765	7.9084	9.6733	250.783	861.186	555.984	0.2902	0.3599	-3.7916	4
NM_001145437	11717620_a_at	4047	LSS	NM_001001438	34251533	0.0194	0.2016	-3.39905	0	3	3	0	0	-1.7652	7.8749	9.6401	240.843	800.173	520.508	0.1691	0.0179	-7.0708	2
D12502	11751217_x_at	634	CEACAM1	NM_001024912	34455836	0.0316	0.2346	-3.39213	0	3	3	0	0	-1.762	5.7428	7.5048	53.5871	191.109	122.348	0.0044	0.305	-5.4867	2
NM_006076	11729904_at	3268	AGFG2	NM_006076	34383993	0.0366	0.2455	-3.38295	0	3	3	0	0	-1.7582	5.3081	7.0663	39.6393	141.164	90.4015	0.0032	0.3553	-5.086	2
U46744	11734809_a_at	1837	DTNA	NM_001128175	34412712	0.0093	0.1616	-3.38066	0	3	3	0	0	-1.7571	2.9616	4.7188	7.7935	26.7027	17.2481	0.0029	0.0845	-10.2931	2
AK301063	11752656_a_at	875	CBS	NM_000071	34457275	0.0065	0.1412	-3.37952	0	3	3	0	0	-1.7567	6.4536	8.2103	88.2814	303.854	196.068	0.0443	0.1552	-6.8119	3
NM_001129765	11720522_a_at	50814	NSDHL	NM_001129765	34297416	0.0037	0.1168	-3.37838	0	3	3	0	0	-1.7566	8.6229	10.3794	395.42	1355.86	875.641	0.0189	0.1164	-8.271	3
AW151301	11764259_at			AW151301	34468878	0.0175	0.1954	-3.37496	0	3	3	0	0	-1.7548	6.8295	8.5843	118.049	408.662	263.356	0.2259	0.3802	-3.9041	4
AK300341	11747020_x_at	23526	HMHA1	NM_001258328	34451639	0.0417	0.254	-3.37154	0	3	3	0	0	-1.7534	5.9898	7.7432	63.8722	226.362	145.117	0.0311	0.3787	-4.744	2
BC014027	11755990_a_at	147968	CAPN12	NM_144691	34460609	0.0235	0.2139	-3.36927	0	3	3	0	0	-1.7523	9.6345	11.3868	832.313	2856.73	1844.52	0.2738	0.4504	-3.5663	4
BC007257	11745019_a_at	875	CBS	NM_000071	34449638	0.0015	0.0868	-3.367	0	3	3	0	0	-1.7515	7.4533	9.2048	176.89	591.556	384.223	0.0577	0.0158	-11.1885	3
NM_080912	11729871_a_at	433	ASGR2	NM_001181	34383774	0.0118	0.1742	-3.35909	0	3	3	0	0	-1.7478	9.5969	11.3447	786.763	2603.38	1695.07	0.1037	0.0063	-9.1307	2
AB102793	11754181_a_at	3561	IL2RG	NM_000206	34458800	0.0178	0.196	-3.35458	0	3	3	0	0	-1.7463	5.2843	7.0306	38.9776	134.346	86.662	0.0011	0.1658	-7.4037	2
M15036	11720134_s_at	5627	PROS1	NM_000313	34293575	0.0327	0.2364	-3.35345	0	3	3	0	0	-1.7456	10.1568	11.9024	1203.71	3828.82	2516.27	0.3133	0.0011	-5.392	2
BC001158	11748928_x_at	5051	PAFAH2	NM_000437	34453547	0.0025	0.1015	-3.34448	0	3	3	0	0	-1.7416	4.6188	6.3604	24.8542	82.5499	53.7021	0.0706	0.0302	-9.4985	3
NM_004852	11728922_at	9480	ONECUT2	NM_004852	34375178	0.0053	0.1327	-3.34336	0	3	3	0	0	-1.7414	3.9541	5.6956	15.576	53.0118	34.2939	0.0316	0.139	-7.3025	3
BC011204	11750850_a_at	113828	FAM83F	NM_138435	34455469	0.0437	0.2572	-3.33556	0	3	3	0	0	-1.7381	5.7325	7.4706	54.5968	193.852	124.225	0.1758	0.6265	-3.361	3
NM_014053	11730420_at	28982	FLVCR1	NM_014053	34386827	0.0014	0.086	-3.32336	0	3	3	0	0	-1.7326	7.3453	9.0779	165.218	544.825	355.022	0.0968	0.0494	-7.8478	4
NM_016730	11717930_x_at	2348	FOLR1	NM_000802	34259333	0.0126	0.1778	-3.32226	0	3	3	0	0	-1.7322	5.4348	7.167	44.2957	150.762	97.5289	0.1576	0.3271	-4.3092	4
BM992121	11757573_s_at	7855	FZD5	NM_003468	34462192	0.0136	0.1817	-3.31565	0	3	3	0	0	-1.7291	8.6112	10.3403	394.923	1354.7	874.809	0.0626	0.2645	-5.2367	3
CD672190	11721977_a_at	51196	PLCE1	NM_001165979	34318559	0.0158	0.1899	-3.31565	0	3	3	0	0	-1.7292	5.4045	7.1337	44.3762	142.496	93.4362	0.2775	0.089	-4.9478	3
NM_003621	11718152_a_at	8495	PPFIBP2	NM_001256568	34263555	0.0006	0.0647	-3.31345	0	3	3	0	0	-1.7282	6.8703	8.5984	118.164	389.403	253.783	0.061	0.0296	-9.9461	4
AK293015	11736621_a_at	1235	CCR6	NM_004367	34421666	0.0067	0.1434	-3.31345	0	3	3	0	0	-1.7282	5.6914	7.4196	53.2125	175.811	114.512	0.1751	0.1605	-5.1673	4
AF271778	11745459_a_at	100302263	FADS1 /// MIR1908	NM_013402	34450078	0.0051	0.1313	-3.29924	0	3	3	0	0	-1.7221	8.9217	10.6437	495.657	1639.59	1067.63	0.1311	0.157	-5.5566	4
NM_133448	11733681_a_at	121256	TMEM132D	NM_133448	34408084	0.0025	0.1014	-3.29815	0	3	3	0	0	-1.7215	4.5594	6.2808	23.9723	78.8519	51.4121	0.1025	0.0908	-6.7827	4
AI990291	11757612_a_at	80150	ASRGL1	NM_001083926	34462231	0.004	0.1197	-3.29489	0	3	3	0	0	-1.7204	8.7746	10.4949	440.806	1464.2	952.502	0.0416	0.0946	-8.0746	3
NM_006665	11722662_a_at	10855	HPSE	NM_001098540	34325766	0.0003	0.0553	-3.29056	0	3	3	0	0	-1.7181	3.4683	5.1865	11.1011	36.4499	23.7755	0.0185	0.0058	-19.0874	3
NM_001099668	11715813_at	25994	HIGD1A	NM_001099668	34187125	0.0055	0.1344	-3.28947	0	3	3	0	0	-1.718	7.3756	9.0937	167.28	546.749	357.014	0.0443	0.0045	-13.4643	2
NM_000301	11720476_a_at	5340	PLG	NM_000301	34296828	0.0023	0.0998	-3.28731	0	3	3	0	0	-1.7168	10.0537	11.7704	1065.36	3538.51	2301.93	0.0151	0.0789	-9.6987	3
NM_000063	11717045_a_at	717	C2	NM_000063	34230412	0.0008	0.0727	-3.28515	0	3	3	0	0	-1.7159	6.1542	7.8701	71.7641	236.117	153.94	0.0488	0.0591	-9.0491	4
CB051576	11734807_a_at	1837	DTNA	NM_001128175	34412710	0.025	0.2192	-3.28192	0	3	3	0	0	-1.7144	3.7089	5.4234	13.1992	46.0563	29.6277	0.0597	0.4451	-4.1794	3
NM_004031	11718916_a_at	3665	IRF7	NM_001572	34276819	0.0037	0.1163	-3.26371	0	3	3	0	0	-1.7063	6.7775	8.4837	112.059	363.381	237.72	0.1389	0.0961	-6.0958	4
AI762892	11757964_s_at	6641	SNTB1	NM_021021	34462583	0.0001	0.0428	-3.26158	0	3	3	0	0	-1.7057	8.0665	9.7722	269.208	876.544	572.876	0.0267	0.0149	-14.4801	4
AK000215	11755883_a_at	54858	PGPEP1	NM_017712	34460502	0.0161	0.1909	-3.25945	0	3	3	0	0	-1.7048	6.3937	8.0986	84.1408	279.978	182.06	0.0043	0.1396	-7.7828	2
NM_002461	11729695_a_at	4597	MVD	NM_002461	34382557	0.0097	0.1642	-3.25839	0	3	3	0	0	-1.7043	8.7658	10.4701	435.495	1436.75	936.122	0.0031	0.0829	-10.0668	2
NM_001645	11717986_a_at	341	APOC1	NM_001645	34260349	0.0314	0.2339	-3.24149	0	3	3	0	0	-1.6969	11.5159	13.2127	3044.93	9523.81	6284.37	0.2638	0.0203	-5.5141	2
AF448855	11744881_s_at	132158	GLYCTK	NM_001144951	34449500	0.0259	0.2217	-3.23625	0	3	3	0	0	-1.6945	7.4443	9.1387	177.756	595.822	386.789	0.1263	0.3808	-4.1216	3
AB075489	11759213_at	656	BMP8B	NM_001720	34463832	0.0081	0.1546	-3.23311	0	3	3	0	0	-1.6929	6.8437	8.5366	115.377	383.234	249.305	0.0284	0.1884	-6.2963	3
NM_000506	11723004_x_at	2147	F2	NM_000506	34328407	0.0003	0.0567	-3.23206	0	3	3	0	0	-1.6923	10.2253	11.9176	1197.78	3881.66	2539.72	0.0038	0.0211	-18.5749	3
BG982749	11756459_a_at	5002	SLC22A18	NM_002555	34461078	0.0475	0.2646	-3.22269	0	3	3	0	0	-1.6883	8.9146	10.6029	483.355	1656.88	1070.12	0.0103	0.4272	-4.421	2
W44659	11755207_a_at	4907	NT5E	NM_001204813	34459826	0.016	0.1905	-3.22165	0	3	3	0	0	-1.6877	4.1364	5.8241	17.8808	59.0105	38.4457	0.109	0.2431	-4.9265	3
NM_014053	11730421_x_at	28982	FLVCR1	NM_014053	34386840	0.0024	0.1006	-3.21854	0	3	3	0	0	-1.6866	7.5755	9.2621	194.444	620.709	407.577	0.1162	0.0663	-6.8396	4
BM998924	11758848_at	27346	TMEM97	NM_014573	34463467	0.007	0.1467	-3.21647	0	3	3	0	0	-1.6856	6.3976	8.0832	86.0597	279.538	182.799	0.1252	0.2024	-5.1006	4
AI393289	11715521_a_at	9761	MLEC	NM_014730	34175285	0.0225	0.2107	-3.21647	0	3	3	0	0	-1.6854	8.7559	10.4413	459.72	1451.66	955.692	0.3612	0.2925	-3.6105	4
NM_020126	11723662_a_at	56848	SPHK2	NM_001204158	34334065	0.0262	0.2226	-3.2113	0	3	3	0	0	-1.6831	6.9049	8.588	124.348	412.202	268.275	0.2472	0.4702	-3.442	4
BC137080	11736406_a_at	9942	XYLB	NM_005108	34420809	0.0003	0.0548	-3.20924	0	3	3	0	0	-1.6822	5.2599	6.9421	38.5794	123.365	80.9724	0.0419	0.0203	-11.6889	4
AK297579	11749789_a_at	9540	TP53I3	NM_001206802	34454408	0.0086	0.158	-3.20718	0	3	3	0	0	-1.6814	6.9376	8.6189	126.161	395.136	260.649	0.1906	0.0319	-6.1737	3
NM_021229	11717803_a_at	59277	NTN4	NM_021229	34257004	0.0107	0.1697	-3.19795	0	3	3	0	0	-1.6769	6.8228	8.4998	117.065	373.265	245.166	0.2252	0.1891	-4.5125	4
NM_001004303	11736743_a_at	199920	C1orf168	NM_001004303	34422646	0.0013	0.0825	-3.19693	0	3	3	0	0	-1.6765	5.3194	6.9959	40.0424	128.509	84.2756	0.0172	0.042	-11.9354	3
NM_007098	11724990_s_at	8218	CLTCL1	NM_001835	34342366	0.0231	0.2126	-3.19693	0	3	3	0	0	-1.6766	4.9787	6.6553	33.5295	104.665	69.0972	0.4254	0.2321	-3.5813	4
AK289799	11728241_at	58528	RRAGD	NM_021244	34371644	0.0472	0.2642	-3.19591	0	3	3	0	0	-1.676	6.7385	8.4146	114.832	341.306	228.069	0.4266	0.0016	-4.4363	2
CR602990	11754317_a_at	307	ANXA4	NM_001153	34458936	0.012	0.1749	-3.19183	0	3	3	0	0	-1.6744	10.1719	11.8464	1192.08	3733.89	2462.98	0.1956	0.0845	-5.479	3
BT019873	11745554_a_at	432	ASGR1	NM_001197216	34450173	0.0031	0.1093	-3.19081	0	3	3	0	0	-1.6739	8.4114	10.0853	344.245	1110.77	727.509	0.0705	0.136	-6.3793	4
NM_001127695	11721499_x_at	5476	CTSA	NM_000308	34312501	0.0033	0.1118	-3.18878	0	3	3	0	0	-1.6729	10.6972	12.3701	1683.81	5398.21	3541.01	0.0848	0.1284	-6.2756	4
NM_080489	11718932_a_at	100528031	FKBP1A-SDCBP2 /// SDCBP2	NM_001199784	34276962	0.0187	0.1989	-3.18776	0	3	3	0	0	-1.6724	7.9338	9.6062	245.144	798.084	521.614	0.0158	0.1459	-7.2044	2
NM_001482	11716814_s_at	2628	GATM	NM_001482	34225217	0.0005	0.0639	-3.18674	0	3	3	0	0	-1.6723	10.459	12.1313	1416.96	4514.67	2965.82	0.0407	0.0408	-10.1491	4
BQ188867	11743338_at	1955	MEGF9	NM_001080497	34447957	0.024	0.2158	-3.1837	0	3	3	0	0	-1.6708	4.6712	6.3419	25.5149	83.739	54.627	0.0091	0.1995	-6.3368	2
NM_002214	11722503_at	3696	ITGB8	NM_002214	34324406	0.0269	0.2244	-3.18269	0	3	3	0	0	-1.6704	6.4957	8.1661	93.2903	287.745	190.518	0.2232	0.0112	-5.9759	2
NM_001017967	11731921_at	91862	MARVELD3	NM_001017967	34396020	0.0258	0.2214	-3.18066	0	3	3	0	0	-1.6694	6.6396	8.309	107.24	329.825	218.533	0.4361	0.2623	-3.4598	4
NM_152474	11730006_at	147685	C19orf18	NM_152474	34384444	0.0403	0.2523	-3.17763	0	3	3	0	0	-1.6677	4.1175	5.7852	17.4287	57.9014	37.665	0.025	0.3329	-4.8278	2
BE671777	11757354_x_at	26260	FBXO25	NM_012173	34461973	0.0052	0.1321	-3.16656	0	3	3	0	0	-1.663	5.9772	7.6402	63.0391	200.731	131.885	0.0042	0.0395	-13.7743	2
AI446767	11744127_at	2920	CXCL2	NM_002089	34448746	0.038	0.2476	-3.15956	0	3	3	0	0	-1.6596	8.4144	10.074	370.07	1091.23	730.651	0.5742	0.0798	-3.5545	3
AB102795	11753883_x_at	3561	IL2RG	NM_000206	34458502	0.0142	0.1841	-3.15159	0	3	3	0	0	-1.6561	5.982	7.6382	64.0131	206.288	135.15	0.0773	0.2337	-5.1439	3
BP389649	11757373_x_at	341	APOC1	NM_001645	34461992	0.0384	0.2486	-3.14861	0	3	3	0	0	-1.6547	11.2382	12.8929	2531.89	7627.22	5079.56	0.3175	0.0175	-4.9525	2
AK289425	11735508_a_at	6718	AKR1D1	NM_001190906	34415873	0.0063	0.1401	-3.13873	0	3	3	0	0	-1.6502	7.2769	8.9272	157.78	501.97	329.875	0.1128	0.1844	-5.2429	4
EU093082	11743157_a_at	2110	ETFDH	NM_004453	34447776	0.0224	0.2105	-3.13283	0	3	3	0	0	-1.6474	5.5104	7.1579	48.2621	144.992	96.6272	0.3378	0.0919	-4.3531	3
NM_001225	11716760_x_at	837	CASP4	NM_001225	34223163	0.0395	0.2508	-3.13087	0	3	3	0	0	-1.6468	6.1316	7.7783	70.3319	230.256	150.294	0.0199	0.3217	-4.8802	2
NM_002943	11725676_a_at	6095	RORA	NM_002943	34347806	0.0028	0.1062	-3.1211	0	3	3	0	0	-1.6419	5.8225	7.4644	57.4545	179.443	118.449	0.0919	0.097	-6.5419	4
M15036	11720133_a_at	5627	PROS1	NM_000313	34293571	0.0111	0.1714	-3.11721	0	3	3	0	0	-1.6403	8.0408	9.6811	271.246	831.561	551.403	0.1762	0.0782	-5.6328	3
NM_001336	11726594_at	1522	CTSZ	NM_001336	34355840	0.0122	0.1758	-3.11624	0	3	3	0	0	-1.6397	8.679	10.3187	410.241	1296.35	853.296	0.0058	0.0945	-8.9688	2
AK303955	11762764_x_at	405753	DUOXA2	NM_207581	34467383	0.048	0.2651	-3.11333	0	3	3	0	0	-1.6384	4.5523	6.1907	23.8866	81.7173	52.802	0.1152	0.6534	-3.2368	3
NM_014762	11715460_a_at	1718	DHCR24	NM_014762	34172863	0.0168	0.1929	-3.11236	0	3	3	0	0	-1.6378	10.0658	11.7036	1094.32	3336.06	2215.19	0.1371	0.0013	-7.6251	2
NM_138706	11739742_x_at	192134	B3GNT6	NM_138706	34438297	0.0372	0.2461	-3.10752	0	3	3	0	0	-1.636	4.6258	6.2618	24.777	80.1877	52.4823	0.0221	0.2943	-5.037	2
NM_001792	11726614_at	1000	CDH2	NM_001792	34356017	0.0103	0.1672	-3.10655	0	3	3	0	0	-1.6353	10.144	11.7792	1164.58	3619.59	2392.08	0.1924	0.1936	-4.5589	4
NM_178509	11740259_s_at	252983	STXBP4	NM_178509	34440895	0.0109	0.1705	-3.10655	0	3	3	0	0	-1.6353	5.1083	6.7435	35.8794	109.913	72.896	0.2336	0.1648	-4.4874	4
CB242137	11720149_a_at	79098	C1orf116	NM_001083924	34293918	0.005	0.1301	-3.10174	0	3	3	0	0	-1.6331	7.8763	9.5094	239.039	746.167	492.603	0.1049	0.1492	-5.6123	4
AY987010	11753134_a_at	10110	SGK2	NM_001199264	34457753	0.0068	0.1441	-3.09119	0	3	3	0	0	-1.6283	4.6784	6.3067	26.3028	80.96	53.6314	0.1641	0.136	-5.1486	4
NM_004577	11730796_x_at	5723	PSPH	NM_004577	34388699	0.0054	0.1331	-3.08071	0	3	3	0	0	-1.6235	9.3563	10.9798	666.039	2070.78	1368.41	0.0969	0.1653	-5.4909	4
AI122754	11724830_at	412	STS	NM_000351	34341598	0.0103	0.1671	-3.07503	0	3	3	0	0	-1.6204	5.454	7.0744	44.9786	139.182	92.0804	0.1635	0.2149	-4.5627	4
NM_002340	11724199_x_at	4047	LSS	NM_001001438	34337952	0.016	0.1904	-3.0722	0	3	3	0	0	-1.6191	8.6933	10.3124	421.463	1273.72	847.59	0.1181	0.0105	-7.8188	2
BC057794	11756551_a_at	54813	KLHL28	NM_017658	34461170	0.0296	0.2298	-3.0656	0	3	3	0	0	-1.6161	6.9734	8.5895	134.141	404.261	269.201	0.3886	0.3259	-3.3115	4
M29541	11729153_at	4680	CEACAM6	NM_002483	34376515	0.0032	0.1106	-3.06373	0	3	3	0	0	-1.6151	7.1927	8.8079	148.603	455.493	302.048	0.0951	0.101	-6.3175	4
AK027422	11754354_s_at	8842	PROM1	NM_001145847	34458973	0.0472	0.2641	-3.06091	0	3	3	0	0	-1.6141	7.8786	9.4927	252.031	793.858	522.945	0.4077	0.5656	-2.8337	4
NM_000420	11726225_at	3792	KEL	NM_000420	34353128	0.0003	0.0553	-3.05904	0	3	3	0	0	-1.613	4.1399	5.7528	17.6785	53.9577	35.8181	0.0178	0.004	-18.9529	3
NM_152338	11722059_at	653808	ZG16	NM_152338	34319462	0	0.0289	-3.05717	0	3	3	0	0	-1.6121	10.7829	12.395	1764.6	5395.08	3579.84	0.0097	0.0106	-19.6256	4
BC091504	11721632_a_at	27346	TMEM97	NM_014573	34314035	0.0017	0.0899	-3.05717	0	3	3	0	0	-1.612	8.1332	9.7452	283.631	868.216	575.923	0.064	0.0741	-7.5148	4
BX333615	11739497_a_at	222962	SLC29A4	NM_001040661	34437428	0.0362	0.2445	-3.0525	0	3	3	0	0	-1.61	5.2316	6.8416	39.0709	123.933	81.5017	0.2642	0.5442	-3.1016	4
AF177862	11717726_s_at	51155	HN1	NM_001002032	34254129	0.0004	0.0576	-3.05157	0	3	3	0	0	-1.6096	8.8866	10.4962	475.246	1452.78	964.011	0.0262	0.0362	-11.1626	4
NM_004567	11722406_at	5210	PFKFB4	NM_004567	34323186	0.0354	0.2421	-3.04971	0	3	3	0	0	-1.6087	8.9479	10.5566	518.321	1620.21	1069.27	0.286	0.5101	-3.1227	4
M76744	11756058_a_at	634	CEACAM1	NM_001024912	34460677	0.022	0.2098	-3.04878	0	3	3	0	0	-1.608	6.881	8.489	118.725	378.803	248.764	0.0464	0.3582	-4.3786	3
BM683441	11719054_at	9857	CEP350	NM_014810	34278457	0.0306	0.2321	-3.04229	0	3	3	0	0	-1.6053	6.8572	8.4625	124.839	357.45	241.144	0.4334	0.0839	-3.8659	3
NM_020840	11723091_s_at	57600	FNIP2	NM_020840	34328994	0.0107	0.1697	-3.04136	0	3	3	0	0	-1.6045	7.1136	8.7181	141.371	437.06	289.216	0.1361	0.2432	-4.5129	4
AK293325	11751024_a_at	9942	XYLB	NM_005108	34455643	0.0049	0.1299	-3.03674	0	3	3	0	0	-1.6027	5.3346	6.9374	40.5683	122.638	81.603	0.0339	0.0039	-14.2834	2
NM_006871	11723020_a_at	11035	RIPK3	NM_006871	34328423	0.0412	0.2533	-3.03398	0	3	3	0	0	-1.6011	3.3931	4.9942	10.7138	34.4692	22.5915	0.1206	0.5284	-3.4424	3
U22322	11750652_a_at	2444	FRK	NM_002031	34455271	0.0142	0.1841	-3.03306	0	3	3	0	0	-1.6007	5.4673	7.068	45.9104	135.066	90.488	0.2482	0.0421	-5.1462	3
NM_033111	11733494_a_at	10443	N4BP2L2	NM_014887	34407106	0.0162	0.1914	-3.0303	0	3	3	0	0	-1.5994	6.4315	8.0309	86.5025	266.135	176.319	0.0134	0.1143	-7.7511	2
BC023539	11750423_a_at	51091	SEPSECS	NM_001159728	34455042	0.0317	0.2346	-3.0303	0	3	3	0	0	-1.5995	3.8076	5.4071	14.0231	44.0681	29.0456	0.0091	0.2464	-5.4814	2
AI768728	11758194_s_at	1803	DPP4	NM_001935	34462813	0.0298	0.2307	-3.02297	0	3	3	0	0	-1.596	10.6262	12.2222	1653.53	5079	3366.27	0.305	0.3953	-3.3032	4
NM_016498	11717710_a_at	51537	MTFP1	NM_001003704	34253689	0.0158	0.1898	-3.01932	0	3	3	0	0	-1.5941	6.933	8.527	123.833	382.034	252.934	0.0822	0.2279	-4.9579	3
NR_024610	11757222_at	3094	HINT1	NM_005340	34461841	0.0004	0.0577	-3.01841	0	3	3	0	0	-1.594	4.4131	6.007	21.4164	64.6023	43.0093	0.0337	0.0278	-11.1357	4
BX398265	11757307_s_at	1509	CTSD	NM_001909	34461926	0.0008	0.0727	-3.01841	0	3	3	0	0	-1.5936	9.0857	10.6793	546.644	1654.24	1100.44	0.037	0.0565	-9.0275	4
NM_004496	11723333_at	3169	FOXA1	NM_004496	34331146	0.0486	0.2659	-3.01205	0	3	3	0	0	-1.5905	8.5862	10.1768	419.265	1179.46	799.36	0.6184	0.1142	-3.2186	3
AF326976	11734565_s_at	114899	C1QTNF3	NM_030945	34411666	0.0022	0.098	-3.01023	0	3	3	0	0	-1.5898	5.0273	6.6172	32.9282	99.6852	66.3067	0.0606	0.0949	-6.9847	4
NM_000024	11728728_s_at	154	ADRB2	NM_000024	34374286	0.0001	0.0404	-3.00481	0	3	3	0	0	-1.5874	3.8552	5.4426	14.5188	43.5744	29.0466	0.0196	0.012	-15.4501	4
BU624369	11727033_at	9060	PAPSS2	NM_001015880	34361258	0.009	0.1609	-3.0012	0	3	3	0	0	-1.5856	8.7652	10.3508	446.177	1314.02	880.096	0.1666	0.0391	-6.0552	3
NM_001135733	11718610_at	94241	TP53INP1	NM_001135733	34272480	0.0009	0.0733	-3.0003	0	3	3	0	0	-1.5849	9.1219	10.7069	557.955	1680.07	1119.01	0.0088	0.0324	-13.5127	3
AK130178	11755925_s_at	1509	CTSD	NM_001909	34460544	0.006	0.1376	-2.9994	0	3	3	0	0	-1.5847	9.0817	10.6664	544.322	1656.62	1100.47	0.0292	0.1239	-7.0143	3
D86960	11723469_s_at	9926	LPGAT1	NM_014873	34332455	0.0077	0.1514	-2.9994	0	3	3	0	0	-1.5845	10.6675	12.252	1681.76	4959.6	3320.68	0.1989	0.1078	-4.9558	4
BI196245	11763577_a_at	79085	SLC25A23	NM_024103	34468196	0.0008	0.0727	-2.9967	0	3	3	0	0	-1.5833	5.1213	6.7045	34.8415	104.859	69.8505	0.0064	0.033	-13.8254	3
XM_001723244	11757071_s_at	256227	STEAP1 /// STEAP1B	NM_001164460	34461690	0.0428	0.2556	-2.9967	0	3	3	0	0	-1.5835	6.5999	8.1834	102.223	317.683	209.953	0.3554	0.5201	-2.9312	4
AK291394	11731044_at	11160	ERLIN2	NM_001003790	34390330	0.0089	0.1596	-2.99581	0	3	3	0	0	-1.5827	5.8037	7.3864	56.8653	173.682	115.274	0.1076	0.2232	-4.7669	4
AK129857	11755235_a_at	55711	FAR2	NM_018099	34459854	0.0334	0.2378	-2.99312	0	3	3	0	0	-1.5818	5.1593	6.741	36.216	115.344	75.7801	0.0871	0.4502	-3.7374	3
BF570219	11757848_s_at	1509	CTSD	NM_001909	34462467	0.0152	0.1878	-2.98954	0	3	3	0	0	-1.5798	9.1836	10.7634	582.642	1766.22	1174.43	0.0122	0.1045	-8.009	2
NM_000263	11717852_at	4669	NAGLU	NM_000263	34258090	0.032	0.2349	-2.98954	0	3	3	0	0	-1.5797	7.892	9.4717	245.971	761.654	503.813	0.2328	0.4848	-3.2299	4
BC014473	11751095_x_at	634	CEACAM1	NM_001024912	34455714	0.0239	0.2155	-2.98597	0	3	3	0	0	-1.5781	6.7563	8.3344	109.435	339.022	224.229	0.0794	0.3344	-4.2487	3
BU623972	11732433_s_at	2710	GK	NM_000167	34398796	0.0014	0.0857	-2.98063	0	3	3	0	0	-1.5755	4.1675	5.743	18.1129	53.6239	35.8684	0.0485	0.0079	-11.4957	3
NM_198563	11736623_a_at	375346	TMEM110	NM_198563	34421672	0.0262	0.2225	-2.97354	0	3	3	0	0	-1.5722	5.6527	7.2249	51.9888	159.444	105.716	0.219	0.4064	-3.4437	4
NM_000027	11723965_at	175	AGA	NM_000027	34335927	0.0011	0.0796	-2.97089	0	3	3	0	0	-1.5709	4.4259	5.9968	21.5317	64.2434	42.8875	0.0105	0.0371	-12.4706	3
BC090931	11724378_s_at	55824	PAG1	NM_018440	34338598	0.0127	0.1782	-2.96384	0	3	3	0	0	-1.5676	9.5756	11.1432	769.794	2330.56	1550.18	0.0563	0.2003	-5.3597	3
AI650913	11743920_a_at	64902	AGXT2	NM_031900	34448539	0.0143	0.1841	-2.96384	0	3	3	0	0	-1.5675	7.096	8.6635	141.842	409.822	275.832	0.2148	0.065	-5.1334	3
NM_002090	11728477_at	2921	CXCL3	NM_002090	34372743	0.0276	0.226	-2.96384	0	3	3	0	0	-1.5674	3.2962	4.8636	9.8389	30.0126	19.9257	0.0097	0.2023	-5.8965	2
NM_021110	11758810_at	7373	COL14A1	NM_021110	34463429	0.0236	0.2144	-2.96209	0	3	3	0	0	-1.5665	7.033	8.5995	137.545	404.808	271.176	0.2921	0.2893	-3.5584	4
AK300541	11749161_x_at	56848	SPHK2	NM_001204158	34453780	0.0373	0.2463	-2.96209	0	3	3	0	0	-1.5666	6.0015	7.5681	65.8052	201.318	133.562	0.1783	0.3966	-3.5787	3
NM_003645	11718213_a_at	11001	SLC27A2	NM_001159629	34265346	0.0325	0.2356	-2.95946	0	3	3	0	0	-1.5652	8.9994	10.5646	513.025	1569.35	1041.19	0.0153	0.2356	-5.412	2
NM_001135195	11729744_a_at	283375	SLC39A5	NM_001135195	34382647	0.0437	0.2572	-2.94898	0	3	3	0	0	-1.5601	8.9331	10.4932	491.812	1509.35	1000.58	0.0381	0.3032	-4.6255	2
AK300541	11749160_a_at	56848	SPHK2	NM_001204158	34453779	0.0489	0.2664	-2.94724	0	3	3	0	0	-1.5593	6.3811	7.9404	85.8536	264.216	175.035	0.1956	0.5114	-3.2122	3
NM_016371	11732374_x_at	51478	HSD17B7	NM_016371	34398737	0.0351	0.2416	-2.94551	0	3	3	0	0	-1.5585	5.7555	7.314	56.2513	159.572	107.912	0.2526	0.0172	-5.1964	2
AI685119	11757494_s_at	51170	HSD17B11	NM_016245	34462113	0.0165	0.1921	-2.94377	0	3	3	0	0	-1.5575	10.5663	12.1238	1516.98	4547.15	3032.06	0.0028	0.1206	-7.6784	2
NM_001145001	11725182_a_at	10783	NEK6	NM_001145001	34343880	0.0041	0.122	-2.94118	0	3	3	0	0	-1.5562	8.0581	9.6143	267.805	794.041	530.923	0.0297	0.0849	-7.9597	3
NM_001712	11723282_a_at	634	CEACAM1	NM_001024912	34330643	0.0003	0.0553	-2.93945	0	3	3	0	0	-1.5554	6.9933	8.5487	127.873	376.338	252.105	0.023	0.0313	-11.5591	4
AY312371	11763062_x_at	404744	NPSR1-AS1	NM_207283	34467681	0.0274	0.2259	-2.93858	0	3	3	0	0	-1.555	3.4742	5.0292	11.1144	33.7356	22.425	0.0007	0.2068	-5.912	2
NM_001080512	11737261_at	80114	BICC1	NM_001080512	34424933	0.0124	0.1771	-2.91545	0	3	3	0	0	-1.5435	4.5465	6.09	23.6151	69.9889	46.802	0.0657	0.1795	-5.3998	3
BQ019207	11743598_a_at	388591	RNF207	NM_173795	34448217	0.0422	0.2552	-2.91545	0	3	3	0	0	-1.5435	6.6442	8.1878	105.17	292.587	198.879	0.3005	0.0215	-4.7115	2
NM_003656	11719228_a_at	8536	CAMK1	NM_003656	34281131	0.013	0.1793	-2.90192	0	3	3	0	0	-1.5369	5.1014	6.6383	34.7147	102.379	68.5471	0.0691	0.1811	-5.3221	3
AF126782	11744861_a_at	51635	DHRS7	NM_016029	34449480	0.002	0.095	-2.89771	0	3	3	0	0	-1.5348	8.4318	9.9666	348.504	1014.24	681.371	0.0559	0.0818	-7.1621	4
NM_133329	11733536_at	170850	KCNG3	NM_133329	34407401	0.0123	0.1765	-2.89687	0	3	3	0	0	-1.5346	4.1303	5.6649	18.1912	51.8595	35.0254	0.2435	0.133	-4.3317	4
NM_144709	11738413_a_at	150962	PUS10	NM_144709	34432316	0.0265	0.2234	-2.89603	0	3	3	0	0	-1.5339	5.7797	7.3136	58.447	160.438	109.442	0.3683	0.0545	-4.0856	3
NM_001077475	11738355_x_at	9970	NR1I3	NM_001077469	34431887	0.0316	0.2345	-2.8885	0	3	3	0	0	-1.5305	5.0592	6.5897	34.623	96.455	65.539	0.224	0.0089	-5.4928	2
NM_178865	11721046_a_at	347735	SERINC2	NM_001199037	34305718	0.0151	0.1876	-2.88434	0	3	3	0	0	-1.5284	8.2895	9.8179	319.775	940.755	630.265	0.1433	0.2776	-4.0806	4
AK131202	11755543_a_at	79838	TMC5	NM_001105248	34460162	0.0382	0.248	-2.88268	0	3	3	0	0	-1.5274	3.6714	5.1988	12.7727	38.2245	25.4986	0.0159	0.2675	-4.9697	2
BC104914	11735272_a_at	134549	SHROOM1	NM_001172700	34414770	0.0275	0.226	-2.87274	0	3	3	0	0	-1.5225	5.3746	6.8971	41.6245	122.463	82.0436	0.0202	0.1794	-5.9024	2
BC075045	11719027_a_at	23362	PSD3	NM_015310	34277930	0.0159	0.19	-2.87109	0	3	3	0	0	-1.5217	5.154	6.6757	36.5791	106.121	71.3499	0.1789	0.2512	-4.0188	4
U28979	11748529_x_at	837	CASP4	NM_001225	34453148	0.037	0.2458	-2.87109	0	3	3	0	0	-1.5217	6.5273	8.049	92.2649	275.788	184.026	0.0019	0.2702	-5.0534	2
W90060	11758579_s_at	642946	FLVCR1-AS1	NR_027285	34463198	0.0002	0.0476	-2.86862	0	3	3	0	0	-1.5203	7.0001	8.5204	128.23	367.373	247.801	0.011	0.0029	-22.2902	3
NM_033124	11730944_a_at	85478	CCDC65	NM_033124	34389347	0.0091	0.1609	-2.86533	0	3	3	0	0	-1.5186	4.3433	5.8618	20.369	59.786	40.0775	0.0214	0.1676	-6.0494	3
NM_145791	11724470_s_at	4257	MGST1	NM_001260511	34338896	0.024	0.2156	-2.86451	0	3	3	0	0	-1.5183	10.5641	12.0824	1535.77	4558.8	3047.28	0.0888	0.2951	-4.2445	3
AW968072	11757840_s_at	402415	XKRX	NM_212559	34462459	0.042	0.2549	-2.86451	0	3	3	0	0	-1.5183	6.0008	7.5191	65.0755	196.716	130.896	0.1057	0.4874	-3.4147	3
AL576844	11744199_a_at	54884	RETSAT	NM_017750	34448818	0.0029	0.1075	-2.86041	0	3	3	0	0	-1.516	8.1349	9.6509	285.675	812.657	549.165	0.0973	0.066	-6.4972	4
U94346	11718753_a_at	726	CAPN5	NM_004055	34274656	0.0468	0.2635	-2.85633	0	3	3	0	0	-1.514	6.1387	7.6528	73.5149	218.279	145.897	0.2852	0.5669	-2.8408	4
BC019088	11722261_at	9695	EDEM1	NM_014674	34321164	0.0006	0.0641	-2.8547	0	3	3	0	0	-1.5133	4.3614	5.8747	20.6664	58.9967	39.8316	0.0335	0.0347	-10.0419	4
BE671777	11757353_a_at	26260	FBXO25	NM_012173	34461972	0.0008	0.073	-2.85388	0	3	3	0	0	-1.5131	5.848	7.361	57.986	165.513	111.749	0.0414	0.0434	-8.9952	4
NM_001127180	11738617_s_at	4647	MYO7A	NM_000260	34433839	0.0173	0.1949	-2.85063	0	3	3	0	0	-1.5113	5.8928	7.4041	60.6263	169.407	115.016	0.1209	0.001	-7.4987	2
M29873	11744555_at	1556	CYP2B7P1	NR_001278	34449174	0.0191	0.2005	-2.85063	0	3	3	0	0	-1.5113	5.8963	7.4076	61.991	176.16	119.075	0.2402	0.2342	-3.8004	4
BC006140	11744584_a_at	81888	HYI	NM_001190880	34449203	0.0183	0.1973	-2.849	0	3	3	0	0	-1.5103	8.0454	9.5557	264.501	766.782	515.642	0.0075	0.1211	-7.297	2
NM_139208	11735645_a_at	10747	MASP2	NM_006610	34416733	0.0006	0.0665	-2.84333	0	3	3	0	0	-1.5075	6.1193	7.6268	69.7709	197.844	133.808	0.0232	0.0061	-15.2715	3
NM_001080414	11731998_s_at	440193	CCDC88C	NM_001080414	34396506	0.0007	0.0681	-2.84172	0	3	3	0	0	-1.5069	5.8045	7.3114	56.0945	159.019	107.557	0.0234	0.0072	-14.9176	3
AK298338	11746278_a_at	5340	PLG	NM_000301	34450897	0.0293	0.2295	-2.83607	0	3	3	0	0	-1.5038	10.0353	11.5391	1051.3	3075.28	2063.29	0.0118	0.1959	-5.7144	2
NM_001461	11726049_a_at	2330	FMO5	NM_001144829	34351452	0.047	0.2639	-2.83607	0	3	3	0	0	-1.5038	8.2776	9.7814	311.759	927.351	619.555	0.0285	0.3144	-4.4482	2
NM_032965	11726212_s_at	348249	CCL14 /// CCL14-CCL15 /// CCL15	NM_004166	34353115	0.0282	0.2275	-2.83447	0	3	3	0	0	-1.5029	6.3369	7.8398	85.138	239.754	162.446	0.3073	0.2921	-3.3622	4
CR749448	11756905_a_at	285761	DCBLD1	NM_173674	34461524	0.0013	0.0827	-2.82646	0	3	3	0	0	-1.499	4.9263	6.4253	30.4717	86.4067	58.4392	0.0135	0.0342	-11.8801	3
NM_001144951	11737292_s_at	132158	GLYCTK	NM_001144951	34425349	0.0126	0.1782	-2.82486	0	3	3	0	0	-1.498	6.6348	8.1329	101.99	289.724	195.857	0.156	0.2079	-4.3008	4
AK302532	11760555_at	3030	HADHA	NM_000182	34465174	0.0425	0.2553	-2.82486	0	3	3	0	0	-1.4982	5.0781	6.5763	36.3634	97.8509	67.1072	0.432	0.1507	-3.3996	3
DQ352863	11751563_s_at	132158	GLYCTK	NM_001144951	34456182	0.0236	0.2144	-2.82326	0	3	3	0	0	-1.4974	8.2885	9.7859	328.443	893.212	610.828	0.2932	0.0762	-4.2677	3
AK291313	11742701_x_at	715	C1R	NM_001733	34447320	0.0149	0.1862	-2.8177	0	3	3	0	0	-1.4945	6.404	7.8985	85.9997	238.957	162.478	0.0931	0.009	-8.1015	2
AF360991	11734301_at	4153	MBL2	NM_000242	34410204	0.0452	0.2603	-2.81373	0	3	3	0	0	-1.4925	4.7494	6.2419	27.2311	82.8614	55.0463	0.0757	0.5323	-3.3153	3
NM_000506	11723003_a_at	2147	F2	NM_000506	34328406	0	0.0279	-2.81057	0	3	3	0	0	-1.4909	9.5254	11.0164	737.083	2072.31	1404.7	0.0011	0.0029	-40.9001	3
BC019087	11720539_at	55640	FLVCR2	NM_001195283	34297442	0.0004	0.0592	-2.80662	0	3	3	0	0	-1.4888	5.9918	7.4806	63.8345	179.684	121.759	0.0189	0.0367	-10.932	4
BX649008	11755466_a_at	157313	CDCA2	NM_152562	34460085	0.0186	0.1984	-2.80584	0	3	3	0	0	-1.4883	6.6143	8.1026	101.916	283.954	192.935	0.2346	0.2182	-3.8307	4
AB102795	11753882_a_at	3561	IL2RG	NM_000206	34458501	0.0301	0.231	-2.80584	0	3	3	0	0	-1.4883	6.6273	8.1157	98.9237	286.437	192.68	0.004	0.2052	-5.6366	2
BC002480	11720124_at	79644	SRD5A3	NM_024592	34293527	0.0027	0.1051	-2.79642	0	3	3	0	0	-1.4838	8.1847	9.6685	292.039	820.715	556.377	0.0235	0.0544	-9.2122	3
NM_014321	11727837_at	23594	ORC6	NM_014321	34369240	0.0053	0.1331	-2.79486	0	3	3	0	0	-1.4829	8.2102	9.6931	303.536	837.303	570.42	0.1477	0.0706	-5.4973	4
BQ050789	11758219_x_at	6241	RRM2	NM_001034	34462838	0.0058	0.1369	-2.79408	0	3	3	0	0	-1.4822	7.2083	8.6905	148.528	420.289	284.409	0.0272	0.1048	-7.0646	3
AK289854	11729208_x_at	5781	PTPN11	NM_002834	34377111	0.0271	0.2253	-2.7933	0	3	3	0	0	-1.4821	4.8916	6.3738	30.7587	87.6162	59.1874	0.2198	0.3481	-3.4064	4
AI190683	11756222_a_at	9971	NR1H4	NM_001206977	34460841	0.0116	0.1735	-2.79096	0	3	3	0	0	-1.4809	4.8966	6.3775	30.4834	85.6607	58.072	0.1419	0.1956	-4.4151	4
NM_052916	11723831_at	114804	RNF157	NM_052916	34335387	0.0375	0.2465	-2.78629	0	3	3	0	0	-1.4785	5.9759	7.4543	63.1443	181.778	122.461	0.0209	0.2393	-5.0206	2
AF030625	11736617_at	552	AVPR1A	NM_000706	34421654	0.0134	0.1811	-2.78087	0	3	3	0	0	-1.4757	3.4769	4.9525	11.1508	31.3646	21.2577	0.0095	0.0799	-8.5526	2
BX335988	11743657_x_at	3248	HPGD	NM_000860	34448276	0.0376	0.2469	-2.77778	0	3	3	0	0	-1.4739	8.22	9.6939	309.202	830.297	569.75	0.2443	0.0154	-5.0102	2
BC010358	11725162_a_at	51302	CYP39A1	NM_016593	34343565	0.0343	0.24	-2.77701	0	3	3	0	0	-1.4735	4.0522	5.5257	16.7619	49.29	33.0259	0.0628	0.4128	-3.7007	3
AK316360	11748971_a_at	3169	FOXA1	NM_004496	34453590	0.0418	0.2544	-2.77546	0	3	3	0	0	-1.4726	6.3948	7.8674	87.6492	234.118	160.883	0.2742	0.0159	-4.7356	2
DQ023513	11760058_at	6519	SLC3A1	NM_000341	34464677	0.0287	0.2286	-2.77393	0	3	3	0	0	-1.4719	4.5249	5.9968	23.4743	66.713	45.0936	0.1171	0.2967	-3.9636	3
BC137080	11736407_x_at	9942	XYLB	NM_005108	34420810	0.0079	0.1536	-2.77316	0	3	3	0	0	-1.4715	5.4516	6.9231	43.7647	122.347	83.0556	0.0003	0.0518	-11.1677	2
NM_000388	11726226_a_at	846	CASR	NM_000388	34353129	0.0379	0.2476	-2.77316	0	3	3	0	0	-1.4715	4.7101	6.1815	26.1821	75.4309	50.8065	0.0019	0.2594	-4.986	2
AY643715	11741192_a_at	64080	RBKS	NM_022128	34444123	0.0312	0.2332	-2.76549	0	3	3	0	0	-1.4674	8.083	9.5504	290.448	773.286	531.867	0.4053	0.2035	-3.2576	4
NM_001145099	11740957_x_at	11182	SLC2A6	NM_001145099	34443360	0.0103	0.1671	-2.76243	0	3	3	0	0	-1.4659	6.0311	7.497	66.8722	185.196	126.034	0.1443	0.165	-4.5651	4
NM_001203	11728085_s_at	658	BMPR1B	NM_001203	34370443	0.0036	0.1162	-2.75634	0	3	3	0	0	-1.4628	3.6515	5.1142	12.6908	35.2345	23.9627	0.06	0.112	-6.1076	4
BC047936	11717372_s_at	5611	DNAJC3	NM_006260	34242738	0.0038	0.1178	-2.75558	0	3	3	0	0	-1.4622	5.99	7.4523	63.7307	177.368	120.549	0.0169	0.0785	-8.2028	3
AK292865	11734506_a_at	2122	MECOM	NM_001105077	34411409	0.0001	0.0404	-2.75406	0	3	3	0	0	-1.4617	5.062	6.5236	33.4756	92.2033	62.8394	0.0134	0.0136	-15.4106	4
AI685912	11758489_s_at	57619	SHROOM3	NM_020859	34463108	0.0005	0.0621	-2.7533	0	3	3	0	0	-1.461	8.5844	10.0454	384.002	1060.16	722.083	0.0027	0.0205	-16.6322	3
AI655088	11743794_a_at	79846	C7orf63	NM_001039706	34448413	0.0009	0.0731	-2.7533	0	3	3	0	0	-1.4611	4.9968	6.4579	31.9578	88.3173	60.1375	0.0054	0.0291	-13.6154	3
BM981967	11744104_a_at	79838	TMC5	NM_001105248	34448723	0.0445	0.2591	-2.7533	0	3	3	0	0	-1.4611	3.6827	5.1438	12.8795	37.0556	24.9676	0.019	0.2861	-4.5814	2
AK302883	11741489_x_at	84288	EFCAB2	NM_001143943	34444892	0.0034	0.1132	-2.75255	0	3	3	0	0	-1.4608	5.0285	6.4894	32.9909	91.2308	62.1108	0.0651	0.1001	-6.2254	4
NM_145016	11734389_a_at	219970	GLYATL2	NM_145016	34410755	0.0003	0.0531	-2.75179	0	3	3	0	0	-1.4604	2.9735	4.4338	7.8723	21.7128	14.7925	0.0147	0.0292	-12.0827	4
AA353684	11755028_a_at	57706	DENND1A	NM_020946	34459647	0.0049	0.13	-2.75103	0	3	3	0	0	-1.4601	7.1859	8.646	148.565	405.625	277.095	0.121	0.0812	-5.6237	4
BX537421	11724523_a_at	55755	CDK5RAP2	NM_001011649	34339385	0.0058	0.1365	-2.74952	0	3	3	0	0	-1.4592	6.2712	7.7303	77.5539	215.794	146.674	0.0254	0.1018	-7.0864	3
NM_005025	11721902_a_at	5274	SERPINI1	NM_001122752	34317305	0.0497	0.2674	-2.74952	0	3	3	0	0	-1.4592	7.0611	8.5203	139.07	402.273	270.671	0.2747	0.5502	-2.783	4
AK304271	11749104_x_at	23526	HMHA1	NM_001258328	34453723	0.0484	0.2655	-2.74876	0	3	3	0	0	-1.4589	6.5787	8.0376	95.5895	276.125	185.857	0.0002	0.3327	-4.3796	2
NM_024902	11737448_x_at	79962	DNAJC22	NM_024902	34426351	0.0007	0.0687	-2.7465	0	3	3	0	0	-1.4576	7.0405	8.4981	132.219	363.983	248.101	0.0275	0.0427	-9.5274	4
NM_173694	11723847_a_at	286410	ATP11C	NM_001010986	34335520	0.0116	0.174	-2.74499	0	3	3	0	0	-1.457	8.0743	9.5313	269.618	748.436	509.027	0.002	0.0733	-9.1926	2
BX537421	11724524_x_at	55755	CDK5RAP2	NM_001011649	34339386	0.0034	0.1136	-2.74048	0	3	3	0	0	-1.4545	6.9391	8.3936	124.019	337.476	230.747	0.0666	0.0213	-8.4976	3
BC012916	11740398_a_at	2444	FRK	NM_002031	34441301	0.0085	0.1573	-2.73898	0	3	3	0	0	-1.4535	4.4903	5.9438	23.1075	62.4381	42.7728	0.182	0.0898	-4.8291	4
AK293130	11747747_a_at	4598	MVK	NM_000431	34452366	0.0018	0.0922	-2.73523	0	3	3	0	0	-1.4515	6.7635	8.215	108.904	299.114	204.009	0.0144	0.0426	-10.5308	3
AK302538	11749923_a_at	79081	C11orf48	NM_024099	34454542	0.0048	0.1289	-2.73075	0	3	3	0	0	-1.4493	5.4756	6.9249	44.5882	123.431	84.0097	0.0132	0.097	-7.5602	3
NM_014950	11733178_a_at	22890	ZBTB1	NM_001123329	34404581	0.0356	0.2426	-2.72554	0	3	3	0	0	-1.4466	4.0022	5.4489	16.7733	46.4299	31.6016	0.2788	0.3671	-3.1177	4
AY312371	11763060_a_at	404744	NPSR1-AS1	NM_207283	34467679	0.0222	0.2102	-2.72405	0	3	3	0	0	-1.4456	6.6263	8.0719	98.8677	275.338	187.103	0.005	0.1392	-6.5946	2
AF124491	11721292_a_at	9815	GIT2	NM_001135213	34310658	0.0045	0.1261	-2.72331	0	3	3	0	0	-1.4455	5.6135	7.0589	49.5524	135.881	92.7164	0.073	0.1167	-5.7486	4
AK075168	11754909_a_at	84281	C2orf88	NM_001042519	34459528	0.048	0.2651	-2.72035	0	3	3	0	0	-1.444	4.8706	6.3146	30.413	85.78	58.0965	0.2624	0.526	-2.8167	4
AK308039	11756172_x_at	25771	TBC1D22A	NM_014346	34460791	0.0344	0.2404	-2.71813	0	3	3	0	0	-1.4426	6.8933	8.3359	119.216	333.356	226.286	0.0177	0.2089	-5.2484	2
NM_032813	11737296_s_at	84899	TMTC4	NM_001079669	34425399	0.0351	0.2416	-2.7137	0	3	3	0	0	-1.4401	6.3586	7.7987	85.0119	223.395	154.203	0.21	0.0204	-5.1967	2
AI952003	11757900_a_at	645832	SEBOX /// VTN	NM_000638	34462519	0.0215	0.208	-2.7115	0	3	3	0	0	-1.4391	12.7751	14.2142	7157.08	19014	13085.6	0.1356	0.0025	-6.707	2
NM_000490	11732028_at	551	AVP	NM_000490	34396716	0.0396	0.2509	-2.70929	0	3	3	0	0	-1.4378	5.8245	7.2623	57.6731	162.892	110.282	0.1058	0.4015	-3.4964	3
NM_152787	11741815_a_at	257397	TAB3	NM_152787	34446218	0.0005	0.0621	-2.70563	0	3	3	0	0	-1.4361	6.5676	8.0037	95.1794	258.144	176.662	0.0216	0.0357	-10.396	4
DB188870	11763647_at	341	APOC1 /// APOE	NM_000041	34468266	0.0349	0.2415	-2.70416	0	3	3	0	0	-1.4352	5.8534	7.2886	58.0299	161.687	109.859	0.0226	0.2049	-5.2118	2
NM_003526	11741704_x_at	8339	HIST1H2BC /// HIST1H2BE /// HIST1H2BF /// HIST1H2BG /// HIST1H2BI	NM_003518	34445607	0.0368	0.2457	-2.70416	0	3	3	0	0	-1.4352	5.1993	6.6345	38.7376	103.741	71.2392	0.362	0.2884	-3.0823	4
BC093070	11719157_x_at	80150	ASRGL1	NM_001083926	34280356	0.0011	0.0792	-2.70343	0	3	3	0	0	-1.4348	9.0374	10.4722	527.763	1422.99	975.376	0.0279	0.011	-12.601	3
NM_000431	11719098_a_at	4598	MVK	NM_000431	34279189	0.0096	0.1637	-2.69978	0	3	3	0	0	-1.4328	7.8717	9.3045	236.13	644.833	440.481	0.0495	0.1255	-5.9322	3
NM_000166	11724864_a_at	2705	GJB1	NM_000166	34341730	0.0008	0.0717	-2.69034	0	3	3	0	0	-1.4278	9.7596	11.1875	867.45	2342.19	1604.82	0.0044	0.0262	-14.1514	3
NM_206594	11729079_s_at	2104	ESRRG	NM_001134285	34375849	0.0074	0.1486	-2.68962	0	3	3	0	0	-1.4273	6.1141	7.5414	70.9101	189.388	130.149	0.1404	0.1015	-5.0261	4
BM049980	11717731_at	6713	SQLE	NM_003129	34254492	0.0046	0.1265	-2.68528	0	3	3	0	0	-1.4252	8.3479	9.7731	328.984	893.246	611.115	0.0589	0.1262	-5.7385	4
NM_001145303	11722310_a_at	147798	TMC4	NM_001145303	34321676	0.0346	0.241	-2.6824	0	3	3	0	0	-1.4236	8.9762	10.3998	513.891	1419.68	966.785	0.1226	0.3251	-3.6849	3
NM_031311	11717762_a_at	54504	CPVL	NM_019029	34255165	0.004	0.1196	-2.68097	0	3	3	0	0	-1.4229	8.0274	9.4503	264.442	708.575	486.509	0.0878	0.0826	-5.9692	4
CA432411	11754673_s_at	10349	ABCA10	NM_080282	34459292	0.0023	0.098	-2.68025	0	3	3	0	0	-1.4222	5.4654	6.8876	44.6957	119.449	82.0724	0.0721	0.0536	-6.9483	4
AY364249	11717425_a_at	100526767	CHMP3 /// RNF103-CHMP3	NM_001005753	34244509	0.0051	0.1309	-2.68025	0	3	3	0	0	-1.4222	7.842	9.2642	230.489	615.231	422.86	0.028	0.0033	-13.9311	2
NM_001143829	11742205_a_at	80323	CCDC68	NM_001143829	34446824	0.0053	0.1331	-2.67738	0	3	3	0	0	-1.4208	5.9809	7.4017	63.3235	171.708	117.516	0.016	0.0982	-7.2845	3
BM927701	11716005_a_at	10525	HYOU1	NM_001130991	34192815	0.0039	0.1195	-2.67666	0	3	3	0	0	-1.4205	5.8345	7.255	57.5574	155.446	106.502	0.0554	0.1136	-5.9845	4
AK294273	11746009_a_at	39	ACAT2	NM_005891	34450628	0.0005	0.0616	-2.67451	0	3	3	0	0	-1.4193	10.0009	11.4202	1025.49	2747.72	1886.61	0.0052	0.0163	-16.7855	3
NM_033102	11727939_a_at	85414	SLC45A3	NM_033102	34369525	0.0224	0.2105	-2.67308	0	3	3	0	0	-1.4185	5.3446	6.7631	40.7115	110.888	75.7999	0.0117	0.128	-6.573	2
NM_144589	11720130_x_at	118881	COMTD1	NM_144589	34293555	0.0491	0.2667	-2.67165	0	3	3	0	0	-1.4177	7.0298	8.4475	130.973	365.088	248.031	0.0146	0.3048	-4.3446	2
AB022017	11739209_a_at	5562	PRKAA1	NM_006251	34436612	0.0059	0.1374	-2.6688	0	3	3	0	0	-1.4163	5.9112	7.3275	60.5216	160.632	110.577	0.0351	0.0005	-12.9866	2
M92650	11732965_a_at	1756	DMD	NM_000109	34403408	0.0017	0.0904	-2.66596	0	3	3	0	0	-1.4148	4.3878	5.8026	20.9633	56.2175	38.5904	0.0086	0.0436	-10.7216	3
AA812162	11717963_a_at	3845	KRAS	NM_004985	34259866	0.0362	0.2446	-2.66312	0	3	3	0	0	-1.4133	7.6401	9.0534	209.75	557.733	383.741	0.2991	0.3243	-3.1004	4
BC023566	11728939_at	158158	RASEF	NM_152573	34375232	0.0019	0.0927	-2.66028	0	3	3	0	0	-1.4117	6.7759	8.1877	110.306	294.966	202.636	0.0399	0.073	-7.2744	4
BC044932	11755417_a_at	23240	KIAA0922	NM_001131007	34460036	0.0216	0.2083	-2.65957	0	3	3	0	0	-1.4114	6.1364	7.5478	71.6986	187.383	129.541	0.1248	0.0089	-6.6867	2
BI496270	11757919_s_at	1955	MEGF9	NM_001080497	34462538	0.0225	0.2106	-2.65887	0	3	3	0	0	-1.4109	6.735	8.1459	111.252	291.111	201.182	0.2943	0.1635	-3.6119	4
NM_000201	11733000_at	3383	ICAM1	NM_000201	34403734	0.0285	0.2281	-2.65887	0	3	3	0	0	-1.4107	6.4906	7.9013	92.9762	251.235	172.106	0.1997	0.3315	-3.3525	4
AK304016	11752556_a_at	9180	OSMR	NM_001168355	34457175	0.0047	0.1277	-2.65604	0	3	3	0	0	-1.4093	3.4584	4.8677	11.1159	29.339	20.2275	0.0719	0.0308	-7.6159	3
NM_001077473	11735976_a_at	9970	NR1I3	NM_001077469	34418661	0.0261	0.2225	-2.65534	0	3	3	0	0	-1.409	5.1389	6.5479	36.8661	97.1708	67.0185	0.2679	0.2337	-3.4461	4
H59221	11764155_at			H59221	34468774	0.0089	0.1598	-2.65252	0	3	3	0	0	-1.4074	3.6698	5.0772	12.7996	34.4443	23.6219	0.0358	0.1246	-6.087	3
BC013233	11756785_a_at	94097	SFXN5	NM_144579	34461404	0.0311	0.2332	-2.65252	0	3	3	0	0	-1.4075	7.2671	8.6746	154.137	420.775	287.456	0.0041	0.1896	-5.5387	2
AK026480	11755631_x_at	55005	RMND1	NM_017909	34460250	0.0288	0.2288	-2.6476	0	3	3	0	0	-1.4048	6.9111	8.3159	123.817	319.139	221.478	0.1694	0.009	-5.7605	2
BC046121	11755072_a_at	3385	ICAM3	NM_002162	34459691	0.028	0.2269	-2.6455	0	3	3	0	0	-1.4035	7.3454	8.749	167.356	430.326	298.841	0.171	0.0015	-5.8544	2
AF056209	11736827_at	9182	RASSF9	NM_005447	34422730	0.0101	0.1665	-2.6434	0	3	3	0	0	-1.4024	3.2177	4.6201	9.3663	25.1317	17.249	0.0412	0.1336	-5.8105	3
NM_001077482	11730597_x_at	9970	NR1I3	NM_001077469	34387660	0.0394	0.2507	-2.6434	0	3	3	0	0	-1.4025	5.2256	6.628	38.8843	99.1982	69.0412	0.2285	0.0186	-4.8873	2
AK302024	11763207_at	153769	SH3RF2	NM_152550	34467826	0.0098	0.1643	-2.64271	0	3	3	0	0	-1.4021	4.4493	5.8513	21.9174	59.1059	40.5116	0.0203	0.1496	-5.8917	3
NM_001012727	11720544_x_at	10555	AGPAT2	NM_001012727	34297447	0.0164	0.1916	-2.64131	0	3	3	0	0	-1.4014	9.3167	10.7181	638.411	1708.99	1173.7	0.0071	0.092	-7.7138	2
AI858069	11756323_x_at	2161	F12	NM_000505	34460942	0.0189	0.1999	-2.64131	0	3	3	0	0	-1.4011	6.7411	8.1422	107.626	293.194	200.41	0.0391	0.2353	-4.6328	3
NM_004019	11740960_at	1756	DMD	NM_000109	34443363	0.0173	0.1949	-2.63852	0	3	3	0	0	-1.3996	4.7381	6.1377	26.8221	72.8825	49.8523	0.0311	0.2254	-4.7863	3
NM_003500	11721223_at	8309	ACOX2	NM_003500	34309626	0.021	0.2064	-2.63852	0	3	3	0	0	-1.3997	7.9639	9.3635	249.917	672.164	461.04	0.0063	0.1211	-6.7927	2
NM_033136	11724317_a_at	2246	FGF1	NM_000800	34338182	0.0016	0.0888	-2.63574	0	3	3	0	0	-1.3981	4.6941	6.0923	26.1627	68.6253	47.394	0.0648	0.0371	-7.5856	4
NM_001010903	11734497_at	389384	C6orf222	NM_001010903	34411400	0.017	0.1939	-2.63089	0	3	3	0	0	-1.3957	6.4578	7.8535	90.9298	237.307	164.119	0.2081	0.1688	-3.9375	4
CA427789	11759191_at	79815	NIPAL2	NM_024759	34463810	0.0085	0.1573	-2.63019	0	3	3	0	0	-1.395	7.4118	8.8068	171.607	447.849	309.728	0.0499	0.0002	-10.7992	2
DQ682658	11752759_x_at	153562	MARVELD2	NM_001038603	34457378	0.0038	0.1181	-2.6295	0	3	3	0	0	-1.3946	6.4729	7.8676	89.6728	234.58	162.126	0.06	0.0269	-8.1943	3
NM_016548	11715722_a_at	51280	GOLM1	NM_001099268	34184085	0.0046	0.1265	-2.6295	0	3	3	0	0	-1.3947	9.9646	11.3592	1003.16	2627.7	1815.43	0.0252	0.0016	-14.7408	2
AI823982	11758500_s_at	55281	TMEM140	NM_018295	34463119	0.003	0.1087	-2.62881	0	3	3	0	0	-1.3944	7.4207	8.8152	173.063	451.367	312.215	0.0608	0.0129	-8.8912	3
NM_018719	11717436_a_at	55536	CDCA7L	NM_001127370	34244839	0.0365	0.2454	-2.62812	0	3	3	0	0	-1.3941	5.8121	7.2062	58.0692	148.255	103.162	0.2009	0.0244	-5.088	2
NM_139076	11729280_a_at	84142	FAM175A	NM_139076	34377838	0.0023	0.1001	-2.62743	0	3	3	0	0	-1.3937	6.443	7.8367	87.7359	231.19	159.463	0.0519	0.0714	-6.8759	4
CR407680	11743093_a_at	8825	LIN7A	NM_004664	34447712	0.0331	0.2371	-2.62261	0	3	3	0	0	-1.391	4.644	6.0351	25.3585	68.7318	47.0451	0.0916	0.321	-3.7512	3
NM_016498	11717711_s_at	51537	MTFP1	NM_001003704	34253772	0.0389	0.2496	-2.61849	0	3	3	0	0	-1.3887	6.1517	7.5404	72.57	195.463	134.017	0.1331	0.3335	-3.5215	3
AF506757	11723707_a_at	84883	AIFM2	NM_001198696	34334500	0.0003	0.0567	-2.6178	0	3	3	0	0	-1.3883	6.3016	7.6899	79.1264	207.323	143.225	0.0197	0.025	-11.3805	4
BQ011224	11739845_a_at	4481	MSR1	NM_002445	34438748	0.0362	0.2447	-2.6178	0	3	3	0	0	-1.3882	5.9769	7.3651	63.0943	170.234	116.664	0.0108	0.2106	-5.1103	2
NM_001013619	11740606_a_at	123688	AGPHD1	NM_001013619	34442309	0.0173	0.1949	-2.61506	0	3	3	0	0	-1.3869	5.0895	6.4764	34.2601	91.9308	63.0955	0.0396	0.2117	-4.7918	3
BX335988	11743656_a_at	3248	HPGD	NM_000860	34448275	0.0233	0.2134	-2.61097	0	3	3	0	0	-1.3844	7.752	9.1364	223.944	567.696	395.82	0.2572	0.0555	-4.2884	3
AK296892	11741808_a_at	4058	LTK	NM_001135685	34445817	0.0148	0.186	-2.60756	0	3	3	0	0	-1.3828	5.8854	7.2682	59.144	156.189	107.666	0.0033	0.0837	-8.1193	2
NM_022129	11732326_x_at	64081	PBLD	NM_001033083	34398229	0.049	0.2667	-2.60756	0	3	3	0	0	-1.3828	10.507	11.8898	1576.88	3847.08	2711.98	0.4694	0.088	-3.208	3
AW024392	11754433_a_at	119467	CLRN3	NM_152311	34459052	0.0207	0.2056	-2.60485	0	3	3	0	0	-1.3813	8.1175	9.4989	277.989	736.542	507.266	0.0058	0.1167	-6.8345	2
BC009010	11745359_a_at	90523	MLIP	NM_138569	34449978	0.029	0.229	-2.60485	0	3	3	0	0	-1.3811	5.0195	6.4006	34.0755	85.4393	59.7574	0.2942	0.0731	-3.9471	3
BC046501	11749332_x_at	10682	EBP	NM_006579	34453951	0.0012	0.0799	-2.60078	0	3	3	0	0	-1.3789	10.771	12.1498	1749.22	4566.54	3157.88	0.0067	0.031	-12.2996	3
NM_020190	11715873_a_at	56944	OLFML3	NM_020190	34188776	0.0483	0.2655	-2.5974	0	3	3	0	0	-1.3772	9.8637	11.2409	985.58	2480.17	1732.87	0.3843	0.1623	-3.2265	3
XR_036952	11757107_s_at	112495	GTF3C6	NM_138408	34461726	0.0013	0.0842	-2.59605	0	3	3	0	0	-1.3762	9.0265	10.4028	524.296	1355.44	939.87	0.0338	0.0078	-11.693	3
NM_173637	11741741_a_at	284427	SLC25A41	NM_173637	34445644	0.0499	0.268	-2.59538	0	3	3	0	0	-1.376	4.0823	5.4583	16.9946	45.8704	31.4325	0.0208	0.2857	-4.3055	2
AB219123	11732088_a_at	91464	ISX	NM_001008494	34396991	0.0402	0.252	-2.59471	0	3	3	0	0	-1.3756	4.9104	6.286	31.68	82.3358	57.0079	0.3072	0.3267	-2.9924	4
AW519074	11757325_a_at	10519	CIB1	NM_006384	34461944	0.0077	0.1513	-2.59403	0	3	3	0	0	-1.3751	9.5666	10.9417	761.487	2001.28	1381.38	0.0264	0.1118	-6.4052	3
BU689665	11727390_a_at	261729	STEAP2	NM_001040665	34365293	0.0161	0.1908	-2.58866	0	3	3	0	0	-1.3721	6.7629	8.135	109.568	288.695	199.132	0.056	0.1773	-4.9199	3
AF124491	11721293_x_at	9815	GIT2	NM_001135213	34310659	0.0039	0.1195	-2.58799	0	3	3	0	0	-1.3718	5.309	6.6809	40.3181	103.525	71.9213	0.1032	0.0547	-5.9796	4
BC096090	11735420_at	8435	SOAT2	NM_003578	34415323	0.0221	0.21	-2.58665	0	3	3	0	0	-1.3712	8.8187	10.19	463.037	1217.33	840.184	0.1515	0.2763	-3.631	4
NM_000821	11729246_x_at	2677	GGCX	NM_000821	34377649	0.0205	0.2048	-2.58532	0	3	3	0	0	-1.3705	7.4294	8.7999	172.649	453.803	313.226	0.0098	0.1091	-6.8835	2
NM_001142886	11726927_a_at	79852	EPHX3	NM_001142886	34359810	0.0014	0.0862	-2.58331	0	3	3	0	0	-1.3691	6.0212	7.3904	65.3471	169.203	117.275	0.0372	0.0544	-7.8317	4
BC001387	11721665_a_at	11145	PLA2G16	NM_001128203	34314173	0.0163	0.1916	-2.58264	0	3	3	0	0	-1.369	8.0539	9.4228	265.995	695.704	480.849	0.006	0.0879	-7.7348	2
AK299651	11726897_s_at	23284	LPHN3	NM_015236	34359300	0.0386	0.249	-2.58264	0	3	3	0	0	-1.3689	3.9483	5.3172	15.4416	41.249	28.3453	0.0019	0.2286	-4.9386	2
AY572820	11756010_x_at	9970	NR1I3	NM_001077469	34460629	0.0253	0.2201	-2.58065	0	3	3	0	0	-1.3677	4.8678	6.2355	30.4865	76.1606	53.3236	0.2555	0.0691	-4.1579	3
U66197	11742753_a_at	2257	FGF12	NM_004113	34447372	0.0004	0.0593	-2.57998	0	3	3	0	0	-1.3673	3.0825	4.4498	8.5051	21.931	15.218	0.0255	0.0219	-10.8857	4
H51673	11757789_a_at	2037	EPB41L2	NM_001135554	34462408	0.001	0.0776	-2.57865	0	3	3	0	0	-1.3668	6.9162	8.2829	121.52	313.307	217.413	0.039	0.036	-8.6431	4
BC033847	11730269_at	25836	NIPBL	NM_015384	34386191	0.0015	0.0866	-2.57732	0	3	3	0	0	-1.3658	6.8592	8.225	116.816	301.756	209.286	0.0391	0.0532	-7.7871	4
NM_001014979	11735553_a_at	90835	C16orf93	NM_001014979	34415956	0.0357	0.2429	-2.57732	0	3	3	0	0	-1.366	3.742	5.1081	13.3975	35.5536	24.4756	0.0079	0.2031	-5.1501	2
AK125307	11742754_a_at	2257	FGF12	NM_004113	34447373	0.0207	0.2054	-2.57599	0	3	3	0	0	-1.3652	3.5899	4.9551	12.06	31.588	21.824	0.0097	0.1097	-6.8447	2
U56418	11745598_x_at	10555	AGPAT2	NM_001012727	34450217	0.0146	0.1854	-2.57268	0	3	3	0	0	-1.3632	7.9827	9.3458	252.993	659.261	456.127	0.0013	0.0818	-8.1882	2
BC110505	11722520_a_at	80201	HKDC1	NM_025130	34324423	0.0165	0.1919	-2.57003	0	3	3	0	0	-1.362	6.5409	7.9029	94.0982	246.107	170.102	0.0672	0.1666	-4.8788	3
AY766449	11744660_s_at	388372	CCL4L1 /// CCL4L2	NM_001001435	34449279	0.0075	0.1495	-2.56608	0	3	3	0	0	-1.3595	3.5009	4.8604	11.381	29.5202	20.4506	0.033	0.099	-6.4811	3
BQ128199	11743577_s_at	1363	CPE	NM_001873	34448196	0.0407	0.2528	-2.56608	0	3	3	0	0	-1.3596	9.2518	10.6114	611.996	1622.31	1117.15	0.0236	0.2168	-4.8033	2
BC005054	11720535_a_at	326625	MMAB	NM_052845	34297438	0.0002	0.0454	-2.5641	0	3	3	0	0	-1.3585	7.8436	9.2021	229.963	589.22	409.591	0.007	0.0023	-24.3233	3
BC051327	11759362_x_at	5260	PHKG1	NM_001258459	34463981	0.0084	0.1565	-2.55558	0	3	3	0	0	-1.3536	5.7222	7.0758	53.9341	137.183	95.5584	0.1294	0.1053	-4.8401	4
NM_020459	11758862_x_at	400961	PAIP2B	NM_020459	34463481	0.0033	0.1116	-2.55428	0	3	3	0	0	-1.3527	5.1802	6.533	36.5955	92.8517	64.7236	0.0565	0.017	-8.6414	3
NM_006579	11717859_a_at	10682	EBP	NM_006579	34258262	0.0006	0.067	-2.55363	0	3	3	0	0	-1.3524	10.6094	11.9618	1563.69	4000.77	2782.23	0.0058	0.0182	-15.1325	3
AK091327	11739338_at	54855	FAM46C	NM_017709	34436970	0.0405	0.2526	-2.55167	0	3	3	0	0	-1.3516	4.8869	6.2385	31.193	77.1918	54.1924	0.3237	0.1325	-3.4661	3
BC150141	11722992_a_at	1756	DMD	NM_000109	34328100	0.001	0.0773	-2.54842	0	3	3	0	0	-1.3495	4.2489	5.5984	19.1404	48.6849	33.9127	0.0426	0.0303	-8.6563	4
AK290291	11744899_a_at	9415	FADS2	NM_004265	34449518	0.0025	0.1014	-2.54453	0	3	3	0	0	-1.3474	7.6171	8.9646	197.665	505.787	351.726	0.0434	0.075	-6.7842	4
NM_016002	11730738_a_at	51097	SCCPDH	NM_016002	34388599	0.0193	0.2013	-2.54453	0	3	3	0	0	-1.3475	7.8408	9.1884	238.19	586.207	412.199	0.2268	0.0305	-4.6012	3
AA775810	11724778_at	283209	PGM2L1	NM_173582	34341352	0.0295	0.2296	-2.54323	0	3	3	0	0	-1.3467	5.5024	6.8491	45.7998	120.269	83.0345	0.0664	0.2873	-3.9222	3
AK303853	11748956_x_at	8100	IFT88	NM_006531	34453575	0.0368	0.2457	-2.54065	0	3	3	0	0	-1.345	4.6412	5.9863	26.1671	66.3255	46.2463	0.2808	0.2901	-3.0835	4
BC065827	11752500_a_at	4121	MAN1A1	NM_005907	34457119	0.0414	0.2536	-2.53936	0	3	3	0	0	-1.3445	6.8847	8.2292	125.596	312.027	218.811	0.361	0.2561	-2.9644	4
AF533879	11750262_a_at	9024	BRSK2	NM_001256627	34454881	0.0199	0.203	-2.53807	0	3	3	0	0	-1.3437	5.0361	6.3798	32.8379	84.6631	58.7505	0.0053	0.1056	-6.99	2
BX537380	11726323_a_at	51	ACOX1	NM_001185039	34353726	0.0346	0.2409	-2.5355	0	3	3	0	0	-1.3422	8.4064	9.7487	350.177	861.562	605.87	0.1879	0.0092	-5.2365	2
L47125	11729604_s_at	2719	GPC3	NM_001164617	34382007	0.0085	0.1576	-2.53421	0	3	3	0	0	-1.3414	12.337	13.6784	5273.37	13144.4	9208.87	0.1247	0.0164	-6.1856	3
NM_016730	11717928_a_at	2348	FOLR1	NM_000802	34259331	0.0136	0.1817	-2.53293	0	3	3	0	0	-1.3407	5.1392	6.4799	35.8911	91.9246	63.9079	0.1202	0.1839	-4.2113	4
NM_001143773	11730603_a_at	220965	FAM13C	NM_001001971	34387993	0.0394	0.2507	-2.53165	0	3	3	0	0	-1.34	4.1656	5.5057	17.968	46.9926	32.4803	0.0074	0.218	-4.8889	2
NM_001041	11731688_at	6476	SI	NM_001041	34394591	0.0241	0.2159	-2.531	0	3	3	0	0	-1.3398	5.9485	7.2883	62.4684	161.842	112.155	0.0713	0.2285	-4.2378	3
NM_207168	11727610_at	2029	ENSA	NM_004436	34367170	0.0029	0.1079	-2.52589	0	3	3	0	0	-1.3368	5.5222	6.859	46.0669	116.099	81.083	0.0148	0.0011	-18.3857	2
CR611932	11756645_x_at	58191	CXCL16	NM_001100812	34461264	0.0175	0.1954	-2.5208	0	3	3	0	0	-1.334	8.7244	10.0584	428.62	1067.91	748.264	0.0865	0.0094	-7.46	2
DQ682605	11742194_a_at	51557	LGSN	NM_001143940	34446813	0.0352	0.242	-2.5208	0	3	3	0	0	-1.334	5.3184	6.6524	41.9622	102.169	72.0659	0.2987	0.0996	-3.6615	3
AK302910	11752409_a_at	55706	TMEM48	NM_001168551	34457028	0.0004	0.0574	-2.51889	0	3	3	0	0	-1.3326	5.8786	7.2112	59.11	148.501	103.805	0.0288	0.0134	-11.2323	4
NM_022486	11722522_a_at	64420	SUSD1	NM_022486	34324425	0.0021	0.0956	-2.51826	0	3	3	0	0	-1.3323	6.84	8.1723	114.569	289.001	201.785	0.0002	0.0111	-21.7689	2
AK001160	11754973_x_at	54682	MANSC1	NM_018050	34459592	0.0036	0.116	-2.51826	0	3	3	0	0	-1.3325	6.671	8.0034	102.945	257.192	180.069	0.0627	0.014	-8.3329	3
CK821078	11757898_s_at	2620	GAS2	NM_001143830	34462517	0.0321	0.235	-2.51509	0	3	3	0	0	-1.3308	3.8591	5.1899	14.7721	38.1051	26.4386	0.1074	0.2616	-3.7946	3
AK304837	11753319_a_at	27094	KCNMB3	NM_001163677	34457938	0.0181	0.1966	-2.51446	0	3	3	0	0	-1.3304	4.9753	6.3057	31.6927	81.6981	56.6954	0.0475	0.1919	-4.7086	3
AK293648	11745401_x_at	415	ARSE	NM_000047	34450020	0.0271	0.2253	-2.50815	0	3	3	0	0	-1.3267	7.944	9.2707	247.751	644.032	445.892	0.0388	0.2833	-4.049	3
NM_000185	11727055_at	3053	SERPIND1	NM_000185	34361417	0.0025	0.1014	-2.50313	0	3	3	0	0	-1.3239	9.7474	11.0713	869.297	2166.77	1518.03	0.0701	0.0442	-6.7849	4
NM_003151	11733215_a_at	6775	STAT4	NM_001243835	34405080	0.0289	0.2289	-2.50188	0	3	3	0	0	-1.3229	5.6672	6.9901	51.5799	132.053	91.8166	0.0952	0.2406	-3.9545	3
AW269147	11758533_s_at	1259	CNGA1	NM_000087	34463152	0.0282	0.2275	-2.50125	0	3	3	0	0	-1.3227	5.4016	6.7242	44.4716	108.454	76.4629	0.3053	0.158	-3.3657	4
AK294273	11746010_x_at	39	ACAT2	NM_005891	34450629	0.0004	0.0584	-2.4975	0	3	3	0	0	-1.3205	9.991	11.3115	1020.72	2551.66	1786.19	0.0186	0.0243	-11.0456	4
NM_020424	11739854_s_at	57149	LYRM1	NM_001128301	34438757	0.0083	0.1558	-2.4975	0	3	3	0	0	-1.3206	9.1755	10.496	592.825	1460.87	1026.85	0.1498	0.0718	-4.8596	4
BM980763	11715809_a_at	5834	PYGB	NM_002862	34186899	0.045	0.2601	-2.4975	0	3	3	0	0	-1.3206	7.8929	9.2135	239.686	631.123	435.405	0.0542	0.4203	-3.3205	3
NM_000952	11732181_x_at	5724	PTAFR	NM_000952	34397672	0.0004	0.0616	-2.49688	0	3	3	0	0	-1.32	4.592	5.912	24.1913	60.4768	42.3341	0.0195	0.0269	-10.6116	4
NM_018440	11724377_at	55824	PAG1	NM_018440	34338597	0.0048	0.1285	-2.49688	0	3	3	0	0	-1.32	7.2947	8.6147	157.079	393.385	275.232	0.0026	0.0225	-14.4199	2
BC019088	11722260_a_at	9695	EDEM1	NM_014674	34321163	0.0024	0.1001	-2.49563	0	3	3	0	0	-1.3195	5.2048	6.5243	37.1739	92.1437	64.6588	0.0495	0.0064	-9.6647	3
NM_018728	11723823_a_at	55930	MYO5C	NM_018728	34335336	0.05	0.268	-2.49501	0	3	3	0	0	-1.319	6.2737	7.5927	78.9367	206.013	142.475	0.1316	0.3834	-3.1837	3
NM_004444	11735754_a_at	2050	EPHB4	NM_004444	34417259	0.0385	0.2487	-2.49439	0	3	3	0	0	-1.3186	7.8365	9.1551	231.034	603.034	417.034	0.0655	0.3519	-3.535	3
NM_004435	11723065_at	2021	ENDOG	NM_004435	34328748	0.0047	0.1274	-2.49066	0	3	3	0	0	-1.3166	7.2993	8.6159	157.865	396.948	277.407	0.0138	0.0753	-7.6417	3
AY358593	11715721_a_at	51280	GOLM1	NM_001099268	34183957	0.0389	0.2497	-2.48447	0	3	3	0	0	-1.313	7.0868	8.3998	136.278	349.202	242.74	0.0152	0.1986	-4.9177	2
CA436851	11745228_s_at	55314	TMEM144	NM_018342	34449847	0.0055	0.1343	-2.48262	0	3	3	0	0	-1.3118	7.3366	8.6485	163.951	402.072	283.012	0.0862	0.0125	-7.2305	3
AI743714	11758083_s_at	3248	HPGD	NM_000860	34462702	0.0299	0.2307	-2.48077	0	3	3	0	0	-1.3106	8.0419	9.3525	267.121	680.522	473.821	0.0879	0.2504	-3.9026	3
L34698	11763240_s_at	10730	YME1L1	NM_001253866	34467859	0.0429	0.2559	-2.47954	0	3	3	0	0	-1.3102	4.9411	6.2513	30.8169	78.7888	54.8028	0.0195	0.2164	-4.6719	2
NM_022044	11718591_at	23753	SDF2L1	NM_022044	34271956	0.0116	0.1737	-2.47893	0	3	3	0	0	-1.3096	8.5066	9.8161	370.644	907.563	639.104	0.1247	0.0429	-5.5418	3
NM_004169	11733969_a_at	6470	SHMT1	NM_004169	34408872	0.0012	0.0821	-2.47647	0	3	3	0	0	-1.3084	6.9933	8.3017	128.425	317.006	222.716	0.0486	0.0291	-8.1275	4
NM_145206	11727932_at	143187	VTI1A	NM_145206	34369518	0.0034	0.1139	-2.47525	0	3	3	0	0	-1.3077	5.0956	6.4034	34.4763	84.899	59.6877	0.0523	0.0189	-8.4878	3
AK124237	11754620_s_at	8502	PKP4	NM_001005476	34459239	0.0471	0.2641	-2.47525	0	3	3	0	0	-1.3074	7.9075	9.215	240.665	618.114	429.389	0.0145	0.2451	-4.4446	2
NM_032367	11727268_at	84327	ZBED3	NM_032367	34364351	0.04	0.2514	-2.47463	0	3	3	0	0	-1.3071	6.6426	7.9497	100.105	255.035	177.57	0.0122	0.2057	-4.8505	2
AK131428	11755180_x_at	6932	TCF7	NM_001134851	34459799	0.0217	0.2084	-2.47341	0	3	3	0	0	-1.3066	5.4254	6.732	44.2116	109.841	77.0262	0.1887	0.1949	-3.6539	4
M95712	11732491_s_at	673	BRAF	NM_004333	34398952	0.0029	0.1069	-2.47097	0	3	3	0	0	-1.3052	5.3485	6.6537	41.2696	101.379	71.3242	0.0776	0.0428	-6.5156	4
BC013289	11729732_x_at	100533181	FXYD2 /// FXYD6-FXYD2	NM_001127489	34382635	0.0001	0.0428	-2.46975	0	3	3	0	0	-1.3043	4.3844	5.6887	20.8874	51.6343	36.2609	0.0008	0.0066	-26.1904	3
AW970135	11717595_s_at	1999	ELF3	NM_001114309	34250998	0.0142	0.1841	-2.46975	0	3	3	0	0	-1.3044	6.4077	7.712	84.9059	212.066	148.486	0.0005	0.0734	-8.3129	2
NM_152499	11724437_a_at	149473	CCDC24	NM_152499	34338840	0.0197	0.2027	-2.46853	0	3	3	0	0	-1.3037	6.5929	7.8965	96.6001	241.906	169.253	0.0047	0.0986	-7.0257	2
AK299723	11737763_a_at	100505519	LOC100505519 /// TIAM2	NM_001010927	34429180	0.0302	0.2314	-2.46853	0	3	3	0	0	-1.3036	6.875	8.1786	120.974	302.26	211.617	0.1981	0.2724	-3.2919	4
NM_000770	11728250_s_at	1558	CYP2C8	NM_000770	34371653	0.0029	0.1076	-2.46427	0	3	3	0	0	-1.301	4.867	6.168	29.2521	72.4425	50.8473	0.0148	0.048	-8.9931	3
AB055660	11721710_a_at	57619	SHROOM3	NM_020859	34315113	0.0198	0.203	-2.46245	0	3	3	0	0	-1.3	6.5298	7.8298	93.8227	227.635	160.729	0.1002	0.0033	-6.9984	2
NM_001031681	11729461_a_at	1497	CTNS	NM_001031681	34379864	0.0141	0.1838	-2.46002	0	3	3	0	0	-1.2986	4.5229	5.8216	23.2587	56.5689	39.9138	0.0712	0.0017	-8.3329	2
NM_005331	11735475_at	3049	HBQ1	NM_005331	34415424	0.0125	0.1775	-2.45942	0	3	3	0	0	-1.2983	4.6086	5.9069	24.5492	61.2643	42.9068	0.0386	0.1353	-5.3917	3
BC063568	11726029_a_at	7348	UPK1B	NM_006952	34351388	0.0189	0.1997	-2.45881	0	3	3	0	0	-1.2979	5.9445	7.2425	62.6737	157.355	110.014	0.111	0.2366	-3.8134	4
AJ276691	11721411_a_at	54836	BSPRY	NM_017688	34311814	0.0029	0.1079	-2.45821	0	3	3	0	0	-1.2977	5.69	6.9877	51.7673	127.821	89.7942	0.0174	0.0457	-8.9467	3
NM_001076675	11740286_a_at	199777	ZNF626	NM_001076675	34441015	0.0319	0.2348	-2.457	0	3	3	0	0	-1.297	5.6474	6.9444	50.5748	128.568	89.5714	0.0577	0.2906	-3.8065	3
NM_032345	11721174_a_at	84305	WIBG	NM_001143853	34308855	0.0016	0.0877	-2.45519	0	3	3	0	0	-1.2958	7.8966	9.1925	239.734	589.528	414.631	0.0372	0.0486	-7.6638	4
AY358950	11733064_a_at	64374	SIL1	NM_001037633	34403935	0.0202	0.2045	-2.45459	0	3	3	0	0	-1.2955	8.2858	9.5813	312.216	778.291	545.254	0.0026	0.1025	-6.9211	2
NM_001114136	11741344_x_at	2039	EPB49	NM_001114135	34444720	0.0069	0.1458	-2.45278	0	3	3	0	0	-1.2944	6.1446	7.439	71.0788	175.816	123.447	0.0294	0.084	-6.6589	3
DQ349138	11754011_x_at	2719	GPC3	NM_001164617	34458630	0.001	0.0771	-2.45218	0	3	3	0	0	-1.2941	11.6942	12.9883	3336.99	8153.07	5745.03	0.0452	0.0215	-8.6817	4
BC030776	11721726_a_at	8100	IFT88	NM_006531	34315129	0.0072	0.1477	-2.45218	0	3	3	0	0	-1.2939	5.5937	6.8877	48.5676	120.02	84.294	0.0346	0.0826	-6.5467	3
BC019317	11745124_a_at	622	BDH1	NM_004051	34449743	0.0014	0.0849	-2.44858	0	3	3	0	0	-1.2919	7.6444	8.9363	201.253	493.223	347.238	0.036	0.0437	-7.9278	4
NM_001143774	11740918_a_at	84457	PHYHIPL	NM_001143774	34443321	0.0294	0.2295	-2.44858	0	3	3	0	0	-1.292	4.4814	5.7734	22.351	56.0141	39.1825	0.0035	0.1503	-5.7057	2
BF510963	11757885_at	54621	VSIG10	NM_019086	34462504	0.0025	0.1023	-2.44678	0	3	3	0	0	-1.2908	5.3405	6.6314	40.8314	100.122	70.4768	0.048	0.0617	-6.7523	4
BC007985	11723947_a_at	51703	ACSL5	NM_016234	34335850	0.0062	0.139	-2.44678	0	3	3	0	0	-1.2908	7.6598	8.9506	204.949	502.296	353.622	0.0814	0.098	-5.2782	4
NM_001144037	11739994_x_at	84866	TMEM25	NM_001144034	34438963	0.0073	0.1478	-2.44618	0	3	3	0	0	-1.2907	6.8353	8.126	115.531	284.878	200.204	0.0757	0.1213	-5.0361	4
CA314376	11744226_a_at	53340	SPA17	NM_017425	34448845	0.0264	0.2232	-2.44559	0	3	3	0	0	-1.2903	4.169	5.4593	18.0194	44.851	31.4352	0.0107	0.1267	-6.0292	2
BC042166	11755621_x_at	1852	DUSP9	NM_001395	34460240	0.0073	0.1477	-2.44379	0	3	3	0	0	-1.289	10.3605	11.6495	1338.79	3254.39	2296.59	0.1118	0.0841	-5.0446	4
AY459346	11730474_at	5140	PDE3B	NM_000922	34387320	0.001	0.0776	-2.4432	0	3	3	0	0	-1.2886	7.3075	8.5961	159.237	389.004	274.12	0.0334	0.0333	-8.6401	4
AK291313	11742699_a_at	715	C1R	NM_001733	34447318	0.0023	0.0983	-2.44021	0	3	3	0	0	-1.2869	8.2932	9.5801	315.727	766.92	541.324	0.0397	0.0122	-9.7881	3
AI079813	11754509_a_at	10580	SORBS1	NM_001034954	34459128	0.0156	0.1889	-2.44021	0	3	3	0	0	-1.2869	6.5573	7.8442	96.4674	231.31	163.888	0.1587	0.0418	-4.9776	3
NM_144668	11725875_at	144406	WDR66	NM_001178003	34349778	0.0062	0.139	-2.43605	0	3	3	0	0	-1.2844	4.3374	5.6218	20.2992	49.8271	35.0632	0.0265	0.0767	-6.9257	3
NM_001145939	11718303_a_at	5050	PAFAH1B3	NM_001145939	34266937	0.0005	0.064	-2.43546	0	3	3	0	0	-1.2841	6.9216	8.2057	121.859	295.986	208.922	0.0326	0.016	-10.0856	4
NM_080626	11730331_at	140707	BRI3BP	NM_080626	34386633	0.0345	0.2409	-2.43427	0	3	3	0	0	-1.2835	6.3837	7.6672	87.6093	205.454	146.532	0.298	0.0652	-3.6889	3
BC030245	11719289_a_at	9725	TMEM63A	NM_014698	34281813	0.0046	0.1272	-2.43309	0	3	3	0	0	-1.2827	7.2124	8.4951	150.401	364.346	257.374	0.0874	0.0633	-5.7237	4
AK294950	11751329_s_at	11116	FGFR1OP	NM_007045	34455948	0.0444	0.2589	-2.43191	0	3	3	0	0	-1.2823	7.4131	8.6953	176.456	416.309	296.382	0.208	0.0263	-4.5882	2
NM_004744	11738046_a_at	9227	LRAT	NM_004744	34430412	0.0235	0.2141	-2.43013	0	3	3	0	0	-1.281	4.4605	5.7415	22.7535	53.9117	38.3326	0.2208	0.0487	-4.2737	3
NM_022406	11725853_a_at	7518	XRCC4	NM_003401	34349328	0.0381	0.2479	-2.42954	0	3	3	0	0	-1.2807	4.5302	5.8109	23.3011	59.4516	41.3764	0.051	0.3394	-3.55	3
NM_001369	11729061_a_at	1767	DNAH5	NM_001369	34375487	0.0026	0.1033	-2.42836	0	3	3	0	0	-1.2798	3.4012	4.6811	10.594	25.8147	18.2043	0.0167	0.0398	-9.322	3
NM_014020	11719871_a_at	28959	TMEM176B	NM_001101311	34290290	0.0386	0.2489	-2.42836	0	3	3	0	0	-1.2801	8.3003	9.5804	331.901	776.523	554.212	0.3036	0.0903	-3.5329	3
BC054487	11741276_s_at	55314	TMEM144	NM_018342	34444598	0.0357	0.2429	-2.42777	0	3	3	0	0	-1.2795	7.3189	8.5983	164.208	388.636	276.422	0.1682	0.0173	-5.1467	2
NM_004466	11729727_at	2262	GPC5	NM_004466	34382630	0.0158	0.1899	-2.42365	0	3	3	0	0	-1.2774	4.2749	5.5523	19.6866	48.3555	34.0211	0.1018	0.2006	-4.0236	4
AI249114	11758000_s_at	1525	CXADR	NM_001207063	34462619	0.0084	0.1569	-2.42307	0	3	3	0	0	-1.2769	11.3012	12.5781	2574.1	6200.18	4387.14	0.1191	0.0901	-4.8356	4
AF239923	11724563_at	54509	RHOF	NM_019034	34339466	0.0395	0.2507	-2.42307	0	3	3	0	0	-1.277	7.0678	8.3448	134.294	334.961	234.627	0.0063	0.1988	-4.8837	2
NM_178815	11729916_s_at	221079	ARL5B	NM_178815	34384022	0.0065	0.1412	-2.42248	0	3	3	0	0	-1.2764	6.0784	7.3548	68.7295	165.563	117.146	0.1097	0.0704	-5.2098	4
NM_012329	11718936_s_at	23531	MMD	NM_012329	34276992	0.0316	0.2344	-2.42189	0	3	3	0	0	-1.2761	8.8709	10.147	488.563	1142.3	815.434	0.2894	0.0453	-3.8209	3
NM_177533	11726340_a_at	256281	NUDT14	NM_177533	34353743	0.0214	0.2078	-2.41955	0	3	3	0	0	-1.2748	6.2712	7.546	77.3337	189.761	133.547	0.0079	0.0997	-6.7322	2
BC073914	11729273_a_at	153769	SH3RF2	NM_152550	34377831	0.0285	0.2281	-2.41955	0	3	3	0	0	-1.2748	6.7159	7.9906	106.198	264.067	185.133	0.0628	0.2457	-3.9749	3
AF151810	11715807_a_at	10809	STARD10	NM_006645	34186710	0.0397	0.2511	-2.41896	0	3	3	0	0	-1.2743	9.9238	11.1981	996.637	2479.15	1737.89	0.1701	0.3694	-3.005	4
NM_016950	11726570_at	50859	SPOCK3	NM_001040159	34355675	0.0011	0.0796	-2.41779	0	3	3	0	0	-1.2737	3.385	4.6587	10.5253	25.359	17.9422	0.0457	0.0244	-8.3317	4
AF137334	11736746_a_at	10863	ADAM28	NM_014265	34422649	0.0194	0.2016	-2.41721	0	3	3	0	0	-1.2735	4.5825	5.856	24.8092	59.0843	41.9467	0.2094	0.1311	-3.7803	4
BU626217	11754237_a_at	79639	TMEM53	NM_024587	34458856	0.0107	0.1697	-2.41663	0	3	3	0	0	-1.2728	6.4106	7.6835	85.4027	209.522	147.462	0.0245	0.1254	-5.6932	3
AK296441	11748279_s_at	7108	TM7SF2	NM_003273	34452898	0.0102	0.1669	-2.41604	0	3	3	0	0	-1.2725	10.0949	11.3674	1101.69	2683.29	1892.49	0.0449	0.1	-5.7906	3
NM_000965	11722116_a_at	5915	RARB	NM_000965	34320034	0.0166	0.1921	-2.41604	0	3	3	0	0	-1.2726	6.3882	7.6608	86.4548	206.259	146.357	0.1931	0.1155	-3.9673	4
M72238	11760081_x_at	634	CEACAM1	NM_001024912	34464700	0.0038	0.1181	-2.41196	0	3	3	0	0	-1.2703	6.0215	7.2919	65.1252	158.092	111.609	0.0157	0.0565	-8.1894	3
U36221	11729112_x_at	2813	GP2	NM_001007240	34376165	0.0446	0.2592	-2.4079	0	3	3	0	0	-1.2679	5.5429	6.8108	46.8072	116.206	81.5068	0.0244	0.2057	-4.5776	2
CN478733	11731803_a_at	399948	C11orf92	NM_207429	34395670	0.047	0.2639	-2.40732	0	3	3	0	0	-1.2675	4.7889	6.0563	27.9149	70.4823	49.1986	0.0628	0.3894	-3.2643	3
NM_138340	11720859_s_at	171586	ABHD3	NM_138340	34302262	0.0039	0.1193	-2.40442	0	3	3	0	0	-1.2655	8.6975	9.963	420.767	1006.06	713.415	0.082	0.0511	-6.0073	4
NM_002567	11720526_s_at	5037	PEBP1	NM_002567	34297425	0.0217	0.2084	-2.40096	0	3	3	0	0	-1.2635	10.9757	12.2392	2024.44	4990.93	3507.68	0.0335	0.2132	-4.4061	3
BC029503	11726668_at	256471	MFSD8	NM_152778	34356571	0.0222	0.2102	-2.39981	0	3	3	0	0	-1.2629	5.8146	7.0775	57.2692	135.108	96.1888	0.108	0.002	-6.5948	2
BT006992	11752857_x_at	2875	GPT	NM_005309	34457476	0.0082	0.1551	-2.39923	0	3	3	0	0	-1.2627	5.959	7.2217	63.5666	150.961	107.264	0.1314	0.0702	-4.8714	4
BC051278	11761991_at	338	APOB	NM_000384	34466610	0.0188	0.1991	-2.39693	0	3	3	0	0	-1.2612	4.4476	5.7089	22.3515	53.7935	38.0725	0.1497	0.1775	-3.8192	4
AW772562	11743422_a_at	9530	BAG4	NM_001204878	34448041	0.0183	0.1974	-2.39636	0	3	3	0	0	-1.2608	6.0887	7.3495	69.4831	168.01	118.746	0.1249	0.1969	-3.8494	4
AK316385	11747322_s_at	5833	PCYT2	NM_001184917	34451941	0.0005	0.0616	-2.39521	0	3	3	0	0	-1.2603	7.4335	8.6938	173.264	414.264	293.764	0.0144	0.0026	-16.7669	3
NM_001007271	11728562_a_at	51207	DUSP13	NM_001007271	34372965	0.0038	0.1178	-2.39406	0	3	3	0	0	-1.2596	4.9781	6.2377	31.6152	76.0842	53.8497	0.0194	0.0513	-8.2083	3
BC127103	11738027_x_at	1756	DMD	NM_000109	34430393	0.0048	0.1284	-2.39349	0	3	3	0	0	-1.2592	5.219	6.4782	37.7559	90.0227	63.8893	0.0848	0.0628	-5.6763	4
BC057827	11744474_s_at	3422	IDI1	NM_004508	34449093	0.0024	0.1005	-2.39292	0	3	3	0	0	-1.2587	9.4766	10.7352	712.496	1707.56	1210.03	0.0007	0.0106	-20.4523	2
AK297487	11751746_a_at	2593	GAMT	NM_000156	34456365	0.01	0.1652	-2.39292	0	3	3	0	0	-1.2588	9.1692	10.428	575.839	1387.77	981.804	0.0013	0.0469	-9.9325	2
NM_144618	11731774_a_at	126626	GABPB2	NM_144618	34395214	0.0146	0.1855	-2.3912	0	3	3	0	0	-1.2578	4.4711	5.7289	22.3515	54.1891	38.2703	0.0499	0.1328	-5.0967	3
AK094022	11755075_s_at	55191	NADSYN1	NM_018161	34459694	0.0419	0.2545	-2.38949	0	3	3	0	0	-1.2566	7.4993	8.7559	181.115	446.128	313.622	0.0062	0.2053	-4.7323	2
BF678927	11719561_s_at	6659	SOX4	NM_003107	34286420	0.0086	0.1583	-2.38777	0	3	3	0	0	-1.2555	9.823	11.0785	917.964	2202.21	1560.09	0.086	0.1188	-4.8053	4
BC150656	11758861_at	653808	ZG16	NM_152338	34463480	0.0133	0.181	-2.38777	0	3	3	0	0	-1.2556	5.6461	6.9017	51.1797	120.338	85.7588	0.1303	0.0398	-5.2739	3
NM_032319	11718150_at	84279	PRADC1	NM_032319	34263514	0.0216	0.2082	-2.3855	0	3	3	0	0	-1.2541	6.8903	8.1445	121.752	286.178	203.965	0.1716	0.0705	-4.4147	3
BQ774211	11739600_s_at	10157	AASS	NM_005763	34437993	0.0439	0.2578	-2.3855	0	3	3	0	0	-1.2544	6.6598	7.9143	104.439	254.208	179.323	0.2002	0.3591	-2.9052	4
AK293983	11739130_a_at	18	ABAT	NM_000663	34436533	0.0001	0.0404	-2.38493	0	3	3	0	0	-1.2539	5.8545	7.1085	57.9557	138.195	98.0755	0.0101	0.0092	-15.6091	4
NM_001355	11731089_a_at	1652	DDT	NM_001084392	34390492	0.0487	0.2659	-2.38436	0	3	3	0	0	-1.2535	9.3879	10.6414	698.044	1598.18	1148.11	0.2438	0.0035	-4.3657	2
AW470841	11759066_at	6670	SP3	NM_001017371	34463685	0.0079	0.1536	-2.38209	0	3	3	0	0	-1.2521	5.9126	7.1647	60.4358	145.721	103.079	0.0204	0.0965	-6.344	3
AK125813	11743929_at	23074	UHRF1BP1L	NM_001006947	34448548	0.0174	0.195	-2.38152	0	3	3	0	0	-1.2519	6.3119	7.5638	81.4835	190.776	136.13	0.1544	0.0514	-4.7791	3
NM_205854	11733543_at	389376	SFTA2	NM_205854	34407446	0.0032	0.1099	-2.38095	0	3	3	0	0	-1.2514	2.9496	4.201	7.7726	18.6301	13.2013	0.0377	0.079	-6.3448	4
BC038353	11752841_x_at	7108	TM7SF2	NM_003273	34457460	0.015	0.1871	-2.38039	0	3	3	0	0	-1.2511	9.5522	10.8033	756.887	1825.06	1290.98	0.0501	0.1342	-5.0472	3
NM_001076552	11722346_a_at	55902	ACSS2	NM_001076552	34322249	0.0495	0.2672	-2.37869	0	3	3	0	0	-1.2503	8.2187	9.469	298.479	734.259	516.369	0.0123	0.2382	-4.3273	2
NM_207119	11718020_a_at	55222	LRRC20	NM_018205	34260923	0.005	0.1303	-2.37643	0	3	3	0	0	-1.2488	6.0368	7.2856	65.8831	157.565	111.724	0.0219	0.0625	-7.4455	3
NM_006214	11729681_a_at	5264	PHYH	NM_001037537	34382505	0.003	0.1088	-2.37586	0	3	3	0	0	-1.2485	6.9625	8.211	125.814	299.175	212.495	0.0533	0.0604	-6.4148	4
BM463145	11724266_a_at	257407	C2orf72	NM_001144994	34338107	0.0405	0.2526	-2.37361	0	3	3	0	0	-1.2471	7.8478	9.0949	237.213	547.38	392.297	0.1947	0.0063	-4.818	2
AY453398	11733148_a_at	307	ANXA4	NM_001153	34404289	0.0145	0.1848	-2.37304	0	3	3	0	0	-1.2466	10.6198	11.8664	1610.66	3757.85	2684.26	0.1394	0.0393	-5.1077	3
NM_003726	11724149_a_at	8631	SKAP1	NM_001075099	34337552	0.0006	0.068	-2.37135	0	3	3	0	0	-1.2457	3.9223	5.168	15.2363	36.0647	25.6505	0.0308	0.0192	-9.6513	4
NM_000777	11721940_a_at	1577	CYP3A5	NM_000777	34318250	0.0184	0.1975	-2.37023	0	3	3	0	0	-1.2449	7.8595	9.1045	236.882	568.887	402.885	0.1185	0.196	-3.8449	4
DQ323996	11754180_s_at	6698	SPRR1A	NM_001199828	34458799	0.0273	0.2256	-2.36967	0	3	3	0	0	-1.2447	5.7503	6.9951	54.1086	132.611	93.3599	0.0321	0.2526	-4.0403	3
NM_024762	11730394_at	79818	ZNF552	NM_024762	34386797	0.014	0.1835	-2.36911	0	3	3	0	0	-1.2445	6.4074	7.6519	87.2221	204.369	145.796	0.1621	0.105	-4.1705	4
NM_152672	11726892_a_at	200931	OSTalpha	NM_152672	34359295	0.0045	0.1261	-2.36742	0	3	3	0	0	-1.2433	9.508	10.7513	734.712	1730.15	1232.43	0.055	0.023	-7.7139	3
AI344635	11757681_x_at	84153	RNASEH2C	NM_032193	34462300	0.03	0.2308	-2.36574	0	3	3	0	0	-1.2422	8.377	9.6191	332.481	803.915	568.198	0.0008	0.1447	-5.6408	2
AK295000	11749695_a_at	55706	TMEM48	NM_001168551	34454314	0.0016	0.0885	-2.36295	0	3	3	0	0	-1.2406	6.1126	7.3532	69.5539	163.674	116.614	0.0318	0.0063	-11.01	3
NM_005128	11733324_x_at	9980	DOPEY2	NM_005128	34405394	0.033	0.237	-2.36128	0	3	3	0	0	-1.2397	6.9416	8.1813	125.807	290.907	208.357	0.1468	0.0134	-5.3645	2
AK295356	11746282_a_at	79639	TMEM53	NM_024587	34450901	0.0243	0.2166	-2.36016	0	3	3	0	0	-1.2389	7.1244	8.3632	139.709	334.74	237.225	0.0083	0.1076	-6.3013	2
AK296087	11748982_a_at	29785	CYP2S1	NM_030622	34453601	0.0057	0.1362	-2.35738	0	3	3	0	0	-1.2371	6.2489	7.486	76.6903	182.247	129.468	0.0508	0.1062	-5.4066	4
NM_181726	11721917_a_at	353322	ANKRD37	NM_181726	34317820	0.0019	0.0928	-2.35349	0	3	3	0	0	-1.2347	7.0153	8.2501	129.634	305.892	217.763	0.0129	0.0295	-10.3886	3
NM_020041	11734177_a_at	56606	SLC2A9	NM_001001290	34409712	0.0021	0.0967	-2.35349	0	3	3	0	0	-1.2348	6.7223	7.9571	106.393	250.374	178.383	0.0464	0.0459	-7.0383	4
AY358412	11748977_x_at	93099	DMKN	NM_001035516	34453596	0.0187	0.1987	-2.35349	0	3	3	0	0	-1.2347	6.8795	8.1142	118.836	283.867	201.352	0.0598	0.1512	-4.6555	3
AI738883	11756209_x_at	6470	SHMT1	NM_004169	34460828	0.0034	0.1131	-2.35294	0	3	3	0	0	-1.2345	6.8981	8.1326	119.53	282.828	201.179	0.0133	0.0492	-8.5483	3
BU076925	11731049_at	284716	RIMKLA	NM_173642	34390335	0.0073	0.148	-2.35294	0	3	3	0	0	-1.2345	4.8839	6.1184	30.0746	70.1538	50.1142	0.1191	0.0613	-5.0336	4
NM_016373	11721288_a_at	51741	WWOX	NM_016373	34310654	0.0241	0.2161	-2.35073	0	3	3	0	0	-1.233	5.4771	6.7101	44.9895	107.78	76.3846	0.0607	0.1938	-4.2327	3
AK123031	11754768_x_at	221178	SPATA13	NM_001166271	34459387	0.0443	0.2588	-2.34742	0	3	3	0	0	-1.2312	6.4429	7.6741	90.6951	212.315	151.505	0.2813	0.2609	-2.8961	4
AK303477	11749605_x_at	4051	CYP4F3	NM_000896	34454224	0.0025	0.1014	-2.34687	0	3	3	0	0	-1.2309	4.4374	5.6684	21.8978	51.1277	36.5128	0.0658	0.0328	-6.7905	4
BC052287	11744654_s_at	960	CD44	NM_000610	34449273	0.0317	0.2346	-2.34687	0	3	3	0	0	-1.2308	6.2949	7.5256	81.1247	190.489	135.807	0.218	0.2154	-3.2382	4
AW173583	11757368_x_at	307	ANXA4	NM_001153	34461987	0.0148	0.1859	-2.34467	0	3	3	0	0	-1.2295	10.9228	12.1523	1989.07	4575.11	3282.09	0.1454	0.0309	-5.0725	3
AW440513	11758089_s_at	3161	HMMR	NM_001142556	34462708	0.0367	0.2457	-2.34357	0	3	3	0	0	-1.2288	6.4048	7.6337	88.8854	205.056	146.971	0.2826	0.1934	-3.0853	4
NM_001034954	11725743_s_at	10580	SORBS1	NM_001034954	34348300	0.0224	0.2105	-2.34247	0	3	3	0	0	-1.228	6.9002	8.1282	119.473	284.652	202.062	0.0015	0.1036	-6.5617	2
CR598674	11756512_a_at	23051	ZHX3	NM_015035	34461131	0.0384	0.2485	-2.34247	0	3	3	0	0	-1.2282	5.3184	6.5465	39.9273	96.0952	68.0113	0.0041	0.1801	-4.9567	2
NM_032902	11716243_a_at	84988	PPP1R16A	NM_032902	34204146	0.0225	0.2107	-2.34192	0	3	3	0	0	-1.2278	8.4377	9.6655	356.489	821.485	588.987	0.1653	0.0746	-4.342	3
BC039145	11740663_a_at	283464	GXYLT1	NM_001099650	34442566	0.0048	0.1298	-2.33754	0	3	3	0	0	-1.2251	5.4575	6.6826	44.0657	103.757	73.9114	0.0176	0.0617	-7.5341	3
AK297473	11752803_x_at	255738	PCSK9	NM_174936	34457422	0.0009	0.076	-2.33699	0	3	3	0	0	-1.2245	6.0319	7.2564	65.8172	153.454	109.636	0.036	0.0228	-8.7441	4
BX537708	11748991_a_at	55755	CDK5RAP2	NM_001011649	34453610	0.0019	0.093	-2.3359	0	3	3	0	0	-1.224	7.0071	8.2311	129.672	302.154	215.913	0.0515	0.0339	-7.2528	4
AY314007	11723691_at	100526664	CD302 /// LY75-CD302	NM_001198759	34334253	0.0147	0.1857	-2.33536	0	3	3	0	0	-1.2237	9.152	10.3757	571.065	1362.15	966.607	0.024	0.1498	-5.0843	3
AB106565	11753839_x_at	336	APOA2	NM_001643	34458458	0	0.0274	-2.33318	0	3	3	0	0	-1.2225	12.8647	14.0872	7466.31	17415.7	12441	0.0063	0.0039	-20.875	4
BI523317	11744044_s_at	5833	PCYT2	NM_001184917	34448663	0.0167	0.1925	-2.331	0	3	3	0	0	-1.2208	7.8665	9.0873	233.385	550.431	391.908	0.0003	0.0761	-7.649	2
CR936788	11756155_a_at	4810	NHS	NM_001136024	34460774	0.0417	0.254	-2.32992	0	3	3	0	0	-1.2203	4.0438	5.2641	16.7385	40.1675	28.453	0.0937	0.2872	-3.4248	3
CR610989	11744179_x_at	7108	TM7SF2	NM_003273	34448798	0.0036	0.1159	-2.32829	0	3	3	0	0	-1.2191	10.2311	11.4502	1213.1	2825.01	2019.05	0.0571	0.0615	-6.133	4
NM_012240	11728178_at	23409	SIRT4	NM_012240	34371434	0.0057	0.1362	-2.32829	0	3	3	0	0	-1.2193	4.8261	6.0454	28.6488	67.0434	47.8461	0.062	0.0906	-5.4066	4
AK023110	11763451_s_at	29101	SSU72	NM_014188	34468070	0.0266	0.2237	-2.32829	0	3	3	0	0	-1.2192	5.7948	7.0139	56.1657	133.116	94.641	0.0729	0.1951	-4.0792	3
AK302754	11751999_a_at	55833	UBAP2	NM_018449	34456618	0.0024	0.1006	-2.32775	0	3	3	0	0	-1.2189	8.8153	10.0342	453.282	1057.95	755.618	0.0383	0.057	-6.8378	4
NM_198679	11716435_a_at	2889	RAPGEF1	NM_005312	34211393	0.009	0.1607	-2.32775	0	3	3	0	0	-1.219	7.8583	9.0773	232.625	549.504	391.065	0.0155	0.1058	-6.0626	3
NM_001670	11728134_a_at	421	ARVCF	NM_001670	34371037	0.0465	0.2633	-2.32721	0	3	3	0	0	-1.2185	6.9872	8.2056	127.041	304.923	215.982	0.0087	0.2136	-4.4756	2
AK095399	11759320_at	196264	MPZL3	NM_198275	34463939	0.0078	0.1522	-2.32612	0	3	3	0	0	-1.2178	8.3491	9.567	326.924	770.314	548.619	0.0157	0.0936	-6.381	3
AW512729	11764066_s_at	57669	EPB41L5	NM_001184937	34468685	0.0081	0.1546	-2.32504	0	3	3	0	0	-1.2172	7.6115	8.8288	196.386	461.206	328.796	0.0263	0.0858	-6.2972	3
NM_004522	11741197_s_at	3800	KIF5C	NM_004522	34444137	0.0258	0.2212	-2.3245	0	3	3	0	0	-1.2169	6.0065	7.2234	64.9215	154.507	109.714	0.0619	0.1987	-4.1293	3
BC137405	11738373_s_at	763	CA5A	NM_001739	34432010	0.0026	0.104	-2.3218	0	3	3	0	0	-1.2151	4.4774	5.6925	22.4331	52.1709	37.302	0.0447	0.055	-6.6652	4
AK301627	11741689_s_at	25870	SUMF2	NM_001042468	34445592	0.003	0.1087	-2.3218	0	3	3	0	0	-1.2152	7.2354	8.4506	151.934	353.101	252.518	0.0507	0.0564	-6.434	4
NM_145871	11741826_a_at	2954	GSTZ1	NM_001513	34446229	0.0369	0.2457	-2.3218	0	3	3	0	0	-1.2152	5.6846	6.8998	51.969	124.634	88.3013	0.0633	0.2795	-3.5953	3
AW263226	11759514_at	598	BCL2L1	NM_001191	34464133	0.0196	0.2027	-2.32126	0	3	3	0	0	-1.215	5.7411	6.9561	53.9898	127.162	90.576	0.0575	0.1544	-4.5712	3
NM_017915	11726186_x_at	55010	PARPBP	NM_017915	34352833	0.003	0.1088	-2.31803	0	3	3	0	0	-1.2128	4.6216	5.8344	24.835	57.5422	41.1886	0.0537	0.0535	-6.4137	4
NM_002665	11739529_x_at	285189	PLGLA /// PLGLB1 /// PLGLB2	NM_001032392	34437556	0.0331	0.2373	-2.31803	0	3	3	0	0	-1.213	5.7114	6.9244	52.8213	126.956	89.8886	0.052	0.262	-3.7495	3
NM_000187	11732453_s_at	3081	HGD	NM_000187	34398856	0.0092	0.1613	-2.3175	0	3	3	0	0	-1.2126	9.67	10.8826	826.972	1895.38	1361.18	0.0977	0.0243	-6.0121	3
NM_000923	11730703_a_at	5143	PDE4C	NM_000923	34388564	0.0384	0.2486	-2.31696	0	3	3	0	0	-1.2124	5.3543	6.5667	41.1879	99.2495	70.2187	0.0426	0.3094	-3.5391	3
AK316061	11748967_a_at	5962	RDX	NM_001260492	34453586	0.0393	0.2505	-2.31642	0	3	3	0	0	-1.2118	6.278	7.4898	78.8425	186.714	132.778	0.1017	0.257	-3.5047	3
AK301474	11747870_a_at	4300	MLLT3	NM_004529	34452489	0.0058	0.1364	-2.31589	0	3	3	0	0	-1.2117	4.825	6.0367	28.671	65.7989	47.2349	0.0734	0.0142	-7.0883	3
BC109033	11736258_a_at	5581	PRKCE	NM_005400	34420353	0.0223	0.2104	-2.31481	0	3	3	0	0	-1.211	6.9734	8.1844	126.771	299.241	213.006	0.0556	0.1758	-4.3601	3
AK022830	11744320_at	80235	PIGZ	NM_025163	34448939	0.0419	0.2547	-2.31428	0	3	3	0	0	-1.2106	8.3833	9.5939	335.102	793.675	564.389	0.0219	0.1747	-4.7294	2
NM_003101	11724014_a_at	6646	SOAT1	NM_001252511	34336380	0.0087	0.1588	-2.31	0	3	3	0	0	-1.2077	6.9143	8.122	120.985	283.13	202.058	0.0188	0.0973	-6.1403	3
NM_000859	11727374_s_at	3156	HMGCR	NM_000859	34365277	0.0143	0.1841	-2.3084	0	3	3	0	0	-1.207	9.1455	10.3525	577.923	1316.58	947.252	0.1215	0.0441	-5.137	3
AA504256	11763707_at	54520	CCDC93	NM_019044	34468326	0.0025	0.1026	-2.30468	0	3	3	0	0	-1.2044	5.6891	6.8935	51.93	119.978	85.9539	0.0399	0.0562	-6.729	4
X94333	11716901_s_at	10618	TGOLN2	NM_001206840	34227664	0.0096	0.1637	-2.30468	0	3	3	0	0	-1.2045	6.6953	7.8998	105.302	239.842	172.572	0.0967	0.0271	-5.9291	3
NM_139177	11718461_at	201266	SLC39A11	NM_001159770	34269241	0.0053	0.1327	-2.30415	0	3	3	0	0	-1.2042	7.4827	8.6869	179.519	412.128	295.823	0.0228	0.0004	-13.6863	2
BC093783	11739658_a_at	4050	LTB	NM_002341	34438061	0.0006	0.0655	-2.30362	0	3	3	0	0	-1.2038	8.2701	9.4739	309.964	713.339	511.652	0.0248	0.0198	-9.8817	4
AY601647	11744464_a_at	83891	SNX25	NM_031953	34449083	0.0018	0.0911	-2.29991	0	3	3	0	0	-1.2016	5.75	6.9517	53.8911	124.378	89.1346	0.0084	0.0297	-10.6674	3
AY487420	11753478_x_at	149473	CCDC24	NM_152499	34458097	0.0407	0.2527	-2.29885	0	3	3	0	0	-1.2008	5.235	6.4358	38.0084	90.6499	64.3292	0.0562	0.3055	-3.4586	3
NM_030943	11733804_at	81693	AMN	NM_030943	34408525	0.0433	0.2568	-2.29885	0	3	3	0	0	-1.2008	9.9609	11.1617	1033.57	2392.63	1713.1	0.2162	0.2918	-2.918	4
AK130018	11755953_a_at	63951	DMRTA1	NM_022160	34460572	0.0173	0.1949	-2.29832	0	3	3	0	0	-1.2006	3.7743	4.9749	13.7568	32.2502	23.0035	0.0343	0.1543	-4.7875	3
CA435267	11759029_at	140707	BRI3BP	NM_080626	34463648	0.0109	0.1704	-2.29779	0	3	3	0	0	-1.2001	5.9697	7.1698	63.8622	144.445	104.153	0.1146	0.0202	-5.6615	3
BC100954	11753107_a_at	346606	MOGAT3	NM_178176	34457726	0.0154	0.1883	-2.29727	0	3	3	0	0	-1.1999	6.7973	7.9973	113.902	256.777	185.34	0.1424	0.0305	-4.9979	3
NM_001142569	11726469_s_at	55765	C1orf106	NM_001142569	34354872	0.0069	0.1457	-2.29568	0	3	3	0	0	-1.1989	9.2267	10.4257	601	1392.02	996.512	0.0192	0.078	-6.6619	3
NM_002269	11732203_at	3841	KPNA5	NM_002269	34397718	0.008	0.1536	-2.2941	0	3	3	0	0	-1.1978	4.6572	5.855	25.5832	58.702	42.1426	0.086	0.0921	-4.9164	4
NM_004861	11722951_a_at	9514	GAL3ST1	NM_004861	34327562	0.0052	0.132	-2.29253	0	3	3	0	0	-1.1968	6.7029	7.8997	105.279	239.238	172.258	0.0684	0.0113	-7.3454	3
NM_017854	11722222_at	54958	TMEM160	NM_017854	34320625	0.0037	0.1163	-2.29148	0	3	3	0	0	-1.1964	8.1002	9.2966	275.177	633.195	454.186	0.0178	0.0444	-8.3096	3
AK299048	11752337_a_at	81796	SLCO5A1	NM_001146008	34456956	0.0153	0.1879	-2.29095	0	3	3	0	0	-1.1958	5.0254	6.2213	32.5855	75.3604	53.973	0.0031	0.064	-7.9958	2
NM_001130069	11734411_x_at	25870	SUMF2	NM_001042468	34410814	0.0207	0.2054	-2.2899	0	3	3	0	0	-1.1951	8.3727	9.5678	332.833	781.584	557.208	0.026	0.1869	-4.4869	3
AA628082	11743892_a_at	284323	ZNF780A	NM_001010880	34448511	0.0115	0.1733	-2.28781	0	3	3	0	0	-1.194	4.7011	5.8951	26.4237	59.9044	43.1641	0.0985	0.04	-5.5567	3
DB188870	11763648_x_at	341	APOC1	NM_001645	34468267	0.0007	0.069	-2.28728	0	3	3	0	0	-1.1938	6.2121	7.4059	74.4924	170.078	122.285	0.0296	0.0181	-9.4648	4
D50579	11728677_a_at	8824	CES2	NM_003869	34374080	0.021	0.2067	-2.28624	0	3	3	0	0	-1.1928	8.2165	9.4093	301.87	680.351	491.11	0.0893	0.0034	-6.7849	2
NM_001077482	11730596_a_at	9970	NR1I3	NM_001077469	34387659	0.0112	0.172	-2.28571	0	3	3	0	0	-1.1927	4.6695	5.8623	25.8547	59.2789	42.5668	0.0987	0.1162	-4.4565	4
AY572808	11742328_x_at	9970	NR1I3	NM_001077469	34446947	0.0492	0.2669	-2.28311	0	3	3	0	0	-1.191	4.9618	6.1527	32.2397	71.4154	51.8275	0.2024	0.0233	-4.3417	2
AA192473	11740304_a_at	9856	KIAA0319	NM_001168374	34441140	0.0286	0.2285	-2.28258	0	3	3	0	0	-1.1908	3.8137	5.0044	14.068	32.7136	23.3908	0.0029	0.1243	-5.7822	2
NM_014498	11736122_a_at	27333	GOLIM4	NM_014498	34419858	0.0446	0.2594	-2.2805	0	3	3	0	0	-1.1895	7.7284	8.9179	214.397	506.579	360.488	0.0707	0.3116	-3.3324	3
NM_001018037	11740692_a_at	23230	VPS13A	NM_001018037	34442595	0.0497	0.2674	-2.27842	0	3	3	0	0	-1.188	8.0993	9.2873	274.546	645.892	460.219	0.0069	0.2203	-4.3173	2
NM_002942	11729987_s_at	6092	ROBO2	NM_001128929	34384390	0.0452	0.2603	-2.27583	0	3	3	0	0	-1.1865	5.2938	6.4803	41.1297	92.8211	66.9754	0.2796	0.2312	-2.8754	4
BC030023	11724162_a_at	283464	GXYLT1	NM_001099650	34337565	0.0276	0.226	-2.27531	0	3	3	0	0	-1.1862	4.502	5.6882	23.0641	51.6081	37.3361	0.1156	0.0059	-5.8954	2
NM_000437	11724638_at	5051	PAFAH2	NM_000437	34340193	0.0009	0.0731	-2.2748	0	3	3	0	0	-1.1856	7.1727	8.3584	144.946	329.436	237.191	0.0292	0.0233	-8.9687	4
AK091222	11734826_s_at	161742	SPRED1	NM_152594	34412729	0.012	0.1749	-2.2748	0	3	3	0	0	-1.1859	7.503	8.6889	184.248	420.342	302.295	0.1021	0.1187	-4.3708	4
AI698179	11758230_s_at	4774	NFIA	NM_001134673	34462849	0.0455	0.2609	-2.27324	0	3	3	0	0	-1.1847	4.0572	5.2419	16.7737	39.9829	28.3783	0.0464	0.3384	-3.3079	3
BC024746	11724763_s_at	64798	DEPTOR	NM_022783	34341166	0.0005	0.0621	-2.26912	0	3	3	0	0	-1.1823	8.4598	9.6421	352.774	799.399	576.086	0.0122	0.0031	-16.5343	3
BM983699	11716915_a_at	57509	MTUS1	NM_001001924	34227818	0.0056	0.1353	-2.26912	0	3	3	0	0	-1.182	6.2962	7.4782	79.5969	180.151	129.874	0.0789	0.0634	-5.4283	4
NM_031430	11720140_at	83547	RILP	NM_031430	34293762	0.0082	0.155	-2.26912	0	3	3	0	0	-1.1821	6.7444	7.9265	107.588	246.47	177.029	0.0216	0.0848	-6.2747	3
BC132958	11736889_a_at	79852	EPHX3	NM_001142886	34422792	0.0155	0.1885	-2.26655	0	3	3	0	0	-1.1806	5.3726	6.5532	42.211	94.5667	68.3889	0.1231	0.0448	-4.9909	3
BC023601	11744648_s_at	84883	AIFM2	NM_001198696	34449267	0.0248	0.2188	-2.26501	0	3	3	0	0	-1.1796	6.3792	7.5589	84.4906	188.874	136.682	0.0971	0.0104	-6.2316	2
NM_014698	11719290_at	9725	TMEM63A	NM_014698	34281850	0.0154	0.1883	-2.26142	0	3	3	0	0	-1.1771	8.0699	9.247	272.618	622.962	447.79	0.088	0.1649	-4.0544	4
NM_012083	11725518_at	23401	FRAT2	NM_012083	34346421	0.0067	0.1437	-2.2604	0	3	3	0	0	-1.1767	5.4878	6.6645	44.9635	102.787	73.8754	0.0122	0.0796	-6.7261	3
NM_001062	11726124_at	6947	TCN1	NM_001062	34352027	0.0177	0.196	-2.25785	0	3	3	0	0	-1.1749	3.6951	4.87	12.966	29.5556	21.2608	0.0067	0.0687	-7.4069	2
BC021982	11763462_x_at	284323	ZNF780A	NM_001010880	34468081	0.0158	0.1899	-2.25683	0	3	3	0	0	-1.1743	4.6958	5.8701	26.0928	59.723	42.9079	0.0434	0.1255	-4.9488	3
DB272130	11715895_at	950	SCARB2	NM_001204255	34189298	0.0351	0.2416	-2.25581	0	3	3	0	0	-1.1737	7.2527	8.4264	158.243	354.855	256.549	0.2211	0.1998	-3.1331	4
BC004419	11717424_x_at	100526767	CHMP3 /// RNF103-CHMP3	NM_001005753	34244478	0.0007	0.0681	-2.25479	0	3	3	0	0	-1.1731	8.11	9.2831	276.412	624.577	450.495	0.0031	0.0157	-14.8201	3
T67984	11754270_a_at	721	C4A /// C4B /// LOC100293534	NM_001002029	34458889	0.05	0.2681	-2.25175	0	3	3	0	0	-1.1711	6.525	7.6962	92.0981	215.166	153.632	0.0004	0.2219	-4.3032	2
AF112221	11731843_a_at	22902	RUFY3	NM_001037442	34395710	0.0005	0.0616	-2.25124	0	3	3	0	0	-1.1707	6.184	7.3547	72.9418	164.12	118.531	0.0201	0.0169	-10.5494	4
NM_001039884	11734468_x_at	664701	ZNF826P	NM_001039884	34410973	0.0327	0.2362	-2.25124	0	3	3	0	0	-1.1708	4.949	6.1198	31.601	72.1875	51.8942	0.1483	0.2513	-3.208	4
BE962738	11743394_a_at	51390	AIG1	NM_016108	34448013	0.0204	0.2048	-2.25023	0	3	3	0	0	-1.17	9.4867	10.6567	734.505	1630.2	1182.35	0.1412	0.0613	-4.5038	3
NM_031299	11719598_s_at	83461	CDCA3	NM_031299	34286653	0.0061	0.1388	-2.24669	0	3	3	0	0	-1.1678	5.5163	6.6842	45.9298	103.862	74.8958	0.0216	0.063	-6.9531	3
CR597177	11756669_x_at	3249	HPN	NM_002151	34461288	0.0292	0.2293	-2.24669	0	3	3	0	0	-1.1679	9.7288	10.8967	849.776	1941.93	1395.85	0.0092	0.1158	-5.7224	2
AK302285	11750179_s_at	55268	ECHDC2	NM_001198961	34454798	0.0082	0.1551	-2.24618	0	3	3	0	0	-1.1674	8.5534	9.7208	382.61	852.382	617.496	0.1098	0.0625	-4.8716	4
NM_138432	11724173_at	113675	SDSL	NM_138432	34337625	0.0003	0.0531	-2.24568	0	3	3	0	0	-1.167	6.8599	8.0269	116.33	261.613	188.971	0.0092	0.0188	-12.063	4
NM_013258	11721169_a_at	29108	PYCARD	NM_013258	34308572	0.0031	0.1096	-2.24316	0	3	3	0	0	-1.1655	6.5727	7.7382	95.7241	215.783	155.753	0.0342	0.0662	-6.3693	4
BC028609	11719724_at	54520	CCDC93	NM_019044	34288085	0.0105	0.1682	-2.24316	0	3	3	0	0	-1.1657	5.193	6.3587	36.7561	83.2901	60.0231	0.0294	0.0943	-5.7412	3
AK290294	11739469_at	84910	TMEM87B	NM_032824	34437372	0.0002	0.0476	-2.24215	0	3	3	0	0	-1.1648	6.9548	8.1195	124.074	278.417	201.245	0.0013	0.0067	-22.5348	3
NM_000291	11733871_a_at	100652805	LOC100652805 /// LOC100653302 /// PGK1	NM_000291	34408774	0.0003	0.0525	-2.24215	0	3	3	0	0	-1.165	9.2813	10.4463	622.467	1396.87	1009.67	0.0024	0.0073	-20.4929	3
NM_001018072	11728469_a_at	121551	BTBD11	NM_001017523	34372706	0.0143	0.1841	-2.24115	0	3	3	0	0	-1.1644	3.7438	4.9081	13.4808	30.5703	22.0255	0.0384	0.1161	-5.1307	3
BC037878	11744606_a_at	148641	SLC35F3	NM_173508	34449225	0.026	0.2218	-2.24115	0	3	3	0	0	-1.1643	4.7921	5.9564	28.217	64.2847	46.2509	0.1196	0.2216	-3.4529	4
NM_020729	11723851_x_at	57489	ODF2L	NM_001007022	34335592	0.0049	0.13	-2.24065	0	3	3	0	0	-1.164	3.7837	4.9477	13.8129	30.8717	22.3423	0.018	0.0021	-14.2209	2
NM_001135608	11740508_s_at	23092	ARHGAP26	NM_001135608	34441872	0.019	0.2003	-2.24014	0	3	3	0	0	-1.1637	7.2938	8.4575	159.064	361.822	260.443	0.088	0.1926	-3.8048	4
NM_024539	11740782_a_at	79589	RNF128	NM_024539	34442951	0.0115	0.1732	-2.23964	0	3	3	0	0	-1.1634	10.1073	11.2707	1107.98	2513.83	1810.9	0.0271	0.104	-5.5641	3
NM_178526	11718245_at	284439	SLC25A42	NM_178526	34266024	0.0031	0.1088	-2.23864	0	3	3	0	0	-1.1628	6.9541	8.1169	124.777	280.23	202.504	0.0384	0.0608	-6.3937	4
NM_001144770	11737993_s_at	100652766	DST /// LOC100652766	NM_001144769	34430303	0.0046	0.1273	-2.23864	0	3	3	0	0	-1.1626	9.4444	10.607	698.943	1571.65	1135.29	0.0203	0.0489	-7.6545	3
NM_005891	11722601_a_at	39	ACAT2	NM_005891	34325004	0.0131	0.1797	-2.23814	0	3	3	0	0	-1.1622	10.1219	11.2841	1115.04	2513.92	1814.48	0.0045	0.0495	-8.6674	2
AK290569	11745832_a_at	4793	NFKBIB	NM_001001716	34450451	0.0087	0.1588	-2.23714	0	3	3	0	0	-1.1616	5.5761	6.7377	47.8536	108.281	78.0674	0.0196	0.0877	-6.1398	3
AK296450	11749184_a_at	1837	DTNA	NM_001128175	34453803	0.0426	0.2554	-2.23464	0	3	3	0	0	-1.16	3.5397	4.6998	11.7214	27.3401	19.5307	0.05	0.3003	-3.3947	3
NM_032440	11728429_a_at	84458	LCOR	NM_001170765	34372484	0.0401	0.2516	-2.23414	0	3	3	0	0	-1.1598	8.9425	10.1024	493.136	1126.46	809.799	0.0143	0.1577	-4.8444	2
BC022520	11735331_a_at	154661	RUNDC3B	NM_001134405	34415170	0.0036	0.1158	-2.23314	0	3	3	0	0	-1.159	3.4473	4.6063	11.0354	24.5001	17.7678	0.0707	0.036	-6.145	4
BC000711	11744390_s_at	26521	TIMM8B	NM_012459	34449009	0.0012	0.0817	-2.22965	0	3	3	0	0	-1.1569	9.1928	10.3497	585.268	1305.84	945.553	0.0005	0.0044	-28.4664	2
NM_001130410	11730542_x_at	30	ACAA1	NM_001130410	34387445	0.0486	0.2659	-2.22965	0	3	3	0	0	-1.1569	9.5129	10.6698	744.828	1705.58	1225.21	0.116	0.2714	-3.2192	3
NM_001115131	11736704_a_at	729	C6	NM_000065	34422107	0.0226	0.2108	-2.22767	0	3	3	0	0	-1.1557	7.4085	8.5642	170.677	389.81	280.244	0.0285	0.1847	-4.3358	3
AA504256	11763706_a_at	54520	CCDC93	NM_019044	34468325	0.0032	0.1099	-2.22668	0	3	3	0	0	-1.1551	7.2569	8.4119	153.203	342.956	248.079	0.0103	0.0423	-8.7263	3
NM_001012754	11728756_a_at	387921	NHLRC3	NM_001012754	34374509	0.0437	0.2571	-2.22668	0	3	3	0	0	-1.155	8.3012	9.4562	321.072	730.483	525.777	0.1066	0.2476	-3.3617	3
AK301946	11749177_a_at	55793	FAM63A	NM_001040217	34453796	0.0028	0.1065	-2.22618	0	3	3	0	0	-1.1546	4.7449	5.8995	27.096	59.9762	43.5361	0.0636	0.0301	-6.5306	4
AK290306	11723440_a_at	2043	EPHA4	NM_004438	34332343	0.0139	0.1829	-2.22321	0	3	3	0	0	-1.1526	5.9224	7.0751	61.028	137.203	99.1154	0.0394	0.1086	-5.1895	3
AF137334	11736747_x_at	10863	ADAM28	NM_014265	34422650	0.0274	0.2258	-2.22321	0	3	3	0	0	-1.1527	4.592	5.7448	24.8984	54.1039	39.5011	0.1895	0.0555	-4.0341	3
AF174605	11755312_a_at	26260	FBXO25	NM_012173	34459931	0.049	0.2667	-2.22321	0	3	3	0	0	-1.1525	6.1653	7.3178	72.0163	164.498	118.257	0.0218	0.189	-4.3482	2
NM_000922	11730473_at	5140	PDE3B	NM_000922	34387319	0.0242	0.2164	-2.21828	0	3	3	0	0	-1.1493	4.5856	5.7349	24.6151	54.5074	39.5613	0.165	0.1527	-3.532	4
AF218586	11752838_s_at	27141	CIDEB	NM_014430	34457457	0.0049	0.13	-2.21631	0	3	3	0	0	-1.1482	9.7326	10.8808	858.94	1905.06	1382	0.0585	0.0666	-5.6215	4
BC016683	11755408_a_at	139231	FAM199X	NM_207318	34460027	0.014	0.1834	-2.2119	0	3	3	0	0	-1.1452	6.035	7.1802	66.1121	145.136	105.624	0.0515	0.0047	-8.3658	2
BC137090	11750343_a_at	346389	MACC1	NM_182762	34454962	0.0087	0.1588	-2.21043	0	3	3	0	0	-1.1444	4.5017	5.6462	22.7144	50.7625	36.7385	0.0163	0.0881	-6.1338	3
BC033845	11755726_a_at	161291	TMEM30B	NM_001017970	34460345	0.0001	0.0428	-2.20897	0	3	3	0	0	-1.1433	8.0423	9.1855	263.963	583.192	423.577	0.0084	0.01	-14.6021	4
BC117491	11738168_a_at	55509	BATF3	NM_018664	34431071	0.0177	0.196	-2.20897	0	3	3	0	0	-1.1433	6.3733	7.5166	84.6312	184.244	134.438	0.1355	0.0386	-4.7457	3
NM_018217	11719374_a_at	55741	EDEM2	NM_001145025	34283277	0.0142	0.1841	-2.20848	0	3	3	0	0	-1.143	7.1805	8.3235	146.763	328.099	237.431	0.0754	0.1519	-4.1522	4
BC127739	11755087_a_at	441054	C4orf47	NM_001114357	34459706	0.024	0.2156	-2.20799	0	3	3	0	0	-1.1429	4.0185	5.1614	16.7014	36.0079	26.3547	0.1798	0.0377	-4.2446	3
BC077719	11756497_a_at	220001	VWCE	NM_152718	34461116	0.0162	0.1912	-2.20751	0	3	3	0	0	-1.1423	9.2204	10.3627	599.448	1343.45	971.45	0.0302	0.1324	-4.9072	3
AK289997	11718644_x_at	114882	OSBPL8	NM_001003712	34272804	0.0336	0.2382	-2.20459	0	3	3	0	0	-1.1405	6.2242	7.3646	76.3509	171.688	124.02	0.1336	0.2525	-3.1793	4
NM_182517	11736909_at	149466	C1orf210	NM_001164829	34422812	0.007	0.1467	-2.20022	0	3	3	0	0	-1.1376	6.6722	7.8098	103.07	225.078	164.074	0.0687	0.0198	-6.6202	3
NM_001142725	11725784_a_at	112479	ERI2	NM_001142725	34348991	0.0023	0.0994	-2.19974	0	3	3	0	0	-1.1375	7.7593	8.8968	216.674	477.32	346.997	0.0002	0.0087	-20.7847	2
AF096304	11762755_x_at	7108	TM7SF2	NM_003273	34467374	0.0006	0.067	-2.19877	0	3	3	0	0	-1.1367	10.1024	11.2391	1104.07	2422.68	1763.38	0.0266	0.0144	-9.7311	4
NM_080628	11732692_at	140711	C20orf118	NM_080628	34401095	0.0158	0.1899	-2.19829	0	3	3	0	0	-1.1364	3.0981	4.2345	8.5881	19.2344	13.9113	0.0188	0.1395	-4.9475	3
NM_015292	11716288_s_at	23344	ESYT1	NM_001184796	34205796	0.0031	0.1094	-2.19684	0	3	3	0	0	-1.1356	9.0078	10.1434	519.252	1138.11	828.681	0.0554	0.0398	-6.3752	4
NM_207446	11720279_a_at	400451	FAM174B	NM_207446	34295182	0.0293	0.2295	-2.19587	0	3	3	0	0	-1.135	7.7681	8.903	223.417	492.368	357.892	0.1635	0.1864	-3.3234	4
BC013740	11730782_x_at	11182	SLC2A6	NM_001145099	34388685	0.0337	0.2387	-2.19587	0	3	3	0	0	-1.1348	5.3698	6.5046	42.2849	94.058	68.1715	0.147	0.2361	-3.1756	4
BI823572	11716418_a_at	6711	SPTBN1	NM_003128	34211290	0.0352	0.242	-2.19443	0	3	3	0	0	-1.1337	8.6627	9.7964	405.439	909.812	657.625	0.0029	0.1403	-5.1888	2
CR407640	11753715_a_at	4258	MGST2	NM_001204366	34458334	0.0072	0.1475	-2.19346	0	3	3	0	0	-1.1332	9.8704	11.0036	936.256	2062.05	1499.15	0.0015	0.0266	-11.7035	2
AK294950	11751328_a_at	11116	FGFR1OP	NM_007045	34455947	0.0352	0.2419	-2.1925	0	3	3	0	0	-1.1326	5.2297	6.3623	38.9899	82.7301	60.86	0.2529	0.034	-3.6627	3
U36501	11744673_a_at	6672	SP100	NM_001080391	34449292	0.033	0.237	-2.18962	0	3	3	0	0	-1.1306	3.0669	4.1975	8.4265	19.0045	13.7155	0.0357	0.2362	-3.7558	3
BP325533	11744080_x_at	154754	PRSS1 /// PRSS2 /// PRSS3P2	NM_002769	34448699	0.0171	0.1942	-2.18771	0	3	3	0	0	-1.1295	4.2452	5.3747	18.9752	41.9056	30.4404	0.0037	0.0634	-7.5523	2
AI672353	11757624_s_at	64761	PARP12	NM_022750	34462243	0.0283	0.2275	-2.18484	0	3	3	0	0	-1.1277	6.7711	7.8987	110.25	245.333	177.791	0.0595	0.1805	-3.9867	3
NM_018487	11720217_a_at	55365	TMEM176A	NM_018487	34294620	0.0119	0.1746	-2.18341	0	3	3	0	0	-1.1266	9.2269	10.3534	610.363	1311.37	960.869	0.1112	0.0151	-5.4909	3
CR624190	11725716_a_at	55605	KIF21A	NM_001173463	34348119	0.0323	0.2353	-2.18341	0	3	3	0	0	-1.1267	7.6895	8.8162	206.642	459.753	333.198	0.0065	0.1227	-5.4296	2
AY541523	11753732_a_at	196743	PAOX	NM_152911	34458351	0.0261	0.2225	-2.18245	0	3	3	0	0	-1.1258	6.8786	8.0044	118.788	263.562	191.174	0.058	0.1674	-4.1078	3
AY544121	11723781_at	8540	AGPS	NM_003659	34335184	0.0364	0.2452	-2.18245	0	3	3	0	0	-1.126	5.814	6.94	57.3409	128.393	92.867	0.1252	0.2722	-3.0937	4
AK095011	11722664_a_at	2562	GABRB3	NM_000814	34325768	0.0486	0.2659	-2.18245	0	3	3	0	0	-1.1259	5.8455	6.9714	57.5962	129.311	93.4534	0.0105	0.1888	-4.3685	2
BC016367	11730778_a_at	51170	HSD17B11	NM_016245	34388678	0.0008	0.0727	-2.18198	0	3	3	0	0	-1.1256	9.1496	10.2752	568.322	1242.35	905.334	0.0041	0.0159	-13.7793	3
AW445027	11740114_a_at	57530	CGN	NM_020770	34440339	0.0249	0.2189	-2.18103	0	3	3	0	0	-1.1249	8.1255	9.2504	284.914	627.193	456.054	0.1201	0.1896	-3.5007	4
AA554111	11757816_s_at	4082	MARCKS	NM_002356	34462435	0.034	0.2395	-2.18103	0	3	3	0	0	-1.1249	9.4067	10.5317	683.101	1533.81	1108.46	0.0401	0.2356	-3.711	3
NM_012434	11723476_at	26503	SLC17A5	NM_012434	34332534	0.0218	0.2088	-2.17912	0	3	3	0	0	-1.1239	6.6641	7.788	103.475	226.698	165.086	0.1209	0.164	-3.6473	4
BC022874	11740366_a_at	6470	SHMT1	NM_004169	34441269	0.0168	0.1929	-2.17865	0	3	3	0	0	-1.1234	7.1641	8.2875	144.369	318.808	231.588	0.0403	0.1209	-4.8465	3
AK302065	11751367_a_at	9695	EDEM1	NM_014674	34455986	0.0006	0.0655	-2.17675	0	3	3	0	0	-1.1221	5.4043	6.5264	42.4983	92.4159	67.4571	0.0224	0.0164	-9.8673	4
AB019542	11739586_a_at	1182	CLCN3	NM_001243372	34437707	0.0249	0.2189	-2.17581	0	3	3	0	0	-1.1214	8.0201	9.1415	266.267	579.56	422.914	0.1519	0.156	-3.5003	4
NM_002661	11720244_at	5336	PLCG2	NM_002661	34294853	0.0028	0.1055	-2.17486	0	3	3	0	0	-1.121	4.9093	6.0304	30.3117	65.7213	48.0165	0.0527	0.0344	-6.5801	4
AK091777	11755304_a_at	79836	LONRF3	NM_001031855	34459923	0.0342	0.2399	-2.17486	0	3	3	0	0	-1.1209	4.6267	5.7476	24.7596	54.7858	39.7727	0.0138	0.1219	-5.2701	2
BU859740	11743968_a_at	1535	CYBA	NM_000101	34448587	0.0354	0.2421	-2.17344	0	3	3	0	0	-1.1201	10.4727	11.5929	1452.84	3092.73	2272.79	0.1329	0.0078	-5.1716	2
CR589990	11756923_s_at	11209	MST1 /// MST1P2 /// MST1P9	NM_020998	34461542	0.0466	0.2634	-2.17297	0	3	3	0	0	-1.1198	11.2634	12.3832	2563.12	5427.07	3995.1	0.2492	0.1017	-3.2743	3
AY030238	11744731_at	642946	FLVCR1-AS1	NR_027285	34449350	0.0064	0.1406	-2.1725	0	3	3	0	0	-1.1192	6.1207	7.2399	70.3384	151.409	110.874	0.0697	0.0105	-6.846	3
AK075020	11754925_a_at	6850	SYK	NM_001135052	34459544	0.0063	0.1401	-2.17108	0	3	3	0	0	-1.1186	4.0915	5.21	17.2171	37.1185	27.1678	0.0621	0.0173	-6.8747	3
AK296528	11760536_a_at	3073	HEXA	NM_000520	34465155	0.0272	0.2255	-2.17061	0	3	3	0	0	-1.1182	5.5508	6.669	47.1143	104.821	75.9677	0.0315	0.198	-4.0426	3
CA774643	11717284_a_at	8976	WASL	NM_003941	34238687	0.0353	0.242	-2.17014	0	3	3	0	0	-1.1177	8.3221	9.4398	329.332	718.483	523.907	0.171	0.2123	-3.127	4
AU146978	11734902_a_at	285440	CYP4V2	NM_207352	34412898	0.0055	0.1351	-2.1692	0	3	3	0	0	-1.1173	5.9708	7.0881	62.7275	136.506	99.6166	0.0008	0.0201	-13.3706	2
AK302986	11763208_at	2491	CENPI	NM_006733	34467827	0.0058	0.1367	-2.16873	0	3	3	0	0	-1.117	4.2548	5.3717	19.1567	41.4098	30.2833	0.0212	0.0007	-13.0718	2
AI769606	11758577_s_at	79993	ELOVL7	NM_001104558	34463196	0.0006	0.0681	-2.16732	0	3	3	0	0	-1.116	6.9288	8.0448	122.098	264.22	193.159	0.0132	0.0035	-14.9565	3
NM_199001	11734603_s_at	375791	C9orf169	NM_199001	34412006	0.0351	0.2416	-2.16685	0	3	3	0	0	-1.1157	6.2385	7.3542	75.9806	169.525	122.753	0.0394	0.2382	-3.6676	3
BC074771	11730780_x_at	126	ADH1C	NM_000669	34388683	0.0029	0.1079	-2.16263	0	3	3	0	0	-1.1129	3.4526	4.5655	11.0462	23.7962	17.4212	0.0578	0.0309	-6.4727	4
AY263163	11762373_a_at	342125	TMC3	NM_001080532	34466992	0.0318	0.2346	-2.16216	0	3	3	0	0	-1.1124	7.4274	8.5398	174.057	382.744	278.4	0.0689	0.1868	-3.8102	3
D16688	11754396_a_at	4300	MLLT3	NM_004529	34459015	0.0054	0.1331	-2.16076	0	3	3	0	0	-1.1115	4.0997	5.2112	17.3616	37.2965	27.3291	0.0817	0.0414	-5.4876	4
BC141820	11723783_a_at	8540	AGPS	NM_003659	34335186	0.0415	0.2537	-2.15983	0	3	3	0	0	-1.111	6.7217	7.8326	106.199	238.069	172.134	0.0388	0.2754	-3.4328	3
BC012941	11726321_a_at	30001	ERO1L	NM_014584	34353724	0.0141	0.1839	-2.15843	0	3	3	0	0	-1.11	7.8932	9.0031	238.99	521.616	380.303	0.0337	0.1052	-5.1594	3
BM970418	11720895_at	6654	SOS1	NM_005633	34303120	0.0008	0.0727	-2.1575	0	3	3	0	0	-1.1093	8.0074	9.1167	258.44	556.718	407.579	0.0269	0.0176	-9.0988	4
BC137436	11728133_a_at	421	ARVCF	NM_001670	34371036	0.0332	0.2373	-2.15703	0	3	3	0	0	-1.109	5.224	6.333	37.3828	82.2172	59.8	0.0014	0.1273	-5.3544	2
NM_000161	11721734_s_at	2643	GCH1	NM_000161	34315137	0.0008	0.072	-2.1561	0	3	3	0	0	-1.1084	7.5734	8.6818	191.312	411.73	301.521	0.0272	0.0161	-9.2221	4
NM_052890	11729690_a_at	114770	PGLYRP2	NM_052890	34382552	0.0203	0.2047	-2.1561	0	3	3	0	0	-1.1085	4.8926	6.001	30.4686	64.3342	47.4014	0.1532	0.0276	-4.5157	3
BC051858	11716197_a_at	79602	ADIPOR2	NM_024551	34201889	0.0214	0.2079	-2.15564	0	3	3	0	0	-1.1082	6.2068	7.3151	75.894	159.902	117.898	0.1617	0.0262	-4.4275	3
AK300168	11752479_a_at	2719	GPC3	NM_001164617	34457098	0.0131	0.1799	-2.15517	0	3	3	0	0	-1.1079	11.7213	12.8291	3434.65	7298.5	5366.57	0.1122	0.0187	-5.3039	3
BC032815	11740070_a_at	125113	KRT222	NM_152349	34439973	0.0191	0.2003	-2.15517	0	3	3	0	0	-1.1077	4.3947	5.5024	21.4847	45.6013	33.543	0.1356	0.0367	-4.6214	3
AF279784	11741711_a_at	6579	SLCO1A2	NM_005075	34445614	0.0018	0.0922	-2.15332	0	3	3	0	0	-1.1064	3.6378	4.7442	12.5126	26.9452	19.7289	0.0335	0.0345	-7.3485	4
NM_000527	11720029_a_at	3949	LDLR	NM_000527	34292824	0.0375	0.2465	-2.15239	0	3	3	0	0	-1.1059	9.876	10.9819	941.849	2063.82	1502.83	0.0143	0.1313	-5.02	2
AK307512	11736547_a_at	2177	FANCD2	NM_001018115	34421373	0.0208	0.2058	-2.15193	0	3	3	0	0	-1.1055	7.45	8.5556	180.109	381.623	280.866	0.1767	0.091	-3.7004	4
AY437560	11746379_a_at	257397	TAB3	NM_152787	34450998	0.0009	0.0733	-2.151	0	3	3	0	0	-1.1051	5.0913	6.1964	34.1754	73.6911	53.9332	0.0157	0.0304	-8.9132	4
CR536565	11753876_x_at	5441	POLR2L	NM_021128	34458495	0.006	0.1376	-2.14823	0	3	3	0	0	-1.1032	9.0616	10.1648	535.764	1158.49	847.129	0.0165	0.0577	-7.0135	3
AF020089	11759074_at	9024	BRSK2	NM_001256627	34463693	0.0471	0.264	-2.14684	0	3	3	0	0	-1.1022	3.8963	4.9985	15.1092	33.2586	24.1839	0.0927	0.2498	-3.2622	3
BC024291	11749011_x_at	9024	BRSK2	NM_001256627	34453630	0.0318	0.2346	-2.14546	0	3	3	0	0	-1.1014	5.3479	6.4494	40.7699	89.0197	64.8948	0.0065	0.1151	-5.47	2
NM_001255	11717163_s_at	991	CDC20	NM_001255	34234566	0.0027	0.1051	-2.14454	0	3	3	0	0	-1.1007	6.7993	7.9	111.868	241.028	176.448	0.0278	0.0553	-6.6156	4
AK303955	11762763_at	405753	DUOXA2	NM_207581	34467382	0.0459	0.2622	-2.14408	0	3	3	0	0	-1.1003	3.0376	4.1379	8.2866	18.3914	13.339	0.0591	0.2755	-3.295	3
AK293866	11762780_a_at	7485	WRB	NM_001146218	34467399	0.0116	0.1735	-2.1427	0	3	3	0	0	-1.0995	4.7372	5.8366	27.0375	57.4773	42.2574	0.0825	0.0354	-5.5473	3
NM_013938	11735983_at	26532	OR10H3	NM_013938	34418812	0.0474	0.2644	-2.1427	0	3	3	0	0	-1.0994	4.3316	5.431	20.1384	44.3468	32.2426	0.0014	0.1837	-4.4261	2
NM_015697	11722311_a_at	27235	COQ2	NM_015697	34321714	0.0068	0.1449	-2.14179	0	3	3	0	0	-1.0988	6.174	7.2728	73.2532	155.754	114.504	0.0938	0.0436	-5.1356	4
BF508704	11758376_s_at	79846	C7orf63	NM_001039706	34462995	0.0115	0.1732	-2.14179	0	3	3	0	0	-1.0989	5.1778	6.2767	36.2901	78.7903	57.5402	0.0157	0.1014	-5.5609	3
BC020654	11720800_a_at	51762	RAB8B	NM_016530	34300726	0.0395	0.2507	-2.14179	0	3	3	0	0	-1.0989	5.1453	6.2441	35.4229	77.5885	56.5057	0.0058	0.1461	-4.884	2
NM_174881	11726135_a_at	92359	CRB3	NM_139161	34352138	0.006	0.1383	-2.14041	0	3	3	0	0	-1.098	6.6263	7.7243	98.9298	213.743	156.336	0.0086	0.0653	-6.9948	3
BC111496	11762517_at	23242	COBL	NM_015198	34467136	0.0037	0.1171	-2.13995	0	3	3	0	0	-1.0976	5.6788	6.7764	51.6605	110.438	81.0494	0.0516	0.0467	-6.0644	4
NM_016472	11724786_s_at	51527	C14orf129	NM_016472	34341387	0.0198	0.2029	-2.13995	0	3	3	0	0	-1.0974	8.9976	10.0951	520.821	1116.33	818.574	0.1225	0.1331	-3.7597	4
NM_024762	11730395_x_at	79818	ZNF552	NM_024762	34386798	0.0133	0.181	-2.13858	0	3	3	0	0	-1.0967	7.3452	8.4419	166.097	351.661	258.879	0.1289	0.0724	-4.2329	4
AK304641	11748280_a_at	1992	SERPINB1	NM_030666	34452899	0.0324	0.2354	-2.13858	0	3	3	0	0	-1.0967	8.9263	10.0231	506.13	1058.78	782.457	0.2354	0.1134	-3.2167	4
NM_001029859	11730590_x_at	283219	KCTD21	NM_001029859	34387539	0.0254	0.2207	-2.13812	0	3	3	0	0	-1.0963	6.2917	7.3879	78.6653	172.528	125.597	0.0259	0.1835	-4.1497	3
AK054956	11734738_a_at	84457	PHYHIPL	NM_001143774	34412641	0.0472	0.2642	-2.13812	0	3	3	0	0	-1.0965	5.4943	6.5908	45.4597	100.575	73.0173	0.0545	0.2855	-3.2571	3
AK091832	11754713_a_at	5364	PLXNB1	NM_001130082	34459332	0.0289	0.2289	-2.13584	0	3	3	0	0	-1.0948	8.5032	9.598	366.199	795.213	580.706	0.0592	0.171	-3.952	3
BC040723	11753013_a_at	134265	AFAP1L1	NM_001146337	34457632	0.0343	0.24	-2.13402	0	3	3	0	0	-1.0937	4.5121	5.6058	22.8446	49.6665	36.2555	0.0072	0.1224	-5.2622	2
NM_174923	11732671_s_at	203260	CCDC107	NM_001195200	34401074	0.0143	0.1841	-2.13356	0	3	3	0	0	-1.0933	6.8599	7.9532	117.473	253.195	185.334	0.0711	0.1376	-4.1445	4
AK313734	11756728_a_at	2620	GAS2	NM_001143830	34461347	0.0011	0.0796	-2.13311	0	3	3	0	0	-1.0929	4.1515	5.2445	17.8283	38.0912	27.9598	0.0201	0.0308	-8.3945	4
NM_006009	11727362_x_at	7846	TUBA1A	NM_001270399	34365265	0.0046	0.1265	-2.13311	0	3	3	0	0	-1.093	9.4196	10.5125	691.059	1473.71	1082.38	0.0554	0.0534	-5.7388	4
NM_145867	11729076_x_at	4056	LTC4S	NM_145867	34375846	0.0018	0.0922	-2.13265	0	3	3	0	0	-1.0927	5.2633	6.356	38.562	82.4368	60.4994	0.0255	0.0409	-7.3432	4
AK292416	11747276_a_at	8165	AKAP1	NM_001242902	34451895	0.0009	0.076	-2.1322	0	3	3	0	0	-1.0925	8.768	9.8605	437.142	933.936	685.539	0.0172	0.0296	-8.7439	4
AK298400	11761132_at	189	AGXT	NM_000030	34465751	0.0216	0.2082	-2.1322	0	3	3	0	0	-1.0924	5.1936	6.2861	37.1703	80.1321	58.6512	0.1015	0.166	-3.6588	4
NM_001080520	11741906_at	644168	DRGX	NM_001080520	34446525	0.0297	0.2301	-2.13083	0	3	3	0	0	-1.0916	3.5456	4.6371	11.732	25.692	18.712	0.029	0.2046	-3.9117	3
NM_144587	11732869_at	118663	BTBD16	NM_144587	34402272	0.0001	0.0404	-2.12947	0	3	3	0	0	-1.0904	4.4832	5.5736	22.4	47.6634	35.0317	0.0095	0.0051	-15.6408	4
AK001728	11722628_at	23325	KIAA1033	NM_015275	34325531	0.0215	0.208	-2.12947	0	3	3	0	0	-1.0905	8.2479	9.3384	309.563	662.774	486.168	0.1102	0.1552	-3.6668	4
NM_138287	11717561_s_at	151636	DTX3L	NM_138287	34249964	0.0484	0.2655	-2.12857	0	3	3	0	0	-1.09	7.5764	8.6664	191.117	417.463	304.29	0.0081	0.1778	-4.3794	2
NM_024861	11737477_a_at	79919	C2orf54	NM_001085437	34426880	0.005	0.1301	-2.12721	0	3	3	0	0	-1.089	5.5519	6.6409	47.2663	100.8	74.033	0.0482	0.0647	-5.6125	4
AK310848	11763474_a_at	134429	STARD4	NM_139164	34468093	0.0081	0.1544	-2.12721	0	3	3	0	0	-1.089	4.0596	5.1486	16.8195	36.0116	26.4156	0.0526	0.0959	-4.8958	4
AK293851	11743144_s_at	1353	COX11	NM_001162861	34447763	0.0364	0.2452	-2.1263	0	3	3	0	0	-1.0882	8.4009	9.4891	341.383	741.915	541.649	0.0639	0.2079	-3.6151	3
BC030266	11739751_s_at	8034	SLC25A16	NM_152707	34438318	0.0066	0.1427	-2.1254	0	3	3	0	0	-1.0876	5.9966	7.0842	63.9483	137.219	100.584	0.0096	0.0681	-6.7591	3
AK299064	11717216_a_at	10079	ATP9A	NM_006045	34236080	0.033	0.237	-2.1254	0	3	3	0	0	-1.0876	4.9501	6.0377	31.0752	67.893	49.4841	0.0323	0.2192	-3.7561	3
NM_018466	11721755_at	79868	ALG13	NM_001039210	34315735	0.0486	0.2658	-2.12495	0	3	3	0	0	-1.0874	7.4598	8.5472	178.673	389.745	284.209	0.0962	0.2459	-3.2201	3
U36501	11759663_x_at	6672	SP100	NM_001080391	34464282	0.0061	0.1388	-2.12404	0	3	3	0	0	-1.0868	3.8025	4.8892	14.1129	29.9046	22.0088	0.0714	0.0554	-5.2874	4
NM_021957	11725020_at	2998	GYS2	NM_021957	34342514	0.0091	0.1613	-2.12359	0	3	3	0	0	-1.0866	2.7977	3.8843	6.9746	14.9554	10.965	0.0187	0.0787	-6.0314	3
NM_000396	11715496_a_at	1513	CTSK	NM_000396	34174399	0.0059	0.1374	-2.12314	0	3	3	0	0	-1.0862	6.7203	7.8065	106.371	226.337	166.354	0.054	0.0696	-5.3524	4
AK301445	11749845_a_at	25771	TBC1D22A	NM_014346	34454464	0.0134	0.1811	-2.11999	0	3	3	0	0	-1.084	6.7899	7.8739	110.957	238.74	174.849	0.017	0.1103	-5.2615	3
NM_001143935	11720743_x_at	54677	CROT	NM_001143935	34300493	0.0115	0.1733	-2.11954	0	3	3	0	0	-1.0837	7.3595	8.4432	166.061	354.084	260.072	0.068	0.1122	-4.4216	4
NM_182760	11720731_a_at	285362	SUMF1	NM_001164674	34300134	0.0244	0.217	-2.11909	0	3	3	0	0	-1.0835	8.2552	9.3387	309.971	647.636	478.804	0.0876	0.0016	-6.2828	2
AF273051	11735214_a_at	80323	CCDC68	NM_001143829	34414617	0.0337	0.2387	-2.11909	0	3	3	0	0	-1.0834	6.4478	7.5311	87.4739	188.419	137.946	0.0129	0.1119	-5.3111	2
AK125959	11739257_a_at	55793	FAM63A	NM_001040217	34436660	0.0033	0.1121	-2.11685	0	3	3	0	0	-1.0818	6.4976	7.5794	90.9945	192.68	141.838	0.0444	0.045	-6.2658	4
BC030005	11752379_a_at	79772	MCTP1	NM_001002796	34456998	0.0432	0.2568	-2.11685	0	3	3	0	0	-1.0818	2.9925	4.0743	8.0352	17.5621	12.7987	0.0597	0.2483	-3.3758	3
BC074771	11730779_at	126	ADH1C	NM_000669	34388680	0.0005	0.0635	-2.11595	0	3	3	0	0	-1.0814	3.2832	4.3646	9.7701	20.639	15.2045	0.0224	0.0114	-10.1981	4
NM_003541	11735775_at	121504	HIST1H4A /// HIST1H4B /// HIST1H4C /// HIST1H4D /// HIST1H4E /// HIST1H4F /// HIST1H4H /// HIST1H4	NM_001034077	34417315	0.0392	0.2504	-2.11595	0	3	3	0	0	-1.0815	6.9178	7.9993	125.96	261.489	193.724	0.2425	0.1425	-3.0189	4
NM_001002878	11735792_a_at	8563	THOC5	NM_001002877	34417423	0.0138	0.1826	-2.11461	0	3	3	0	0	-1.0804	8.3657	9.4461	331.287	708.543	519.915	0.0266	0.1027	-5.2041	3
BP368490	11757747_s_at	23175	LPIN1	NM_001261427	34462366	0.0005	0.0621	-2.11372	0	3	3	0	0	-1.0798	8.1464	9.2262	284.084	600.518	442.3	0.0162	0.0167	-10.3135	4
AK097608	11743793_a_at	140883	ZNF280B	NM_080764	34448412	0.0028	0.1066	-2.11282	0	3	3	0	0	-1.0791	4.196	5.2751	18.4516	38.9679	28.7098	0.0424	0.0397	-6.5251	4
BQ188977	11757504_a_at	23576	DDAH1	NM_001134445	34462123	0.0047	0.1277	-2.11282	0	3	3	0	0	-1.079	8.4325	9.5115	349.34	734.172	541.756	0.0719	0.036	-5.6896	4
BC004470	11750531_a_at	29108	PYCARD	NM_013258	34455150	0.0135	0.1816	-2.11282	0	3	3	0	0	-1.079	6.333	7.412	81.8873	172.993	127.44	0.0944	0.1019	-4.2186	4
L12387	11744438_a_at	6717	SRI	NM_001256891	34449057	0.0053	0.1327	-2.11104	0	3	3	0	0	-1.0779	8.173	9.251	289.193	614.502	451.847	0.0123	0.053	-7.3083	3
NM_021978	11715965_at	6768	ST14	NM_021978	34191368	0.0421	0.2551	-2.1106	0	3	3	0	0	-1.0775	8.4268	9.5043	347.698	752.087	549.893	0.0653	0.2339	-3.4119	3
AK289976	11722062_at	221035	REEP3	NM_001001330	34319465	0.0376	0.2469	-2.11015	0	3	3	0	0	-1.0774	8.6499	9.7273	416.959	867.419	642.189	0.2228	0.1487	-3.0615	4
NM_002619	11727602_x_at	5196	PF4	NM_002619	34367005	0.0003	0.0531	-2.1097	0	3	3	0	0	-1.077	4.7518	5.8288	26.9963	56.9462	41.9713	0.0123	0.0117	-12.0385	4
NM_152446	11740327_a_at	145508	CEP128	NM_152446	34441230	0.0131	0.1798	-2.1097	0	3	3	0	0	-1.0771	4.0978	5.1749	17.3028	36.8975	27.1002	0.0643	0.1277	-4.2579	4
NM_004019	11740959_a_at	1756	DMD	NM_000109	34443362	0.0294	0.2295	-2.1097	0	3	3	0	0	-1.077	6.8917	7.9688	119.252	258.162	188.707	0.027	0.1987	-3.9267	3
AF426264	11753140_at	257103	LINC00205	NM_153454	34457759	0.0322	0.2351	-2.1097	0	3	3	0	0	-1.0772	4.4636	5.5407	22.0778	47.3972	34.7375	0.0042	0.1135	-5.4399	2
NM_017894	11732052_at	54993	ZSCAN2	NM_001007072	34396844	0.0403	0.2523	-2.1097	0	3	3	0	0	-1.0772	5.0526	6.1297	33.601	72.263	52.932	0.0781	0.2108	-3.4707	3
NM_002090	11728476_a_at	2921	CXCL3	NM_002090	34372725	0.0378	0.2472	-2.10793	0	3	3	0	0	-1.0759	2.943	4.0189	7.6924	16.5864	12.1394	0.0017	0.1373	-4.9984	2
CR536552	11739312_a_at	3364	HUS1	NM_004507	34436854	0.0157	0.1895	-2.10748	0	3	3	0	0	-1.0756	6.1749	7.2505	73.5484	152.868	113.208	0.1161	0.0245	-4.968	3
AB371470	11754500_at	100130933	C17orf110	NM_001162997	34459119	0.0496	0.2673	-2.10438	0	3	3	0	0	-1.0733	6.7235	7.7968	106.402	232.326	169.364	0.044	0.295	-3.1931	3
XR_015772	11757081_s_at	64064	OXCT2	NM_022120	34461700	0.0148	0.1859	-2.10305	0	3	3	0	0	-1.0724	5.3311	6.4035	40.6757	86.4529	63.5643	0.0663	0.1383	-4.106	4
NM_016946	11720463_x_at	50848	F11R	NM_016946	34296698	0.0224	0.2105	-2.10305	0	3	3	0	0	-1.0724	6.3399	7.4123	81.4065	174.512	127.959	0.0308	0.1511	-4.3558	3
AK293177	11749794_x_at	307	ANXA4	NM_001153	34454413	0.0029	0.1073	-2.10217	0	3	3	0	0	-1.072	10.7343	11.8063	1715.81	3602.53	2659.17	0.0446	0.0369	-6.5028	4
AK222992	11754937_a_at	51053	GMNN	NM_001251989	34459556	0.0426	0.2553	-2.10217	0	3	3	0	0	-1.0717	8.5332	9.6049	372.795	813.626	593.21	0.0385	0.2601	-3.397	3
AB371470	11754501_s_at	100130933	C17orf110	NM_001162997	34459120	0.033	0.237	-2.10128	0	3	3	0	0	-1.0714	6.1744	7.2458	73.4257	157.21	115.318	0.1057	0.2314	-3.196	4
NM_014291	11721325_a_at	23464	GCAT	NM_001171690	34310782	0.0034	0.1132	-2.10084	0	3	3	0	0	-1.0711	6.8894	7.9604	119.573	250.464	185.019	0.0549	0.0341	-6.221	4
AF346606	11721443_a_at	84153	RNASEH2C	NM_032193	34312297	0.0378	0.2472	-2.10084	0	3	3	0	0	-1.071	7.9096	8.9806	241.001	514.74	377.871	0.0141	0.1236	-4.9983	2
NM_021727	11719032_a_at	3995	FADS3	NM_021727	34277978	0.0353	0.242	-2.09996	0	3	3	0	0	-1.0704	7.2664	8.3368	158.734	330.991	244.862	0.2032	0.1485	-3.1262	4
AI860212	11724375_at	55824	PAG1	NM_018440	34338488	0.0406	0.2526	-2.09996	0	3	3	0	0	-1.0704	7.2697	8.3401	157.67	324.427	241.049	0.1412	0.0071	-4.8132	2
DB316711	11739354_x_at	55349	CHDH	NM_018397	34437065	0.009	0.1607	-2.09908	0	3	3	0	0	-1.0698	7.4642	8.534	177.058	375.137	276.098	0.017	0.0764	-6.0626	3
AK092394	11743470_a_at	23001	WDFY3	NM_014991	34448089	0.0002	0.0476	-2.09864	0	3	3	0	0	-1.0693	6.6733	7.7426	102.281	214.395	158.338	0.0138	0.0068	-12.9223	4
AK293177	11749793_a_at	307	ANXA4	NM_001153	34454412	0.0067	0.1437	-2.09776	0	3	3	0	0	-1.0689	10.6688	11.7377	1650.14	3440.82	2545.48	0.082	0.0467	-5.1589	4
BC037236	11744618_a_at	1848	DUSP6	NM_001946	34449237	0.0136	0.1821	-2.09424	0	3	3	0	0	-1.0664	7.7628	8.8293	220.107	462.535	341.321	0.0863	0.1066	-4.2055	4
BC042138	11749929_x_at	54858	PGPEP1	NM_017712	34454548	0.0286	0.2285	-2.08943	0	3	3	0	0	-1.0631	4.6282	5.6913	24.7705	52.4534	38.612	0.0102	0.0912	-5.7815	2
NM_003831	11725950_s_at	8780	RIOK3	NM_003831	34350853	0.0125	0.1775	-2.08855	0	3	3	0	0	-1.0625	9.7261	10.7885	851.705	1792.33	1322.01	0.0345	0.0819	-5.3933	3
NM_001643	11718034_a_at	336	APOA2	NM_001643	34260937	0.0021	0.0956	-2.08725	0	3	3	0	0	-1.0616	13.1589	14.2205	9154.67	19174.8	14164.8	0.0061	0.0274	-10.0521	3
BC062539	11722809_at	6667	SP1	NM_001251825	34326672	0.0207	0.2054	-2.08681	0	3	3	0	0	-1.0614	4.7289	5.7903	26.6024	56.7244	41.6634	0.0196	0.1484	-4.485	3
BG569156	11757667_x_at	336	APOA2	NM_001643	34462286	0.0005	0.0635	-2.08594	0	3	3	0	0	-1.0606	13.0274	14.088	8363.49	17421.8	12892.6	0.0106	0.0024	-16.1115	3
NM_032174	11720197_a_at	84134	TOMM40L	NM_032174	34294375	0.0067	0.1434	-2.08594	0	3	3	0	0	-1.0608	5.1945	6.2552	36.6211	76.6617	56.6414	0.0006	0.0221	-12.185	2
BC125128	11724115_at	57473	ZNF512B	NM_020713	34337481	0.0283	0.2278	-2.08507	0	3	3	0	0	-1.06	5.3405	6.4005	40.7305	87.0711	63.9008	0.0321	0.1804	-3.983	3
BC004126	11718373_at	25979	DHRS7B	NM_015510	34268019	0.0056	0.1351	-2.08464	0	3	3	0	0	-1.0597	7.2111	8.2708	148.428	311.577	230.002	0.0111	0.0541	-7.1829	3
NM_001102367	11718190_s_at	80017	C14orf159	NM_001102366	34265053	0.0183	0.1973	-2.08464	0	3	3	0	0	-1.0598	5.7785	6.8384	55.0439	116.813	85.9285	0.0174	0.1356	-4.6938	3
BC002630	11747473_a_at	3696	ITGB8	NM_002214	34452092	0.0305	0.2319	-2.08464	0	3	3	0	0	-1.0598	4.1559	5.2157	18.1845	38.2019	28.1932	0.13	0.1833	-3.2792	4
AK295883	11748455_a_at	113235	SLC46A1	NM_001242366	34453074	0.0498	0.2676	-2.08464	0	3	3	0	0	-1.0598	6.5502	7.61	97.6257	197.066	147.346	0.2772	0.0543	-3.1884	3
AI076431	11736742_a_at	199920	C1orf168	NM_001004303	34422645	0.0086	0.1584	-2.0803	0	3	3	0	0	-1.0569	5.7805	6.8374	55.1408	115.582	85.3615	0.0194	0.0691	-6.1537	3
AK056110	11733981_a_at	5163	PDK1	NM_002610	34408895	0.0026	0.1027	-2.079	0	3	3	0	0	-1.056	7.3527	8.4087	164.323	340.111	252.217	0.0327	0.0052	-9.3944	3
NM_020993	11719907_a_at	605	BCL7A	NM_001024808	34290810	0.0303	0.2317	-2.07857	0	3	3	0	0	-1.0555	5.2685	6.324	39.7131	80.5827	60.1479	0.1853	0.0369	-3.879	3
EU416199	11746504_a_at	3382	ICA1	NM_001136020	34451123	0.0258	0.2213	-2.07727	0	3	3	0	0	-1.0548	6.4783	7.533	89.1954	187.888	138.542	0.0028	0.0868	-6.1046	2
BC029268	11740158_x_at	83734	ATG10	NM_001131028	34440561	0.008	0.1537	-2.07641	0	3	3	0	0	-1.054	5.2462	6.3002	38.3001	79.1233	58.7117	0.0583	0.0249	-6.3308	3
AI274876	11758525_s_at	6659	SOX4	NM_003107	34463144	0.01	0.165	-2.07598	0	3	3	0	0	-1.0538	10.0973	11.151	1097.63	2305.81	1701.72	0.0128	0.0847	-5.8471	3
AK300645	11749885_a_at	35	ACADS	NM_000017	34454504	0.0041	0.122	-2.07512	0	3	3	0	0	-1.0532	6.8924	7.9456	119.7	248.475	184.087	0.0462	0.0497	-5.8925	4
NM_005853	11733452_a_at	10265	IRX5	NM_001252197	34406855	0.028	0.2271	-2.07512	0	3	3	0	0	-1.0531	7.4079	8.461	173.326	362.206	267.766	0.1283	0.1645	-3.3708	4
AK125012	11755090_a_at	92170	MTG1	NM_138384	34459709	0.0248	0.2189	-2.07469	0	3	3	0	0	-1.0529	8.3049	9.3579	318.493	670.807	494.65	0.0443	0.1454	-4.1868	3
CA450422	11743626_s_at	55366	LGR4	NM_018490	34448245	0.0114	0.173	-2.07426	0	3	3	0	0	-1.0525	8.2494	9.3018	307.418	642.381	474.9	0.0617	0.1072	-4.4361	4
AK298982	11752210_x_at	2677	GGCX	NM_000821	34456829	0.0154	0.1884	-2.07426	0	3	3	0	0	-1.0527	6.7748	7.8275	109.945	231.03	170.488	0.025	0.1083	-4.9935	3
BX647258	11755010_s_at	100528030	GALNT4 /// POC1B-GALNT4	NM_001199781	34459629	0.0179	0.1962	-2.07297	0	3	3	0	0	-1.0518	6.9291	7.9809	123.423	258.136	190.78	0.0831	0.1376	-3.8776	4
L41944	11724686_x_at	3455	IFNAR2	NM_000874	34340740	0.046	0.2625	-2.07125	0	3	3	0	0	-1.0506	7.7438	8.7944	214.465	455.345	334.905	0.0032	0.1604	-4.4984	2
NM_023071	11736224_x_at	65244	SPATS2	NM_023071	34420225	0.0474	0.2643	-2.06996	0	3	3	0	0	-1.0496	7.9333	8.9828	247.422	524.508	385.965	0.0753	0.2369	-3.2536	3
AK297598	11751370_a_at	51762	RAB8B	NM_016530	34455989	0.0317	0.2346	-2.06954	0	3	3	0	0	-1.0492	4.3383	5.3875	20.3485	43.224	31.7863	0.0363	0.191	-3.8121	3
NM_005101	11716895_s_at	9636	ISG15	NM_005101	34227423	0.001	0.0792	-2.06911	0	3	3	0	0	-1.0489	7.689	8.7379	206.871	428.959	317.915	0.0153	0.0301	-8.5233	4
NM_006111	11715767_s_at	10449	ACAA2	NM_006111	34185170	0.0097	0.164	-2.06911	0	3	3	0	0	-1.0491	8.6863	9.7354	417.323	861.802	639.563	0.0829	0.0701	-4.6453	4
AK298174	11746626_a_at	3029	HAGH	NM_001040427	34451245	0.0062	0.1391	-2.06868	0	3	3	0	0	-1.0488	8.2724	9.3213	311.995	641.145	476.57	0.0547	0.0143	-6.9159	3
AK289650	11741343_a_at	2039	EPB49	NM_001114135	34444718	0.0307	0.2323	-2.06868	0	3	3	0	0	-1.0486	3.7224	4.771	13.2911	28.0892	20.6901	0.0424	0.179	-3.8595	3
BE857372	11757825_a_at	154791	C7orf55 /// LUC7L2	NM_001244584	34462444	0.0004	0.0578	-2.06697	0	3	3	0	0	-1.0475	7.2208	8.2683	149.35	308.449	228.9	0.0077	0.0025	-18.0135	3
BC028740	11731593_a_at	10254	STAM2	NM_005843	34393099	0.004	0.1196	-2.06697	0	3	3	0	0	-1.0475	5.904	6.9515	59.9954	124.512	92.2536	0.0121	0.0383	-8.0827	3
AK298415	11751011_x_at	6470	SHMT1	NM_004169	34455630	0.0222	0.2101	-2.06697	0	3	3	0	0	-1.0474	6.7114	7.7588	105.447	221.213	163.33	0.0395	0.1329	-4.3688	3
BC014409	11718799_a_at	60490	PPCDC	NM_021823	34275202	0.0406	0.2527	-2.06697	0	3	3	0	0	-1.0475	5.6852	6.7327	51.5573	108.562	80.0598	0.0124	0.1301	-4.8075	2
NM_138924	11735225_x_at	2593	GAMT	NM_000156	34414628	0.0018	0.0912	-2.06654	0	3	3	0	0	-1.0473	8.734	9.7814	427.973	883.984	655.978	0.0321	0.0279	-7.4043	4
NM_205834	11719463_a_at	51599	LSR	NM_001260489	34283866	0.0244	0.217	-2.06654	0	3	3	0	0	-1.0471	9.5294	10.5766	758.462	1549.54	1154	0.1727	0.0925	-3.5219	4
BC008461	11716902_a_at	10618	TGOLN2	NM_001206840	34227665	0.0168	0.1934	-2.06569	0	3	3	0	0	-1.0466	7.9881	9.0347	258.359	533.167	395.763	0.1056	0.1052	-3.9478	4
AF338234	11759858_at	4253	CTAGE5	NM_001247988	34464477	0.0002	0.0457	-2.06356	0	3	3	0	0	-1.0451	2.9777	4.0228	7.8786	16.2669	12.0727	0.0012	0.0046	-23.7119	3
NM_138959	11724649_at	81839	VANGL1	NM_001172411	34340339	0.0436	0.257	-2.06356	0	3	3	0	0	-1.045	5.8813	6.9263	59.0126	124.524	91.7681	0.0069	0.1458	-4.632	2
NM_022823	11719330_s_at	64838	FNDC4	NM_022823	34282233	0.0479	0.2651	-2.06313	0	3	3	0	0	-1.0449	8.3928	9.4377	345.151	718.213	531.682	0.1766	0.2354	-2.8194	4
NM_021994	11733090_at	11179	ZNF277	NM_021994	34403993	0.0029	0.1077	-2.06271	0	3	3	0	0	-1.0445	4.2269	5.2714	18.8637	38.8178	28.8408	0.0458	0.0319	-6.4891	4
AK302724	11748736_x_at	55010	PARPBP	NM_017915	34453355	0.0121	0.1754	-2.06228	0	3	3	0	0	-1.0443	4.4204	5.4647	21.7325	44.2635	32.998	0.0956	0.0145	-5.4497	3
BC030146	11736640_a_at	80004	ESRP2	NM_024939	34421765	0.0125	0.1775	-2.06228	0	3	3	0	0	-1.0444	8.1351	9.1795	284.985	582.069	433.527	0.0883	0.0242	-5.3914	3
AK289854	11729207_s_at	5781	PTPN11	NM_002834	34377110	0.0231	0.2125	-2.06143	0	3	3	0	0	-1.0437	3.4416	4.4853	10.9286	22.9108	16.9197	0.0357	0.1407	-4.3042	3
BF218351	11757409_x_at	9168	TMSB10	NM_021103	34462028	0.0001	0.0428	-2.06101	0	3	3	0	0	-1.0434	12.5777	13.621	6120.61	12614	9367.32	0.0077	0.0074	-14.6827	4
BC012570	11718871_x_at	54873	PALMD	NM_017734	34276233	0.0178	0.196	-2.06101	0	3	3	0	0	-1.0433	3.4738	4.5172	11.1578	23.3554	17.2566	0.0267	0.1187	-4.7384	3
BX092357	11736637_s_at	10260	DENND4A	NM_001144823	34421692	0.0061	0.1388	-2.06016	0	3	3	0	0	-1.0428	4.8974	5.9402	30.0782	61.4838	45.781	0.0591	0.0084	-6.953	3
M32886	11739990_a_at	6717	SRI	NM_001256891	34438959	0.0093	0.1613	-2.05719	0	3	3	0	0	-1.0407	6.5718	7.6125	96.2261	197.947	147.087	0.0736	0.0732	-4.7054	4
NM_031208	11724525_at	81889	FAHD1	NM_001018104	34339387	0.0104	0.1672	-2.05719	0	3	3	0	0	-1.0406	8.7781	9.8186	439.034	907.856	673.445	0.0005	0.0336	-9.752	2
DB314358	11719028_a_at	23362	PSD3	NM_015310	34277931	0.0055	0.1344	-2.05677	0	3	3	0	0	-1.0404	5.6421	6.6824	50.313	103.715	77.0137	0.0469	0.062	-5.4601	4
NM_016946	11720462_at	50848	F11R	NM_016946	34296695	0.0212	0.2072	-2.05465	0	3	3	0	0	-1.0389	6.4427	7.4817	87.4421	182.645	135.044	0.032	0.1317	-4.4469	3
BC030516	11759732_a_at	55132	LARP1B	NM_018078	34464351	0.0388	0.2493	-2.05423	0	3	3	0	0	-1.0386	3.1397	4.1783	8.9135	18.6516	13.7825	0.0682	0.1923	-3.5249	3
NM_015610	11734801_a_at	26100	WIPI2	NM_001033518	34412704	0.0191	0.2008	-2.05255	0	3	3	0	0	-1.0373	7.2102	8.2476	149.473	304.24	226.857	0.0572	0.0064	-7.1244	2
AK304536	11748622_s_at	5476	CTSA	NM_000308	34453241	0.0028	0.1062	-2.0517	0	3	3	0	0	-1.037	10.5846	11.6215	1543.99	3170.95	2357.47	0.0346	0.0408	-6.5432	4
AY453400	11745932_x_at	9168	TMSB10	NM_021103	34450551	0.0034	0.1132	-2.0517	0	3	3	0	0	-1.0368	12.2125	13.2493	4746.9	9752.77	7249.83	0.001	0.0099	-17.1533	2
N47569	11756092_a_at	26297	SERGEF	NM_012139	34460711	0.0487	0.2661	-2.05086	0	3	3	0	0	-1.0361	6.3901	7.4262	84.7768	178.365	131.571	0.0661	0.2453	-3.2161	3
NM_012243	11730455_a_at	23443	SLC35A3	NM_012243	34387190	0.0066	0.1423	-2.05044	0	3	3	0	0	-1.0358	6.6736	7.7094	103.197	211.059	157.128	0.0659	0.0539	-5.1835	4
BC017588	11739280_a_at	58191	CXCL16	NM_001100812	34436715	0.0086	0.1583	-2.05044	0	3	3	0	0	-1.0361	8.1789	9.2149	294.067	598.423	446.245	0.0951	0.0442	-4.8067	4
BC150636	11746840_a_at	55607	PPP1R9A	NM_001166160	34451459	0.0495	0.2672	-2.0496	0	3	3	0	0	-1.0352	6.228	7.2632	78.3925	154.854	116.623	0.2662	0.0486	-3.196	3
BC000840	11717501_a_at	3029	HAGH	NM_001040427	34247404	0.0003	0.0531	-2.04918	0	3	3	0	0	-1.0351	8.0492	9.0843	265.451	543.606	404.529	0.0131	0.0091	-12.0207	4
NM_144598	11725466_s_at	123355	LRRC28	NM_144598	34345810	0.001	0.0792	-2.04918	0	3	3	0	0	-1.0349	6.911	7.9459	120.648	247.672	184.16	0.0161	0.0281	-8.5247	4
AK054968	11754810_a_at	3693	ITGB5	NM_002213	34459429	0.025	0.2192	-2.04834	0	3	3	0	0	-1.0343	8.9957	10.03	517.429	1073.33	795.377	0.0881	0.1745	-3.4963	4
L12387	11744439_x_at	6717	SRI	NM_001256891	34449058	0.0144	0.1841	-2.04708	0	3	3	0	0	-1.0337	9.9472	10.9809	987.667	2035.36	1511.51	0.0029	0.0442	-8.2503	2
CR615759	11756368_s_at	3835	KIF22	NM_001256269	34460987	0.002	0.095	-2.04499	0	3	3	0	0	-1.0321	7.7704	8.8025	219.22	446.909	333.065	0.025	0.0057	-10.1981	3
U18422	11758929_at	7029	TFDP2	NM_001178138	34463548	0.0312	0.2332	-2.04499	0	3	3	0	0	-1.0322	5.7523	6.7846	54.8006	110.333	82.5667	0.0994	0.005	-5.5315	2
AL832539	11763286_at	79639	TMEM53	NM_024587	34467905	0.0169	0.1935	-2.04374	0	3	3	0	0	-1.0312	5.1074	6.1386	34.6128	71.6876	53.1502	0.0246	0.1119	-4.8346	3
NM_172200	11731039_s_at	3601	IL15RA	NM_001243539	34390325	0.0221	0.21	-2.0429	0	3	3	0	0	-1.0306	5.4776	6.5082	44.6111	91.9532	68.2821	0.0074	0.0655	-6.6126	2
AF474376	11745378_a_at	79882	ZC3H14	NM_001160103	34449997	0.0045	0.1256	-2.04165	0	3	3	0	0	-1.0298	7.6887	8.7184	206.699	423.983	315.341	0.012	0.041	-7.7495	3
CR536565	11753875_a_at	5441	POLR2L	NM_021128	34458494	0.0238	0.2149	-2.04165	0	3	3	0	0	-1.0296	8.4253	9.4549	345.789	717.006	531.398	0.0365	0.1391	-4.256	3
NM_198207	11728000_a_at	10715	CERS1 /// GDF1	NM_001492	34369903	0.0246	0.2181	-2.04165	0	3	3	0	0	-1.0297	5.6658	6.6955	51.6409	106.149	78.8947	0.1038	0.1541	-3.5122	4
NM_144724	11734219_s_at	153562	MARVELD2	NM_001038603	34409836	0.045	0.2601	-2.0404	0	3	3	0	0	-1.029	7.7533	8.7822	220.75	440.427	330.588	0.1511	0.0022	-4.5511	2
AK295048	11751720_a_at	477	ATP1A2	NM_000702	34456339	0.0147	0.1857	-2.03957	0	3	3	0	0	-1.0281	3.0992	4.1273	8.6085	17.752	13.1802	0.0281	0.0948	-5.0791	3
NM_002631	11723205_a_at	5226	PGD	NM_002631	34330069	0.0249	0.2189	-2.03957	0	3	3	0	0	-1.0282	8.3461	9.3743	332.68	667.394	500.037	0.1453	0.0359	-4.1842	3
NM_178019	11727332_at	347732	CATSPER3	NM_178019	34364950	0.0051	0.1315	-2.03915	0	3	3	0	0	-1.0279	3.4571	4.485	11.0643	22.604	16.8342	0.0456	0.0572	-5.5521	4
AA069778	11756213_x_at	100652805	LOC100652805 /// LOC100653302 /// PGK1	NM_000291	34460832	0.0007	0.069	-2.03791	0	3	3	0	0	-1.0272	8.8859	9.9131	473.957	964.562	719.259	0.0119	0.0029	-14.6065	3
NM_016577	11720504_s_at	51560	RAB6B	NM_016577	34296944	0.0142	0.1841	-2.03791	0	3	3	0	0	-1.027	5.93	6.957	61.1262	126.315	93.7205	0.0158	0.1036	-5.1488	3
M32886	11739991_x_at	6717	SRI	NM_001256891	34438960	0.0264	0.223	-2.03707	0	3	3	0	0	-1.0266	10.0003	11.0269	1025.39	2113.64	1569.52	0.0071	0.0796	-6.0378	2
AK302637	11749145_a_at	22902	RUFY3	NM_001037442	34453764	0.0017	0.0901	-2.03666	0	3	3	0	0	-1.0261	6.3415	7.3676	81.3456	166.164	123.755	0.0192	0.0374	-7.4721	4
AK302095	11762250_a_at	54097	FAM3B	NM_058186	34466869	0.0098	0.1643	-2.03625	0	3	3	0	0	-1.026	3.7864	4.8124	13.8264	28.4397	21.1331	0.0129	0.0785	-5.8797	3
AY358241	11760065_at			AY358241.1	34464684	0.0181	0.1966	-2.03625	0	3	3	0	0	-1.0259	4.0162	5.0421	16.4811	33.417	24.949	0.1191	0.0924	-3.864	4
NM_020711	11739015_a_at	57471	ERMN	NM_001009959	34435879	0.0399	0.2514	-2.03583	0	3	3	0	0	-1.0255	2.8653	3.8908	7.3044	15.1304	11.2174	0.0149	0.1191	-4.8523	2
AI186031	11757929_s_at	57186	RALGAPA2	NM_020343	34462548	0.05	0.268	-2.035	0	3	3	0	0	-1.0252	6.4844	7.5096	93.3825	183.906	138.644	0.2519	0.0592	-3.1834	3
BC015311	11744430_a_at	64147	KIF9	NM_001134878	34449049	0.0028	0.1055	-2.03376	0	3	3	0	0	-1.0242	6.706	7.7302	104.885	212.619	158.752	0.0293	0.0083	-9.1474	3
NM_144627	11724439_a_at	128229	C1orf182	NM_144627	34338842	0.0434	0.2568	-2.03376	0	3	3	0	0	-1.0242	4.9671	5.9913	31.6492	65.8231	48.7362	0.0729	0.2041	-3.3705	3
NM_019053	11723221_a_at	54536	EXOC6	NM_001013848	34330124	0.0091	0.1611	-2.03335	0	3	3	0	0	-1.0239	6.461	7.485	88.3993	181.059	134.729	0.0215	0.0646	-6.0428	3
NM_183387	11737663_a_at	161436	EML5	NM_183387	34428427	0.0154	0.1881	-2.03293	0	3	3	0	0	-1.0236	3.7452	4.7688	13.5425	27.813	20.6777	0.061	0.1298	-4.059	4
AL833118	11745231_a_at	285343	C3orf23	NM_001029839	34449850	0.0207	0.2056	-2.03169	0	3	3	0	0	-1.0228	7.2445	8.2672	154.613	313.854	234.234	0.1172	0.1114	-3.7057	4
NM_001860	11733799_a_at	1318	SLC31A2	NM_001860	34408516	0.011	0.1708	-2.03004	0	3	3	0	0	-1.0216	7.8633	8.8849	232.898	475.251	354.075	0.0011	0.0338	-9.4713	2
AI541347	11757382_x_at	122704	MRPL52	NM_178336	34462001	0.0421	0.2552	-2.02963	0	3	3	0	0	-1.0212	8.5836	9.6049	384.144	795.481	589.812	0.008	0.1327	-4.7157	2
NM_016819	11727696_x_at	4968	OGG1	NM_002542	34368099	0.0452	0.2603	-2.02922	0	3	3	0	0	-1.0208	7.216	8.2369	148.838	308.465	228.651	0.0067	0.1449	-4.5416	2
NM_006556	11730547_a_at	10654	PMVK	NM_006556	34387450	0.0026	0.1041	-2.02881	0	3	3	0	0	-1.0206	7.5662	8.5868	190.915	385.971	288.442	0.0464	0.0241	-6.6586	4
DB375177	11743456_s_at	55745	AP5M1	NM_018229	34448075	0.0066	0.1419	-2.02429	0	3	3	0	0	-1.0174	7.7039	8.7213	210.047	426.663	318.355	0.0452	0.0701	-5.1894	4
U24577	11728421_a_at	7941	PLA2G7	NM_001168357	34372404	0.0262	0.2225	-2.02429	0	3	3	0	0	-1.0174	5.3294	6.3468	40.2414	82.4273	61.3343	0.0053	0.0792	-6.0603	2
NM_001374	11738486_a_at	1775	DNASE1L2	NM_001374	34432889	0.0407	0.2527	-2.02306	0	3	3	0	0	-1.0166	5.5107	6.5272	45.6625	94.0438	69.8531	0.0099	0.1243	-4.8055	2
AL563781	11754337_s_at	10397	NDRG1	NM_001135242	34458956	0.0023	0.1	-2.02265	0	3	3	0	0	-1.0162	11.4712	12.4873	2858.29	5764.01	4311.15	0.0416	0.0238	-6.8815	4
NM_001126056	11741539_x_at	93099	DMKN	NM_001035516	34445020	0.0042	0.1228	-2.02143	0	3	3	0	0	-1.0154	7.6687	8.684	203.677	414.186	308.932	0.0065	0.043	-7.9057	3
NM_003787	11727549_at	8715	NOL4	NM_001198546	34366361	0.0119	0.1749	-2.02061	0	3	3	0	0	-1.0148	3.2272	4.242	9.4829	19.1873	14.3351	0.0772	0.0843	-4.3743	4
NM_015141	11724516_s_at	23171	GPD1L	NM_015141	34339378	0.0109	0.1704	-2.0202	0	3	3	0	0	-1.0146	6.0355	7.0501	66.2309	134.42	100.325	0.0605	0.0927	-4.4899	4
NM_006461	11720319_at	10615	SPAG5	NM_006461	34295680	0.0303	0.2315	-2.01816	0	3	3	0	0	-1.0131	7.8352	8.8484	233.967	470.805	352.386	0.145	0.14	-3.2874	4
NM_018379	11759292_at	55793	FAM63A	NM_001040217	34463911	0.0078	0.1522	-2.01654	0	3	3	0	0	-1.0119	5.4684	6.4803	44.3766	90.1814	67.279	0.0143	0.0611	-6.3822	3
AK290355	11741098_a_at	144568	A2ML1	NM_144670	34443952	0.0338	0.2391	-2.01572	0	3	3	0	0	-1.0112	3.0332	4.0443	8.1901	16.7897	12.4899	0.0032	0.106	-5.3	2
NM_153614	11735970_a_at	374407	DNAJB13	NM_153614	34418580	0.0434	0.2568	-2.0145	0	3	3	0	0	-1.0105	6.2332	7.2437	75.8352	156.907	116.371	0.0496	0.2199	-3.3715	3
BC068442	11726008_x_at	283417	DPY19L2	NM_173812	34351336	0.0256	0.221	-2.01369	0	3	3	0	0	-1.0098	3.4715	4.4813	11.1703	22.8504	17.0103	0.0425	0.1362	-4.1375	3
BC064616	11762504_a_at	84083	ZRANB3	NM_032143	34467123	0.0419	0.2545	-2.01329	0	3	3	0	0	-1.0095	5.3046	6.3141	39.5232	81.3529	60.4381	0.0001	0.1364	-4.7332	2
AF329493	11748323_x_at	84824	FCRLA	NM_001184866	34452942	0.0304	0.2318	-2.01207	0	3	3	0	0	-1.0088	6.1588	7.1675	71.9878	147.271	109.629	0.0461	0.1574	-3.8738	3
NM_004047	11720314_s_at	533	ATP6V0B	NM_001039457	34295675	0.0131	0.18	-2.01126	0	3	3	0	0	-1.0081	10.0374	11.0455	1051.12	2126.67	1588.89	0.0012	0.0396	-8.6452	2
DA061965	11763656_s_at	51028	VPS36	NM_016075	34468275	0.0445	0.2591	-2.01005	0	3	3	0	0	-1.0071	4.0058	5.0129	16.5802	32.7148	24.6475	0.1892	0.084	-3.3375	3
BC113421	11716782_a_at	79718	TBL1XR1	NM_024665	34224185	0.0028	0.1062	-2.00884	0	3	3	0	0	-1.0064	5.876	6.8824	59.0229	118.742	88.8825	0.0304	0.0404	-6.5501	4
NM_001012718	11736394_x_at	9235	IL32	NM_001012631	34420797	0.0359	0.2433	-2.00844	0	3	3	0	0	-1.006	8.8161	9.8221	464.189	924.375	694.282	0.1835	0.1303	-3.1103	4
BX537368	11751914_s_at	1999	ELF3	NM_001114309	34456533	0.0221	0.21	-2.00723	0	3	3	0	0	-1.0051	8.709	9.7141	424.493	860.372	642.432	0.0861	0.1438	-3.6308	4
AK095492	11754918_s_at	3157	HMGCS1	NM_001098272	34459537	0.0098	0.1643	-2.00682	0	3	3	0	0	-1.005	9.6142	10.6193	790.297	1596.1	1193.2	0.0506	0.0903	-4.6367	4
NM_005036	11724411_a_at	5465	PPARA	NM_001001928	34338780	0.0369	0.2457	-2.00602	0	3	3	0	0	-1.0042	8.4496	9.4538	359.431	708.728	534.08	0.1653	0.0687	-3.5958	3
BC018207	11745594_x_at	2875	GPT	NM_005309	34450213	0.009	0.1604	-2.00562	0	3	3	0	0	-1.0039	5.714	6.7179	53.1711	106.183	79.6769	0.0779	0.0559	-4.7528	4
AY598338	11718533_a_at	23387	SIK3	NM_025164	34270642	0.0291	0.229	-2.00521	0	3	3	0	0	-1.0036	6.2037	7.2073	75.01	151.327	113.168	0.1152	0.1572	-3.331	4
NM_015073	11734999_at	23094	SIPA1L3	NM_015073	34413902	0.0402	0.252	-2.00521	0	3	3	0	0	-1.0038	9.442	10.4458	699.997	1439.19	1069.59	0.041	0.2095	-3.4736	3
BX445017	11757913_x_at	7846	TUBA1A	NM_001270399	34462532	0.0067	0.1437	-2.00401	0	3	3	0	0	-1.003	8.8639	9.8669	469.519	943.611	706.565	0.047	0.0664	-5.1608	4
EU338226	11763092_at	2994	GYPB	NM_002100	34467711	0.0414	0.2536	-2.00321	0	3	3	0	0	-1.0022	5.604	6.6062	48.8766	100.738	74.8073	0.0307	0.2246	-3.4356	3
AK289627	11746148_a_at	123096	SLC25A29	NM_001039355	34450767	0.0239	0.2155	-2.0016	0	3	3	0	0	-1.0013	6.3301	7.3314	81.906	162.354	122.13	0.1159	0.0507	-4.2486	3
BG530089	11722189_at	92140	MTDH	NM_178812	34320592	0.0371	0.2461	-2.0016	0	3	3	0	0	-1.0013	6.4208	7.4221	85.6778	174.625	130.152	0.0001	0.1181	-5.043	2
NM_025231	11725841_at	80345	ZSCAN16	NM_025231	34349244	0.0065	0.1417	-2.0012	0	3	3	0	0	-1.0009	5.1455	6.1465	35.5898	71.7189	53.6543	0.0347	0.0766	-5.1971	4
AK315961	11747996_a_at	2118	ETV4	NM_001079675	34452615	0.0377	0.2471	-2.0004	0	3	3	0	0	-1.0004	6.0377	7.0381	66.9089	135.704	101.307	0.1141	0.2069	-3.0583	4
NM_001079802	11728508_at	2218	FKTN	NM_001079802	34372911	0.02	0.2033	2.0007	0	3	3	0	0	1.0005	7.788	6.7875	221.627	112.846	167.237	0.017	0.1285	4.5424	3
BE048607	11757583_s_at	9865	TRIL	NM_014817	34462202	0.0133	0.181	2.0008	0	3	3	0	0	1.0006	4.688	3.6874	26.0945	12.9421	19.5183	0.0791	0.0292	5.2657	3
BM802515	11754336_s_at	1793	DOCK1	NM_001380	34458955	0.0348	0.2412	2.0009	0	3	3	0	0	1.0006	8.2242	7.2235	299.188	152.121	225.655	0.0032	0.1069	5.2217	2
AI373166	11721546_s_at	6935	ZEB1	NM_001128128	34313184	0.0364	0.2452	2.0016	0	3	3	0	0	1.0011	5.2555	4.2544	39.5082	19.1697	29.339	0.203	0.0273	3.6138	3
NM_033480	11719192_a_at	26268	FBXO9	NM_012347	34280595	0.0319	0.2349	2.0025	0	3	3	0	0	1.0018	5.2659	4.2641	39.7035	19.5229	29.6132	0.1871	0.1012	3.2314	4
AB037703	11753472_a_at	8487	GEMIN2	NM_001009182	34458091	0.0064	0.1409	2.0028	0	3	3	0	0	1.002	4.3803	3.3783	20.9644	10.515	15.7397	0.0404	0.07	5.2243	4
NM_004242	11730855_a_at	9324	HMGN3	NM_001201362	34388913	0.0005	0.064	2.003	0	3	3	0	0	1.0022	9.3559	8.3537	657.34	327.624	492.482	0.0199	0.0096	10.1009	4
CR603297	11739896_at	55609	ZNF280C	NM_017666	34438799	0.0281	0.2274	2.003	0	3	3	0	0	1.0021	5.7506	4.7485	54.0971	27.6088	40.853	0.0293	0.1596	3.9934	3
NM_002915	11718404_at	5983	RFC3	NM_002915	34268433	0.0447	0.2594	2.0055	0	3	3	0	0	1.004	7.7779	6.7739	224.641	113.335	168.988	0.1541	0.2087	2.8871	4
DB355212	11758112_s_at	64412	GZF1	NM_022482	34462731	0.0083	0.1555	2.0063	0	3	3	0	0	1.0045	7.8044	6.7998	223.634	111.811	167.723	0.0028	0.0225	10.9344	2
NM_004468	11719109_x_at	2275	FHL3	NM_001243878	34279512	0.0176	0.1958	2.0071	0	3	3	0	0	1.0051	8.512	7.5068	366.083	185.179	275.631	0.0175	0.1165	4.7557	3
BC005864	11722561_a_at	1019	CDK4	NM_000075	34324465	0.0287	0.2287	2.0072	0	3	3	0	0	1.0052	9.5211	8.5159	734.887	371.549	553.218	0.0011	0.0899	5.7706	2
BC091523	11755608_x_at	57670	KIAA1549	NM_001164665	34460227	0.027	0.2248	2.0077	0	3	3	0	0	1.0056	7.0327	6.0272	132.595	65.3033	98.949	0.0769	0.0084	5.9623	2
BC056162	11746631_a_at	95681	CEP41	NM_001257158	34451250	0.0032	0.1099	2.0082	0	3	3	0	0	1.0059	6.6207	5.6148	98.8738	49.3634	74.1186	0.0302	0.0452	6.3445	4
AK000398	11755870_s_at	54915	YTHDF1	NM_017798	34460489	0.0232	0.2127	2.0085	0	3	3	0	0	1.0061	9.794	8.788	892.386	451.756	672.071	0.0332	0.1312	4.2982	3
BC041118	11722273_s_at	84437	MSANTD4	NM_032424	34321176	0.0309	0.2327	2.0091	0	3	3	0	0	1.0065	7.7025	6.696	208.397	105.329	156.863	0.0028	0.0956	5.5566	2
BC003064	11722356_a_at	1601	DAB2	NM_001244871	34322414	0.0016	0.0886	2.0093	0	3	3	0	0	1.0067	9.2965	8.2898	629.432	313.928	471.68	0.006	0.0191	10.9923	3
NM_005168	11737760_s_at	390	RND3	NM_001254738	34429163	0.0278	0.2265	2.0096	0	3	3	0	0	1.0069	11.0059	9.999	2058.04	1036.94	1547.49	0.0051	0.0832	5.8695	2
AY358188	11744621_s_at	100130093	LOC100130093 /// SNAP47	NM_053052	34449240	0.032	0.2349	2.0102	0	3	3	0	0	1.0074	8.9082	7.9009	492.382	241.493	366.938	0.147	0.0636	3.8016	3
NM_002593	11715652_a_at	5118	PCOLCE	NM_002593	34181555	0.0438	0.2574	2.0104	0	3	3	0	0	1.0075	7.551	6.5436	188.808	96.9298	142.869	0.0415	0.2283	3.3595	3
AA031947	11758907_at	152485	ZNF827	NM_178835	34463526	0.0012	0.0801	2.011	0	3	3	0	0	1.0079	9.0787	8.0708	542.013	270.202	406.107	0.0148	0.0299	8.2547	4
BC014205	11730723_a_at	4684	NCAM1	NM_000615	34388584	0.0014	0.0842	2.0113	0	3	3	0	0	1.0081	6.7924	5.7842	111.321	55.3061	83.3134	0.0264	0.0219	7.953	4
AK294632	11759869_x_at	64219	PJA1	NM_001032396	34464488	0.0137	0.1826	2.0113	0	3	3	0	0	1.0081	8.6707	7.6625	414.209	203.024	308.616	0.0993	0.0128	5.2141	3
NM_001127460	11718786_a_at	9924	PAN2	NM_001127460	34275189	0.0002	0.0473	2.0118	0	3	3	0	0	1.0085	7.9681	6.9597	250.701	124.665	187.683	0.0073	0.0097	13.4099	4
BC094715	11752869_s_at	1052	CEBPD	NM_005195	34457488	0.0009	0.076	2.0127	0	3	3	0	0	1.0091	11.2538	10.2447	2446.93	1214.26	1830.6	0.0126	0.0049	13.1983	3
AK296786	11727364_s_at	6464	SHC1	NM_001130040	34365267	0.0141	0.1839	2.0133	0	3	3	0	0	1.0096	8.5813	7.5717	388.046	193.204	290.625	0.0838	0.0929	4.1605	4
AF038563	11724947_a_at	9863	MAGI2	NM_012301	34341873	0.0166	0.1924	2.0135	0	3	3	0	0	1.0097	6.0309	5.0212	66.1315	33.1177	49.6246	0.0721	0.1226	3.9631	4
AW450874	11729766_x_at	55422	ZNF331	NM_001079906	34382669	0.0185	0.1981	2.0135	0	3	3	0	0	1.0097	7.3206	6.3109	161.148	79.4731	120.311	0.0519	0.0063	7.2474	2
AK298981	11748451_a_at	81607	PVRL4	NM_030916	34453070	0.0186	0.1985	2.0137	0	3	3	0	0	1.0099	6.5915	5.5817	96.7303	48.8159	72.7731	0.0191	0.1218	4.6609	3
AK025548	11731451_at	7095	SEC62	NM_003262	34392354	0.0071	0.147	2.0142	0	3	3	0	0	1.0102	6.0876	5.0774	68.6438	33.8295	51.2367	0.0582	0.0122	6.5942	3
NM_015576	11732840_a_at	26059	ERC2	NM_015576	34402243	0.0227	0.2114	2.0142	0	3	3	0	0	1.0102	5.7121	4.7019	52.7687	26.5554	39.6621	0.0417	0.1217	4.3282	3
CR592299	11744116_s_at	22934	RPIA	NM_144563	34448735	0.001	0.0792	2.0151	0	3	3	0	0	1.0108	7.4547	6.4439	175.508	87.2695	131.389	0.003	0.0156	12.8233	3
BF680538	11739049_at	55	ACPP	NM_001099	34435913	0.0039	0.1195	2.0155	0	3	3	0	0	1.0111	5.6103	4.5991	49.2495	24.3715	36.8105	0.0509	0.0347	5.9867	4
BC045640	11718107_a_at	3843	IPO5	NM_002271	34263010	0.049	0.2667	2.0162	0	3	3	0	0	1.0116	9.0924	8.0808	546.294	277.991	412.143	0.0047	0.1576	4.3491	2
BG761475	11757456_x_at	4666	NACA	NM_001113201	34462075	0.0237	0.2146	2.0163	0	3	3	0	0	1.0117	12.5826	11.5709	6157.21	3116.44	4636.83	0.0232	0.1457	4.2641	3
NM_016627	11721423_a_at	51321	AMZ2	NM_001033569	34312116	0.001	0.0792	2.0165	0	3	3	0	0	1.0119	9.6874	8.6756	826.344	410.798	618.571	0.0139	0.0285	8.5139	4
NM_016630	11733247_a_at	51324	SPG21	NM_001127889	34405150	0.0044	0.1252	2.0166	0	3	3	0	0	1.012	10.1458	9.1339	1143.55	564.946	854.249	0.0569	0.0347	5.7927	4
NM_031844	11722002_a_at	3192	HNRNPU	NM_004501	34318879	0.0392	0.2504	2.0167	0	3	3	0	0	1.012	6.5295	5.5175	94.3691	45.8097	70.0894	0.1277	0.0003	4.8989	2
CN480564	11743663_x_at	53371	NUP54	NM_017426	34448282	0.0308	0.2324	2.0168	0	3	3	0	0	1.0121	8.9471	7.9351	496.624	251.637	374.13	0.0386	0.1678	3.858	3
NM_015185	11721188_a_at	23229	ARHGEF9	NM_001173479	34309004	0.0385	0.2488	2.017	0	3	3	0	0	1.0122	7.0777	6.0655	137.629	67.1175	102.373	0.1122	0.0134	4.947	2
NM_003082	11734792_at	6617	SNAPC1	NM_003082	34412695	0.0055	0.1344	2.0172	0	3	3	0	0	1.0123	5.3175	4.3052	40.1747	19.9502	30.0625	0.0475	0.0556	5.4596	4
AK304300	11746129_a_at	2947	GSTM3	NM_000849	34450748	0.0069	0.1458	2.0174	0	3	3	0	0	1.0125	7.9924	6.9799	256.972	126.506	191.739	0.0556	0.0138	6.6571	3
AI694129	11763996_at			AI694129	34468615	0.0212	0.2075	2.0177	0	3	3	0	0	1.0127	5.1297	4.117	35.1478	17.7162	26.432	0.0248	0.1312	4.4423	3
AK298032	11752930_a_at	2633	GBP1	NM_002053	34457549	0.0174	0.195	2.0179	0	3	3	0	0	1.0129	4.0046	2.9917	16.2998	8.0034	12.1516	0.097	0.0376	4.781	3
NM_181698	11729384_s_at	219771	CCNY	NM_145012	34378803	0.0068	0.1441	2.0181	0	3	3	0	0	1.013	7.8789	6.8659	236.173	117.534	176.854	0.0205	0.0479	6.7099	3
BM996161	11754313_s_at	10123	ARL4C	NM_005737	34458932	0.013	0.1795	2.0189	0	3	3	0	0	1.0136	9.0285	8.0149	529.779	259.29	394.534	0.0936	0.0153	5.3196	3
NM_018332	11725301_x_at	55308	DDX19A	NM_018332	34344704	0.0072	0.1474	2.0193	0	3	3	0	0	1.0138	8.2706	7.2568	309.704	154.269	231.987	0.0177	0.0539	6.5642	3
NM_002501	11727161_a_at	4784	NFIX	NM_002501	34363217	0.0339	0.2394	2.0199	0	3	3	0	0	1.0143	4.346	3.3316	20.6557	10.0809	15.3683	0.1019	0.0084	5.2914	2
AK294976	11747857_a_at	8777	MPDZ	NM_001261406	34452476	0.0088	0.1596	2.0201	0	3	3	0	0	1.0144	7.6541	6.6397	201.827	100.843	151.335	0.0125	0.0703	6.1033	3
NM_032575	11718471_at	84662	GLIS2	NM_032575	34269374	0.0316	0.2345	2.0202	0	3	3	0	0	1.0145	8.2635	7.249	316.58	152.958	234.769	0.1775	0.0344	3.8179	3
NM_021045	11725529_a_at	57209	ZNF248	NM_001267597	34346432	0.0367	0.2457	2.0209	0	3	3	0	0	1.015	6.8741	5.8591	120.919	58.56	89.7397	0.181	0.0571	3.6026	3
BC086957	11744563_a_at	2332	FMR1	NM_001185075	34449182	0.0113	0.1727	2.0229	0	3	3	0	0	1.0164	9.585	8.5686	771.702	383.956	577.829	0.0293	0.0698	5.5917	3
NM_207312	11733986_x_at	112714	TUBA3E	NM_207312	34408900	0.0124	0.1768	2.0231	0	3	3	0	0	1.0166	8.1946	7.178	293.158	145.616	219.387	0.0042	0.0349	8.9004	2
NM_007146	11718191_at	7716	VEZF1	NM_007146	34265054	0.0368	0.2457	2.0235	0	3	3	0	0	1.0169	7.4817	6.4649	179.585	91.5176	135.551	0.0288	0.2106	3.5997	3
DR760404	11728201_at	4015	LOX	NM_001178102	34371518	0.0244	0.217	2.0236	0	3	3	0	0	1.0169	11.6731	10.6562	3266.41	1633.49	2449.95	0.0017	0.0768	6.2868	2
AK308952	11763792_a_at	7404	UTY	NM_001258249	34468411	0.0173	0.1948	2.024	0	3	3	0	0	1.0172	4.9562	3.9391	31.5597	15.6019	23.5808	0.0995	0.1025	3.9196	4
AY358306	11761997_at	166647	GPR125	NM_145290	34466616	0.0321	0.2349	2.0247	0	3	3	0	0	1.0177	5.7399	4.7222	54.4617	27.1952	40.8285	0.1155	0.1829	3.227	4
NM_001617	11743001_a_at	119	ADD2	NM_001185054	34447620	0.0092	0.1613	2.0248	0	3	3	0	0	1.0178	4.4169	3.3991	21.5985	10.6629	16.1307	0.0715	0.0678	4.723	4
BC032846	11736127_s_at	55211	DPPA4	NM_018189	34419902	0.0249	0.2189	2.0248	0	3	3	0	0	1.0178	6.9679	5.9502	125.284	62.5684	93.9264	0.0049	0.0754	6.2237	2
NM_004330	11723670_a_at	663	BNIP2	NM_004330	34334073	0.0423	0.2552	2.0253	0	3	3	0	0	1.0181	7.3604	6.3423	166.073	83.8807	124.977	0.0686	0.1993	3.4066	3
BC053627	11737623_a_at	25778	DSTYK	NM_015375	34428181	0.0007	0.0681	2.0255	0	3	3	0	0	1.0183	8.2715	7.2532	309.748	153.04	231.394	0.0146	0.0193	9.5882	4
BC062299	11736259_a_at	8082	SSPN	NM_001135823	34420354	0.0353	0.242	2.0258	0	3	3	0	0	1.0185	5.5769	4.5584	48.623	24.3599	36.4914	0.1131	0.2051	3.1277	4
CD106719	11743425_x_at	27065	D4S234E	NM_001040101	34448044	0.0087	0.1588	2.0261	0	3	3	0	0	1.0187	7.534	6.5153	186.861	92.7374	139.799	0.0508	0.0848	4.7927	4
DB325883	11731541_at	91404	SESTD1	NM_178123	34392944	0.0017	0.0899	2.0263	0	3	3	0	0	1.0189	7.2678	6.2489	154.606	76.4856	115.546	0.0205	0.0346	7.515	4
BC001401	11719825_a_at	51776	ZAK	NM_016653	34290141	0.0329	0.237	2.0264	0	3	3	0	0	1.0189	5.6967	4.6778	53.5124	26.0428	39.7776	0.1907	0.1137	3.1986	4
AK302553	11750802_x_at	3985	LIMK2	NM_001031801	34455421	0.0304	0.2317	2.0275	0	3	3	0	0	1.0197	6.3807	5.361	84.5685	42.4503	63.5094	0.0963	0.1931	3.2829	4
BF030018	11757360_s_at	9531	BAG3	NM_004281	34461979	0.0065	0.1412	2.0279	0	3	3	0	0	1.02	9.8596	8.8396	936.652	459.212	697.932	0.0526	0.0146	6.8174	3
BG679417	11731469_at	208	AKT2	NM_001243027	34392372	0.0182	0.1966	2.028	0	3	3	0	0	1.0201	6.932	5.912	122.123	60.7517	91.4372	0.0007	0.0576	7.3191	2
NM_018676	11724107_s_at	100887750	MRPS31P3 /// THSD1 /// THSD1P1 /// TPTE2P2	NM_018676	34337451	0.022	0.2095	2.0282	0	3	3	0	0	1.0202	6.5164	5.4962	93.3429	45.4717	69.4073	0.1171	0.0453	4.3844	3
AK298288	11751599_x_at	29952	DPP7	NM_013379	34456218	0.0048	0.1291	2.0284	0	3	3	0	0	1.0204	9.9965	8.9762	1030.56	507.205	768.883	0.0541	0.0435	5.6578	4
BC031213	11725758_at	3670	ISL1	NM_002202	34348661	0.0495	0.2672	2.0285	0	3	3	0	0	1.0204	7.1596	6.1392	143.026	72.4122	107.719	0.0024	0.1645	4.3258	2
AK296121	11762787_x_at	6189	RPS3A /// SNORD73A	NM_001006	34467406	0.029	0.229	2.0286	0	3	3	0	0	1.0205	5.9011	4.8806	60.2746	30.1145	45.1945	0.0548	0.1455	3.9494	3
BC014501	11744755_x_at	2275	FHL3	NM_001243878	34449374	0.004	0.1203	2.0288	0	3	3	0	0	1.0206	7.0836	6.063	135.827	67.2664	101.546	0.009	0.0393	8.041	3
NR_002992	11757122_s_at	6161	RPL32	NM_000994	34461741	0.0164	0.1918	2.0292	0	3	3	0	0	1.0209	8.2642	7.2433	307.589	152.745	230.167	0.0031	0.0496	7.7048	2
NM_004468	11719108_a_at	2275	FHL3	NM_001243878	34279511	0.0075	0.1497	2.0295	0	3	3	0	0	1.0211	7.039	6.0179	132.552	65.5739	99.0628	0.0507	0.0746	4.9967	4
NM_139045	11739996_a_at	6595	SMARCA2	NM_003070	34438967	0.0133	0.181	2.0299	0	3	3	0	0	1.0214	9.3896	8.3682	671.186	332.529	501.858	0.004	0.0385	8.5758	2
BU622380	11736021_a_at	2288	FKBP4	NM_002014	34419256	0.042	0.2548	2.03	0	3	3	0	0	1.0215	8.3546	7.3331	327.675	164.748	246.212	0.0065	0.1336	4.7264	2
AK303052	11746611_a_at	22920	KIFAP3	NM_001204514	34451230	0.0007	0.0681	2.0301	0	3	3	0	0	1.0215	9.3264	8.3049	644.434	316.78	480.607	0.0235	0.0107	9.5738	4
AF035277	11718477_a_at	6770	STAR	NM_000349	34269380	0.018	0.1966	2.0301	0	3	3	0	0	1.0215	6.3504	5.3289	83.2082	40.3413	61.7748	0.1176	0.023	4.7186	3
NM_004060	11715674_s_at	900	CCNG1	NM_004060	34182520	0.0053	0.1331	2.0311	0	3	3	0	0	1.0223	10.6786	9.6564	1643.81	812.244	1228.02	0.0184	0.0407	7.2838	3
AK000883	11763396_x_at	9871	SEC24D	NM_014822	34468015	0.0108	0.1697	2.0342	0	3	3	0	0	1.0244	4.6394	3.615	25.2039	12.3057	18.7548	0.0708	0.0267	5.6839	3
BQ006748	11718520_at	56888	KCMF1	NM_020122	34270461	0.0044	0.1245	2.0344	0	3	3	0	0	1.0246	6.4748	5.4502	89.4768	43.813	66.6449	0.0382	0.0134	7.8118	3
NM_032168	11717308_a_at	84128	WDR75	NM_032168	34240211	0.0337	0.2388	2.0344	0	3	3	0	0	1.0246	7.6184	6.5938	199.744	96.7315	148.238	0.1024	0.0094	5.3077	2
BX648553	11755240_s_at	2908	NR3C1	NM_000176	34459859	0.0003	0.0537	2.0349	0	3	3	0	0	1.025	9.1907	8.1657	585.274	287.744	436.509	0.0101	0.0127	11.7721	4
NM_148174	11739093_a_at	51582	AZIN1	NM_015878	34435996	0.0198	0.203	2.0349	0	3	3	0	0	1.025	10.0924	9.0675	1091.77	542.247	817.006	0	0.0644	6.9961	2
NM_001134439	11737039_a_at	90102	PHLDB2	NM_001134437	34423406	0.0259	0.2217	2.0349	0	3	3	0	0	1.025	5.9855	4.9606	64.8542	31.2987	48.0765	0.1535	0.0321	4.1203	3
BC105983	11715970_a_at	2058	EPRS	NM_004446	34191685	0.0464	0.263	2.0351	0	3	3	0	0	1.0251	9.9007	8.8756	966.287	487.557	726.922	0.0669	0.2257	3.2821	3
AY358492	11721159_x_at	128338	DRAM2	NM_178454	34308525	0.0037	0.1171	2.0354	0	3	3	0	0	1.0253	9.6676	8.6423	818.86	402.365	610.612	0.0431	0.0426	6.0662	4
AI962897	11723666_a_at	10512	SEMA3C	NM_006379	34334069	0.0428	0.2557	2.0358	0	3	3	0	0	1.0256	5.9218	4.8962	60.6362	30.4508	45.5435	0.0013	0.1431	4.6746	2
BU678895	11725616_at	5500	PPP1CB	NM_002709	34347519	0.0114	0.173	2.0366	0	3	3	0	0	1.0262	9.2964	8.2703	636.804	313.057	474.931	0.0765	0.0842	4.4344	4
AL575726	11758373_s_at	4908	NTF3	NM_001102654	34462992	0.0386	0.2489	2.0367	0	3	3	0	0	1.0262	6.108	5.0817	70.775	34.8551	52.8151	0.1712	0.1718	3.0352	4
NM_001136103	11726542_at	92293	TMEM132C	NM_001136103	34355519	0.0096	0.1637	2.0399	0	3	3	0	0	1.0285	7.471	6.4425	179.116	88.2219	133.669	0.0579	0.0883	4.658	4
NM_152484	11729892_a_at	148266	ZNF569	NM_152484	34383952	0.0344	0.2403	2.0402	0	3	3	0	0	1.0287	4.3817	3.353	21.0312	10.4966	15.7639	0.0539	0.1788	3.6939	3
NM_012113	11723099_a_at	23632	CA14	NM_012113	34329002	0.0007	0.0681	2.0408	0	3	3	0	0	1.0291	3.9134	2.8843	15.1233	7.3974	11.2604	0.023	0.0115	9.6011	4
AL832269	11755986_a_at	133584	EGFLAM	NM_001205301	34460605	0.0035	0.1143	2.0413	0	3	3	0	0	1.0295	6.7557	5.7262	109.061	53.1684	81.1145	0.056	0.0269	6.1911	4
BC127733	11731126_at	727936	GXYLT2	NM_001080393	34391027	0.0466	0.2634	2.0422	0	3	3	0	0	1.0301	9.5582	8.5281	755.121	377.608	566.365	0.01	0.1492	4.471	2
NM_199290	11728380_x_at	342538	NACA2	NM_199290	34372283	0.03	0.2309	2.0426	0	3	3	0	0	1.0304	11.4328	10.4024	2809.13	1394.45	2101.79	0.0974	0.1957	3.2963	4
AI583313	11729666_at	23012	STK38L	NM_015000	34382480	0.0495	0.2672	2.0435	0	3	3	0	0	1.031	6.7232	5.6921	106.894	53.8098	80.3519	0.0755	0.2369	3.195	3
BC034045	11747832_s_at	23014	FBXO21	NM_015002	34452451	0.0466	0.2634	2.044	0	3	3	0	0	1.0314	8.7119	7.6805	419.519	210.557	315.038	0.0029	0.1567	4.4715	2
BU618966	11742772_a_at	26065	LSM14A	NM_001114093	34447391	0.0195	0.2018	2.0454	0	3	3	0	0	1.0324	8.7083	7.6759	418.314	206.509	312.411	0.0007	0.0633	7.0636	2
NM_030674	11717103_s_at	81539	SLC38A1	NM_001077484	34232120	0.0013	0.083	2.0455	0	3	3	0	0	1.0324	9.8473	8.8149	923.871	452.554	688.213	0.0185	0.0307	8.0569	4
BU615714	11736533_s_at	9208	LRRFIP1	NM_001137550	34421347	0.0121	0.1754	2.0455	0	3	3	0	0	1.0324	8.3147	7.2822	318.545	156.548	237.546	0.003	0.0365	8.9966	2
DB344144	11745752_a_at	339287	MSL1	NM_001012241	34450371	0.0135	0.1816	2.0455	0	3	3	0	0	1.0324	8.1349	7.1025	283.817	140.118	211.968	0.0588	0.1209	4.2179	4
NM_005228	11725102_at	1956	EGFR	NM_005228	34343127	0.0071	0.1471	2.0458	0	3	3	0	0	1.0326	7.1975	6.1648	147.044	72.4497	109.747	0.0116	0.0622	6.5822	3
U70312	11734721_a_at	10085	EDIL3	NM_005711	34412592	0.0395	0.2508	2.0458	0	3	3	0	0	1.0327	4.6453	3.6127	25.5406	12.6885	19.1146	0.1268	0.226	3.0112	4
AK316497	11750165_a_at	10056	FARSB	NM_005687	34454784	0.0262	0.2225	2.0461	0	3	3	0	0	1.0329	8.622	7.5891	400.043	198.043	299.043	0.099	0.171	3.4433	4
BC080620	11724228_at	5937	RBMS1	NM_002897	34338032	0.014	0.1835	2.0462	0	3	3	0	0	1.033	10.7072	9.6742	1696.35	820.236	1258.29	0.0947	0.0249	5.1728	3
AK298337	11748289_a_at	9963	SLC23A1	NM_005847	34452908	0.0419	0.2547	2.0466	0	3	3	0	0	1.0332	8.0332	7	270.695	129.636	200.165	0.1958	0.0785	3.417	3
AB025244	11716522_x_at	11067	C10orf10	NM_007021	34214130	0.0065	0.1417	2.0467	0	3	3	0	0	1.0333	8.1185	7.0852	279.695	137.493	208.594	0.0395	0.0792	5.1941	4
NM_016025	11720768_at	51108	METTL9	NM_001077180	34300671	0.0346	0.241	2.0472	0	3	3	0	0	1.0337	9.0236	7.9899	520.598	258.703	389.651	0.002	0.115	5.234	2
BC071594	11755368_a_at	2956	MSH6	NM_000179	34459987	0.0144	0.1841	2.0474	0	3	3	0	0	1.0338	9.4841	8.4504	716.251	352.459	534.355	0.0008	0.0464	8.2396	2
NM_003257	11725503_s_at	7082	TJP1	NM_003257	34345906	0.0273	0.2256	2.0484	0	3	3	0	0	1.0345	10.7604	9.7258	1776.11	852.63	1314.37	0.1546	0.0423	4.0387	3
AK098789	11725337_a_at	51132	RLIM	NM_016120	34344740	0.0018	0.0922	2.05	0	3	3	0	0	1.0356	8.6473	7.6117	401.21	196.388	298.799	0.0038	0.025	10.5678	3
NM_203350	11727200_s_at	9406	ZRANB2	NM_005455	34363603	0.0436	0.257	2.0503	0	3	3	0	0	1.0359	10.1009	9.0651	1111.85	554.69	833.269	0.0747	0.2096	3.3652	3
NM_015283	11716724_x_at	23333	DPY19L1	NM_015283	34221627	0.0451	0.2603	2.0508	0	3	3	0	0	1.0362	7.8636	6.8274	240.167	117.109	178.638	0.2021	0.187	2.8771	4
AB025244	11716521_a_at	11067	C10orf10	NM_007021	34214078	0.0228	0.2115	2.0509	0	3	3	0	0	1.0363	8.1748	7.1385	290.539	143.924	217.232	0.0343	0.1378	4.3269	3
AK055814	11754373_a_at	4140	MARK3	NM_001128918	34458992	0.0031	0.1088	2.0515	0	3	3	0	0	1.0367	7.4572	6.4206	176.531	85.8323	131.182	0.029	0.0124	8.8213	3
AF113696	11759618_a_at	51312	SLC25A37	NM_016612	34464237	0.0011	0.0796	2.0519	0	3	3	0	0	1.037	7.2682	6.2312	154.613	75.4552	115.034	0.0188	0.0277	8.323	4
NM_001033056	11740995_x_at	2752	GLUL	NM_001033044	34443398	0.0152	0.1878	2.0519	0	3	3	0	0	1.037	5.3923	4.3553	42.7114	20.5459	31.6286	0.1049	0.0231	5.0198	3
BM674984	11717558_s_at	100101267	POM121 /// POM121C	NM_001099415	34249461	0.0436	0.257	2.0523	0	3	3	0	0	1.0373	9.4221	8.3849	710.649	336.753	523.701	0.2374	0.0477	3.3645	3
NM_017789	11720896_at	54910	SEMA4C	NM_017789	34303121	0.003	0.1088	2.0529	0	3	3	0	0	1.0377	9.2546	8.2169	613.529	299.893	456.711	0.0281	0.0505	6.4125	4
NM_053001	11732663_x_at	116039	OSR2	NM_001142462	34401066	0.0058	0.1365	2.0532	0	3	3	0	0	1.0379	7.0232	5.9853	131.184	63.9596	97.5717	0.0524	0.0595	5.3756	4
BM669945	11743814_a_at	3831	KLC1	NM_001130107	34448433	0.0234	0.2139	2.0535	0	3	3	0	0	1.0381	8.0052	6.9671	256.967	126.663	191.815	0.0012	0.0772	6.42	2
NM_004075	11723709_a_at	1407	CRY1	NM_004075	34334506	0.0235	0.214	2.0537	0	3	3	0	0	1.0382	9.0591	8.0208	539.536	259.971	399.753	0.0728	0.0059	6.4076	2
NM_016315	11728305_s_at	51454	GULP1	NM_001252668	34371708	0.0417	0.254	2.0542	0	3	3	0	0	1.0385	7.5462	6.5077	194.753	91.471	143.112	0.2434	0.0324	3.4254	3
AK055674	11733832_a_at	4133	MAP2	NM_001039538	34408630	0.0003	0.0527	2.0559	0	3	3	0	0	1.0397	4.8766	3.8369	29.4304	14.3136	21.872	0.0113	0.0104	12.2074	4
AK294411	11746450_x_at	4212	MEIS2	NM_001220482	34451069	0.0335	0.2381	2.056	0	3	3	0	0	1.0398	7.0524	6.0126	135.973	66.2567	101.115	0.1503	0.1704	3.1804	4
U04845	11741797_a_at	1288	COL4A6	NM_001847	34445774	0.037	0.2459	2.0567	0	3	3	0	0	1.0403	5.8826	4.8423	59.5994	29.5974	44.5984	0.0657	0.1862	3.5899	3
NM_002703	11731900_s_at	5471	PPAT	NM_002703	34395947	0.0127	0.1782	2.0569	0	3	3	0	0	1.0405	7.2847	6.2442	157.472	77.1842	117.328	0.0638	0.1123	4.2953	4
AK299635	11750131_a_at	2245	FGD1	NM_004463	34454750	0.0391	0.2502	2.0571	0	3	3	0	0	1.0406	5.803	4.7624	56.4597	27.9755	42.2176	0.0697	0.1934	3.5139	3
NM_000969	11717058_x_at	6083	RPL5 /// SNORD21	NM_000969	34230917	0.0102	0.1668	2.0581	0	3	3	0	0	1.0413	12.3642	11.3228	5282.77	2597.11	3939.94	0.0125	0.0844	5.7946	3
NM_015326	11719438_at	23380	SRGAP2	NM_001042758	34283841	0.0413	0.2536	2.0593	0	3	3	0	0	1.0421	7.535	6.4928	185.604	91.9798	138.792	0.0048	0.1387	4.765	2
NM_001127231	11737962_a_at	26053	AUTS2	NM_001127231	34430112	0.0057	0.1362	2.0595	0	3	3	0	0	1.0423	8.1512	7.1089	286.674	138.265	212.469	0.0542	0.0103	7.1122	3
CD369775	11726978_a_at	10147	SUGP2	NM_001017392	34360533	0.01	0.1649	2.0598	0	3	3	0	0	1.0425	7.7724	6.7298	218.669	106.676	162.673	0.001	0.032	9.9458	2
AA885519	11764283_s_at	25957	PNISR	NM_015491	34468902	0.0494	0.2672	2.0602	0	3	3	0	0	1.0428	8.9922	7.9494	532.632	249.323	390.977	0.2656	0.0534	3.1978	3
NM_001130478	11729437_x_at	4062	LY6H	NM_001130478	34379340	0.0494	0.2672	2.0616	0	3	3	0	0	1.0438	5.0865	4.0427	35.0211	17.1491	26.0851	0.1807	0.24	2.7875	4
NM_001020825	11735194_a_at	2908	NR3C1	NM_000176	34414597	0.0349	0.2415	2.0645	0	3	3	0	0	1.0458	7.658	6.6122	202.305	99.5048	150.905	0.0102	0.1107	5.2093	2
AF024617	11717867_a_at	30834	ZNRD1	NM_014596	34258424	0.0005	0.0616	2.0658	0	3	3	0	0	1.0467	8.4929	7.4462	360.456	174.628	267.542	0.0034	0.0084	16.6963	3
BM931489	11743994_at	54442	KCTD5	NM_018992	34448613	0.033	0.237	2.067	0	3	3	0	0	1.0476	8.1999	7.1523	302.321	143.77	223.046	0.1656	0.0677	3.7568	3
BC111563	11755901_x_at	10768	AHCYL1	NM_001242673	34460520	0.0021	0.0956	2.0671	0	3	3	0	0	1.0476	11.318	10.2704	2562.47	1236.82	1899.65	0.0236	0.0086	10.112	3
NM_014038	11718405_a_at	28969	BZW2	NM_001159767	34268434	0.0253	0.2201	2.0672	0	3	3	0	0	1.0476	8.7532	7.7056	433.583	213.862	323.722	0.0303	0.1601	4.1592	3
AF154845	11727571_a_at	4139	MARK1	NM_018650	34366474	0.0316	0.2345	2.0674	0	3	3	0	0	1.0478	6.8508	5.803	115.908	57.6484	86.7783	0.0263	0.1994	3.8201	3
BC109037	11736104_a_at	79755	ZNF750	NM_024702	34419781	0.0314	0.2339	2.0682	0	3	3	0	0	1.0484	5.6974	4.6491	53.1967	25.3446	39.2707	0.1599	0.0651	3.8285	3
AI743083	11724877_a_at	121536	AEBP2	NM_001114176	34341743	0.0039	0.1196	2.0684	0	3	3	0	0	1.0485	4.8333	3.7848	28.5428	13.8752	21.209	0.0076	0.0427	8.0928	3
NM_001033506	11727579_s_at	1479	CSTF3	NM_001033505	34366694	0.0031	0.1088	2.0685	0	3	3	0	0	1.0486	8.6165	7.568	393.26	190.687	291.974	0.0123	0.03	8.8345	3
NM_001042535	11741766_a_at	116988	AGAP3	NM_001042535	34445669	0.0347	0.2412	2.0696	0	3	3	0	0	1.0493	8.3389	7.2896	329.148	156.795	242.972	0.1075	0.0135	5.2265	2
CA449487	11743290_at	2589	GALNT1	NM_020474	34447909	0.0005	0.0621	2.0698	0	3	3	0	0	1.0495	10.2216	9.1721	1196.14	578.732	887.435	0.0109	0.0199	10.3512	4
NM_025208	11722855_at	80310	PDGFD	NM_025208	34326959	0.0252	0.2198	2.0701	0	3	3	0	0	1.0497	5.3537	4.304	41.2681	20.1828	30.7255	0.056	0.1346	4.1653	3
CA771933	11721630_at	9935	MAFB	NM_005461	34314033	0.0085	0.1575	2.0702	0	3	3	0	0	1.0497	7.2874	6.2376	158.4	76.0914	117.246	0.0908	0.0512	4.8251	4
NM_002715	11715804_s_at	100500905	MIR3661 /// PPP2CA	NM_002715	34186559	0.0225	0.2106	2.0703	0	3	3	0	0	1.0498	7.5256	6.4758	188.572	89.3237	138.948	0.1531	0.0221	4.3444	3
AF081259	11745058_a_at	9425	CDYL	NM_001143970	34449677	0.0416	0.254	2.0709	0	3	3	0	0	1.0503	7.68	6.6297	205.498	101.2	153.349	0.013	0.1338	4.7472	2
NM_001135638	11718889_x_at	8394	PIP5K1A	NM_001135636	34276440	0.0292	0.2291	2.0712	0	3	3	0	0	1.0504	9.4518	8.4014	704.25	348.309	526.28	0.0347	0.1786	3.9391	3
AI201965	11757967_s_at	152137	CCDC50	NM_174908	34462586	0.0108	0.1697	2.0725	0	3	3	0	0	1.0514	6.5661	5.5147	95.2919	45.7287	70.5103	0.035	0.0013	9.5598	2
AI908903	11742886_s_at	9529	BAG5	NM_001015048	34447505	0.0097	0.1642	2.074	0	3	3	0	0	1.0524	6.3496	5.2971	82.1858	39.9781	61.082	0.0503	0.104	4.6403	4
BI493788	11739135_s_at	1290	COL5A2	NM_000393	34436538	0.0433	0.2568	2.0743	0	3	3	0	0	1.0526	9.2741	8.2215	620.016	305.819	462.917	0.0088	0.1451	4.6465	2
BE544927	11727125_a_at	25945	PVRL3	NM_001243286	34362491	0.0007	0.0703	2.0749	0	3	3	0	0	1.0531	9.332	8.2789	646.843	311.323	479.083	0.0234	0.0148	9.3234	4
NM_014829	11727819_at	9879	DDX46	NM_014829	34369122	0.0094	0.1626	2.0751	0	3	3	0	0	1.0532	6.5605	5.5073	94.5865	46.0501	70.3183	0.0136	0.0798	5.9704	3
NM_002444	11715717_s_at	4478	MSN	NM_002444	34183710	0.0365	0.2453	2.0751	0	3	3	0	0	1.0532	8.4267	7.3735	354.392	167.422	260.907	0.1969	0.0584	3.6102	3
AK293185	11744913_x_at	4776	NFATC4	NM_001136022	34449532	0.0322	0.2351	2.0753	0	3	3	0	0	1.0533	6.8704	5.8171	117.845	58.0008	87.9227	0.046	0.1856	3.7913	3
NM_004423	11721507_at	1857	DVL3	NM_004423	34312522	0.0428	0.2557	2.0757	0	3	3	0	0	1.0536	8.7991	7.7455	460.823	216.891	338.857	0.2252	0.0647	3.3889	3
AK075049	11754653_a_at	23621	BACE1	NM_001207048	34459272	0.0421	0.2552	2.0758	0	3	3	0	0	1.0536	8.6946	7.641	424.439	207.443	315.941	0.1449	0.2388	2.9464	4
AJ420514	11755156_a_at	85021	REPS1	NM_001128617	34459775	0.0103	0.1671	2.0785	0	3	3	0	0	1.0555	8.2547	7.1992	308.813	147.661	228.237	0.0704	0.0298	5.7756	3
BX425920	11757878_s_at	7324	UBE2E1	NM_001202476	34462497	0.0195	0.2018	2.0788	0	3	3	0	0	1.0557	10.9807	9.925	2022.91	981.874	1502.39	0.0065	0.0607	7.0535	2
DB350556	11754250_s_at	339005	WHAMMP3	NR_003521	34458869	0.0079	0.1536	2.079	0	3	3	0	0	1.0559	6.1833	5.1274	73.5548	35.3039	54.4294	0.0753	0.0629	4.9187	4
DB323919	11723290_a_at	83690	CRISPLD1	NM_031461	34330651	0.0167	0.1927	2.0791	0	3	3	0	0	1.0559	7.3168	6.2609	161.648	78.2418	119.945	0.0838	0.1297	3.9585	4
BX537384	11721625_s_at	2752	GLUL	NM_001033044	34313997	0.031	0.2327	2.08	0	3	3	0	0	1.0566	12.0399	10.9833	4287.88	2093.84	3190.86	0.1089	0.2055	3.2638	4
AF391153	11724851_a_at	29091	STXBP6	NM_014178	34341685	0.022	0.2098	2.0819	0	3	3	0	0	1.0579	8.8744	7.8165	471.457	230.606	351.031	0.0278	0.1472	4.3808	3
DB296057	11757872_s_at	5359	PLSCR1	NM_021105	34462491	0.0026	0.1028	2.0828	0	3	3	0	0	1.0585	6.8399	5.7814	115.164	55.3742	85.2691	0.0335	0.0411	6.7114	4
AK092336	11754805_a_at	23514	KIAA0146	NM_001080394	34459424	0.003	0.1087	2.0829	0	3	3	0	0	1.0586	7.2001	6.1415	147.18	71.0167	109.099	0.006	0.0366	8.8811	3
NM_000114	11734459_x_at	1908	EDN3	NM_000114	34410862	0.0034	0.1132	2.0831	0	3	3	0	0	1.0587	5.7398	4.6811	53.7588	25.8636	39.8112	0.0365	0.0502	6.2262	4
AK301350	11727466_a_at	2553	GABPB1	NM_002041	34365794	0.0143	0.1841	2.0831	0	3	3	0	0	1.0587	5.7295	4.6708	53.7086	25.9575	39.833	0.0788	0.1165	4.1494	4
AF068286	11753269_a_at	25778	DSTYK	NM_015375	34457888	0.033	0.237	2.0842	0	3	3	0	0	1.0595	5.9488	4.8893	63.019	30.6902	46.8546	0.1213	0.2084	3.1961	4
AF087895	11746213_a_at	80227	PAAF1	NM_001267803	34450832	0.0081	0.1548	2.0846	0	3	3	0	0	1.0597	7.772	6.7122	220.878	106.165	163.521	0.0637	0.0777	4.8823	4
NM_003135	11758864_at	6728	SRP19	NM_001204193	34463483	0.0019	0.0927	2.0848	0	3	3	0	0	1.0599	7.5294	6.4695	185.363	89.2341	137.298	0.0207	0.0429	7.2795	4
BX336122	11743593_at	27292	DIMT1	NM_014473	34448212	0.0197	0.2028	2.0863	0	3	3	0	0	1.061	7.9675	6.9065	253.993	122.808	188.4	0.0959	0.1424	3.7644	4
NM_024668	11725114_x_at	404734	ANKHD1 /// ANKHD1-EIF4EBP3	NM_001197030	34343222	0.0116	0.1739	2.0869	0	3	3	0	0	1.0614	7.4326	6.3712	173.233	84.0727	128.653	0.0169	0.0933	5.538	3
AU152105	11758440_s_at	64864	RFX7	NM_022841	34463059	0.0079	0.1532	2.0877	0	3	3	0	0	1.0619	5.2997	4.2378	39.9643	19.0225	29.4934	0.0894	0.0498	4.9289	4
AL832115	11746020_a_at	80745	THUMPD2	NM_025264	34450639	0	0.0293	2.0878	0	3	3	0	0	1.062	6.9614	5.8995	124.683	59.7494	92.2162	0.003	0.006	19.4618	4
NM_001142281	11741433_a_at	372	ARCN1	NM_001142281	34444836	0.0117	0.1742	2.0888	0	3	3	0	0	1.0627	11.2726	10.2099	2474.46	1191.9	1833.18	0.0012	0.0391	9.165	2
BC030702	11759817_at	79648	MCPH1	NM_001172574	34464436	0.0087	0.1588	2.0892	0	3	3	0	0	1.063	6.0905	5.0275	68.3063	33.0108	50.6585	0.015	0.0751	6.133	3
DB526316	11758707_s_at	375484	C5orf25	NM_198567	34463326	0.0111	0.1718	2.09	0	3	3	0	0	1.0635	9.4343	8.3708	701.02	332.478	516.749	0.0802	0.0273	5.6185	3
AK300748	11748128_a_at	81034	SLC25A32	NM_030780	34452747	0.0375	0.2465	2.0902	0	3	3	0	0	1.0637	7.0141	5.9504	130.222	64.1131	97.1676	0.0475	0.2186	3.5713	3
NM_001135146	11724252_s_at	64116	SLC39A8	NM_001135146	34338056	0.0139	0.1829	2.0907	0	3	3	0	0	1.064	7.6411	6.5772	203.476	96.5664	150.021	0.1258	0.0683	4.183	4
BC042877	11730986_at	157869	SBSPON	NM_153225	34389889	0.0363	0.2449	2.0919	0	3	3	0	0	1.0648	8.4369	7.3721	353.986	171.099	262.543	0.1405	0.2139	3.0981	4
NM_015170	11737874_a_at	23213	SULF1	NM_001128204	34429777	0.0131	0.1801	2.0929	0	3	3	0	0	1.0655	6.9276	5.8621	123.49	58.4854	90.9875	0.0863	0.0352	5.296	3
AK299113	11734065_a_at	272	AMPD3	NM_000480	34409255	0.0391	0.2503	2.093	0	3	3	0	0	1.0656	5.0805	4.0149	34.1754	16.6969	25.4361	0.0647	0.2115	3.5117	3
AK300176	11745302_a_at	10948	STARD3	NM_001165937	34449921	0.0003	0.0553	2.094	0	3	3	0	0	1.0663	8.9051	7.8388	480.261	229.464	354.863	0.0112	0.0145	11.5231	4
U82164	11745958_a_at	4267	CD99	NM_001122898	34450577	0.024	0.2158	2.0943	0	3	3	0	0	1.0665	11.4247	10.3582	2752.4	1329.51	2040.96	0.0077	0.0773	6.3347	2
NM_004095	11718284_x_at	1978	EIF4EBP1	NM_004095	34266633	0.0473	0.2642	2.0944	0	3	3	0	0	1.0665	10.5698	9.5032	1523.09	743.525	1133.31	0.0129	0.1607	4.4341	2
NM_020772	11718965_s_at	57532	NUFIP2	NM_020772	34277326	0.017	0.1939	2.0955	0	3	3	0	0	1.0673	9.5996	8.5323	792.561	375.903	584.232	0.1287	0.0918	3.9365	4
NM_007147	11727183_at	7728	ZNF175	NM_007147	34363364	0.0039	0.1195	2.0958	0	3	3	0	0	1.0675	5.4605	4.3931	44.2489	21.2367	32.7428	0.0306	0.0647	5.9873	4
NM_007046	11729870_x_at	11117	EMILIN1	NM_007046	34383773	0.0026	0.1027	2.0961	0	3	3	0	0	1.0677	7.0654	5.9976	134.517	64.4042	99.4605	0.0272	0.0486	6.7179	4
NM_023073	11734090_s_at	65250	C5orf42	NM_023073	34409465	0.0077	0.1506	2.0975	0	3	3	0	0	1.0687	5.2264	4.1577	37.5944	17.8489	27.7216	0.0264	0.0001	11.366	2
DB295847	11735089_a_at	7786	MAP3K12	NM_001193511	34413992	0.0014	0.0854	2.0977	0	3	3	0	0	1.0688	5.775	4.7062	54.9159	26.2554	40.5857	0.0182	0.0368	7.8978	4
NM_198494	11735348_a_at	339559	ZNF642	NM_198494	34415216	0.0418	0.2542	2.0981	0	3	3	0	0	1.0691	4.5382	3.4691	23.9782	11.2151	17.5966	0.2103	0.0825	3.4222	3
NM_000046	11731768_x_at	411	ARSB	NM_000046	34395203	0.0004	0.0616	2.0985	0	3	3	0	0	1.0694	6.7645	5.6951	108.777	51.8769	80.3269	0.0034	0.0084	17.1023	3
CA426180	11743316_x_at	1488	CTBP2	NM_001083914	34447935	0.0112	0.1721	2.0988	0	3	3	0	0	1.0696	9.7524	8.6829	865.946	416.733	641.339	0.0242	0.0849	5.6077	3
AK291297	11724220_s_at	4674	NAP1L2	NM_021963	34337973	0.0162	0.1912	2.0997	0	3	3	0	0	1.0702	4.1392	3.069	17.9884	8.5129	13.2507	0.1247	0.0905	3.9955	4
AI922854	11736077_a_at	91754	NEK9	NM_033116	34419480	0.045	0.26	2.1	0	3	3	0	0	1.0704	9.095	8.0246	547.787	267.244	407.515	0.0108	0.155	4.5535	2
AK054568	11733925_a_at	83732	RIOK1	NM_031480	34408828	0.0241	0.2161	2.1002	0	3	3	0	0	1.0705	7.2352	6.1647	150.736	72.6726	111.704	0.0029	0.0833	6.318	2
AK294423	11730356_at	23704	KCNE4	NM_080671	34386759	0.0424	0.2552	2.1008	0	3	3	0	0	1.0709	6.9513	5.8803	128.209	59.5918	93.9007	0.2247	0.0724	3.4031	3
AW118587	11758473_s_at	6935	ZEB1	NM_001128128	34463092	0.0387	0.2492	2.1014	0	3	3	0	0	1.0713	5.5441	4.4728	47.0484	22.9651	35.0067	0.0517	0.2251	3.5275	3
AI307216	11756170_a_at	159013	CXorf38	NM_144970	34460789	0.0208	0.2058	2.1018	0	3	3	0	0	1.0716	6.2866	5.215	79.6644	37.8438	58.7541	0.1324	0.1189	3.7026	4
AF134838	11720386_x_at	9902	MRC2	NM_006039	34296289	0.0266	0.2238	2.102	0	3	3	0	0	1.0718	6.411	5.3392	87.4547	40.6871	64.0709	0.1752	0.0321	4.0772	3
AI144463	11743935_a_at	2245	FGD1	NM_004463	34448554	0.002	0.0952	2.1022	0	3	3	0	0	1.0719	6.414	5.3421	85.5852	40.85	63.2176	0.0227	0.0448	7.149	4
BU630777	11727797_at	54602	NDFIP2	NM_001161407	34368746	0.0162	0.1914	2.1039	0	3	3	0	0	1.073	9.4748	8.4017	711.545	341.4	526.473	0.0003	0.0573	7.7496	2
BC127948	11753138_a_at	392255	GDF6	NM_001001557	34457757	0.0151	0.1874	2.1044	0	3	3	0	0	1.0734	5.4227	4.3493	43.6733	20.4525	32.0629	0.1144	0.0217	5.0405	3
BG745075	11754246_x_at	26986	PABPC1	NM_002568	34458865	0.0084	0.1565	2.106	0	3	3	0	0	1.0745	12.2066	11.1321	4796.39	2263.98	3530.19	0.0944	0.0532	4.8444	4
NM_025000	11728862_at	80067	DCAF17	NM_001164821	34374765	0.0413	0.2536	2.106	0	3	3	0	0	1.0745	7.2477	6.1731	157.35	72.8891	115.12	0.2281	0.0651	3.4376	3
NM_018225	11730284_x_at	55234	SMU1	NM_018225	34386226	0.0017	0.0901	2.1061	0	3	3	0	0	1.0746	5.0264	3.9518	32.7107	15.4919	24.1013	0.0229	0.007	10.7642	3
NM_181332	11741131_a_at	57502	NLGN4X	NM_020742	34444034	0.0267	0.2239	2.1061	0	3	3	0	0	1.0746	6.757	5.6824	109.138	52.6008	80.8692	0.0573	0.1514	4.0742	3
NM_016352	11729128_at	51200	CPA4	NM_001163446	34376200	0.0153	0.1879	2.1063	0	3	3	0	0	1.0747	7.4123	6.3376	174.024	81.7886	127.906	0.1411	0.0686	4.0644	4
AK303272	11747932_x_at	51176	LEF1	NM_001130713	34452551	0.0015	0.0866	2.1071	0	3	3	0	0	1.0753	5.0097	3.9345	32.3104	15.3891	23.8498	0.0183	0.0395	7.7448	4
DQ778739	11753588_x_at	57142	RTN4	NM_007008	34458207	0.0482	0.2651	2.1072	0	3	3	0	0	1.0753	11.4769	10.4016	2931.14	1409.53	2170.34	0.1862	0.2521	2.8132	4
NM_015906	11720259_a_at	51592	TRIM33	NM_015906	34295162	0.0352	0.242	2.1084	0	3	3	0	0	1.0761	9.0373	7.9611	526.474	254.06	390.267	0.0127	0.1165	5.1847	2
DB355060	11724241_at	6925	TCF4	NM_001083962	34338045	0.0088	0.1593	2.1088	0	3	3	0	0	1.0764	5.8159	4.7395	56.8128	27.1483	41.9805	0.0544	0.098	4.7756	4
BC029619	11743164_x_at	466	ATF1	NM_005171	34447783	0.0483	0.2655	2.1097	0	3	3	0	0	1.077	7.4445	6.3674	179.007	86.5267	132.767	0.1632	0.2775	2.8103	4
AK090938	11759532_at	81608	FIP1L1	NM_001134937	34464151	0.02	0.2034	2.1109	0	3	3	0	0	1.0778	5.4568	4.3789	44.1859	21.2285	32.7072	0.0388	0.1304	4.5387	3
AA528075	11757997_s_at	4942	OAT	NM_000274	34462616	0.0058	0.1366	2.111	0	3	3	0	0	1.0779	12.583	11.505	6180.41	2941.58	4560.99	0.045	0.0757	5.3734	4
AK296436	11747650_a_at	10489	LRRC41	NM_006369	34452269	0.0133	0.181	2.111	0	3	3	0	0	1.0779	8.7531	7.6751	439.975	206.472	323.223	0.1285	0.0658	4.235	4
NM_001143887	11724192_at	9318	COPS2	NM_001143887	34337945	0.0069	0.1457	2.1133	0	3	3	0	0	1.0795	7.6134	6.5339	196.447	93.5179	144.983	0.0202	0.0586	6.6622	3
AI962897	11723667_at	10512	SEMA3C	NM_006379	34334070	0.0179	0.1964	2.1144	0	3	3	0	0	1.0803	6.5414	5.4611	93.7443	44.8653	69.3048	0.0391	0.1174	4.7292	3
NM_198449	11722888_s_at	133418	EMB /// EMBP1	NM_198449	34327291	0.0213	0.2076	2.115	0	3	3	0	0	1.0807	9.3031	8.2224	641.566	306.187	473.876	0.094	0.1651	3.6773	4
AK291183	11742936_a_at	80746	TSEN2	NM_001145392	34447555	0.0411	0.2533	2.1159	0	3	3	0	0	1.0812	6.5882	5.5069	97.353	47.0001	72.1766	0.0753	0.2201	3.4457	3
NM_002147	11722977_at	3215	HOXB5	NM_002147	34328065	0.0236	0.2144	2.1162	0	3	3	0	0	1.0815	5.8427	4.7612	58.8706	27.5828	43.2267	0.1661	0.1111	3.5582	4
NM_024955	11733094_s_at	80020	FOXRED2	NM_001102371	34403997	0.0122	0.1759	2.1163	0	3	3	0	0	1.0815	7.5987	6.5171	196.06	93.2944	144.678	0.0741	0.112	4.3417	4
BX413854	11732205_x_at	4673	NAP1L1	NM_004537	34397763	0.0012	0.0817	2.1168	0	3	3	0	0	1.0819	10.1814	9.0996	1164.62	551.7	858.159	0.0181	0.0347	8.1557	4
NM_004794	11732962_a_at	9363	RAB33A	NM_004794	34403365	0.0325	0.2359	2.1171	0	3	3	0	0	1.0821	4.8967	3.8146	30.1417	14.4693	22.3055	0.0739	0.1725	3.7753	3
NM_078467	11715388_s_at	1026	CDKN1A	NM_000389	34169752	0.0091	0.1611	2.1188	0	3	3	0	0	1.0832	11.9032	10.82	3874.74	1814.12	2844.43	0.0749	0.0215	6.044	3
NM_004999	11715911_at	4646	MYO6	NM_004999	34189950	0.0169	0.1938	2.1188	0	3	3	0	0	1.0833	8.8906	7.8073	482.175	228.484	355.329	0.0958	0.1308	3.9416	4
AK098802	11745854_a_at	153830	RNF145	NM_001199380	34450473	0.0468	0.2635	2.1193	0	3	3	0	0	1.0836	10.1087	9.0251	1106.28	535.156	820.72	0.012	0.1651	4.4599	2
BG338144	11742989_a_at	7430	EZR	NM_001111077	34447608	0.0154	0.1883	2.1195	0	3	3	0	0	1.0837	10.6486	9.5649	1630.4	772.022	1201.21	0.0961	0.1182	4.0547	4
AI686303	11744323_s_at	114825	PWWP2A	NM_001130864	34448942	0.0025	0.1026	2.1198	0	3	3	0	0	1.0839	9.1487	8.0648	570.037	270.013	420.025	0.0266	0.0512	6.7305	4
BF977360	11746635_a_at	51176	LEF1	NM_001130713	34451254	0.0013	0.0825	2.1204	0	3	3	0	0	1.0843	6.0788	4.9944	67.8171	31.8945	49.8558	0.0213	0.0035	11.9195	3
AB209354	11743688_at	2736	GLI2	NM_005270	34448307	0.0059	0.1376	2.1208	0	3	3	0	0	1.0846	6.8244	5.7398	114.722	53.8659	84.2941	0.0737	0.0499	5.3442	4
BG622878	11758235_s_at	10250	SRRM1	NM_005839	34462854	0.0125	0.1774	2.1212	0	3	3	0	0	1.0849	10.5754	9.4905	1526.9	724.066	1125.48	0.0045	0.0404	8.8667	2
AY167998	11753790_x_at	6487	ST3GAL3	NM_006279	34458409	0.025	0.2192	2.1219	0	3	3	0	0	1.0854	4.1453	3.0599	17.9519	8.3394	13.1457	0.0917	0.0001	6.2064	2
AI263437	11758550_x_at	203197	C9orf91	NM_153045	34463169	0.0116	0.1742	2.1224	0	3	3	0	0	1.0857	6.4384	5.3527	86.954	41.52	64.237	0.0164	0.0992	5.5305	3
CB050082	11763276_a_at	11137	PWP1	NM_007062	34467895	0.0155	0.1886	2.1224	0	3	3	0	0	1.0857	7.977	6.8913	253.34	120.776	187.058	0.0352	0.1069	4.9891	3
AB028976	11745209_a_at	23034	SAMD4A	NM_001161576	34449828	0.0473	0.2642	2.1234	0	3	3	0	0	1.0864	9.4662	8.3798	733.454	337.934	535.694	0.2445	0.0893	3.2566	3
AK299396	11752384_s_at	1291	COL6A1	NM_001848	34457003	0.0297	0.2303	2.1235	0	3	3	0	0	1.0864	12.4513	11.3649	5600.96	2682.58	4141.77	0.0007	0.1095	5.6686	2
AY601861	11762147_at	8091	HMGA2	NM_001015886	34466766	0.0477	0.2649	2.1239	0	3	3	0	0	1.0867	5.7758	4.689	56.7511	26.6938	41.7224	0.2197	0.2251	2.8224	4
AK296384	11754930_x_at	476	ATP1A1	NM_000701	34459549	0.0002	0.0476	2.1266	0	3	3	0	0	1.0886	12.4988	11.4102	5792.73	2722.22	4257.47	0.0054	0.0016	22.517	3
NM_031305	11732806_a_at	83478	ARHGAP24	NM_001025616	34401825	0.0052	0.132	2.1268	0	3	3	0	0	1.0887	4.9615	3.8728	31.3705	14.8278	23.0992	0.0426	0.0734	5.5359	4
DB379333	11743804_at	6059	ABCE1	NM_001040876	34448423	0.0405	0.2526	2.1274	0	3	3	0	0	1.0891	8.8368	7.7477	472.693	221.342	347.018	0.223	0.1763	2.9852	4
AK291857	11759823_at	6168	RPL37A	NM_000998	34464442	0.0178	0.196	2.1296	0	3	3	0	0	1.0906	6.5041	5.4136	91.3668	43.4321	67.3995	0.0421	0.1166	4.742	3
NM_015107	11719423_at	23133	PHF8	NM_001184896	34283787	0.019	0.1999	2.131	0	3	3	0	0	1.0915	7.1872	6.0957	147.223	68.4513	107.837	0.0641	0.0057	7.1596	2
BG114474	11757302_s_at	8833	GMPS	NM_003875	34461921	0.0006	0.0666	2.1312	0	3	3	0	0	1.0917	8.9224	7.8307	485.364	228.137	356.751	0.0024	0.013	15.2341	3
BU785068	11757686_x_at	55795	PCID2	NM_001127202	34462305	0.0393	0.2505	2.1325	0	3	3	0	0	1.0925	9.0938	8.0013	551.448	266.517	408.983	0.0564	0.2349	3.506	3
AK303082	11747041_x_at	10575	CCT4	NM_001256721	34451660	0.0191	0.2004	2.1327	0	3	3	0	0	1.0927	11.0189	9.9263	2081.49	997.284	1539.38	0.0191	0.1487	4.6202	3
BX431009	11757034_a_at	54437	SEMA5B	NM_001031702	34461653	0.035	0.2416	2.1329	0	3	3	0	0	1.0928	7.3621	6.2693	169.281	78.1185	123.7	0.1874	0.0787	3.6686	3
CA441598	11758391_s_at	284273	ZADH2	NM_175907	34463010	0.008	0.1541	2.1334	0	3	3	0	0	1.0931	7.0881	5.995	137.567	63.9862	100.777	0.0696	0.0201	6.3244	3
BC117278	11730312_a_at	130872	AHSA2	NM_152392	34386469	0.0241	0.2161	2.1334	0	3	3	0	0	1.0931	7.969	6.8759	251.83	120.76	186.295	0.0312	0.1687	4.2341	3
AK293903	11751952_a_at	80179	MYO19	NM_001033579	34456571	0.02	0.2034	2.1338	0	3	3	0	0	1.0934	7.5898	6.4964	194.232	92.0628	143.148	0.0521	0.1221	4.5384	3
AB029028	11754392_a_at	23272	FAM208A	NM_001112736	34459011	0.0269	0.2243	2.1345	0	3	3	0	0	1.0939	8.263	7.1691	313.222	148.433	230.827	0.1186	0.1888	3.4169	4
BC033025	11744418_a_at	84513	PPAPDC1B	NM_001102559	34449037	0.0001	0.0401	2.1355	0	3	3	0	0	1.0946	8.4517	7.3571	350.294	163.98	257.137	0.0032	0.0011	28.808	3
AI733607	11740266_at	8690	JRKL	NM_001261833	34440907	0.0047	0.1277	2.1362	0	3	3	0	0	1.0951	6.0728	4.9778	68.1034	31.7103	49.9069	0.0705	0.0406	5.691	4
NM_001039479	11716991_at	9870	KIAA0317	NM_001039479	34229284	0.0445	0.2591	2.1369	0	3	3	0	0	1.0955	7.521	6.4254	190.589	86.9962	138.793	0.2494	0.0737	3.3381	3
NM_144780	11742128_x_at	8560	DEGS1	NM_003676	34446747	0.0002	0.0476	2.1385	0	3	3	0	0	1.0966	10.5822	9.4856	1534.66	718.492	1126.58	0.0063	0.014	13.323	4
NM_020895	11716739_x_at	57655	GRAMD1A	NM_001136199	34222642	0.0239	0.2156	2.1389	0	3	3	0	0	1.0969	8.0514	6.9545	271.821	126.452	199.136	0.1614	0.1259	3.5443	4
CA771043	11723687_a_at	55603	FAM46A	NM_017633	34334230	0.0414	0.2536	2.1396	0	3	3	0	0	1.0973	9.1448	8.0475	578.196	276.963	427.58	0.1377	0.2734	2.9643	4
BU608848	11725380_at	56983	POGLUT1	NM_152305	34345151	0.0231	0.2125	2.1401	0	3	3	0	0	1.0977	6.7595	5.6618	110.8	50.9986	80.8991	0.1482	0.0469	4.3043	3
BC008750	11716798_x_at	4692	NDN	NM_002487	34224473	0.0265	0.2233	2.1405	0	3	3	0	0	1.0979	10.026	8.928	1068.19	500.487	784.336	0.145	0.162	3.4326	4
BC137068	11752334_a_at	7559	ZNF12	NM_006956	34456953	0.0042	0.122	2.1418	0	3	3	0	0	1.0988	8.0498	6.951	265.336	124.689	195.012	0.0082	0.0491	7.9495	3
BC051874	11744554_at	54677	CROT	NM_001143935	34449173	0.023	0.2121	2.1419	0	3	3	0	0	1.0989	6.5618	5.4629	96.7128	44.3924	70.5526	0.1548	0.0399	4.3126	3
U61166	11750609_a_at	6453	ITSN1	NM_001001132	34455228	0.0073	0.1478	2.1428	0	3	3	0	0	1.0995	7.9641	6.8647	250.276	117.91	184.093	0.0142	0.0708	6.5318	3
NM_152279	11728964_s_at	199704	ZNF585A /// ZNF585B	NM_152279	34375367	0.0484	0.2656	2.1429	0	3	3	0	0	1.0995	6.7612	5.6616	108.592	52.0243	80.3083	0.0069	0.1824	4.3776	2
NM_001143887	11724193_s_at	9318	COPS2	NM_001143887	34337946	0.0276	0.226	2.1431	0	3	3	0	0	1.0997	6.154	5.0543	71.2431	33.7499	52.4965	0.0027	0.1016	5.8962	2
BC142983	11725332_a_at	1514	CTSL1	NM_001257971	34344735	0.0195	0.2018	2.1438	0	3	3	0	0	1.1002	10.532	9.4318	1485.58	708.352	1096.97	0.0213	0.1514	4.5848	3
AI971668	11730339_a_at	4091	SMAD6	NM_001142861	34386641	0.0181	0.1966	2.1451	0	3	3	0	0	1.1011	7.4791	6.378	180.39	83.1879	131.789	0.0666	0.0011	7.3307	2
CR542049	11743010_at	4783	NFIL3	NM_005384	34447629	0.033	0.237	2.1464	0	3	3	0	0	1.1019	8.9267	7.8248	487.411	231.12	359.265	0.0097	0.1166	5.3688	2
NM_005901	11734015_a_at	4087	SMAD2	NM_001003652	34408929	0.0258	0.2212	2.1472	0	3	3	0	0	1.1024	7.9475	6.845	247.976	118.32	183.148	0.0288	0.1851	4.1283	3
NM_004095	11718283_a_at	1978	EIF4EBP1	NM_004095	34266581	0.0112	0.1721	2.1476	0	3	3	0	0	1.1027	9.628	8.5253	792.987	374.263	583.625	0.0139	0.1021	5.6089	3
NM_175085	11722930_x_at	2618	GART	NM_000819	34327538	0.0209	0.2062	2.1476	0	3	3	0	0	1.1027	7.4823	6.3796	183.53	84.6015	134.066	0.1702	0.0971	3.6943	4
NM_004426	11719512_s_at	1911	PHC1	NM_004426	34285024	0.0189	0.1995	2.1481	0	3	3	0	0	1.1031	7.3214	6.2183	160.527	76.2747	118.401	0.0226	0.147	4.6403	3
NM_144607	11723716_a_at	124637	CYB5D1	NM_144607	34334594	0.0062	0.1397	2.1495	0	3	3	0	0	1.104	8.8661	7.7621	471.235	217.546	344.39	0.0635	0.0133	6.8988	3
NM_001135811	11716746_a_at	58516	FAM60A	NM_001135811	34222743	0.0356	0.2426	2.1498	0	3	3	0	0	1.1042	9.9212	8.817	976.174	468.934	722.554	0.0436	0.2315	3.6459	3
BC000055	11715651_s_at	11167	FSTL1	NM_007085	34181554	0.003	0.1079	2.1511	0	3	3	0	0	1.1051	12.6186	11.5136	6316.57	2952.78	4634.67	0.0277	0.0601	6.461	4
CN346153	11757290_s_at	1290	COL5A2	NM_000393	34461909	0.0313	0.2336	2.1514	0	3	3	0	0	1.1053	11.5983	10.4931	3100.85	1470.24	2285.55	0.0005	0.1197	5.5205	2
NM_015375	11723118_a_at	25778	DSTYK	NM_015375	34329398	0.0019	0.0927	2.1518	0	3	3	0	0	1.1055	6.4976	5.3921	90.4732	42.1727	66.323	0.0078	0.0261	10.4051	3
NM_173529	11729885_at	162681	C18orf54	NM_173529	34383945	0.0082	0.155	2.1534	0	3	3	0	0	1.1066	5.3299	4.2233	40.6398	18.9358	29.7878	0.067	0.0875	4.8769	4
BC130612	11717180_at	4952	OCRL	NM_000276	34235420	0.0147	0.1857	2.1534	0	3	3	0	0	1.1066	7.9718	6.8652	252.539	118.609	185.574	0.0363	0.1061	5.0787	3
NM_003338	11723042_at	7321	UBE2D1	NM_001204880	34328445	0.0057	0.1362	2.1535	0	3	3	0	0	1.1067	7.8961	6.7895	239.776	112.07	175.923	0.0419	0.0845	5.3911	4
NM_014579	11728506_at	29986	SLC39A2	NM_001256588	34372909	0.0086	0.1584	2.1571	0	3	3	0	0	1.1091	5.7187	4.6096	53.2238	24.5307	38.8772	0.0683	0.0292	6.1518	3
AK095966	11754786_s_at	54587	MXRA8	NM_032348	34459405	0.0495	0.2672	2.1594	0	3	3	0	0	1.1106	8.7251	7.6144	424.269	201.595	312.932	0.0165	0.1814	4.3241	2
NM_001134439	11737040_s_at	90102	PHLDB2	NM_001134437	34423407	0.0104	0.1677	2.1595	0	3	3	0	0	1.1107	10.6351	9.5245	1613.18	738.674	1175.93	0.0929	0.0189	5.7542	3
NM_004996	11719422_s_at	4363	ABCC1	NM_004996	34283786	0.0003	0.0553	2.1597	0	3	3	0	0	1.1108	8.424	7.3132	344.235	159.384	251.809	0.0141	0.0137	11.5251	4
AK296107	11753992_a_at	60681	FKBP10	NM_021939	34458611	0.0403	0.2523	2.1607	0	3	3	0	0	1.1115	9.3716	8.2601	670.44	317.59	494.015	0.0764	0.2313	3.4707	3
BM683074	11736260_a_at	8082	SSPN	NM_001135823	34420355	0.0267	0.224	2.1615	0	3	3	0	0	1.112	4.9536	3.8416	31.0325	14.5447	22.7886	0.0094	0.0938	5.9948	2
AK299546	11752771_a_at	51363	CHST15	NM_014863	34457390	0.0271	0.2253	2.1617	0	3	3	0	0	1.1122	5.3142	4.202	40.801	18.8419	29.8214	0.1654	0.1545	3.4059	4
NM_182522	11731359_a_at	151647	FAM19A4	NM_001005527	34392249	0.0341	0.2399	2.1617	0	3	3	0	0	1.1122	7.618	6.5058	202.975	93.246	148.11	0.2175	0.1539	3.1611	4
AF411215	11753255_a_at	5650	KLK7	NM_001207053	34457874	0.0119	0.1749	2.1625	0	3	3	0	0	1.1127	6.9951	5.8824	129.036	60.0848	94.5604	0.0735	0.1205	4.3757	4
NM_004705	11735730_s_at	5612	PRKRIR	NM_004705	34417160	0.0215	0.208	2.164	0	3	3	0	0	1.1137	9.0147	7.901	524.535	246.442	385.488	0.0914	0.1858	3.6637	4
BM980523	11759401_at	7329	UBE2I	NM_003345	34464020	0.0204	0.2047	2.1644	0	3	3	0	0	1.114	9.2376	8.1236	604.154	282.296	443.225	0.0051	0.0733	6.8939	2
EU732756	11745697_a_at	1124	CHN2	NM_001039936	34450316	0.0241	0.216	2.1662	0	3	3	0	0	1.1152	5.3339	4.2187	40.7048	19.0776	29.8912	0.059	0.149	4.2352	3
NM_018602	11718617_a_at	55466	DNAJA4	NM_001130182	34272520	0.025	0.2192	2.1663	0	3	3	0	0	1.1152	6.345	5.2298	82.046	38.4404	60.2432	0.0568	0.1571	4.1768	3
AY134745	11729655_a_at	4087	SMAD2	NM_001003652	34382300	0.0414	0.2537	2.1673	0	3	3	0	0	1.1159	7.571	6.455	191.339	91.6068	141.473	0.0402	0.2766	3.4345	3
AW316540	11758578_s_at	121536	AEBP2	NM_001114176	34463197	0.0044	0.1245	2.1718	0	3	3	0	0	1.1189	6.5446	5.4257	94.2849	43.328	68.8064	0.0608	0.0505	5.8092	4
BX538132	11755331_a_at	287	ANK2	NM_001127493	34459950	0.0244	0.217	2.172	0	3	3	0	0	1.119	5.045	3.926	33.5207	15.7294	24.625	0.0978	0.2049	3.5228	4
BC051303	11736664_a_at	122953	JDP2	NM_001135047	34422067	0.0285	0.2281	2.1721	0	3	3	0	0	1.1191	7.943	6.8239	252.88	116.543	184.712	0.1628	0.1716	3.3522	4
BC026212	11717923_s_at	10413	YAP1	NM_001130145	34259311	0.0118	0.1744	2.1725	0	3	3	0	0	1.1194	10.8018	9.6824	1794.88	833.055	1313.97	0.035	0.0892	5.5009	3
NM_003222	11726192_at	7022	TFAP2C	NM_003222	34352839	0.0016	0.0885	2.1728	0	3	3	0	0	1.1196	6.7058	5.5862	105.106	48.2077	76.6571	0.0435	0.0216	7.6037	4
AK303238	11746700_s_at	9452	ITM2A	NM_001171581	34451319	0.0085	0.1573	2.1735	0	3	3	0	0	1.12	6.888	5.768	120.007	55.1925	87.5996	0.0812	0.0803	4.8285	4
BQ001780	11730289_a_at	394	ARHGAP5	NM_001030055	34386238	0.0342	0.2399	2.1762	0	3	3	0	0	1.1218	8.2012	7.0794	295.924	140.751	218.338	0.0345	0.241	3.7021	3
NM_006242	11724927_at	5509	PPP1R3D	NM_006242	34341830	0.041	0.2532	2.1766	0	3	3	0	0	1.1221	5.2701	4.1481	38.9519	18.5049	28.7284	0.0588	0.2591	3.4467	3
CR457384	11754104_x_at	23423	TMED3	NM_007364	34458723	0.0492	0.267	2.1772	0	3	3	0	0	1.1225	10.6578	9.5353	1615.66	767.382	1191.52	0.0006	0.2002	4.339	2
BX648822	11754233_a_at	22995	CEP152	NM_001194998	34458852	0.0465	0.2633	2.1774	0	3	3	0	0	1.1226	6.3286	5.206	81.4249	38.4246	59.9247	0.0823	0.2693	3.2792	3
AK291760	11734158_a_at	57531	HACE1	NM_020771	34409633	0.0207	0.2054	2.1778	0	3	3	0	0	1.1229	5.9952	4.8723	65.3844	29.4262	47.4053	0.1594	0.0288	4.4839	3
AA495988	11718677_at	23731	TMEM245	NM_001099734	34273080	0.0201	0.2039	2.1787	0	3	3	0	0	1.1235	10.4395	9.316	1388.69	645.633	1017.16	0.0002	0.0783	6.9437	2
BC142957	11737166_at	340120	ANKRD34B	NM_001004441	34424569	0.0118	0.1744	2.179	0	3	3	0	0	1.1236	3.9155	2.7918	15.3056	6.9656	11.1356	0.0877	0.0375	5.5005	3
AK296992	11745804_s_at	3987	LIMS1	NM_001193482	34450423	0.0133	0.181	2.1793	0	3	3	0	0	1.1239	10.5188	9.3949	1467.66	678.377	1073.02	0.0024	0.0491	8.5796	2
NM_006717	11720101_s_at	10927	SPIN1	NM_006717	34293504	0.0347	0.2411	2.1812	0	3	3	0	0	1.1251	11.0443	9.9192	2130.52	1005.85	1568.18	0.0539	0.2261	3.6823	3
NM_031477	11721355_a_at	83719	YPEL3	NM_001145524	34311220	0.0445	0.2591	2.1818	0	3	3	0	0	1.1255	8.1985	7.0729	303.731	139.869	221.8	0.2205	0.234	2.8917	4
NM_152680	11731603_at	201799	TMEM154	NM_152680	34393938	0.023	0.2121	2.1826	0	3	3	0	0	1.126	5.4081	4.282	43.0918	20.0486	31.5702	0.0959	0.1993	3.5894	4
AK301599	11761241_at	10916	MAGED2	NM_014599	34465860	0.0426	0.2554	2.1826	0	3	3	0	0	1.126	7.3252	6.1992	164.079	77.3325	120.706	0.1396	0.3018	2.9357	4
NM_007114	11724753_at	7110	TMF1	NM_007114	34341156	0.0419	0.2548	2.185	0	3	3	0	0	1.1276	8.0523	6.9247	277.86	124.692	201.276	0.2699	0.1682	2.9506	4
AF395731	11732263_a_at	9727	RAB11FIP3	NM_001142272	34398166	0.0331	0.2371	2.1853	0	3	3	0	0	1.1278	9.059	7.9312	534.411	249.017	391.714	0.0124	0.1203	5.3622	2
BC019341	11759728_at	10802	SEC24A	NM_001252231	34464347	0.0327	0.2362	2.1858	0	3	3	0	0	1.1282	6.4541	5.3259	88.2612	41.5144	64.8878	0.0426	0.2262	3.7689	3
CR407647	11725325_a_at	6302	TSPAN31	NM_005981	34344728	0.016	0.1904	2.1878	0	3	3	0	0	1.1295	6.4237	5.2942	86.1906	40.1058	63.1482	0.025	0.1324	4.9312	3
AI523864	11724509_a_at	5366	PMAIP1	NM_021127	34339371	0.0081	0.1544	2.1885	0	3	3	0	0	1.13	7.1485	6.0185	143.97	65.5451	104.758	0.0888	0.0709	4.8969	4
U02081	11718576_s_at	10276	NET1	NM_001047160	34271631	0.0299	0.2308	2.1892	0	3	3	0	0	1.1304	8.2026	7.0722	295.117	137.028	216.072	0.0111	0.109	5.6499	2
BC008590	11726289_at	65983	GRAMD3	NM_001146319	34353412	0.014	0.1835	2.1906	0	3	3	0	0	1.1314	8.6137	7.4824	393.471	182.269	287.87	0.0283	0.1153	5.1716	3
U22398	11729118_a_at	1028	CDKN1C	NM_000076	34376174	0.0157	0.1896	2.1908	0	3	3	0	0	1.1315	12.1188	10.9873	4466.72	2071.74	3269.23	0.0265	0.1295	4.961	3
AY240961	11718549_a_at	3609	ILF3	NM_001137673	34271118	0.0385	0.2488	2.1923	0	3	3	0	0	1.1324	10.0291	8.8967	1044.91	489.262	767.087	0.0003	0.1569	4.9464	2
AW873040	11743863_a_at	490	ATP2B1	NM_001001323	34448482	0.0386	0.249	2.1934	0	3	3	0	0	1.1332	7.3046	6.1714	161.561	75.5544	118.558	0.1393	0.2792	3.0338	4
AW958593	11722839_at	55646	LYAR	NM_001145725	34326742	0.0162	0.1914	2.1943	0	3	3	0	0	1.1338	7.4664	6.3326	180.617	80.8741	130.745	0.1388	0.0214	4.9051	3
AK292030	11737836_a_at	26012	NELF	NM_001130969	34429449	0.0312	0.2333	2.1943	0	3	3	0	0	1.1338	6.4931	5.3594	93.0677	41.9656	67.5167	0.2189	0.1448	3.2563	4
DB376791	11757979_x_at	8560	DEGS1	NM_003676	34462598	0.014	0.1833	2.1956	0	3	3	0	0	1.1346	10.0855	8.9508	1086.96	499.077	793.017	0.0026	0.0525	8.3769	2
NM_001135024	11740371_s_at	8050	PDHX	NM_001135024	34441274	0.0395	0.2508	2.1958	0	3	3	0	0	1.1348	8.188	7.0533	295.022	138.392	216.707	0.07	0.2456	3.4988	3
BX092689	11763266_at	84498	FAM120B	NM_032448	34467885	0.0483	0.2655	2.197	0	3	3	0	0	1.1356	7.2568	6.1213	154.282	73.3	113.791	0.0558	0.3156	3.2278	3
AK296146	11745925_at	220930	ZEB1-AS1	NR_024284	34450544	0.0181	0.1966	2.1973	0	3	3	0	0	1.1357	5.2042	4.0684	36.8668	16.9701	26.9184	0.0003	0.0718	7.326	2
BC036301	11734004_x_at	162967	TMEM192 /// ZNF320	NM_001100389	34408918	0.0388	0.2493	2.1975	0	3	3	0	0	1.1358	9.7658	8.63	875.874	414.428	645.151	0.0379	0.2736	3.525	3
BC073840	11763336_at	222161	DKFZP586I1420	NR_002186	34467955	0.0186	0.1984	2.1978	0	3	3	0	0	1.136	9.2567	8.1206	612.124	281.367	446.745	0.0043	0.0697	7.2333	2
BX537394	11759084_a_at	64924	SLC30A5	NM_001251969	34463703	0.0493	0.2671	2.201	0	3	3	0	0	1.1381	5.8772	4.739	59.405	28.157	43.781	0.066	0.3132	3.2011	3
NM_004741	11715697_a_at	9221	NOLC1	NM_004741	34183100	0.0134	0.1811	2.2012	0	3	3	0	0	1.1383	10.2181	9.0798	1204.44	554.397	879.42	0.0722	0.1451	4.2298	4
NM_001010891	11723115_s_at	345778	MTX3	NM_001010891	34329386	0.003	0.1087	2.2018	0	3	3	0	0	1.1387	8.6237	7.485	397.083	180.71	288.897	0.0407	0.0535	6.4271	4
NM_001143998	11717752_s_at	6397	SEC14L1	NM_001039573	34254887	0.0166	0.1921	2.202	0	3	3	0	0	1.1388	8.2298	7.091	303.049	136.444	219.746	0.0611	0.0051	7.6716	2
BC136779	11760540_at	442213	PTCHD4	NM_001013732	34465159	0.0062	0.1391	2.2027	0	3	3	0	0	1.1393	4.8058	3.6665	28.3819	12.7889	20.5854	0.0953	0.0446	5.2755	4
AK295243	11748979_a_at	7073	TIAL1	NM_001033925	34453598	0.044	0.2581	2.2027	0	3	3	0	0	1.1393	8.9267	7.7874	488.127	227.01	357.569	0.0186	0.1648	4.6075	2
NM_018482	11717282_at	50807	ASAP1	NM_001247996	34238685	0.0353	0.242	2.205	0	3	3	0	0	1.1408	10.0877	8.947	1130.58	504.366	817.472	0.2566	0.1426	3.1271	4
BC056884	11750006_a_at	55744	COA1	NM_018224	34454625	0.0489	0.2664	2.2052	0	3	3	0	0	1.1409	8.3492	7.2083	329.117	156.122	242.62	0.0559	0.3227	3.212	3
NM_032936	11718693_at	85025	TMEM60	NM_032936	34273556	0.0033	0.1118	2.2053	0	3	3	0	0	1.141	7.2747	6.1338	155.046	70.7123	112.879	0.0078	0.0447	8.6253	3
NM_033632	11725751_a_at	55294	FBXW7	NM_001013415	34348537	0.0004	0.0578	2.2085	0	3	3	0	0	1.1431	7.8623	6.7192	232.773	105.535	169.154	0.002	0.0102	17.9655	3
AK303260	11761319_x_at	399491	LOC399491	XR_111644	34465938	0.0029	0.1079	2.2089	0	3	3	0	0	1.1433	6.6471	5.5037	100.732	45.8223	73.2772	0.0323	0.0614	6.4693	4
AK124268	11755557_a_at	57531	HACE1	NM_020771	34460176	0.0028	0.1058	2.2093	0	3	3	0	0	1.1436	6.1828	5.0393	73.0414	33.1893	53.1154	0.034	0.057	6.5681	4
AB046856	11754329_a_at	26115	TANC2	NM_015623	34458948	0.0003	0.0536	2.2096	0	3	3	0	0	1.1438	7.2493	6.1055	152.202	68.9432	110.573	0.0022	0.0079	19.7062	3
CR457384	11754102_a_at	23423	TMED3	NM_007364	34458721	0.0475	0.2646	2.213	0	3	3	0	0	1.146	11.4313	10.2853	2764.28	1289.51	2026.9	0.0059	0.1955	4.4232	2
BC114620	11722429_s_at	5493	PPL	NM_002705	34323332	0.0433	0.2568	2.2132	0	3	3	0	0	1.1462	6.7773	5.6312	113.301	51.572	82.4365	0.2162	0.2467	2.9179	4
BM996477	11763278_s_at	26127	FGFR1OP2	NM_001171887	34467897	0.0159	0.1902	2.2141	0	3	3	0	0	1.1467	8.8822	7.7355	482.363	217.129	349.746	0.1321	0.1124	4.016	4
NM_018004	11728022_a_at	55076	TMEM45A	NM_018004	34369925	0.0026	0.1031	2.2143	0	3	3	0	0	1.1469	9.3321	8.1852	645.333	292.8	469.067	0.0079	0.0371	9.3672	3
BU686852	11739761_a_at	9071	CLDN10	NM_001160100	34438534	0.0027	0.1051	2.2146	0	3	3	0	0	1.147	6.6084	5.4614	98.3289	44.3582	71.3436	0.0485	0.0415	6.6204	4
BF439837	11757861_a_at	10194	TSHZ1	NM_005786	34462480	0.0121	0.1752	2.2152	0	3	3	0	0	1.1474	7.4741	6.3266	181.688	81.2551	131.471	0.131	0.0773	4.3544	4
BE965760	11739727_x_at	4673	NAP1L1	NM_004537	34438130	0.0011	0.0792	2.2155	0	3	3	0	0	1.1476	11.7716	10.6239	3512.61	1584.86	2548.74	0.0287	0.0265	8.4597	4
NM_007021	11716520_at	11067	C10orf10	NM_007021	34214077	0.0481	0.2651	2.2156	0	3	3	0	0	1.1477	8.5866	7.4389	385.035	178.667	281.851	0.0099	0.1949	4.3925	2
NM_005875	11717247_a_at	10289	EIF1B	NM_005875	34237150	0.0326	0.2362	2.2159	0	3	3	0	0	1.1479	10.3757	9.2278	1344.79	620.564	982.675	0.0735	0.2045	3.7712	3
AK303410	11732396_a_at	57560	IFT80	NM_001190241	34398759	0.0288	0.2287	2.2166	0	3	3	0	0	1.1484	6.356	5.2076	82.4539	38.2877	60.3708	0.0404	0.2118	3.9602	3
AK054581	11722505_s_at	116159	CYYR1	NM_052954	34324408	0.0173	0.1949	2.2169	0	3	3	0	0	1.1486	5.2841	4.1356	39.894	17.6323	28.7631	0.1529	0.0198	4.7861	3
NM_001040438	11715978_a_at	50854	C6orf48	NM_001040437	34191853	0.0043	0.1237	2.2173	0	3	3	0	0	1.1488	11.8111	10.6623	3597.79	1635.62	2616.71	0.0078	0.0563	7.8596	3
BX413854	11732204_a_at	4673	NAP1L1	NM_004537	34397719	0.0031	0.1088	2.2174	0	3	3	0	0	1.1488	10.1557	9.0068	1147.43	519.578	833.502	0.036	0.0605	6.4032	4
NM_014400	11731579_a_at	27076	LYPD3	NM_014400	34392982	0.0198	0.2029	2.2184	0	3	3	0	0	1.1495	7.7836	6.6341	225.936	99.7131	162.825	0.1661	0.0245	4.5607	3
AA463626	11759217_at	7473	WNT3	NM_030753	34463836	0.0299	0.2308	2.2187	0	3	3	0	0	1.1497	7.2586	6.1089	154.597	71.1439	112.87	0.0578	0.2029	3.9005	3
NM_001846	11715452_s_at	1284	COL4A2	NM_001846	34172822	0.0226	0.2108	2.2194	0	3	3	0	0	1.1502	12.0423	10.8921	4289.79	1956.48	3123.13	0.1109	0.1941	3.6073	4
AK298288	11751598_a_at	29952	DPP7	NM_013379	34456217	0.0032	0.1104	2.22	0	3	3	0	0	1.1505	10.1006	8.9501	1104.3	499.671	801.986	0.0352	0.064	6.3267	4
NM_020299	11724489_s_at	441282	AKR1B10 /// AKR1B15	NM_001080538	34339059	0.0092	0.1613	2.2217	0	3	3	0	0	1.1516	6.6393	5.4877	101.03	45.5125	73.2713	0.0861	0.0929	4.7151	4
M24895	11744433_x_at	279	ACTG1P4 /// AMY2A /// AMY2B	NM_000699	34449052	0.0008	0.0727	2.2234	0	3	3	0	0	1.1527	4.9611	3.8084	31.2764	14.0627	22.6696	0.0252	0.0237	9.028	4
BU429719	11743325_a_at	152137	CCDC50	NM_174908	34447944	0.0268	0.2241	2.2243	0	3	3	0	0	1.1533	7.0282	5.8749	130.62	59.6696	95.145	0.0044	0.1069	5.9881	2
BC058917	11724585_a_at	6857	SYT1	NM_001135805	34339505	0.0229	0.2117	2.2247	0	3	3	0	0	1.1536	5.8432	4.6896	59.2577	26.3285	42.7931	0.1888	0.1205	3.5927	4
CD245921	11720656_a_at	56987	BBX	NM_001142568	34298923	0.0203	0.2047	2.2255	0	3	3	0	0	1.1541	9.2173	8.0631	612.774	272.514	442.644	0.1735	0.1136	3.7308	4
AK303676	11746192_s_at	4674	NAP1L2	NM_021963	34450811	0.0053	0.1327	2.2258	0	3	3	0	0	1.1543	4.297	3.1427	19.7875	8.9536	14.3705	0.0426	0.0893	5.5046	4
AK293162	11720332_a_at	8884	SLC5A6	NM_021095	34295960	0.0013	0.0842	2.2273	0	3	3	0	0	1.1553	8.6265	7.4712	396.998	178.419	287.709	0.0288	0.034	7.9835	4
NM_052965	11720555_a_at	116461	TSEN15	NM_001127394	34297614	0.0231	0.2126	2.2275	0	3	3	0	0	1.1555	7.767	6.6115	217.906	99.2888	158.598	0.0024	0.0934	6.4637	2
BC024326	11723321_at	84085	FBXO30	NM_032145	34330724	0.0102	0.1668	2.2281	0	3	3	0	0	1.1558	7.6033	6.4475	196.426	88.9876	142.707	0.0652	0.1261	4.5768	4
BU077568	11757553_x_at	8425	LTBP4	NM_001042544	34462172	0.0186	0.1985	2.2286	0	3	3	0	0	1.1561	7.6859	6.5298	210.805	92.8308	151.818	0.1553	0.0293	4.6599	3
BC012131	11725152_at	112849	C14orf149	NM_144581	34343503	0.0164	0.1916	2.2287	0	3	3	0	0	1.1562	6.0488	4.8926	67.5344	30.3216	48.928	0.1296	0.1235	3.9809	4
NM_003734	11725300_a_at	8639	AOC3	NM_003734	34344703	0.0288	0.2287	2.2288	0	3	3	0	0	1.1563	4.9621	3.8059	31.2072	14.2514	22.7293	0.0073	0.1133	5.7662	2
BC144285	11750554_a_at	4734	NEDD4	NM_006154	34455173	0.0432	0.2568	2.2293	0	3	3	0	0	1.1566	8.3352	7.1786	323.575	148.761	236.168	0.0118	0.1736	4.6524	2
BI492375	11743535_s_at	5527	PPP2R5C	NM_001161725	34448154	0.034	0.2395	2.2302	0	3	3	0	0	1.1572	8.6909	7.5337	419.436	191.692	305.564	0.0898	0.2018	3.7119	3
NM_018084	11739605_a_at	55704	CCDC88A	NM_001135597	34437998	0.0196	0.2027	2.2322	0	3	3	0	0	1.1584	5.3035	4.1451	39.7097	18.1681	28.9389	0.0343	0.1583	4.5722	3
NM_020404	11720846_at	57124	CD248	NM_020404	34302249	0.0407	0.2527	2.2323	0	3	3	0	0	1.1585	7.0596	5.9011	136.869	59.8612	98.3652	0.1636	0.0107	4.8061	2
BC119670	11737407_a_at	55830	GLT8D1	NM_001010983	34426310	0.0143	0.1841	2.2329	0	3	3	0	0	1.1589	9.0334	7.8745	524.536	236.643	380.589	0.0063	0.0525	8.2811	2
AK301821	11748489_s_at	10916	MAGED2	NM_014599	34453108	0.02	0.2034	2.2339	0	3	3	0	0	1.1595	10.1562	8.9967	1142.27	517.368	829.818	0.0062	0.077	6.9626	2
BC001103	11760734_x_at	51454	GULP1	NM_001252668	34465353	0.0129	0.1789	2.2356	0	3	3	0	0	1.1607	5.4842	4.3236	45.4704	20.421	32.9457	0.1024	0.1184	4.2787	4
DQ124708	11752623_x_at	54899	PXK	NM_017771	34457242	0.02	0.2033	2.2358	0	3	3	0	0	1.1608	6.6236	5.4628	99.306	45.1971	72.2516	0.0439	0.1519	4.5438	3
NM_016037	11718057_at	51118	UTP11L	NM_016037	34261460	0.0164	0.1916	2.2359	0	3	3	0	0	1.1608	7.8371	6.6763	229.783	104.635	167.209	0.0312	0.1379	4.8898	3
NM_001040437	11715850_x_at	50854	C6orf48	NM_001040437	34188253	0.0169	0.1937	2.2361	0	3	3	0	0	1.161	11.7691	10.6081	3491.62	1578.29	2534.95	0.0026	0.0676	7.5914	2
BQ775859	11739171_at	55632	G2E3	NM_017769	34436574	0.0204	0.2047	2.237	0	3	3	0	0	1.1616	5.8899	4.7284	59.7679	27.1814	43.4747	0.048	0.151	4.5106	3
NM_001129731	11737692_a_at	25894	PLEKHG4	NM_001129727	34428595	0.0101	0.166	2.2372	0	3	3	0	0	1.1617	5.6505	4.4887	50.9979	22.7729	36.8854	0.0993	0.0926	4.5926	4
AK297500	11749234_x_at	4673	NAP1L1	NM_004537	34453853	0.0312	0.2332	2.2373	0	3	3	0	0	1.1618	10.4529	9.2912	1404.68	638.554	1021.62	0.0136	0.1187	5.5324	2
CR605750	11763718_x_at	1028	CDKN1C	NM_000076	34468337	0.0235	0.214	2.2377	0	3	3	0	0	1.162	13.0095	11.8475	8252.69	3740.46	5996.58	0.005	0.0937	6.4085	2
AA609212	11758050_s_at	5998	RGS3	NM_017790	34462669	0.0175	0.1956	2.2379	0	3	3	0	0	1.1621	8.3174	7.1553	320.214	145.926	233.07	0.0241	0.1541	4.7673	3
AK304787	11751066_x_at	4673	NAP1L1	NM_004537	34455685	0.0125	0.1775	2.238	0	3	3	0	0	1.1622	10.1886	9.0264	1171.92	531.429	851.673	0.0257	0.1137	5.392	3
BQ574630	11743737_a_at	2908	NR3C1	NM_000176	34448356	0.0227	0.2114	2.2388	0	3	3	0	0	1.1628	8.0412	6.8785	263.816	119.291	191.553	0.0093	0.0861	6.519	2
BC144669	11751893_a_at	1288	COL4A6	NM_001847	34456512	0.0195	0.2018	2.2405	0	3	3	0	0	1.1638	5.9609	4.797	63.3913	28.5979	45.9946	0.1129	0.1719	3.7776	4
NM_025147	11724259_at	80219	COQ10B	NM_025147	34338063	0.0475	0.2646	2.2406	0	3	3	0	0	1.1639	8.2176	7.0537	301.181	139.784	220.482	0.076	0.3089	3.2493	3
U58087	11747353_a_at	8454	CUL1	NM_003592	34451972	0.0473	0.2643	2.2414	0	3	3	0	0	1.1644	8.4785	7.3142	358.011	164.08	261.046	0.0227	0.1844	4.4318	2
NM_001082578	11737075_a_at	23543	RBFOX2	NM_001031695	34423614	0.0427	0.2554	2.2415	0	3	3	0	0	1.1645	7.775	6.6105	225.184	97.7251	161.455	0.1848	0.0007	4.683	2
AK125904	11759818_a_at	23259	DDHD2	NM_001164232	34464437	0.04	0.2516	2.2419	0	3	3	0	0	1.1647	8.6774	7.5127	409.508	187.786	298.647	0.0014	0.1719	4.8466	2
NM_033427	11728921_at	83992	CTTNBP2	NM_033427	34375177	0.0379	0.2476	2.2421	0	3	3	0	0	1.1648	4.877	3.7122	30.832	13.4078	22.1199	0.286	0.1507	3.0531	4
AA459527	11758272_at	10568	SLC34A2	NM_001177998	34462891	0.007	0.1467	2.2428	0	3	3	0	0	1.1653	6.3006	5.1353	79.8268	35.2157	57.5213	0.0808	0.0122	6.6193	3
NM_021005	11723988_a_at	7026	NR2F2	NM_001145155	34336152	0.0012	0.0818	2.2429	0	3	3	0	0	1.1654	6.8566	5.6912	115.952	51.8771	83.9147	0.0033	0.0248	12.0365	3
NM_004417	11715766_a_at	1843	DUSP1	NM_004417	34185169	0.0396	0.2509	2.2435	0	3	3	0	0	1.1658	9.7947	8.6289	898.268	413.351	655.81	0.0728	0.2607	3.4963	3
AK308688	11756820_a_at	3434	IFIT1	NM_001548	34461439	0.0363	0.2449	2.2442	0	3	3	0	0	1.1662	8.2167	7.0506	304.271	132.729	218.5	0.1488	0.0076	5.1081	2
BC036038	11727886_a_at	219749	ZNF25	NM_145011	34369289	0.001	0.0789	2.2472	0	3	3	0	0	1.1681	4.3891	3.221	21.0477	9.3662	15.2069	0.0275	0.0283	8.5691	4
AK316350	11739535_s_at	2335	FN1	NM_002026	34437567	0.0163	0.1916	2.2472	0	3	3	0	0	1.1681	14.0279	12.8598	17020.7	7597.02	12308.8	0.1234	0.134	3.988	4
AB047847	11728705_at	26958	COPG2	NM_012133	34374108	0.0037	0.1164	2.2475	0	3	3	0	0	1.1684	7.3458	6.1775	164.631	72.7714	118.701	0.0758	0.0346	6.0895	4
NM_003250	11717773_a_at	7067	THRA	NM_001190918	34255676	0.009	0.1609	2.2484	0	3	3	0	0	1.1689	7.283	6.1141	157.551	70.5551	114.053	0.0699	0.1124	4.7408	4
BF434989	11727928_at	2308	FOXO1	NM_002015	34369489	0.0191	0.2003	2.2491	0	3	3	0	0	1.1694	5.6344	4.4651	51.0203	22.4548	36.7376	0.1772	0.1065	3.8024	4
NM_004972	11733373_at	3717	JAK2	NM_004972	34406276	0.0092	0.1613	2.2496	0	3	3	0	0	1.1697	6.3832	5.2135	83.959	37.1205	60.5397	0.0355	0.0027	10.3647	2
NM_003009	11715806_a_at	6415	SEPW1	NM_003009	34186709	0.0041	0.1211	2.2512	0	3	3	0	0	1.1707	10.0428	8.8721	1063.6	469.598	766.599	0.0505	0.0137	8.0054	3
NM_001025071	11725714_a_at	6208	RPS14	NM_001025070	34348117	0.0142	0.1841	2.2524	0	3	3	0	0	1.1715	9.8362	8.6647	929.127	414.52	671.824	0.1067	0.1317	4.1555	4
AK094761	11739718_a_at	162239	ZFP1	NM_153688	34438121	0.0083	0.1561	2.2527	0	3	3	0	0	1.1716	6.6601	5.4884	103.074	45.3402	74.2072	0.1145	0.0602	4.8544	4
NM_001012511	11729397_at	9570	GOSR2	NM_001012511	34379000	0.0295	0.2296	2.2531	0	3	3	0	0	1.1719	7.6641	6.4922	206.681	90.202	148.442	0.1143	0.0128	5.6951	2
D21337	11751887_a_at	1288	COL4A6	NM_001847	34456506	0.025	0.2192	2.2563	0	3	3	0	0	1.174	6.2017	5.0277	75.5554	33.5535	54.5544	0.1671	0.1715	3.4943	4
BC063611	11733061_s_at	57162	PELI1	NM_020651	34403932	0.0052	0.1317	2.2569	0	3	3	0	0	1.1743	7.3467	6.1724	163.977	73.1762	118.577	0.0459	0.0885	5.5474	4
AK301641	11760705_a_at	4720	NDUFS2	NM_001166159	34465324	0.0138	0.1826	2.2571	0	3	3	0	0	1.1745	5.6316	4.4571	50.925	22.2372	36.5811	0.1605	0.0751	4.191	4
BC126257	11737801_a_at	1889	ECE1	NM_001113347	34429374	0.0233	0.2136	2.2573	0	3	3	0	0	1.1746	7.3088	6.1342	163.702	71.5108	117.606	0.2145	0.11	3.5714	4
NM_000430	11716152_s_at	5048	PAFAH1B1	NM_000430	34198899	0.0346	0.241	2.2587	0	3	3	0	0	1.1755	10.059	8.8835	1068.92	483.316	776.12	0.0129	0.1385	5.232	2
NM_017781	11737840_x_at	54905	CYP2W1	NM_017781	34429479	0.0354	0.2421	2.26	0	3	3	0	0	1.1763	6.4645	5.2882	88.883	40.832	64.8575	0.0413	0.2696	3.6543	3
AK303915	11760203_x_at	3490	IGFBP7	NM_001253835	34464822	0.0454	0.2607	2.2602	0	3	3	0	0	1.1764	3.5364	2.36	11.9791	5.1375	8.5583	0.1975	0.0046	4.5318	2
U05227	11751063_a_at	10966	RAB40B	NM_006822	34455682	0.0031	0.1096	2.2603	0	3	3	0	0	1.1765	7.375	6.1985	166.297	73.9328	120.115	0.0111	0.0429	8.7694	3
NM_152621	11722153_s_at	166929	SGMS2	NM_001136257	34320498	0.0135	0.1814	2.2611	0	3	3	0	0	1.177	8.6786	7.5016	411.004	185.232	298.118	0.0188	0.132	5.2497	3
NM_015446	11730253_a_at	25909	AHCTF1	NM_015446	34386156	0.0017	0.09	2.2617	0	3	3	0	0	1.1774	8.7189	7.5414	423.221	187.748	305.485	0.0271	0.0472	7.481	4
AI307763	11763691_at	10490	VTI1B	NM_006370	34468310	0.0021	0.0963	2.2617	0	3	3	0	0	1.1774	7.7088	6.5313	211.045	92.9037	151.974	0.0566	0.0268	7.0611	4
NM_013231	11720433_s_at	100506718	FLRT2 /// LOC100506718	NM_013231	34296336	0.0011	0.0792	2.2622	0	3	3	0	0	1.1777	9.2632	8.0855	618.201	272.447	445.324	0.0388	0.0191	8.4761	4
NM_001033506	11727580_x_at	1479	CSTF3	NM_001033505	34366695	0.0417	0.254	2.2626	0	3	3	0	0	1.178	7.0502	5.8722	132.907	60.2082	96.5576	0.0173	0.1678	4.7424	2
BC029399	11750289_a_at	229	ALDOB	NM_000035	34454908	0.0236	0.2144	2.2646	0	3	3	0	0	1.1793	11.1292	9.9499	2251.32	1019.38	1635.35	0.0319	0.197	4.2696	3
NM_001136232	11716188_s_at	6396	SEC13	NM_001136026	34201555	0.0499	0.268	2.2659	0	3	3	0	0	1.1801	11.2194	10.0393	2387.07	1091.73	1739.4	0.007	0.2183	4.3057	2
NM_001018076	11741227_a_at	2908	NR3C1	NM_000176	34444506	0.0041	0.122	2.2666	0	3	3	0	0	1.1805	7.6169	6.4364	196.797	87.2975	142.047	0.0158	0.0502	7.9584	3
BC071675	11737037_x_at	158931	TCEAL6	NM_001006938	34423404	0.0171	0.1944	2.2676	0	3	3	0	0	1.1812	8.0699	6.8888	269.738	121.432	195.585	0.0241	0.1569	4.8087	3
AF079564	11740198_a_at	9099	USP2	NM_001243759	34440601	0.0086	0.1581	2.2681	0	3	3	0	0	1.1815	6.0862	4.9047	68.9679	30.032	49.4999	0.0938	0.0161	6.1708	3
BF724178	11763963_at			BF724178	34468582	0.0032	0.1104	2.2687	0	3	3	0	0	1.1819	5.601	4.4191	48.9987	21.5572	35.2779	0.0576	0.0472	6.325	4
BC002827	11727784_x_at	7171	TPM4	NM_001145160	34368708	0.0406	0.2527	2.2687	0	3	3	0	0	1.1818	8.5405	7.3587	378.199	171.121	274.66	0.1017	0.2482	3.4607	3
AK302026	11723982_a_at	79822	ARHGAP28	NM_001010000	34335982	0.0134	0.181	2.2696	0	3	3	0	0	1.1825	5.67	4.4875	52.0052	22.8041	37.4047	0.128	0.1063	4.2311	4
NM_001130528	11718897_at	9043	SPAG9	NM_001130527	34276771	0.0461	0.2626	2.2707	0	3	3	0	0	1.1832	8.8702	7.6871	468.618	213.101	340.86	0.0088	0.1991	4.4945	2
BC028352	11727378_at	64786	TBC1D15	NM_001146213	34365281	0.0063	0.14	2.2709	0	3	3	0	0	1.1832	7.9509	6.7677	251.576	109.842	180.709	0.1007	0.0514	5.2541	4
AL832009	11759791_at	27145	FILIP1	NM_015687	34464410	0.0043	0.1242	2.272	0	3	3	0	0	1.184	4.3036	3.1196	19.8895	8.7994	14.3444	0.0446	0.0794	5.8252	4
AF217787	11730170_a_at	2878	GPX3	NM_002084	34386035	0.0483	0.2655	2.2723	0	3	3	0	0	1.1842	8.6983	7.5142	433.647	191.55	312.598	0.2546	0.278	2.8102	4
BU608445	11720654_a_at	56987	BBX	NM_001142568	34298921	0.0101	0.1665	2.2724	0	3	3	0	0	1.1842	8.2916	7.1073	318.828	139.792	229.31	0.1114	0.0888	4.5848	4
NM_024675	11722944_at	79728	PALB2	NM_024675	34327552	0.0203	0.2047	2.2726	0	3	3	0	0	1.1843	7.3053	6.121	158.858	71.6852	115.272	0.0274	0.1791	4.5151	3
U54804	11740312_at	3037	HAS2	NM_005328	34441160	0.0185	0.1982	2.2737	0	3	3	0	0	1.185	5.5856	4.4006	49.3604	21.5396	35.45	0.1642	0.1223	3.8349	4
NM_001143914	11740517_a_at	199870	FAM76A	NM_001143912	34441885	0.031	0.233	2.2747	0	3	3	0	0	1.1857	6.0415	4.8558	68.2421	29.1916	48.7169	0.2342	0.0511	3.8451	3
AK299359	11748366_a_at	55616	ASAP3	NM_001143778	34452985	0.0225	0.2105	2.276	0	3	3	0	0	1.1865	6.2099	5.0234	74.7219	33.3971	54.0595	0.0602	0.1631	4.3488	3
NM_002270	11716620_a_at	3842	TNPO1	NM_002270	34217523	0.0318	0.2346	2.2761	0	3	3	0	0	1.1865	9.6632	8.4766	811.532	364.32	587.926	0.0059	0.135	5.4762	2
AA716425	11730903_a_at	122953	JDP2	NM_001135047	34389136	0.0321	0.2349	2.2761	0	3	3	0	0	1.1866	7.8761	6.6896	243.868	104.405	174.136	0.2216	0.0713	3.7979	3
DB364189	11758478_s_at	83879	CDCA7	NM_031942	34463097	0.0044	0.1253	2.2762	0	3	3	0	0	1.1867	7.5713	6.3846	190.793	84.2376	137.515	0.0203	0.0496	7.7689	3
NM_004192	11719797_a_at	8623	ASMTL	NM_001173473	34289200	0.0061	0.139	2.2763	0	3	3	0	0	1.1867	8.6562	7.4695	406.858	179.921	293.39	0.0529	0.0984	5.2849	4
NM_006867	11732444_a_at	11030	RBPMS	NM_001008710	34398838	0.0002	0.0476	2.2789	0	3	3	0	0	1.1883	8.3978	7.2095	338.027	148.236	243.131	0.014	0.0101	13.272	4
NM_001018075	11742425_a_at	2908	NR3C1	NM_000176	34447044	0.0089	0.1598	2.279	0	3	3	0	0	1.1884	7.5887	6.4003	195.708	85.61	140.659	0.0994	0.0876	4.7595	4
NM_001135189	11740338_a_at	3267	AGFG1	NM_001135187	34441241	0.0105	0.1684	2.2795	0	3	3	0	0	1.1887	7.8375	6.6488	232.046	102.328	167.187	0.0876	0.1182	4.5384	4
NM_015156	11718560_at	23186	RCOR1	NM_015156	34271463	0.0497	0.2674	2.2803	0	3	3	0	0	1.1892	9.2352	8.046	603.394	273.897	438.645	0.0076	0.2199	4.3188	2
AL832181	11754949_s_at	27129	HSPB7	NM_014424	34459568	0.037	0.2459	2.2814	0	3	3	0	0	1.1899	7.3363	6.1464	161.649	72.7943	117.222	0.0017	0.1649	5.0505	2
U78192	11729751_a_at	1902	LPAR1	NM_001401	34382654	0.0152	0.1878	2.2815	0	3	3	0	0	1.19	7.2149	6.0249	151.805	66.2963	109.05	0.1422	0.1143	4.0701	4
BQ018680	11763282_x_at	118433	RPL23AP7 /// RPL23AP82	NM_203302	34467901	0.0045	0.1257	2.2819	0	3	3	0	0	1.1902	4.2408	3.0506	18.911	8.3083	13.6097	0.0015	0.0176	14.8949	2
AA112292	11758138_s_at	9656	MDC1	NM_014641	34462757	0.0106	0.1693	2.2831	0	3	3	0	0	1.191	7.6761	6.4851	206.673	91.6234	149.148	0.0665	0.1416	4.5224	4
BC111483	11718385_at	388969	C2orf68	NM_001013649	34268252	0.0158	0.1899	2.2834	0	3	3	0	0	1.1912	6.8628	5.6717	116.929	52.1311	84.5301	0.0292	0.1444	4.951	3
BF575514	11743110_at	10135	NAMPT	NM_005746	34447729	0.0034	0.1132	2.2835	0	3	3	0	0	1.1913	9.5937	8.4024	777.717	342.239	559.978	0.0407	0.069	6.2282	4
AF193052	11724249_a_at	64116	SLC39A8	NM_001135146	34338053	0.0282	0.2275	2.2847	0	3	3	0	0	1.192	6.4351	5.243	87.532	39.141	63.3365	0.0702	0.1974	3.991	3
NM_181659	11721405_s_at	8202	NCOA3	NM_001174087	34311808	0.0022	0.0968	2.2857	0	3	3	0	0	1.1927	7.9856	6.7929	253.719	111.523	182.621	0.0066	0.0365	9.9521	3
AI352101	11758643_s_at	169834	ZNF883	NM_001101338	34463262	0.0071	0.1471	2.2863	0	3	3	0	0	1.193	6.053	4.86	66.5203	29.4521	47.9862	0.0118	0.0866	6.5878	3
NM_014585	11715788_a_at	30061	SLC40A1	NM_014585	34186062	0.0275	0.2259	2.2874	0	3	3	0	0	1.1937	9.6614	8.4676	839.171	356.813	597.992	0.2123	0.0508	4.0308	3
AK092353	11755843_a_at	80003	PCNXL2	NM_014801	34460462	0.03	0.2308	2.2874	0	3	3	0	0	1.1937	6.3072	5.1134	82.1735	35.4104	58.7919	0.2486	0.1444	3.2984	4
NM_001031702	11726847_a_at	54437	SEMA5B	NM_001031702	34358977	0.0116	0.1736	2.2875	0	3	3	0	0	1.1938	5.6385	4.4448	50.4234	22.2632	36.3433	0.0787	0.1408	4.4141	4
NM_052954	11722504_at	116159	CYYR1	NM_052954	34324407	0.0164	0.1917	2.2882	0	3	3	0	0	1.1942	6.1111	4.9169	70.8907	30.3196	50.6052	0.1569	0.0225	4.8838	3
AK296198	11748394_a_at	2326	FMO1	NM_002021	34453013	0.0003	0.0553	2.2889	0	3	3	0	0	1.1946	9.043	7.8483	528.307	230.523	379.415	0.0098	0.0019	19.1145	3
BF111711	11743614_a_at	55031	USP47	NM_017944	34448233	0.0348	0.2414	2.2892	0	3	3	0	0	1.1948	7.8479	6.6531	236.323	100.718	168.521	0.1527	0.0047	5.2167	2
AJ487516	11736360_a_at	55203	LGI2	NM_018176	34420763	0.0183	0.1972	2.2893	0	3	3	0	0	1.1949	6.1023	4.9074	70.7366	30.4625	50.5995	0.1948	0.0938	3.853	4
g34013589	11715167_at	58504	ARHGAP22	NM_001256024	34149070	0.0103	0.1671	2.2898	0	3	3	0	0	1.1952	5.8224	4.6272	57.2221	25.2897	41.2559	0.0674	0.1382	4.5659	4
AK026771	11727438_at	57148	RALGAPB	NM_020336	34365630	0.0428	0.2557	2.2898	0	3	3	0	0	1.1952	8.6588	7.4636	415.033	186.41	300.721	0.1764	0.3229	2.9298	4
BG495771	11724243_at	6925	TCF4	NM_001083962	34338047	0.0461	0.2626	2.2906	0	3	3	0	0	1.1957	6.4754	5.2797	89.081	40.1855	64.6333	0.0072	0.2051	4.4948	2
NM_015085	11721421_s_at	23108	RAP1GAP2	NM_001100398	34312114	0.0353	0.242	2.2908	0	3	3	0	0	1.1958	8.1827	6.9869	290.706	130.208	210.457	0.0031	0.1566	5.1829	2
NM_022105	11721023_a_at	11083	DIDO1	NM_001193369	34305341	0.005	0.1303	2.2912	0	3	3	0	0	1.1961	6.5524	5.3563	94.8632	41.4376	68.1504	0.0677	0.0697	5.59	4
BC000770	11752276_a_at	11083	DIDO1	NM_001193369	34456895	0.005	0.1303	2.2912	0	3	3	0	0	1.1961	6.5524	5.3563	94.8632	41.4376	68.1504	0.0677	0.0697	5.59	4
DQ508026	11747193_a_at	7739	ZNF185	NM_001178106	34451812	0.0443	0.2589	2.2915	0	3	3	0	0	1.1963	4.9909	3.7946	33.3972	13.9935	23.6954	0.3322	0.0524	3.3412	3
NM_030624	11725569_at	80311	KLHL15	NM_030624	34346933	0.016	0.1904	2.295	0	3	3	0	0	1.1985	7.6554	6.4569	202.424	90.036	146.23	0.025	0.1523	4.9303	3
R99585	11758025_x_at	22876	INPP5F	NM_001243194	34462644	0	0.0204	2.2959	0	3	3	0	0	1.199	11.2204	10.0214	2387.39	1039.75	1713.57	0.0035	0.0028	26.0871	4
AF220153	11753598_a_at	2273	FHL1	NM_001159699	34458217	0.0086	0.1583	2.2959	0	3	3	0	0	1.1991	7.0254	5.8264	132.446	57.5393	94.9924	0.1019	0.0846	4.8082	4
BU168053	11759497_at	50515	CHST11	NM_001173982	34464116	0.0442	0.2585	2.2959	0	3	3	0	0	1.1991	6.0836	4.8845	71.1698	30.48	50.8249	0.3175	0.1959	2.8984	4
AK303272	11747931_a_at	51176	LEF1	NM_001130713	34452550	0.0029	0.1079	2.2961	0	3	3	0	0	1.1992	4.8729	3.6737	29.5142	12.8755	21.1949	0.046	0.0567	6.4792	4
NM_177949	11737781_a_at	9823	ARMCX2	NM_014782	34429264	0.0257	0.2212	2.2971	0	3	3	0	0	1.1998	9.1798	7.98	600.102	258.891	429.497	0.2047	0.155	3.4646	4
NM_198723	11741773_x_at	6919	TCEA2	NM_003195	34445676	0.0008	0.0727	2.2983	0	3	3	0	0	1.2006	8.282	7.0815	312.925	135.856	224.391	0.033	0.0197	9.0519	4
NM_031372	11720626_s_at	9987	HNRPDL	NM_001207000	34298529	0.0028	0.1055	2.2991	0	3	3	0	0	1.2011	9.6814	8.4804	822.186	359.569	590.877	0.0082	0.0435	9.1505	3
AK022096	11759327_at	51761	ATP8A2	NM_016529	34463946	0.0223	0.2103	2.3001	0	3	3	0	0	1.2017	5.2026	4.0009	37.1131	16.4996	26.8064	0.0478	0.1798	4.3628	3
NM_152588	11729777_at	160335	TMTC2	NM_152588	34382680	0.0137	0.1826	2.3019	0	3	3	0	0	1.2028	5.3953	4.1925	42.6629	18.7418	30.7023	0.0884	0.158	4.1966	4
BC041159	11755703_a_at	57336	ZNF287	NM_020653	34460322	0.0234	0.2138	2.3043	0	3	3	0	0	1.2044	6.5354	5.3311	95.3454	40.6099	67.9776	0.1827	0.0545	4.2832	3
BC064989	11742961_s_at	131583	FAM43A	NM_153690	34447580	0.0315	0.2341	2.3044	0	3	3	0	0	1.2044	7.2052	6.0008	153.382	64.4099	108.896	0.26	0.0374	3.8247	3
AK297812	11724229_s_at	5937	RBMS1	NM_002897	34338033	0.0128	0.1785	2.3058	0	3	3	0	0	1.2053	10.5211	9.3158	1499.84	639.035	1069.44	0.1346	0.0175	5.3532	3
D63851	11729699_a_at	6812	STXBP1	NM_001032221	34382561	0.0037	0.1172	2.3062	0	3	3	0	0	1.2055	7.8594	6.6539	234.621	101.525	168.073	0.0663	0.0524	6.0611	4
NM_145257	11720143_at	126731	CCSAP	NM_145257	34293767	0.0302	0.2315	2.3066	0	3	3	0	0	1.2058	7.4612	6.2554	176.28	78.1127	127.196	0.0024	0.1355	5.6226	2
AK291958	11716131_s_at	10272	FSTL3	NM_005860	34197534	0.0017	0.0899	2.3098	0	3	3	0	0	1.2078	8.1447	6.937	284.719	123.292	204.006	0.0385	0.0391	7.5109	4
AK300817	11751321_a_at	51232	CRIM1	NM_016441	34455940	0.0098	0.1643	2.3098	0	3	3	0	0	1.2078	5.4361	4.2284	43.7567	19.1327	31.4447	0.0688	0.135	4.6339	4
BI260091	11723996_a_at	113263	GLCCI1	NM_138426	34336194	0.001	0.0764	2.3109	0	3	3	0	0	1.2085	9.0442	7.8358	529.567	229.873	379.72	0.0194	0.0383	8.7123	4
NM_001135805	11724587_a_at	6857	SYT1	NM_001135805	34339507	0.0081	0.1544	2.311	0	3	3	0	0	1.2085	5.5257	4.3172	46.8861	20.1549	33.5205	0.1114	0.0713	4.8969	4
BC144148	11763839_a_at	113612	CYP2U1	NM_183075	34468458	0.0391	0.2502	2.3118	0	3	3	0	0	1.209	5.7293	4.5203	53.4668	24.0817	38.7742	0.05	0.3051	3.5144	3
NM_005726	11728249_a_at	10102	TSFM	NM_001172695	34371652	0.0324	0.2354	2.3119	0	3	3	0	0	1.2091	5.3883	4.1792	42.1276	18.9246	30.5261	0.0372	0.2693	3.7832	3
NM_015004	11731563_a_at	23016	EXOSC7	NM_015004	34392966	0.0137	0.1826	2.3134	0	3	3	0	0	1.21	9.2434	8.0334	606.758	264.361	435.56	0.0069	0.0547	8.4431	2
AB051508	11731513_at	64328	XPO4	NM_022459	34392621	0.0169	0.1938	2.3144	0	3	3	0	0	1.2106	7.4974	6.2868	181.78	80.0646	130.922	0.0381	0.1504	4.8291	3
AK290451	11748703_a_at	10438	C1D	NM_001190263	34453322	0.0205	0.2048	2.3146	0	3	3	0	0	1.2108	6.8844	5.6736	121.586	52.0338	86.8099	0.1918	0.1262	3.7187	4
BM989309	11758534_s_at	10478	SLC25A17	NM_006358	34463153	0.0095	0.1629	2.3151	0	3	3	0	0	1.2111	6.7354	5.5244	108.096	46.285	77.1906	0.0896	0.0345	5.9567	3
AY151048	11743003_a_at	1580	CYP4B1	NM_000779	34447622	0.0045	0.1256	2.3152	0	3	3	0	0	1.2111	6.9807	5.7696	126.476	55.1124	90.7942	0.0086	0.0647	7.7504	3
NM_001145418	11723340_at	23331	TTC28	NM_001145418	34331207	0.0039	0.1195	2.3155	0	3	3	0	0	1.2113	7.2506	6.0392	152.615	66.3099	109.463	0.0137	0.0532	8.1143	3
NM_078467	11715387_at	1026	CDKN1A	NM_000389	34169554	0.0152	0.1878	2.3164	0	3	3	0	0	1.2119	10.4838	9.2719	1459.49	623.283	1041.39	0.1249	0.0497	5.0236	3
BC051898	11747679_x_at	28969	BZW2	NM_001159767	34452298	0.0059	0.1376	2.3177	0	3	3	0	0	1.2127	10.3391	9.1264	1295.73	561.055	928.392	0.002	0.0244	12.9196	2
BC033957	11723986_s_at	7026	NR2F2	NM_001145155	34336129	0.028	0.2272	2.3184	0	3	3	0	0	1.2131	9.1979	7.9848	587.444	258.277	422.861	0.0017	0.1275	5.8457	2
NM_031370	11729146_a_at	3184	HNRNPD	NM_001003810	34376278	0.0365	0.2453	2.3198	0	3	3	0	0	1.214	7.1954	5.9814	146.936	64.7108	105.823	0.0159	0.1546	5.0923	2
CR456875	11742697_a_at	9452	ITM2A	NM_001171581	34447316	0.0109	0.1704	2.3205	0	3	3	0	0	1.2144	8.215	7.0006	302.56	128.664	215.612	0.1089	0.029	5.6635	3
AI346327	11757485_x_at	64855	FAM129B	NM_001035534	34462104	0.0027	0.1052	2.3214	0	3	3	0	0	1.215	10.8224	9.6075	1828.41	785.073	1306.74	0.0606	0.0408	6.6078	4
BM679039	11719414_a_at	5087	PBX1	NM_001204961	34283778	0.0034	0.1132	2.3225	0	3	3	0	0	1.2157	10.6062	9.3906	1569.81	673.025	1121.42	0.0437	0.0175	8.5118	3
AW518880	11756238_s_at	6513	SLC2A1	NM_006516	34460857	0.0006	0.0641	2.3236	0	3	3	0	0	1.2164	11.6035	10.3872	3123.72	1343.35	2233.53	0.0243	0.0197	10.0381	4
AF332216	11741953_s_at	27328	PCDH11X /// PCDH11Y	NM_001168360	34446572	0.0027	0.1048	2.3242	0	3	3	0	0	1.2167	4.4309	3.2142	21.7042	9.3007	15.5024	0.0382	0.0139	9.2331	3
CB243336	11724982_s_at	5099	PCDH7	NM_001173523	34342340	0.0012	0.0813	2.3247	0	3	3	0	0	1.2171	8.307	7.0899	318.132	137.061	227.597	0.0279	0.0384	8.1827	4
AK316224	11744763_x_at	440	ASNS	NM_001178075	34449382	0.0135	0.1814	2.3248	0	3	3	0	0	1.2171	9.0077	7.7906	515.074	223.508	369.291	0.004	0.0571	8.5309	2
AK124160	11755933_x_at	3106	HLA-B	NM_005514	34460552	0.0187	0.1985	2.325	0	3	3	0	0	1.2172	10.4589	9.2417	1450.23	607.905	1029.07	0.1791	0.0257	4.6591	3
NM_001127203	11731612_s_at	55795	PCID2	NM_001127202	34394164	0.0423	0.2552	2.3258	0	3	3	0	0	1.2177	9.3448	8.1271	661.703	293.055	477.379	0.1053	0.2784	3.405	3
BC132862	11742975_x_at	84132	USP42	NM_032172	34447594	0.0142	0.1841	2.3264	0	3	3	0	0	1.2181	6.2773	5.0592	79.6032	33.8184	56.7108	0.1705	0.0877	4.1516	4
AF006823	11726445_at	3777	KCNK3	NM_002246	34354693	0.0051	0.1308	2.3265	0	3	3	0	0	1.2182	5.1382	3.9201	35.3542	15.2747	25.3145	0.0236	0.0574	7.4135	3
NM_024915	11731239_x_at	79977	GRHL2	NM_024915	34391642	0.0169	0.1938	2.3268	0	3	3	0	0	1.2183	7.0852	5.8669	138.904	58.8512	98.8777	0.1397	0.0513	4.8275	3
DQ124708	11752622_a_at	54899	PXK	NM_017771	34457241	0.0492	0.2669	2.3268	0	3	3	0	0	1.2184	6.2382	5.0198	78.2871	34.4453	56.3662	0.2183	0.3526	2.7927	4
NM_015308	11717944_at	23360	FNBP4	NM_015308	34259347	0.0427	0.2554	2.328	0	3	3	0	0	1.2191	9.5459	8.3268	748.403	331.822	540.112	0.0077	0.1956	4.6831	2
AK023096	11758913_at	5125	PCSK5	NM_001190482	34463532	0.0108	0.1697	2.3288	0	3	3	0	0	1.2196	9.3914	8.1719	676.648	288.491	482.57	0.0466	0.0022	9.5607	2
AK301664	11746583_s_at	148156	ZNF558	NM_144693	34451202	0.0357	0.2428	2.3296	0	3	3	0	0	1.2201	4.3123	3.0922	20.4731	8.9098	14.6915	0.2004	0.2596	3.1157	4
BC100022	11716268_at	203	AK1	NM_000476	34205171	0.0308	0.2325	2.3301	0	3	3	0	0	1.2204	7.4567	6.2362	177.423	78.0957	127.759	0.0644	0.2362	3.8551	3
CR542223	11754107_a_at	10289	EIF1B	NM_005875	34458726	0.0117	0.1742	2.3304	0	3	3	0	0	1.2206	10.0367	8.8161	1057.75	458.553	758.151	0.0428	0.104	5.5165	3
NM_145011	11727887_a_at	219749	ZNF25	NM_145011	34369290	0.0068	0.145	2.3305	0	3	3	0	0	1.2206	6.4979	5.2772	91.6127	39.2963	65.4545	0.0834	0.0862	5.1339	4
BT006674	11753624_a_at	100528018	ARL2 /// ARL2-SNX15 /// SNX15	NM_001199745	34458243	0.0011	0.0796	2.3323	0	3	3	0	0	1.2217	8.4426	7.2209	349.861	149.907	249.884	0.0341	0.03	8.3598	4
AK299098	11746316_a_at	16	AARS	NM_001605	34450935	0.0011	0.0796	2.3333	0	3	3	0	0	1.2223	9.7002	8.4779	836.626	358.062	597.344	0.0365	0.0272	8.3865	4
AI245619	11758070_s_at	5087	PBX1	NM_001204961	34462689	0.0076	0.1501	2.3333	0	3	3	0	0	1.2223	10.1576	8.9353	1148	489.789	818.894	0.0311	0.0031	11.4398	2
NM_017993	11724957_a_at	55068	ENOX1	NM_001127615	34341900	0.0313	0.2336	2.3333	0	3	3	0	0	1.2224	4.8659	3.6435	30.2108	12.6614	21.4361	0.2205	0.0845	3.8338	3
NM_001040147	11738542_a_at	8710	SERPINB7	NM_001040147	34433320	0.0333	0.2374	2.3339	0	3	3	0	0	1.2227	4.0403	2.8176	17.1478	7.1091	12.1285	0.2675	0.0526	3.7434	3
BC105109	11743136_x_at	1052	CEBPD	NM_005195	34447755	0.0001	0.031	2.334	0	3	3	0	0	1.2228	10.4956	9.2728	1445.18	619.32	1032.25	0.0061	0.0075	18.1902	4
NM_001142568	11720653_a_at	56987	BBX	NM_001142568	34298920	0.0096	0.1636	2.3341	0	3	3	0	0	1.2229	9.0157	7.7928	517.668	223.292	370.48	0.0009	0.0426	10.153	2
NM_021003	11720672_a_at	5494	PPM1A	NM_021003	34299041	0.0095	0.1636	2.3343	0	3	3	0	0	1.223	8.1507	6.9277	289.562	123.591	206.577	0.1125	0.0936	4.6658	4
BM669894	11758404_s_at	9774	BCLAF1	NM_001077440	34463023	0.0382	0.2482	2.3343	0	3	3	0	0	1.223	6.1442	4.9212	70.9439	31.0999	51.0219	0.0187	0.1632	4.9659	2
AY885169	11745071_a_at	79921	TCEAL4	NM_001006935	34449690	0.0113	0.1729	2.335	0	3	3	0	0	1.2234	11.3152	10.0918	2591.05	1112.67	1851.86	0.1005	0.1273	4.4391	4
AI621233	11722370_a_at	10346	TRIM22	NM_001199573	34322759	0.0176	0.1958	2.3376	0	3	3	0	0	1.225	6.4084	5.1833	85.9869	36.3457	61.1663	0.0797	0.0016	7.4417	2
NM_015206	11730075_at	23251	KIAA1024	NM_015206	34384978	0.0193	0.2013	2.3376	0	3	3	0	0	1.225	4.0134	2.7883	16.1653	7.0035	11.5844	0.0062	0.0833	7.0902	2
NM_194247	11723200_s_at	220988	HNRNPA3	NM_194247	34330020	0.0117	0.1742	2.3377	0	3	3	0	0	1.2251	9.6772	8.4521	822.793	357.084	589.939	0.0304	0.1174	5.5195	3
DQ443528	11720758_s_at	10625	IVNS1ABP	NM_006469	34300661	0.0427	0.2556	2.3377	0	3	3	0	0	1.2251	9.8653	8.6403	932.988	412.863	672.926	0.0016	0.2039	4.6806	2
NM_206922	11732027_at	401262	CRIP3	NM_206922	34396672	0.0026	0.103	2.3383	0	3	3	0	0	1.2255	5.919	4.6935	60.8412	26.1447	43.4929	0.0349	0.0652	6.7072	4
NM_052847	11723239_a_at	2788	GNG7	NM_052847	34330392	0.0136	0.1817	2.3385	0	3	3	0	0	1.2256	6.666	5.4405	103.757	44.2561	74.0063	0.133	0.1209	4.2123	4
NM_015345	11724178_a_at	23500	DAAM2	NM_001201427	34337638	0.0049	0.1301	2.3386	0	3	3	0	0	1.2256	6.7116	5.486	105.95	45.3268	75.6382	0.07	0.0729	5.616	4
NM_020962	11728992_s_at	57722	IGDCC4	NM_020962	34375395	0.0028	0.1055	2.3387	0	3	3	0	0	1.2257	9.1214	7.8957	558.101	239.764	398.933	0.0128	0.0412	9.1406	3
NM_018290	11729607_at	55276	PGM2	NM_018290	34382010	0.0046	0.1273	2.339	0	3	3	0	0	1.2259	6.5738	5.3479	96.2416	41.2092	68.7254	0.0664	0.0714	5.7193	4
CR595205	11757053_a_at	79188	TMEM43	NM_024334	34461672	0.0013	0.0842	2.3392	0	3	3	0	0	1.226	9.7506	8.5246	867.209	369.914	618.562	0.0424	0.0283	7.9844	4
CR605750	11763717_a_at	1028	CDKN1C	NM_000076	34468336	0.0268	0.2243	2.3395	0	3	3	0	0	1.2262	13.0377	11.8114	8417.4	3660.58	6038.99	0.0065	0.1196	5.9808	2
NM_001136000	11740840_a_at	27	ABL2	NM_001136000	34443243	0.0012	0.0804	2.3398	0	3	3	0	0	1.2264	7.9256	6.6992	244.074	104.642	174.358	0.0236	0.0431	8.2232	4
AK292687	11727182_at	7728	ZNF175	NM_007147	34363363	0.0115	0.1734	2.3432	0	3	3	0	0	1.2285	5.3944	4.1659	42.7519	18.3417	30.5468	0.0993	0.1326	4.4183	4
BC117411	11723119_a_at	25778	DSTYK	NM_015375	34329400	0.0004	0.0576	2.3442	0	3	3	0	0	1.2291	6.8952	5.6661	119.1	50.8613	84.9806	0.0034	0.0104	18.1103	3
AA131325	11758479_s_at	9068	ANGPTL1	NM_004673	34463098	0.0093	0.1616	2.3469	0	3	3	0	0	1.2307	3.7969	2.5662	14.1026	5.9592	10.0309	0.0877	0.0388	5.9926	3
NM_003022	11715624_at	6451	SH3BGRL	NM_003022	34180380	0.0286	0.2283	2.3469	0	3	3	0	0	1.2308	9.0076	7.7768	518.881	228.349	373.615	0.0492	0.2393	3.9692	3
AY513285	11718211_s_at	5831	PYCR1	NM_006907	34265344	0.0062	0.139	2.3487	0	3	3	0	0	1.2318	8.3539	7.122	327.904	141.178	234.541	0.0139	0.081	6.9258	3
NM_001039091	11718135_at	5634	PRPS2	NM_001039091	34263087	0.032	0.2349	2.3487	0	3	3	0	0	1.2318	8.069	6.8371	269.121	117.015	193.068	0.0136	0.1396	5.4519	2
BC137441	11737167_at	340120	ANKRD34B	NM_001004441	34424570	0.0108	0.1697	2.3491	0	3	3	0	0	1.2321	4.2441	3.012	19.2582	8.2284	13.7433	0.105	0.1193	4.5064	4
AA860806	11740360_a_at	1112	FOXN3	NM_001085471	34441263	0.016	0.1904	2.3491	0	3	3	0	0	1.2321	6.5362	5.3042	94.1314	40.7716	67.4515	0.0918	0.1913	4.0107	4
AI743037	11743594_s_at	2332	FMR1	NM_001185075	34448213	0.0412	0.2533	2.3497	0	3	3	0	0	1.2325	8.0434	6.8109	265.999	118.776	192.388	0.0521	0.3324	3.4423	3
NM_175918	11724140_a_at	285464	CRIPAK	NM_175918	34337543	0.022	0.2098	2.352	0	3	3	0	0	1.2339	11.2077	9.9738	2400.47	1007.1	1703.79	0.0944	0.0097	6.6251	2
NM_023926	11717854_a_at	65982	ZSCAN18	NM_001145542	34258257	0.0002	0.0454	2.3527	0	3	3	0	0	1.2343	9.4867	8.2523	719.102	305.368	512.235	0.0148	0.0088	13.9084	4
AA594975	11757871_s_at	5087	PBX1	NM_001204961	34462490	0.0081	0.1548	2.3528	0	3	3	0	0	1.2344	10.6503	9.416	1636.4	691.818	1164.11	0.1095	0.0823	4.8825	4
BI491993	11757688_a_at	404734	ANKHD1 /// ANKHD1-EIF4EBP3	NM_001197030	34462307	0.0134	0.181	2.353	0	3	3	0	0	1.2345	5.8401	4.6057	57.4599	24.9476	41.2037	0.0191	0.1459	5.2642	3
BE965760	11739726_s_at	4673	NAP1L1	NM_004537	34438129	0.0118	0.1742	2.355	0	3	3	0	0	1.2357	11.1469	9.9112	2268.81	970.543	1619.68	0.0036	0.0512	9.1374	2
BX459026	11754775_s_at	3020	H3F3A /// H3F3B	NM_002107	34459394	0.0186	0.1984	2.3558	0	3	3	0	0	1.2362	11.5581	10.3219	3032.24	1317.13	2174.69	0.0356	0.1749	4.6666	3
NM_198216	11736675_a_at	6628	SNRPB	NM_003091	34422078	0.0483	0.2655	2.3562	0	3	3	0	0	1.2365	11.3163	10.0798	2579.25	1151.4	1865.32	0.0735	0.3664	3.2287	3
AK295984	11751301_a_at	56983	POGLUT1	NM_152305	34455920	0.0408	0.2529	2.3564	0	3	3	0	0	1.2366	5.777	4.5404	56.8169	24.3961	40.6065	0.2374	0.2794	2.9794	4
NM_006343	11724931_a_at	10461	MERTK	NM_006343	34341834	0.0142	0.1841	2.3568	0	3	3	0	0	1.2368	9.5065	8.2697	727.525	311.744	519.634	0.0013	0.0652	8.3067	2
NM_015440	11728986_x_at	25902	MTHFD1L	NM_001242767	34375389	0.0372	0.2461	2.3588	0	3	3	0	0	1.2381	7.9152	6.6772	252.423	103.215	177.819	0.3042	0.054	3.5829	3
NM_001127392	11719340_a_at	745	C11orf9	NM_001127392	34282608	0.0142	0.1841	2.3609	0	3	3	0	0	1.2394	9.4017	8.1624	676.869	289.285	483.077	0.0043	0.0626	8.3016	2
AK098274	11754438_x_at	10052	GJC1	NM_001080383	34459057	0.0124	0.1768	2.362	0	3	3	0	0	1.24	7.7419	6.5019	214.224	91.4127	152.818	0.0046	0.0536	8.901	2
AK298831	11752437_s_at	386617	KCTD8	NM_198353	34457056	0.0193	0.2012	2.3626	0	3	3	0	0	1.2404	4.1729	2.9325	18.528	7.6858	13.1069	0.1747	0.043	4.6041	3
CR590690	11739255_x_at	157638	FAM84B	NM_174911	34436658	0.0291	0.229	2.3671	0	3	3	0	0	1.2431	9.219	7.9759	597.062	256.83	426.946	0.0118	0.129	5.7368	2
AB048207	11744369_s_at	114915	EPB41L4A-AS1	NM_053000	34448988	0.0092	0.1613	2.3674	0	3	3	0	0	1.2433	9.7436	8.5003	871.365	363.875	617.62	0.098	0.03	6.0202	3
AF228738	11753675_x_at	5217	PFN2	NM_002628	34458294	0.0476	0.2647	2.3676	0	3	3	0	0	1.2434	7.0012	5.7578	129.998	57.3663	93.682	0.0915	0.3483	3.2474	3
NM_001130478	11729436_a_at	4062	LY6H	NM_001130478	34379339	0.0314	0.2339	2.3705	0	3	3	0	0	1.2452	5.3897	4.1444	42.3815	18.384	30.3827	0.0662	0.2513	3.8275	3
AK299788	11751204_s_at	2823	GPM6A	NM_001261447	34455823	0.0098	0.1643	2.3763	0	3	3	0	0	1.2487	4.4099	3.1612	21.3256	9.1178	15.2217	0.0204	0.1147	5.8838	3
AK296967	11752181_a_at	7739	ZNF185	NM_001178106	34456800	0.0163	0.1916	2.3765	0	3	3	0	0	1.2488	4.7615	3.5127	27.455	11.4156	19.4353	0.0772	0.0012	7.727	2
AK301721	11744890_a_at	23560	GTPBP4	NM_012341	34449509	0.0146	0.1854	2.3768	0	3	3	0	0	1.249	8.3494	7.1004	334.804	139.579	237.191	0.1726	0.1028	4.1224	4
BC008590	11726288_a_at	65983	GRAMD3	NM_001146319	34353410	0.0401	0.2518	2.3776	0	3	3	0	0	1.2495	8.0941	6.8446	275.461	121.053	198.257	0.0518	0.3355	3.4775	3
AK298923	11742817_a_at	257160	RNF214	NM_001077239	34447436	0.0065	0.1413	2.378	0	3	3	0	0	1.2497	6.9216	5.6719	123.413	51.4287	87.4208	0.1171	0.0557	5.2059	4
AU151532	11754739_a_at	394	ARHGAP5	NM_001030055	34459358	0.0397	0.251	2.3783	0	3	3	0	0	1.2499	8.7395	7.4896	430.493	190.316	310.405	0.0461	0.3381	3.4928	3
AI955714	11758556_s_at	55276	PGM2	NM_018290	34463175	0.0048	0.1284	2.3799	0	3	3	0	0	1.2509	7.9645	6.7137	252.273	105.263	178.768	0.0632	0.0184	7.5864	3
BQ045175	11743801_at	146754	DNAH2	NM_020877	34448420	0.012	0.1752	2.38	0	3	3	0	0	1.2509	5.8447	4.5938	58.5015	24.3157	41.4086	0.1142	0.0429	5.4662	3
NM_018693	11731907_s_at	80204	FBXO11	NM_001190274	34395959	0.0165	0.192	2.3806	0	3	3	0	0	1.2513	6.2974	5.046	79.1488	33.8359	56.4923	0.0405	0.1569	4.8775	3
BU677676	11722453_at	9444	QKI	NM_006775	34323856	0.0255	0.2209	2.3809	0	3	3	0	0	1.2515	5.8516	4.6001	58.1123	25.1781	41.6452	0.0404	0.2333	4.1436	3
NM_001137604	11741721_x_at	84172	POLR1B	NM_001137604	34445624	0.0253	0.2204	2.3814	0	3	3	0	0	1.2518	6.3549	5.1031	84.2708	34.8082	59.5395	0.1914	0.0809	4.1548	3
CA306648	11736255_a_at	3631	INPP4A	NM_001134224	34420350	0.0485	0.2657	2.3816	0	3	3	0	0	1.252	8.4701	7.2182	354.795	155.123	254.959	0.003	0.2426	4.3759	2
BT019785	11753446_x_at	3162	HMOX1	NM_002133	34458065	0.0118	0.1743	2.3825	0	3	3	0	0	1.2525	8.0065	6.754	262.218	108.408	185.313	0.1285	0.0268	5.5043	3
NM_133436	11716365_x_at	440	ASNS	NM_001178075	34209661	0.0103	0.1671	2.3831	0	3	3	0	0	1.2528	9.2612	8.0084	613.877	259.474	436.676	0.0026	0.0468	9.765	2
BU567519	11717294_a_at	6432	SRSF7	NM_001031684	34239697	0.0472	0.2642	2.3831	0	3	3	0	0	1.2528	9.0362	7.7834	550.876	224.228	387.552	0.3281	0.1157	3.2574	3
AL080174	11756246_s_at	23331	TTC28	NM_001145418	34460865	0.004	0.12	2.3847	0	3	3	0	0	1.2538	8.5712	7.3174	385.785	160.739	273.262	0.0857	0.0471	5.9586	4
NM_020123	11716949_s_at	56889	TM9SF3	NM_020123	34228352	0.0005	0.0616	2.3858	0	3	3	0	0	1.2545	10.4119	9.1574	1368.76	572.365	970.563	0.0285	0.0144	10.4922	4
AI474336	11757941_s_at	7058	THBS2	NM_003247	34462560	0.0043	0.1234	2.3859	0	3	3	0	0	1.2546	4.9966	3.742	32.4107	13.4773	22.944	0.0914	0.0466	5.8507	4
BC017246	11725976_a_at	29062	WDR91	NM_014149	34350882	0.0445	0.2591	2.386	0	3	3	0	0	1.2546	6.862	5.6074	116.468	50.3711	83.4195	0.0077	0.2172	4.5826	2
AK315874	11746698_a_at	2778	GNAS	NM_000516	34451317	0.0246	0.2181	2.3864	0	3	3	0	0	1.2548	12.4786	11.2238	5758.49	2477.76	4118.12	0.0575	0.2104	4.1992	3
NM_002334	11719435_a_at	4038	LRP4	NM_002334	34283838	0.0037	0.1163	2.3882	0	3	3	0	0	1.2559	7.0887	5.8328	137.729	57.496	97.6127	0.0712	0.0562	6.0939	4
NM_001112706	11731606_at	85477	SCIN	NM_001112706	34394009	0.0081	0.1544	2.3896	0	3	3	0	0	1.2568	6.7672	5.5104	109.402	46.2856	77.8436	0.0268	0.0924	6.3054	3
NM_002543	11722015_at	4973	OLR1	NM_001172632	34319000	0.0246	0.2181	2.3908	0	3	3	0	0	1.2575	7.1269	5.8694	144.923	59.9429	102.433	0.2189	0.1659	3.5112	4
AK290579	11749733_a_at	8690	JRKL	NM_001261833	34454352	0.0155	0.1887	2.3926	0	3	3	0	0	1.2586	4.4891	3.2305	22.6297	9.615	16.1223	0.0466	0.1446	4.9842	3
BG391463	11758337_s_at	100	ADA	NM_000022	34462956	0.0124	0.1768	2.3929	0	3	3	0	0	1.2588	8.3172	7.0584	325.2	136.378	230.789	0.1166	0.1372	4.3279	4
AK293209	11751842_x_at	4666	NACA	NM_001113201	34456461	0.0404	0.2525	2.3932	0	3	3	0	0	1.259	11.3116	10.0526	2545.72	1096.69	1821.2	0.0099	0.1943	4.8257	2
NM_001042452	11741309_x_at	51765	MST4	NM_001042452	34444683	0.0021	0.0966	2.3943	0	3	3	0	0	1.2596	9.8852	8.6256	953.7	397.815	675.758	0.0518	0.0441	7.0456	4
NM_025139	11725828_a_at	80210	ARMC9	NM_025139	34349231	0.0045	0.1256	2.3951	0	3	3	0	0	1.2601	6.1219	4.8618	70.2848	29.1768	49.7308	0.0576	0.0216	7.755	3
CA430322	11754226_a_at	54904	WHSC1L1	NM_017778	34458845	0.0397	0.2511	2.3962	0	3	3	0	0	1.2607	7.0116	5.7508	129.165	55.6115	92.3883	0.0065	0.1949	4.8662	2
DB309647	11743747_a_at	5255	PHKA1	NM_001122670	34448366	0.0033	0.1116	2.3965	0	3	3	0	0	1.2609	7.0018	5.7409	128.537	53.858	91.1975	0.0184	0.0454	8.6442	3
BT009779	11752588_s_at	6059	ABCE1	NM_001040876	34457207	0.0297	0.2303	2.397	0	3	3	0	0	1.2612	6.3941	5.1329	84.7431	36.6775	60.7103	0.0489	0.2633	3.9092	3
NM_004938	11720146_a_at	1612	DAPK1	NM_004938	34293912	0.0119	0.1749	2.3993	0	3	3	0	0	1.2626	9.6902	8.4277	837.972	353.726	595.849	0.0867	0.1634	4.3727	4
AF292005	11748087_a_at	56652	C10orf2	NM_001163812	34452706	0.0368	0.2457	2.3997	0	3	3	0	0	1.2629	5.8607	4.5978	60.2826	25.2885	42.7855	0.242	0.2609	3.0845	4
NM_030806	11720831_s_at	81563	C1orf21	NM_030806	34301263	0.0161	0.1909	2.4012	0	3	3	0	0	1.2638	6.609	5.3452	98.3437	41.6043	69.974	0.0456	0.1527	4.9161	3
AK298634	11749191_a_at	51776	ZAK	NM_016653	34453810	0.0333	0.2375	2.4024	0	3	3	0	0	1.2645	5.3542	4.0898	42.0538	17.9287	29.9913	0.1655	0.3066	3.1876	4
DA168175	11758336_s_at	10000	AKT3	NM_001206729	34462955	0.005	0.1301	2.403	0	3	3	0	0	1.2648	4.7225	3.4577	26.6922	11.1361	18.9142	0.0696	0.0828	5.6118	4
CR936727	11756510_a_at	22909	FAN1	NM_001146094	34461129	0.0289	0.2289	2.4041	0	3	3	0	0	1.2655	7.8972	6.6318	240.794	103.287	172.041	0.0606	0.2469	3.9527	3
AF376803	11730993_a_at	57502	NLGN4X	NM_020742	34389896	0.0327	0.2362	2.4046	0	3	3	0	0	1.2658	5.5888	4.323	48.8338	20.816	34.8249	0.0945	0.2436	3.77	3
BC019917	11722452_s_at	9444	QKI	NM_006775	34323855	0.0021	0.0956	2.4084	0	3	3	0	0	1.2681	9.6528	8.3847	810.894	336.944	573.919	0.0465	0.0495	7.0861	4
NM_007214	11718862_at	11231	SEC63	NM_007214	34276025	0.0431	0.2565	2.4087	0	3	3	0	0	1.2683	7.6971	6.4289	209.463	91.6732	150.568	0.0568	0.3655	3.3806	3
NM_012159	11742123_a_at	26223	FBXL21	NM_012159	34446742	0.0049	0.13	2.4097	0	3	3	0	0	1.2688	4.8315	3.5626	28.7339	11.8663	20.3001	0.0592	0.0267	7.4995	3
AB095927	11755774_x_at	54906	FAM208B	NM_017782	34460393	0.0367	0.2457	2.4107	0	3	3	0	0	1.2694	8.1803	6.9108	297.906	127.156	212.531	0.1766	0.3309	3.0863	4
BF063776	11733159_a_at	151354	FAM84A	NM_145175	34404519	0.0423	0.2552	2.4108	0	3	3	0	0	1.2695	5.433	4.1635	45.6951	18.055	31.875	0.3692	0.0475	3.4062	3
NM_001145306	11723243_at	1021	CDK6	NM_001145306	34330396	0.001	0.0786	2.4116	0	3	3	0	0	1.27	9.2893	8.0193	627.93	261.251	444.591	0.0221	0.0436	8.5855	4
NM_020689	11723711_at	57419	SLC24A3	NM_020689	34334543	0.0082	0.1551	2.4139	0	3	3	0	0	1.2714	5.2259	3.9545	37.6241	15.7329	26.6785	0.0327	0.0909	6.2653	3
NM_000883	11720380_a_at	3614	IMPDH1	NM_000883	34296246	0	0.0266	2.418	0	3	3	0	0	1.2738	9.6009	8.3271	777.092	321.471	549.281	0.0045	0.0062	21.2867	4
NM_019026	11731402_at	54499	TMCO1	NM_001256164	34392305	0.0078	0.1523	2.4185	0	3	3	0	0	1.2741	5.7184	4.4443	53.6285	22.0903	37.8594	0.1106	0.0886	4.9436	4
NM_006476	11721239_x_at	10632	ATP5L	NM_006476	34309803	0.0278	0.2265	2.419	0	3	3	0	0	1.2744	9.8064	8.532	901.196	386.807	644.002	0.0396	0.2631	4.0116	3
U09284	11741154_s_at	3987	LIMS1	NM_001193482	34444057	0.0003	0.0537	2.4218	0	3	3	0	0	1.2761	9.878	8.6019	941.263	389.214	665.239	0.002	0.0109	19.4991	3
BU615927	11743525_a_at	5927	KDM5A	NM_001042603	34448144	0.0309	0.2327	2.4221	0	3	3	0	0	1.2762	7.618	6.3418	196.534	83.2491	139.892	0.0027	0.1557	5.5552	2
NM_022090	11729898_at	63920	C5orf54	NM_022090	34383958	0.0369	0.2457	2.4223	0	3	3	0	0	1.2764	5.7879	4.5115	58.3588	22.982	40.6704	0.3298	0.0486	3.5941	3
BC060802	11737050_x_at	3269	HRH1	NM_000861	34423417	0.0057	0.1362	2.423	0	3	3	0	0	1.2768	5.5862	4.3094	48.6265	19.8827	34.2546	0.0784	0.0178	7.1282	3
BC012398	11754758_a_at	23608	MKRN1	NM_001145125	34459377	0.0451	0.2603	2.4248	0	3	3	0	0	1.2779	7.2425	5.9647	151.443	64.9912	108.217	0.0005	0.2366	4.5455	2
DB356748	11734897_a_at	4146	MATN1	NM_002379	34412825	0.02	0.2033	2.4249	0	3	3	0	0	1.2779	5.4408	4.1629	44.9205	18.0157	31.4681	0.2007	0.0366	4.5433	3
NM_030674	11717102_a_at	81539	SLC38A1	NM_001077484	34232118	0.0107	0.1697	2.425	0	3	3	0	0	1.278	7.5835	6.3055	193.134	80.4948	136.814	0.0444	0.1062	5.704	3
BC014526	11719004_at	56172	ANKH	NM_054027	34277615	0.0368	0.2457	2.4268	0	3	3	0	0	1.2791	8.3653	7.0862	330.089	139.983	235.036	0.0062	0.1847	5.0698	2
NM_004675	11725713_a_at	9077	DIRAS3	NM_004675	34348116	0.0193	0.2013	2.4281	0	3	3	0	0	1.2798	4.8034	3.5235	28.4662	11.9248	20.1955	0.1157	0.2269	3.7873	4
NM_004641	11729850_s_at	8028	MLLT10	NM_001009569	34383366	0.0281	0.2274	2.4283	0	3	3	0	0	1.2799	7.4357	6.1558	175.074	73.969	124.522	0.0725	0.2356	3.994	3
AK297363	11753318_a_at	256435	ST6GALNAC3	NM_001160011	34457937	0.0021	0.0956	2.4309	0	3	3	0	0	1.2815	5.6816	4.4001	51.8032	21.2549	36.5291	0.0563	0.0417	7.09	4
NM_173497	11759435_at	143279	HECTD2	NM_173497	34464054	0.0386	0.2489	2.4309	0	3	3	0	0	1.2815	4.6027	3.3212	24.3157	10.3067	17.3112	0.005	0.1967	4.942	2
BC021675	11728388_at	10100	TSPAN2	NM_005725	34372291	0.0251	0.2194	2.4328	0	3	3	0	0	1.2826	7.1817	5.899	147.733	59.8107	103.772	0.1143	0.0143	6.1951	2
NM_006838	11716176_s_at	10988	METAP2	NM_006838	34199981	0.0112	0.172	2.433	0	3	3	0	0	1.2828	7.4783	6.1955	182.726	74.3216	128.524	0.162	0.0865	4.4568	4
NM_015995	11718160_at	51621	KLF13	NM_015995	34264026	0.0085	0.1578	2.4332	0	3	3	0	0	1.2828	8.7719	7.4891	437.302	180.829	309.065	0.0025	0.0402	10.7612	2
BC018357	11736828_x_at	6482	ST3GAL1	NM_003033	34422731	0.0018	0.0923	2.4334	0	3	3	0	0	1.2829	8.9202	7.6373	487.727	200.661	344.194	0.0434	0.0485	7.3336	4
NM_001046	11724133_s_at	6558	SLC12A2	NM_001046	34337536	0.0343	0.2402	2.4344	0	3	3	0	0	1.2836	7.9293	6.6457	250.028	105.877	177.952	0.1678	0.3287	3.1552	4
NM_012431	11736435_at	9723	SEMA3E	NM_001178129	34420838	0.011	0.1708	2.4363	0	3	3	0	0	1.2847	4.5497	3.265	23.9306	9.6507	16.7906	0.1316	0.0239	5.6434	3
AF497245	11746198_a_at	51108	METTL9	NM_001077180	34450817	0.0338	0.2389	2.4363	0	3	3	0	0	1.2847	6.329	5.0443	83.433	33.544	58.4885	0.2502	0.1071	3.7224	3
NM_015146	11717513_a_at	23176	2020-09-08	NM_001098811	34247916	0.0152	0.1878	2.4405	0	3	3	0	0	1.2872	9.1893	7.9022	593.428	246.967	420.197	0.1056	0.194	4.0731	4
AK293187	11746908_a_at	4055	LTBR	NM_002342	34451527	0.0115	0.1732	2.4408	0	3	3	0	0	1.2874	7.2738	5.9864	158.709	64.3563	111.533	0.1562	0.0978	4.4247	4
NM_001130690	11741718_a_at	10846	PDE10A	NM_001130690	34445621	0.0045	0.1258	2.4411	0	3	3	0	0	1.2876	4.3973	3.1097	21.275	8.7567	15.0158	0.0585	0.0913	5.7633	4
AK001898	11745249_x_at	55287	TMEM40	NM_018306	34449868	0.0084	0.1566	2.4412	0	3	3	0	0	1.2876	6.7278	5.4402	106.265	44.1961	75.2304	0.016	0.1129	6.2119	3
NM_002851	11719444_s_at	5803	PTPRZ1	NM_001206838	34283847	0.048	0.2651	2.442	0	3	3	0	0	1.2881	4.9263	3.6382	30.4291	12.9809	21.705	0.0047	0.2524	4.3992	2
BM670788	11763287_a_at	23363	OBSL1	NM_001173408	34467906	0.0171	0.1942	2.4423	0	3	3	0	0	1.2883	10.2886	9.0003	1251.15	518.843	884.995	0.0021	0.0852	7.5531	2
BU616869	11739172_a_at	55632	G2E3	NM_017769	34436575	0.0061	0.1388	2.443	0	3	3	0	0	1.2886	7.0247	5.7361	130.839	53.9258	92.3824	0.0294	0.074	6.9398	3
NM_001098424	11741748_a_at	1739	DLG1	NM_001098424	34445651	0.0257	0.2212	2.4444	0	3	3	0	0	1.2895	7.1159	5.8264	139.722	59.0727	99.3976	0.0455	0.2465	4.1333	3
NM_014859	11724641_a_at	9912	ARHGAP44	NM_014859	34340196	0.0043	0.1239	2.4454	0	3	3	0	0	1.29	7.6576	6.3675	205.142	83.2124	144.177	0.0968	0.05	5.8311	4
NM_001014796	11723859_a_at	4921	DDR2	NM_001014796	34335665	0.0031	0.1096	2.4456	0	3	3	0	0	1.2902	6.7229	5.4328	105.922	43.5239	74.723	0.0172	0.0477	8.7703	3
AK300154	11746018_a_at	65983	GRAMD3	NM_001146319	34450637	0.0338	0.2391	2.4458	0	3	3	0	0	1.2903	8.0841	6.7938	273.735	116.299	195.017	0.0555	0.3053	3.7204	3
AL834251	11722041_s_at	55852	TEX2	NM_018469	34319263	0.0283	0.2278	2.4491	0	3	3	0	0	1.2922	9.2948	8.0026	650.047	260.1	455.073	0.2309	0.085	3.982	3
NM_015173	11720224_a_at	23216	TBC1D1	NM_001253912	34294627	0.0229	0.2116	2.4502	0	3	3	0	0	1.2929	8.2972	7.0043	314.556	130.831	222.694	0	0.1186	6.5009	2
NM_014615	11718307_a_at	23199	KIAA0182	NM_001134473	34267119	0	0.0164	2.4521	0	3	3	0	0	1.294	9.087	7.793	543.975	221.85	382.912	0.0018	0.0021	36.1137	4
AK302694	11750175_s_at	645954	LOC645954 /// SVIL	NM_003174	34454794	0.0056	0.136	2.4521	0	3	3	0	0	1.294	7.8446	6.5506	232.835	95.0969	163.966	0.084	0.0875	5.413	4
AK098216	11755399_a_at	80781	COL18A1	NM_030582	34460018	0.012	0.1752	2.4522	0	3	3	0	0	1.2941	9.7694	8.4753	896.231	360.723	628.477	0.1768	0.0872	4.3619	4
AW235413	11758628_s_at	9706	ULK2	NM_001142610	34463247	0.0213	0.2076	2.4524	0	3	3	0	0	1.2942	7.0417	5.7474	131.787	54.6384	93.2125	0.0017	0.1086	6.7474	2
BX444701	11758161_s_at	28986	MAGEH1	NM_014061	34462780	0.0169	0.1934	2.4525	0	3	3	0	0	1.2943	8.6197	7.3254	401.704	165.702	283.703	0.128	0.1946	3.9472	4
BM982020	11756166_a_at	130502	TTC32	NM_001008237	34460785	0.0114	0.1732	2.4528	0	3	3	0	0	1.2944	6.3782	5.0837	83.5399	34.6774	59.1087	0.0268	0.1355	5.5653	3
AK302992	11749110_a_at	646	BNC1	NM_001717	34453729	0.0072	0.1473	2.4544	0	3	3	0	0	1.2954	5.0371	3.7417	33.3053	13.4289	23.3671	0.093	0.0234	6.5749	3
BU682901	11723201_s_at	220988	HNRNPA3	NM_194247	34330023	0.0486	0.2659	2.4556	0	3	3	0	0	1.2961	7.1582	5.8621	143.065	60.674	101.87	0.0101	0.254	4.3686	2
AK296931	11752641_a_at	5754	PTK7	NM_001270398	34457260	0.046	0.2624	2.4561	0	3	3	0	0	1.2964	5.6931	4.3967	51.7868	21.8379	36.8123	0.0062	0.2428	4.5	2
NM_030809	11720597_s_at	81566	CSRNP2	NM_030809	34298074	0.0203	0.2047	2.4563	0	3	3	0	0	1.2965	8.3659	7.0694	341.352	137.367	239.359	0.2279	0.1351	3.727	4
BQ575050	11736050_s_at	619208	C6orf225	NM_001033564	34419453	0.0026	0.1032	2.4605	0	3	3	0	0	1.299	6.6745	5.3755	103.123	41.877	72.4998	0.0601	0.0529	6.6932	4
BU621947	11759554_at	10914	PAPOLA	NM_001252006	34464173	0.0005	0.0621	2.463	0	3	3	0	0	1.3004	7.8756	6.5751	235.422	95.8264	165.624	0.0151	0.0316	10.4254	4
BC071942	11728667_x_at	5094	PCBP2	NM_001098620	34374070	0.0113	0.1726	2.4631	0	3	3	0	0	1.3005	11.4791	10.1787	2892.15	1191.58	2041.86	0.0842	0.1724	4.4467	4
BC067107	11730446_a_at	9543	IGDCC3	NM_004884	34387064	0.0115	0.1734	2.4649	0	3	3	0	0	1.3016	8.041	6.7394	264.213	109.236	186.725	0.0201	0.1448	5.5526	3
BC130524	11733745_a_at	2651	GCNT2	NM_001491	34408298	0.0062	0.1391	2.4657	0	3	3	0	0	1.302	7.3331	6.0311	163.278	66.4986	114.888	0.0761	0.107	5.2704	4
BC040473	11763318_s_at	1452	CSNK1A1	NM_001025105	34467937	0.0427	0.2554	2.4662	0	3	3	0	0	1.3023	10.9648	9.6625	2000.17	842.052	1421.11	0.0047	0.2272	4.6842	2
AI435838	11723502_at	5618	PRLR	NM_000949	34332905	0.0147	0.1857	2.4667	0	3	3	0	0	1.3026	7.2728	5.9702	158.808	63.0676	110.938	0.1605	0.0366	5.0813	3
NM_002133	11716939_a_at	3162	HMOX1	NM_002133	34228342	0.0228	0.2115	2.4679	0	3	3	0	0	1.3033	9.2082	7.905	607.225	247.776	427.501	0.1745	0.2188	3.5993	4
NM_173690	11726837_a_at	286205	SCAI	NM_001144877	34358928	0.0398	0.2511	2.4679	0	3	3	0	0	1.3033	6.5089	5.2057	94.9247	38.9175	66.9211	0.2454	0.3192	3.0042	4
AK290869	11727187_a_at	7474	WNT5A	NM_001256105	34363377	0.0049	0.1299	2.4686	0	3	3	0	0	1.3037	5.2292	3.9255	38.0073	15.3812	26.6942	0.0859	0.0744	5.6399	4
NM_017816	11722840_s_at	55646	LYAR	NM_001145725	34326743	0.0024	0.1011	2.4689	0	3	3	0	0	1.3039	8.1398	6.8359	283.58	115.659	199.619	0.0345	0.0754	6.8119	4
NM_016084	11716839_a_at	51655	RASD1	NM_001199989	34225742	0.048	0.2651	2.4695	0	3	3	0	0	1.3042	8.4251	7.1209	356.28	139.705	247.993	0.241	0.0228	4.3982	2
BF675672	11739813_a_at	8321	FZD1	NM_003505	34438674	0.0036	0.1162	2.4698	0	3	3	0	0	1.3044	6.2917	4.9874	79.1449	31.7707	55.4578	0.0641	0.0096	8.3193	3
NM_033632	11725752_x_at	55294	FBXW7	NM_001013415	34348624	0.0002	0.0476	2.4716	0	3	3	0	0	1.3054	8.501	7.1955	362.359	146.786	254.573	0.0014	0.009	22.2003	3
NM_004525	11727123_at	4036	LRP2	NM_004525	34362486	0.0436	0.257	2.4723	0	3	3	0	0	1.3058	7.5218	6.216	184.325	76.8183	130.571	0.0186	0.2197	4.6336	2
NM_145702	11737766_at	200765	TIGD1	NM_145702	34429195	0.0006	0.0641	2.4725	0	3	3	0	0	1.3059	5.7706	4.4647	54.8174	22.17	38.4937	0.0257	0.0249	10.0554	4
BC060041	11748953_a_at	6514	SLC2A2	NM_000340	34453572	0.0217	0.2084	2.4751	0	3	3	0	0	1.3075	8.0324	6.7249	263.534	109.463	186.499	0.0404	0.2241	4.4037	3
NM_003099	11723936_a_at	6642	SNX1	NM_001242933	34335839	0.0015	0.0867	2.4752	0	3	3	0	0	1.3075	7.7229	6.4153	212.766	85.9595	149.363	0.0432	0.0432	7.705	4
BC101716	11723557_a_at	54876	DCAF16	NM_017741	34333166	0.0082	0.1552	2.4807	0	3	3	0	0	1.3107	6.7126	5.4018	105.433	42.9513	74.192	0.0336	0.098	6.2588	3
BC127093	11735512_a_at	57157	PHTF2	NM_001127357	34415877	0.0211	0.2068	2.4809	0	3	3	0	0	1.3108	5.8719	4.5611	59.01	24.4102	41.7101	0.0482	0.2116	4.4545	3
AI476037	11754821_s_at	81539	SLC38A1	NM_001077484	34459440	0.0148	0.1859	2.4813	0	3	3	0	0	1.3111	9.925	8.6139	983.016	392.155	687.585	0.072	0.006	8.1335	2
NM_004631	11728896_a_at	7804	LRP8	NM_001018054	34375052	0.005	0.1303	2.4816	0	3	3	0	0	1.3113	5.7199	4.4087	52.7999	21.5093	37.1546	0.0112	0.0813	7.468	3
DB328185	11754764_a_at	338382	RAB7B	NM_001164522	34459383	0.0431	0.2565	2.4828	0	3	3	0	0	1.312	5.8707	4.5587	60.4731	23.6626	42.0679	0.213	0.0249	4.6589	2
AK297092	11750650_a_at	25891	PAMR1	NM_001001991	34455269	0.0183	0.1973	2.483	0	3	3	0	0	1.3121	7.0119	5.6998	133.682	52.9631	93.3225	0.2328	0.1154	3.8517	4
CR456843	11754084_x_at	10398	MYL9	NM_006097	34458703	0.0293	0.2295	2.4833	0	3	3	0	0	1.3122	8.5491	7.2369	391.391	151.733	271.562	0.2968	0.0378	3.9291	3
BC137082	11723857_at	57544	TXNDC16	NM_001160047	34335663	0.046	0.2623	2.4837	0	3	3	0	0	1.3125	4.9164	3.6039	30.2198	12.678	21.4489	0.0044	0.2506	4.5011	2
NM_005622	11727427_a_at	6296	ACSM3	NM_005622	34365485	0.0404	0.2525	2.4878	0	3	3	0	0	1.3149	6.8611	5.5462	122.043	49.0697	85.5564	0.2876	0.2931	2.9887	4
AB054067	11748106_x_at	64344	HIF3A	NM_022462	34452725	0.0168	0.1934	2.4898	0	3	3	0	0	1.316	7.3091	5.993	158.801	64.4995	111.65	0.0086	0.0812	7.6079	2
BC032788	11723293_at	2882	GPX7	NM_015696	34330654	0.0019	0.093	2.4899	0	3	3	0	0	1.3161	9.4239	8.1079	694.236	277.297	485.766	0.0662	0.0324	7.2566	4
BC041337	11716456_at	22836	RHOBTB3	NM_014899	34212359	0.0015	0.0866	2.4929	0	3	3	0	0	1.3178	10.3693	9.0515	1332.57	533.891	933.229	0.0476	0.0396	7.7294	4
BC034464	11726338_a_at	240	ALOX5	NM_000698	34353741	0.0086	0.1583	2.4938	0	3	3	0	0	1.3183	5.8425	4.5242	57.7757	23.0233	40.3995	0.0418	0.0036	10.713	2
AL157486	11755918_a_at	5754	PTK7	NM_001270398	34460537	0.0317	0.2346	2.4959	0	3	3	0	0	1.3196	8.6168	7.2972	404.989	164.167	284.578	0.2081	0.2898	3.2389	4
NM_138713	11738447_a_at	10725	NFAT5	NM_001113178	34432533	0.0485	0.2657	2.4961	0	3	3	0	0	1.3197	9.2263	7.9066	599.042	251.016	425.029	0.0011	0.2718	4.376	2
NM_018934	11729679_a_at	56122	PCDHB14	NM_018934	34382497	0.0006	0.0641	2.4971	0	3	3	0	0	1.3203	4.2419	2.9217	19.0011	7.6078	13.3044	0.0268	0.0252	10.0274	4
AB008109	11722164_s_at	8490	RGS5	NM_001195303	34320531	0.0324	0.2355	2.4976	0	3	3	0	0	1.3205	6.321	5.0005	83.2782	33.4631	58.3706	0.2427	0.2636	3.2145	4
AY367055	11738143_x_at	117178	SSX2IP	NM_001166293	34430837	0.0354	0.2421	2.499	0	3	3	0	0	1.3214	8.1567	6.8353	302.012	115.165	208.589	0.3375	0.0547	3.6542	3
AI638279	11743550_at	54014	BRWD1	NM_001007246	34448169	0.0226	0.2108	2.4997	0	3	3	0	0	1.3218	7.789	6.4672	224.953	88.6443	156.799	0.111	0.0116	6.5383	2
NM_021648	11717665_a_at	23270	TSPYL4	NM_021648	34252556	0.0008	0.0727	2.5016	0	3	3	0	0	1.3228	8.9184	7.5956	485.682	193.527	339.604	0.0239	0.0034	13.8568	3
AK303574	11747994_a_at	23216	TBC1D1	NM_001253912	34452613	0.01	0.1654	2.503	0	3	3	0	0	1.3237	5.4898	4.1662	45.1408	18.3332	31.737	0.0283	0.1259	5.8387	3
NM_001123355	11727048_s_at	5537	PPP6C	NM_001123355	34361340	0	0.0223	2.5032	0	3	3	0	0	1.3238	7.6001	6.2763	194.177	77.5614	135.869	0.005	0.0041	24.0156	4
NM_001819	11717475_a_at	1114	CHGB	NM_001819	34246844	0.0289	0.2289	2.5032	0	3	3	0	0	1.3238	5.8636	4.5398	61.0157	23.8727	42.4442	0.3162	0.1555	3.3384	4
NM_174900	11734366_x_at	132625	ZFP42	NM_174900	34410646	0.0027	0.1044	2.5035	0	3	3	0	0	1.324	6.8893	5.5654	119.372	47.4825	83.4275	0.0442	0.0171	9.2595	3
NM_002839	11721790_s_at	5789	PTPRD	NM_001040712	34316193	0.0006	0.067	2.5041	0	3	3	0	0	1.3243	8.3694	7.0451	332.742	132.447	232.595	0.0376	0.0181	9.7176	4
BC029399	11750290_x_at	229	ALDOB	NM_000035	34454909	0.0165	0.1921	2.5047	0	3	3	0	0	1.3246	11.9672	10.6426	4006.67	1620.5	2813.59	0.0041	0.085	7.6881	2
AI161170	11757972_s_at	29116	MYLIP	NM_013262	34462591	0.009	0.1607	2.5063	0	3	3	0	0	1.3255	10.3209	8.9954	1313.16	516.427	914.795	0.1571	0.0768	4.7471	4
AK303574	11747995_x_at	23216	TBC1D1	NM_001253912	34452614	0.0076	0.1505	2.507	0	3	3	0	0	1.3259	6.5488	5.2228	94.0322	37.9694	66.0008	0.0273	0.1003	6.4288	3
NM_207627	11725515_a_at	9619	ABCG1	NM_004915	34346418	0.0213	0.2077	2.5074	0	3	3	0	0	1.3262	6.6365	5.3104	103.15	40.5874	71.8685	0.243	0.1477	3.6751	4
BC053357	11719673_a_at	7056	THBD	NM_000361	34287576	0.0315	0.2341	2.5088	0	3	3	0	0	1.327	6.7489	5.4219	110.172	42.9746	76.5736	0.1596	0.0149	5.501	2
U46768	11724198_a_at	6781	STC1	NM_003155	34337951	0.0018	0.0912	2.5098	0	3	3	0	0	1.3275	8.0239	6.6964	261.686	103.931	182.809	0.0334	0.0133	10.6388	3
BC066958	11761530_x_at	6427	SRSF2	NM_001195427	34466149	0.0497	0.2674	2.5116	0	3	3	0	0	1.3286	6.9356	5.607	123.584	52.654	88.119	0.0588	0.4612	3.1912	3
NM_001042544	11720748_a_at	8425	LTBP4	NM_001042544	34300507	0.0117	0.1742	2.513	0	3	3	0	0	1.3294	7.0222	5.6928	132.903	51.9621	92.4325	0.1443	0.0292	5.5293	3
NM_201535	11735968_s_at	57447	NDRG2	NM_016250	34418578	0.0014	0.0862	2.514	0	3	3	0	0	1.33	8.2344	6.9044	303.152	120.619	211.886	0.0425	0.0443	7.8201	4
NM_001709	11733751_s_at	627	BDNF	NM_001143805	34408304	0.0036	0.1162	2.5141	0	3	3	0	0	1.33	5.8149	4.4849	57.0736	22.6114	39.8425	0.083	0.0593	6.1085	4
NM_139172	11733761_at	147744	TMEM190	NM_139172	34408422	0.006	0.1384	2.5142	0	3	3	0	0	1.3301	6.9376	5.6075	124.879	49.3294	87.1041	0.1121	0.0758	5.315	4
R52678	11753913_a_at	117178	SSX2IP	NM_001166293	34458532	0.0135	0.1816	2.5152	0	3	3	0	0	1.3307	8.7296	7.3989	433.926	170.339	302.132	0.1334	0.0599	5.2416	3
NM_021954	11732922_at	2700	GJA3	NM_021954	34402671	0.0383	0.2484	2.5154	0	3	3	0	0	1.3308	5.6712	4.3404	52.5217	20.3186	36.4201	0.1975	0.0185	4.9589	2
NM_080386	11731689_x_at	113457	TUBA3C /// TUBA3D	NM_006001	34394599	0.0005	0.0616	2.5155	0	3	3	0	0	1.3309	8.2703	6.9394	308.93	123.039	215.985	0.0037	0.0152	16.7854	3
NM_018590	11732701_a_at	55454	CSGALNACT2	NM_018590	34401104	0.0491	0.2667	2.5156	0	3	3	0	0	1.3309	8.2003	6.8694	295.186	122.132	208.659	0.023	0.2586	4.3443	2
NM_000289	11716202_a_at	5213	PFKM	NM_000289	34202605	0.0097	0.164	2.5161	0	3	3	0	0	1.3312	8.5163	7.1852	372.341	148.956	260.648	0.1014	0.1448	4.647	4
L17325	11763080_at			L17325.1	34467699	0.0416	0.254	2.5168	0	3	3	0	0	1.3316	5.7824	4.4508	58.0596	22.8851	40.4723	0.3388	0.2688	2.9588	4
CB851636	11727485_at	7175	TPR	NM_003292	34365888	0.0187	0.1985	2.518	0	3	3	0	0	1.3323	7.2952	5.9629	161.645	63.0857	112.365	0.1769	0.0684	4.6589	3
AU147216	11727019_at	10152	ABI2	NM_005759	34360883	0.0001	0.0316	2.5194	0	3	3	0	0	1.3331	7.2409	5.9078	151.408	60.1393	105.774	0.006	0.0105	17.9293	4
BT006838	11742752_a_at	2114	ETS2	NM_001256295	34447371	0.0409	0.2529	2.5195	0	3	3	0	0	1.3331	8.6845	7.3513	415.586	173.859	294.723	0.0652	0.3821	3.4525	3
NM_004476	11724555_x_at	219595	FOLH1 /// FOLH1B	NM_001014986	34339458	0.0017	0.0902	2.5196	0	3	3	0	0	1.3332	8.1711	6.8379	291.286	115.001	203.143	0.0639	0.0321	7.4552	4
BF213575	11719484_at	2060	EPS15	NM_001159969	34284356	0.0113	0.1727	2.5202	0	3	3	0	0	1.3335	8.8535	7.5199	462.713	185.313	324.013	0.0022	0.0591	9.33	2
AK304691	11749562_a_at	10903	MTMR11	NM_001145862	34454181	0.0084	0.1565	2.5204	0	3	3	0	0	1.3336	5.9296	4.5959	61.1858	24.6415	42.9137	0.0243	0.1135	6.2223	3
NM_023037	11726384_at	10129	FRY	NM_023037	34353998	0.0204	0.2048	2.5205	0	3	3	0	0	1.3337	5.7527	4.419	54.2743	22.1191	38.1967	0.0405	0.2223	4.5059	3
AK298898	11723166_a_at	2048	EPHB2	NM_004442	34329569	0.0267	0.2238	2.5217	0	3	3	0	0	1.3344	6.1307	4.7963	72.7167	28.7648	50.7408	0.2499	0.2056	3.4245	4
NM_018406	11726054_a_at	4585	MUC4	NM_004532	34351457	0.0145	0.1846	2.5231	0	3	3	0	0	1.3352	5.9983	4.663	63.9609	25.6527	44.8068	0.0036	0.0754	8.2271	2
NR_024320	11757190_s_at	9516	LITAF	NM_001136472	34461809	0.0002	0.0476	2.5241	0	3	3	0	0	1.3358	9.6233	8.2875	788.965	312.888	550.926	0.0024	0.0087	21.9447	3
DB331421	11758136_s_at	80723	SLC35G2	NM_001097599	34462755	0.0108	0.1697	2.5252	0	3	3	0	0	1.3364	5.7496	4.4132	54.8126	21.7762	38.2944	0.1201	0.1438	4.5062	4
NM_006312	11718071_s_at	9612	NCOR2	NM_001077261	34261974	0.0491	0.2667	2.5277	0	3	3	0	0	1.3379	9.7792	8.4413	907.819	371.879	639.849	0.2186	0.4692	2.794	4
BT019785	11753445_a_at	3162	HMOX1	NM_002133	34458064	0.0336	0.2385	2.5285	0	3	3	0	0	1.3383	7.773	6.4347	224.499	86.7445	155.622	0.1731	0.0171	5.3156	2
NM_001048223	11733248_a_at	55861	DBNDD2 /// SYS1 /// SYS1-DBNDD2	NM_001048221	34405151	0.0002	0.0476	2.5288	0	3	3	0	0	1.3385	7.8809	6.5424	235.823	93.3237	164.573	0.0029	0.0076	22.6425	3
NM_005642	11716439_s_at	6879	TAF7	NM_005642	34211542	0.0019	0.0927	2.5293	0	3	3	0	0	1.3387	10.5378	9.1991	1500.15	591.718	1045.93	0.0586	0.0426	7.2916	4
AB029001	11748404_s_at	23271	CAMSAP2	NM_203459	34453023	0.0086	0.158	2.5308	0	3	3	0	0	1.3396	9.4119	8.0723	684.218	273.871	479.045	0.0275	0.1138	6.1718	3
NM_003966	11719521_at	9037	SEMA5A	NM_003966	34285314	0.0077	0.1514	2.5327	0	3	3	0	0	1.3407	8.5247	7.1841	376.466	147.095	261.781	0.145	0.0745	4.9569	4
NM_005116	11719339_a_at	9962	SLC23A2	NM_005116	34282607	0.0372	0.2461	2.5328	0	3	3	0	0	1.3407	7.8695	6.5288	244.574	94.1201	169.347	0.304	0.1163	3.5817	3
AK291602	11739655_a_at	133584	EGFLAM	NM_001205301	34438058	0.015	0.1871	2.5334	0	3	3	0	0	1.3411	6.062	4.7209	68.7822	26.9801	47.8812	0.1814	0.1415	4.0877	4
NM_014904	11724143_s_at	22841	RAB11FIP2	NM_014904	34337546	0.0085	0.1578	2.5336	0	3	3	0	0	1.3412	8.0418	6.7006	264.247	106.146	185.197	0.0171	0.1241	6.1813	3
CD242283	11716528_at	1994	ELAVL1	NM_001419	34214360	0.011	0.1708	2.5342	0	3	3	0	0	1.3415	7.647	6.3054	204.221	79.6578	141.94	0.1231	0.0459	5.6513	3
BC024294	11729827_at	90362	FAM110B	NM_147189	34383230	0.0023	0.0986	2.5367	0	3	3	0	0	1.3429	6.9598	5.6168	125.398	49.1532	87.2758	0.0465	0.0102	9.771	3
BU616296	11718336_x_at	25802	LMOD1	NM_012134	34267673	0.0282	0.2275	2.5373	0	3	3	0	0	1.3433	6.0974	4.7541	68.6389	27.6313	48.1351	0.0155	0.1437	5.8309	2
NM_001134773	11737825_s_at	8675	STX16	NM_001001433	34429420	0.0145	0.1848	2.5396	0	3	3	0	0	1.3446	9.9177	8.5731	984.046	394.833	689.44	0.1035	0.2144	4.1306	4
BF590635	11757722_s_at	23176	2020-09-08	NM_001098811	34462341	0.0045	0.1259	2.5419	0	3	3	0	0	1.3459	9.8302	8.4843	912.527	362.451	637.489	0.0154	0.0757	7.7237	3
AI636845	11744024_a_at	4141	MARS	NM_004990	34448643	0.0241	0.2161	2.5424	0	3	3	0	0	1.3462	9.0189	7.6728	525.14	211.713	368.426	0.0794	0.2242	4.2316	3
BE251211	11718834_at	4017	LOXL2	NM_002318	34275694	0.0487	0.2661	2.5435	0	3	3	0	0	1.3468	6.4687	5.1219	88.87	36.3003	62.5852	0.0214	0.2646	4.362	2
BC010423	11728765_a_at	81607	PVRL4	NM_030916	34374596	0.0101	0.1662	2.5439	0	3	3	0	0	1.347	7.7228	6.3758	212.541	84.7078	148.625	0.0387	0.1221	5.8175	3
AF327057	11731996_at	25893	TRIM58	NM_015431	34396470	0.0322	0.2351	2.546	0	3	3	0	0	1.3482	5.3268	3.9785	40.6718	16.5772	28.6245	0.0812	0.298	3.7921	3
EF028086	11753677_a_at	7474	WNT5A	NM_001256105	34458296	0.0176	0.1958	2.5487	0	3	3	0	0	1.3498	6.2468	4.8971	76.0447	30.2163	53.1305	0.0083	0.0903	7.4422	2
BC063674	11750739_a_at	84250	ANKRD32	NM_032290	34455358	0.0453	0.2605	2.5489	0	3	3	0	0	1.3499	4.9911	3.6412	32.5337	13.2436	22.8887	0.1432	0.3549	3.3127	3
NM_021082	11739044_s_at	6565	SLC15A2	NM_001145998	34435908	0.0018	0.0922	2.5491	0	3	3	0	0	1.35	5.8832	4.5332	59.4103	23.3785	41.3944	0.0407	0.0602	7.3616	4
NM_152447	11726784_a_at	145581	LRFN5	NM_152447	34358293	0.0394	0.2507	2.5495	0	3	3	0	0	1.3502	4.9506	3.6004	30.9364	12.5937	21.765	0.0027	0.2266	4.8847	2
NM_007005	11719996_at	7091	TLE4	NM_007005	34292399	0.0035	0.1144	2.5517	0	3	3	0	0	1.3514	7.7492	6.3978	215.665	85.1408	150.403	0.0151	0.0614	8.4628	3
NM_020760	11730579_a_at	57520	HECW2	NM_020760	34387515	0.0099	0.1648	2.5518	0	3	3	0	0	1.3515	4.2637	2.9121	19.6523	7.5523	13.6023	0.1394	0.0205	5.8542	3
NM_182966	11730320_a_at	4739	NEDD9	NM_001142393	34386593	0.0473	0.2642	2.5518	0	3	3	0	0	1.3515	5.9016	4.5501	62.2244	23.4743	42.8494	0.2661	0.0124	4.4356	2
W72169	11756146_x_at	6275	S100A4	NM_002961	34460765	0.0449	0.2599	2.5543	0	3	3	0	0	1.3529	9.4136	8.0607	696.185	281.81	488.997	0.1257	0.3714	3.3236	3
BC007219	11717646_a_at	79892	MCMBP	NM_001256378	34252215	0.0373	0.2463	2.5546	0	3	3	0	0	1.3531	8.6455	7.2924	400.489	162.514	281.501	0.0007	0.2165	5.0289	2
NM_182947	11725006_a_at	115557	ARHGEF25	NM_001111270	34342409	0.0186	0.1984	2.5547	0	3	3	0	0	1.3532	6.0349	4.6817	66.3023	26.468	46.3852	0.0686	0.1839	4.6639	3
BC041337	11716457_x_at	22836	RHOBTB3	NM_014899	34212360	0.0033	0.1118	2.555	0	3	3	0	0	1.3533	10.3262	8.9729	1294.31	509.231	901.769	0.0519	0.0873	6.282	4
AK297734	11750279_a_at	6781	STC1	NM_003155	34454898	0.0169	0.1938	2.5556	0	3	3	0	0	1.3536	8.79	7.4364	442.864	175.739	309.301	0.0031	0.0924	7.5838	2
AK294363	11746561_a_at	677	ZFP36L1	NM_001244698	34451180	0.0478	0.265	2.5557	0	3	3	0	0	1.3537	6.4379	5.0842	91.8219	34.7249	63.2734	0.3834	0.1396	3.242	3
NM_000701	11717018_a_at	476	ATP1A1	NM_000701	34229914	0	0.031	2.5567	0	3	3	0	0	1.3543	12.81	11.4558	7191.83	2811.99	5001.91	0.0091	0.0069	18.5403	4
NM_001421	11721574_a_at	2000	ELF4	NM_001127197	34313477	0.0089	0.1596	2.5579	0	3	3	0	0	1.355	8.453	7.0981	352.534	139.332	245.933	0.0375	0.1106	6.0999	3
BC071942	11728665_a_at	5094	PCBP2	NM_001098620	34374068	0.0071	0.1471	2.5598	0	3	3	0	0	1.356	11.7234	10.3674	3418.89	1352.31	2385.6	0.0708	0.1437	5.0708	4
BU681699	11722686_a_at	3977	LIFR	NM_001127671	34326073	0.0321	0.235	2.5608	0	3	3	0	0	1.3566	6.7943	5.4378	112.296	45.3773	78.8365	0.0752	0.3083	3.7938	3
NM_000053	11723878_a_at	540	ATP7B	NM_000053	34335738	0.0135	0.1817	2.5623	0	3	3	0	0	1.3574	10.5648	9.2074	1515.73	598.192	1056.96	0.0042	0.0722	8.504	2
NM_004173	11728917_at	6545	SLC7A4	NM_004173	34375164	0.0289	0.2289	2.5623	0	3	3	0	0	1.3574	7.569	6.2116	192.047	77.3108	134.679	0.0734	0.2806	3.9518	3
NM_002291	11723487_a_at	3912	LAMB1	NM_002291	34332851	0.0031	0.1094	2.5626	0	3	3	0	0	1.3576	12.3392	10.9816	5189.03	2042.79	3615.91	0.0088	0.0628	8.7884	3
AK291536	11743077_s_at	1051	CEBPB	NM_005194	34447696	0.0136	0.1817	2.5633	0	3	3	0	0	1.358	9.8609	8.5029	938.588	371.18	654.884	0.0574	0.1444	5.2369	3
NM_003017	11723038_at	6428	SRSF3	NM_003017	34328441	0.0313	0.2336	2.5647	0	3	3	0	0	1.3588	7.0783	5.7195	140.755	53.5194	97.1374	0.276	0.1007	3.8347	3
AK295046	11749016_a_at	272	AMPD3	NM_000480	34453635	0.02	0.2033	2.5658	0	3	3	0	0	1.3594	6.2231	4.8637	77.7508	29.6715	53.7112	0.2702	0.1241	3.7493	4
AK056124	11763324_a_at	8674	VAMP4	NM_001185127	34467943	0.0218	0.2089	2.5674	0	3	3	0	0	1.3603	5.8932	4.5329	60.191	23.8899	42.0404	0.0767	0.2109	4.3938	3
AF200715	11728306_s_at	51454	GULP1	NM_001252668	34371709	0.0127	0.1782	2.5701	0	3	3	0	0	1.3618	9.2157	7.8539	604.57	238.434	421.502	0.1005	0.2005	4.2988	4
AA029670	11758590_s_at	79901	CYBRD1	NM_001127383	34463209	0.0027	0.1054	2.5732	0	3	3	0	0	1.3636	5.9857	4.6221	63.8265	24.963	44.3948	0.0439	0.0842	6.6	4
BC143339	11755994_a_at	142683	ITLN2	NM_080878	34460613	0.0209	0.206	2.5744	0	3	3	0	0	1.3642	10.5067	9.1425	1455.26	575.5	1015.38	0.0014	0.119	6.8104	2
BX454918	11758786_at	25820	ARIH1	NM_005744	34463405	0.0001	0.0426	2.5772	0	3	3	0	0	1.3658	4.3789	3.0131	20.8242	8.0752	14.4497	0.0057	0.002	27.0617	3
NM_032521	11728587_a_at	84612	PARD6B	NM_032521	34373229	0.0322	0.2351	2.5791	0	3	3	0	0	1.3669	9.5947	8.2279	775.876	307.861	541.869	0.021	0.1685	5.4377	2
U90065	11728842_a_at	3775	KCNK1	NM_002245	34374745	0.0027	0.1041	2.5812	0	3	3	0	0	1.368	8.3372	6.9692	327.661	126.114	226.888	0.0853	0.0416	6.6526	4
NM_133436	11716364_s_at	440	ASNS	NM_001178075	34209640	0.02	0.2034	2.5835	0	3	3	0	0	1.3693	8.3062	6.9369	316.842	124.792	220.817	0.0059	0.1102	6.9592	2
NM_000909	11727387_s_at	4886	NPY1R	NM_000909	34365290	0.0085	0.1579	2.5844	0	3	3	0	0	1.3698	4.216	2.8462	18.5967	7.2435	12.9201	0.0042	0.0445	10.7484	2
BC063283	11729919_a_at	170692	ADAMTS18	NM_139054	34384050	0.001	0.0773	2.5848	0	3	3	0	0	1.3701	6.2254	4.8554	75.3007	29.1144	52.2075	0.0394	0.0358	8.6556	4
AK299387	11742308_s_at	7168	TPM1	NM_000366	34446927	0.0014	0.0862	2.5853	0	3	3	0	0	1.3703	8.6005	7.2302	390.567	150.281	270.425	0.0375	0.0055	11.4348	3
BC136530	11720562_a_at	5362	PLXNA2	NM_025179	34297719	0.0395	0.2508	2.5867	0	3	3	0	0	1.3711	8.8582	7.487	480.911	179.435	330.173	0.2356	0.0013	4.8792	2
NM_006055	11717144_s_at	10314	LANCL1	NM_001136574	34233723	0.0194	0.2015	2.5884	0	3	3	0	0	1.3721	9.316	7.9439	644.155	254.742	449.449	0.0653	0.2025	4.5917	3
BU736496	11739599_a_at	57541	ZNF398	NM_020781	34437720	0.034	0.2395	2.5884	0	3	3	0	0	1.372	6.8202	5.4481	113.347	44.9295	79.138	0.0192	0.183	5.2843	2
BC020855	11744667_a_at	160518	DENND5B	NM_144973	34449286	0.0474	0.2644	2.5889	0	3	3	0	0	1.3723	5.8424	4.4701	58.3235	23.619	40.9712	0.0986	0.4356	3.2521	3
NM_018225	11730283_at	55234	SMU1	NM_018225	34386225	0.0138	0.1826	2.5891	0	3	3	0	0	1.3725	5.2349	3.8624	38.1347	14.5516	26.3432	0.0764	0.003	8.436	2
AK302411	11747735_x_at	3987	LIMS1	NM_001193482	34452354	0	0.0123	2.5895	0	3	3	0	0	1.3727	9.3695	7.9968	661.666	255.473	458.569	0.0022	0.001	42.0527	4
NM_020443	11725409_s_at	89796	NAV1	NM_001167738	34345312	0.0163	0.1916	2.5896	0	3	3	0	0	1.3727	7.2143	5.8416	149.784	58.9253	104.355	0.0553	0.1805	4.8967	3
AK300935	11751715_a_at	9963	SLC23A1	NM_005847	34456334	0.0291	0.229	2.5903	0	3	3	0	0	1.3731	6.876	5.5029	121.446	47.5432	84.4947	0.1986	0.311	3.3316	4
NM_005737	11732331_s_at	10123	ARL4C	NM_005737	34398234	0.0402	0.252	2.5905	0	3	3	0	0	1.3732	9.5614	8.1882	781.648	292.303	536.976	0.2282	0.0136	4.8367	2
NR_003028	11757141_s_at	100302240	MIR1304 /// SNORA1 /// SNORA18 /// SNORA25 /// SNORA32 /// SNORA40 /// SNORA8 /// SNORD5 /// TAF1D	NM_024116	34461760	0.0163	0.1916	2.5915	0	3	3	0	0	1.3738	7.797	6.4232	224.684	88.2724	156.478	0.0665	0.17	4.8929	3
AK294879	11749782_x_at	586	BCAT1	NM_001178091	34454401	0.0318	0.2346	2.5922	0	3	3	0	0	1.3742	6.6945	5.3203	104.742	42.1957	73.4687	0.0682	0.3218	3.8115	3
NM_021127	11724510_at	5366	PMAIP1	NM_021127	34339372	0.0214	0.2079	2.5962	0	3	3	0	0	1.3764	5.8279	4.4515	57.9273	21.9072	39.9172	0.1178	0.008	6.7227	2
AK094761	11739719_x_at	162239	ZFP1	NM_153688	34438122	0.0339	0.2394	2.5971	0	3	3	0	0	1.3769	6.3693	4.9924	84.2852	33.4485	58.8669	0.1166	0.2954	3.7156	3
U76996	11747096_a_at	3775	KCNK1	NM_002245	34451715	0.0032	0.1099	2.5974	0	3	3	0	0	1.3771	9.866	8.4889	935.471	362.649	649.06	0.0151	0.0595	8.7359	3
NM_019593	11718502_at	56261	GPCPD1	NM_019593	34270365	0.0111	0.1715	2.5982	0	3	3	0	0	1.3775	8.9486	7.5711	503.696	191.83	347.763	0.1264	0.0536	5.6243	3
NM_005197	11717621_a_at	1112	FOXN3	NM_001085471	34251979	0.0254	0.2205	2.5993	0	3	3	0	0	1.3781	8.0454	6.6673	264.759	103.789	184.274	0.0132	0.137	6.1585	2
AY366448	11751920_a_at	90627	STARD13	NM_001243466	34456539	0.0042	0.1228	2.5994	0	3	3	0	0	1.3782	5.8861	4.5079	59.3028	23.0131	41.158	0.0168	0.0742	7.9121	3
AA400406	11758651_s_at	6457	SH3GL3	NM_003027	34463270	0.0119	0.1746	2.6019	0	3	3	0	0	1.3796	6.9585	5.579	124.423	48.3213	86.3723	0.0025	0.0666	9.0945	2
NM_198859	11721987_s_at	166336	PRICKLE2	NM_198859	34318765	0.0433	0.2568	2.603	0	3	3	0	0	1.3802	7.9433	6.5632	255.215	94.8957	175.055	0.2425	0.022	4.6484	2
BC050697	11745443_x_at	54876	DCAF16	NM_017741	34450062	0.0045	0.1256	2.6035	0	3	3	0	0	1.3805	6.8958	5.5153	120.448	46.4689	83.4586	0.0733	0.0982	5.7734	4
AK293266	11747238_a_at	64219	PJA1	NM_001032396	34451857	0.0238	0.2149	2.6036	0	3	3	0	0	1.3805	8.8987	7.5182	480.418	191.957	336.188	0.0401	0.2758	4.2547	3
DB334557	11729814_a_at	284273	ZADH2	NM_175907	34383182	0.0088	0.159	2.6066	0	3	3	0	0	1.3822	6.8022	5.42	111.971	43.6809	77.8258	0.0208	0.1322	6.1206	3
NM_020338	11720335_s_at	57178	ZMIZ1	NM_020338	34295972	0.0244	0.217	2.6067	0	3	3	0	0	1.3822	9.5403	8.1581	746.344	291.91	519.127	0.015	0.13	6.2863	2
AA708225	11763314_s_at	10123	ARL4C	NM_005737	34467933	0.0457	0.2614	2.6113	0	3	3	0	0	1.3848	7.4077	6.0229	169.894	68.0518	118.973	0.0035	0.2786	4.5159	2
NM_000901	11723163_s_at	4306	NR3C2	NM_000901	34329566	0.0063	0.14	2.6119	0	3	3	0	0	1.3851	6.4224	5.0373	86.25	32.85	59.55	0.0342	0.0023	12.5556	2
NM_015065	11724984_a_at	23086	EXPH5	NM_001144763	34342346	0.0035	0.1155	2.6134	0	3	3	0	0	1.3859	5.2701	3.8842	39.0084	14.9683	26.9883	0.067	0.085	6.1568	4
BF037388	11743427_at	10768	AHCYL1	NM_001242673	34448046	0.0014	0.0856	2.6149	0	3	3	0	0	1.3868	9.6573	8.2706	808.927	310.435	559.681	0.0111	0.0323	11.5254	3
BC112267	11736030_a_at	9123	SLC16A3	NM_001042422	34419265	0.0016	0.0885	2.616	0	3	3	0	0	1.3874	11.5329	10.1455	2967.12	1139.65	2053.39	0.0084	0.0392	11.0168	3
NM_014575	11724901_s_at	100505385	IQCJ-SCHIP1 /// SCHIP1	NM_001197107	34341804	0.018	0.1966	2.6169	0	3	3	0	0	1.3879	9.6346	8.2467	806.736	304.251	555.494	0.0966	0.0105	7.3429	2
AY050631	11759715_at	23143	LRCH1	NM_001164211	34464334	0.0461	0.2626	2.6177	0	3	3	0	0	1.3883	5.6779	4.2896	51.2132	20.5177	35.8654	0.0025	0.284	4.4928	2
BC017901	11759765_at	5359	PLSCR1	NM_021105	34464384	0.0055	0.1347	2.6186	0	3	3	0	0	1.3888	7.0502	5.6614	134.475	50.7429	92.6089	0.0949	0.0164	7.2106	3
BM706668	11757808_s_at	473	RERE	NM_001042681	34462427	0.0002	0.0486	2.6193	0	3	3	0	0	1.3892	9.5981	8.2089	776.894	296.848	536.871	0.0154	0.0203	12.7405	4
AK295881	11742766_a_at	23258	DENND5A	NM_001243254	34447385	0.0121	0.1752	2.6195	0	3	3	0	0	1.3893	8.9013	7.512	480.262	187.623	333.942	0.0276	0.1671	5.4537	3
NM_003253	11732415_s_at	7074	TIAM1	NM_003253	34398778	0.0429	0.256	2.6208	0	3	3	0	0	1.39	7.5335	6.1435	185.297	73.5828	129.44	0.0008	0.2651	4.6693	2
NM_002053	11726328_x_at	2633	GBP1	NM_002053	34353731	0.0192	0.201	2.6213	0	3	3	0	0	1.3903	5.3146	3.9243	39.8754	15.4234	27.6494	0.0125	0.1021	7.1147	2
AK303689	11728416_a_at	55531	ELMOD1 /// LOC643923	NM_001039772	34372351	0.0056	0.1359	2.6218	0	3	3	0	0	1.3905	5.4401	4.0496	43.9466	16.9022	30.4244	0.0741	0.1236	5.417	4
[truncated: 1,482 more rows]
