# Supplementary material for: Hepatocyte-like cells derived from human induced pluripotent stem cells using small molecules: implications of a transcriptomic study
Source: Stem Cell Res Ther. 2020 Sep 11;11:393. doi: 10.1186/s13287-020-01914-1 (PMC7488531; doi:10.1186/s13287-020-01914-1)
Supplement: Supplementary file 4 — Additional file 4. Supplemental Table 3. List of 43 KEGG pathways enriched by the DEGs between HLC_SM and HLC_GF. [file 13287_2020_1914_MOESM4_ESM.xlsx]

## Sheet: 43 KEGG Pathways
Supplemental Table 3. List of 43 KEGG pathways enriched by the DEGs between HLC_SM and HLC_GF
Term	Pathway	Count	%	PValue	Genes	Fold Enrichment	Bonferroni	Benjamini	FDR
hsa00100	Steroid biosynthesis	10	0.438212	0.000621503	11732877_A_AT, 11724014_A_AT, 11762755_X_AT, 11717731_AT, 11720522_A_AT, 11735420_AT, 11752903_A_AT, 11744179_X_AT, 11752841_X_AT, 11749332_X_AT, 11748279_S_AT, 11717859_A_AT, 11717620_A_AT, 11732374_X_AT, 11715460_A_AT, 11737968_A_AT, 11724199_X_AT	3.67861	0.162894	0.0291994	0.821325
hsa00250	Alanine, aspartate and glutamate metabolism	13	0.569676	0.00151269	11742937_X_AT, 11721625_S_AT, 11721134_AT, 11740232_X_AT, 11731049_AT, 11720822_A_AT, 11721133_AT, 11716365_X_AT, 11739130_A_AT, 11746742_A_AT, 11748367_A_AT, 11740995_X_AT, 11743151_A_AT, 11745594_X_AT, 11752857_X_AT, 11728014_AT, 11716364_S_AT, 11761132_AT, 11754888_A_AT, 11731900_S_AT, 11743920_A_AT, 11744763_X_AT, 11759440_AT	2.73268	0.351411	0.0599769	1.98816
hsa00260	Glycine, serine and threonine metabolism	12	0.525855	0.0122537	11751746_A_AT, 11744285_A_AT, 11758077_S_AT, 11716814_S_AT, 11721325_A_AT, 11745019_A_AT, 11739354_X_AT, 11724173_AT, 11725300_A_AT, 11742993_X_AT, 11752656_A_AT, 11747349_S_AT, 11730796_X_AT, 11761132_AT, 11743920_A_AT, 11744835_S_AT, 11735225_X_AT, 11744287_X_AT, 11744286_S_AT	2.26376	0.970584	0.197792	15.0882
hsa00500	Starch and sucrose metabolism	9	0.394391	0.0694979	11722519_AT, 11758556_S_AT, 11724200_A_AT, 11715809_A_AT, 11715490_S_AT, 11725020_AT, 11722520_A_AT, 11724778_AT, 11744433_X_AT, 11731688_AT, 11729607_AT	2.00651	1	0.435743	61.5393
hsa00532	Glycosaminoglycan biosynthesis - chondroitin sulfate / dermatan sulfate	7	0.306748	0.0442921	11731770_A_AT, 11752771_A_AT, 11727219_A_AT, 11744300_AT, 11719426_AT, 11730536_AT, 11759497_AT, 11732701_A_AT, 11757950_S_AT	2.57503	0.999998	0.360316	45.1721
hsa00565	Ether lipid metabolism	14	0.613497	0.00540104	11715739_S_AT, 11724638_AT, 11718623_A_AT, 11721665_A_AT, 11722777_A_AT, 11718624_X_AT, 11728421_A_AT, 11727754_A_AT, 11751865_A_AT, 11716152_S_AT, 11725419_A_AT, 11755337_A_AT, 11748928_X_AT, 11718303_A_AT, 11725417_A_AT, 11723781_AT, 11722778_S_AT, 11723783_A_AT, 11754033_A_AT, 11717672_S_AT, 11754695_A_AT, 11722951_A_AT	2.28891	0.787515	0.112321	6.93223
hsa00590	Arachidonic acid metabolism	17	0.744961	0.00609183	11718623_A_AT, 11726337_A_AT, 11723778_AT, 11728250_S_AT, 11721665_A_AT, 11730170_A_AT, 11729076_X_AT, 11718624_X_AT, 11724037_AT, 11763839_A_AT, 11727754_A_AT, 11734618_A_AT, 11751865_A_AT, 11724038_A_AT, 11755276_A_AT, 11749605_X_AT, 11750803_A_AT, 11726338_A_AT, 11727472_X_AT, 11723293_AT, 11724036_A_AT, 11754033_A_AT, 11754695_A_AT, 11756587_A_AT	2.05037	0.825807	0.117351	7.78606
hsa00592	alpha-Linolenic acid metabolism	8	0.35057	0.0438088	11718623_A_AT, 11744899_A_AT, 11744900_X_AT, 11721665_A_AT, 11718624_X_AT, 11754939_X_AT, 11727754_A_AT, 11726323_A_AT, 11754033_A_AT, 11751865_A_AT, 11754695_A_AT, 11730542_X_AT	2.35431	0.999997	0.367182	44.8031
hsa00650	Butanoate metabolism	8	0.35057	0.0637297	11749885_A_AT, 11757081_S_AT, 11754918_S_AT, 11745124_A_AT, 11729670_A_AT, 11746009_A_AT, 11727427_A_AT, 11760555_AT, 11739130_A_AT, 11722601_A_AT, 11746010_X_AT	2.17992	1	0.434876	58.2535
hsa00900	Terpenoid backbone biosynthesis	7	0.306748	0.0674529	11754918_S_AT, 11730547_A_AT, 11744474_S_AT, 11729695_A_AT, 11746009_A_AT, 11719098_A_AT, 11727374_S_AT, 11722601_A_AT, 11747747_A_AT, 11746010_X_AT	2.34093	1	0.444252	60.4028
hsa01040	Biosynthesis of unsaturated fatty acids	7	0.306748	0.0812299	11716434_AT, 11744899_A_AT, 11744900_X_AT, 11754939_X_AT, 11760555_AT, 11716433_S_AT, 11757300_S_AT, 11726323_A_AT, 11730542_X_AT, 11745234_A_AT	2.23915	1	0.454331	67.4975
hsa01100	Metabolic pathways	190	8.32603	0.0179148	11736406_A_AT, 11750740_A_AT, 11731688_AT, 11718418_A_AT, 11744003_X_AT, 11729597_X_AT, 11746965_A_AT, 11745893_S_AT, 11760536_A_AT, 11727427_A_AT, 11747294_A_AT, 11731049_AT, 11729670_A_AT, 11757747_S_AT, 11716202_A_AT, 11740989_A_AT, 11748279_S_AT, 11718799_A_AT, 11730796_X_AT, 11721940_A_AT, 11720314_S_AT, 11724528_A_AT, 11744763_X_AT, 11744116_S_AT, 11745892_A_AT, 11743839_A_AT, 11730779_AT, …	1.14674	0.994316	0.238229	21.3219
hsa01130	Biosynthesis of antibiotics	41	1.79667	0.0174897	11722519_AT, 11717731_AT, 11724638_AT, 11754918_S_AT, 11744179_X_AT, 11720566_AT, 11748928_X_AT, 11726273_A_AT, 11732374_X_AT, 11729695_A_AT, 11729607_AT, 11744286_S_AT, 11721134_AT, 11740232_X_AT, 11720822_A_AT, 11718135_AT, 11716202_A_AT, 11727374_S_AT, 11745019_A_AT, 11718211_S_AT, 11724173_AT, 11748279_S_AT, 11723205_A_AT, 11742993_X_AT, 11717620_A_AT, 11757997_S_AT, 11749273_A_AT, 11730796_X…	1.42286	0.993567	0.244481	20.8689
hsa03320	PPAR signaling pathway	16	0.701139	0.0323955	11744899_A_AT, 11723041_S_AT, 11718213_A_AT, 11721223_AT, 11754509_A_AT, 11723947_A_AT, 11753839_X_AT, 11726273_A_AT, 11718034_A_AT, 11732433_S_AT, 11716434_AT, 11734201_S_AT, 11723040_A_AT, 11754939_X_AT, 11757667_X_AT, 11730542_X_AT, 11725743_S_AT, 11726274_X_AT, 11732432_A_AT, 11744900_X_AT, 11758878_X_AT, 11731791_A_AT, 11726323_A_AT, 11731792_X_AT, 11724411_A_AT, 11749273_A_AT, 11716433_S_AT…	1.75695	0.999919	0.303892	35.3939
hsa04144	Endocytosis	42	1.84049	0.0713111	11721293_X_AT, 11733179_A_AT, 11725102_AT, 11724990_S_AT, 11717283_A_AT, 11721764_A_AT, 11719484_AT, 11717284_A_AT, 11758014_S_AT, 11723936_A_AT, 11750554_A_AT, 11753882_A_AT, 11729334_A_AT, 11740395_A_AT, 11743850_AT, 11758651_S_AT, 11741766_A_AT, 11740409_A_AT, 11729655_A_AT, 11740159_X_AT, 11719028_A_AT, 11718569_A_AT, 11734015_A_AT, 11750118_A_AT, 11717424_X_AT, 11731593_A_AT, 11733247_A_AT, …	1.28217	1	0.435524	62.5217
hsa04151	PI3K-Akt signaling pathway	67	2.93602	0.00193703	11752009_A_AT, 11716062_A_AT, 11717275_S_AT, 11717273_AT, 11715354_A_AT, 11739189_AT, 11748375_A_AT, 11723243_AT, 11722855_AT, 11726273_A_AT, 11717272_AT, 11715804_S_AT, 11744631_A_AT, 11753882_A_AT, 11715931_S_AT, 11724970_AT, 11740395_A_AT, 11739534_A_AT, 11737944_X_AT, 11723244_AT, 11723102_AT, 11733707_X_AT, 11718283_A_AT, 11727790_X_AT, 11740159_X_AT, 11754604_X_AT, 11737749_A_AT, 11723502_A…	1.42879	0.425657	0.0539433	2.53928
hsa04270	Vascular smooth muscle contraction	23	1.00789	0.0676784	11715793_A_AT, 11718623_A_AT, 11722137_A_AT, 11720280_AT, 11736617_AT, 11759671_S_AT, 11718624_X_AT, 11727754_A_AT, 11726581_A_AT, 11751865_A_AT, 11739564_S_AT, 11720747_A_AT, 11725616_AT, 11745987_A_AT, 11750376_A_AT, 11722136_AT, 11722140_A_AT, 11740133_A_AT, 11722531_A_AT, 11742419_AT, 11735471_A_AT, 11715794_X_AT, 11754695_A_AT, 11718809_A_AT, 11722138_S_AT, 11750654_S_AT, 11749919_A_AT, 1174…	1.44629	1	0.435962	60.5296
hsa04310	Wnt signaling pathway	32	1.40228	0.00274089	11747931_A_AT, 11744030_A_AT, 11736568_X_AT, 11721987_S_AT, 11749744_A_AT, 11747932_X_AT, 11746635_A_AT, 11751260_A_AT, 11744263_S_AT, 11726333_S_AT, 11727552_AT, 11727186_A_AT, 11743316_X_AT, 11755180_X_AT, 11756074_A_AT, 11723245_A_AT, 11750473_A_AT, 11754927_X_AT, 11757573_S_AT, 11744913_X_AT, 11718452_AT, 11727189_X_AT, 11745021_A_AT, 11719199_A_AT, 11727404_A_AT, 11744031_AT, 11724649_AT, 11…	1.70602	0.543867	0.0688743	3.57546
hsa04350	TGF-beta signaling pathway	22	0.964067	0.00340869	11732713_AT, 11753661_A_AT, 11727603_A_AT, 11746931_A_AT, 11757283_S_AT, 11757404_X_AT, 11758014_S_AT, 11715804_S_AT, 11756509_A_AT, 11725514_A_AT, 11754008_X_AT, 11736001_S_AT, 11716666_A_AT, 11736002_S_AT, 11716196_X_AT, 11762619_A_AT, 11716195_A_AT, 11722809_AT, 11729655_A_AT, 11728176_A_AT, 11728829_AT, 11734015_A_AT, 11724032_A_AT, 11728085_S_AT, 11759213_AT, 11728719_A_AT, 11747353_A_AT, 11…	1.92689	0.623392	0.0781559	4.4285
hsa04360	Axon guidance	26	1.13935	0.0334598	11727069_AT, 11719520_AT, 11736435_AT, 11727583_A_AT, 11719521_AT, 11720402_AT, 11744263_S_AT, 11717803_A_AT, 11721399_A_AT, 11719438_AT, 11723667_AT, 11750154_A_AT, 11723666_A_AT, 11722940_A_AT, 11720897_AT, 11750802_X_AT, 11720405_AT, 11726162_AT, 11720562_A_AT, 11717963_A_AT, 11748738_A_AT, 11725428_A_AT, 11754713_A_AT, 11720404_AT, 11735754_A_AT, 11757034_A_AT, 11723668_AT, 11726847_A_AT, 117…	1.5062	0.999941	0.302666	36.3302
hsa04390	Hippo signaling pathway	35	1.53374	0.00168043	11747931_A_AT, 11736568_X_AT, 11739349_A_AT, 11747932_X_AT, 11746635_A_AT, 11725616_AT, 11726333_S_AT, 11758014_S_AT, 11727552_AT, 11715804_S_AT, 11727186_A_AT, 11716196_X_AT, 11741748_A_AT, 11755180_X_AT, 11716195_A_AT, 11729655_A_AT, 11717921_X_AT, 11728176_A_AT, 11750473_A_AT, 11734015_A_AT, 11740548_A_AT, 11757573_S_AT, 11734363_AT, 11746856_A_AT, 11718452_AT, 11727189_X_AT, 11745021_A_AT, 11…	1.70532	0.38184	0.0520423	2.20637
hsa04510	Focal adhesion	50	2.19106	4.13056e-05	11752009_A_AT, 11716062_A_AT, 11717275_S_AT, 11717273_AT, 11715354_A_AT, 11739189_AT, 11722855_AT, 11717272_AT, 11723000_AT, 11744631_A_AT, 11724970_AT, 11739534_A_AT, 11737944_X_AT, 11733707_X_AT, 11727790_X_AT, 11754604_X_AT, 11730289_A_AT, 11754336_S_AT, 11715350_A_AT, 11715355_AT, 11751893_A_AT, 11739135_S_AT, 11727364_S_AT, 11754810_A_AT, 11751903_S_AT, 11723487_A_AT, 11752384_S_AT, 11719199…	1.78573	0.0117441	0.00294906	0.0547805
hsa04512	ECM-receptor interaction	28	1.22699	1.82902e-05	11752009_A_AT, 11716062_A_AT, 11717275_S_AT, 11715354_A_AT, 11717273_AT, 11741797_A_AT, 11739536_X_AT, 11717272_AT, 11739534_A_AT, 11715351_AT, 11757290_S_AT, 11737944_X_AT, 11747935_A_AT, 11733707_X_AT, 11733706_S_AT, 11715353_S_AT, 11727790_X_AT, 11754604_X_AT, 11757941_S_AT, 11715415_A_AT, 11716063_AT, 11715350_A_AT, 11715355_AT, 11751893_A_AT, 11715352_X_AT, 11744348_X_AT, 11739135_S_AT, 1175…	2.36784	0.00521739	0.00174216	0.0242604
hsa04520	Adherens junction	18	0.788782	0.0124385	11747931_A_AT, 11727301_A_AT, 11738144_A_AT, 11736568_X_AT, 11725102_AT, 11754509_A_AT, 11747932_X_AT, 11746635_A_AT, 11717284_A_AT, 11744263_S_AT, 11758014_S_AT, 11726333_S_AT, 11725503_S_AT, 11728765_A_AT, 11753913_A_AT, 11725743_S_AT, 11728972_A_AT, 11755180_X_AT, 11729655_A_AT, 11748451_A_AT, 11734015_A_AT, 11752003_A_AT, 11728764_A_AT, 11723005_A_AT, 11758970_A_AT, 11744218_AT, 11716767_AT, …	1.86521	0.972117	0.18988	15.2987
hsa04530	Tight junction	21	0.920245	0.0112197	11726998_S_AT, 11747857_A_AT, 11728484_S_AT, 11720462_AT, 11724872_A_AT, 11722312_A_AT, 11720463_X_AT, 11725705_A_AT, 11740114_A_AT, 11722539_AT, 11755869_A_AT, 11722561_A_AT, 11728587_A_AT, 11729633_X_AT, 11715804_S_AT, 11723225_A_AT, 11736258_A_AT, 11725503_S_AT, 11738801_X_AT, 11754084_X_AT, 11726135_A_AT, 11729632_A_AT, 11739761_A_AT	1.77588	0.960322	0.193564	13.9014
hsa04540	Gap junction	18	0.788782	0.0814589	11722137_A_AT, 11720895_AT, 11725102_AT, 11726581_A_AT, 11739564_S_AT, 11720747_A_AT, 11745987_A_AT, 11727362_X_AT, 11754593_X_AT, 11722855_AT, 11757913_X_AT, 11722136_AT, 11725503_S_AT, 11722140_A_AT, 11717963_A_AT, 11735471_A_AT, 11743850_AT, 11722138_S_AT, 11750654_S_AT, 11749919_A_AT, 11747839_A_AT, 11758520_S_AT, 11754927_X_AT, 11733986_X_AT, 11741088_A_AT, 11729751_A_AT, 11739830_A_AT, 1174…	1.50489	1	0.447172	67.6048
hsa04550	Signaling pathways regulating pluripotency of stem cells	27	1.18317	0.057171	11739249_A_AT, 11740394_A_AT, 11727301_A_AT, 11739189_AT, 11753661_A_AT, 11759290_AT, 11731469_AT, 11746931_A_AT, 11741806_A_AT, 11757404_X_AT, 11758336_S_AT, 11727552_AT, 11739302_A_AT, 11727186_A_AT, 11753677_A_AT, 11754008_X_AT, 11755621_X_AT, 11716666_A_AT, 11759289_AT, 11740395_A_AT, 11725758_AT, 11726682_A_AT, 11716196_X_AT, 11717963_A_AT, 11721507_AT, 11739813_A_AT, 11740409_A_AT, 11722686…	1.41889	1	0.429493	54.2029
hsa04610	Complement and coagulation cascades	26	1.13935	1.64781e-06	11756323_X_AT, 11746180_A_AT, 11715393_A_AT, 11754545_X_AT, 11732321_A_AT, 11731399_S_AT, 11715847_X_AT, 11742699_A_AT, 11757793_S_AT, 11723004_X_AT, 11719673_A_AT, 11742700_S_AT, 11715636_A_AT, 11734301_AT, 11738053_X_AT, 11744238_AT, 11749861_A_AT, 11746278_A_AT, 11757403_X_AT, 11745349_A_AT, 11749809_A_AT, 11720476_A_AT, 11734302_AT, 11733725_A_AT, 11720134_S_AT, 11718481_S_AT, 11723554_AT, 11…	2.77229	0.000471164	0.00023561	0.0021859
hsa04666	Fc gamma R-mediated phagocytosis	17	0.744961	0.0983312	11715739_S_AT, 11757816_S_AT, 11749160_A_AT, 11739189_AT, 11744347_A_AT, 11717283_A_AT, 11723662_A_AT, 11744346_A_AT, 11759290_AT, 11717284_A_AT, 11718889_X_AT, 11744263_S_AT, 11720244_AT, 11731469_AT, 11723005_A_AT, 11748366_A_AT, 11731606_AT, 11758336_S_AT, 11750802_X_AT, 11736258_A_AT, 11759289_AT, 11717282_AT, 11749161_X_AT, 11754925_A_AT	1.48896	1	0.497645	74.6678
hsa04670	Leukocyte transendothelial migration	23	1.00789	0.0578217	11729207_S_AT, 11743968_A_AT, 11715541_A_AT, 11724872_A_AT, 11744263_S_AT, 11720244_AT, 11722312_A_AT, 11754739_A_AT, 11755869_A_AT, 11722539_AT, 11723000_AT, 11743251_S_AT, 11742990_X_AT, 11715717_S_AT, 11726998_S_AT, 11719657_A_AT, 11730289_A_AT, 11745958_A_AT, 11733000_AT, 11728484_S_AT, 11720462_AT, 11730288_AT, 11742989_A_AT, 11720463_X_AT, 11729208_X_AT, 11715716_AT, 11723225_A_AT, 11754084…	1.47144	1	0.422759	54.6205
hsa04810	Regulation of actin cytoskeleton	37	1.62138	0.0794725	11727301_A_AT, 11720895_AT, 11725102_AT, 11717284_A_AT, 11744263_S_AT, 11725616_AT, 11722855_AT, 11739536_X_AT, 11727020_AT, 11723000_AT, 11740395_A_AT, 11739534_A_AT, 11742990_X_AT, 11743850_AT, 11740409_A_AT, 11715717_S_AT, 11740159_X_AT, 11754336_S_AT, 11752003_A_AT, 11723005_A_AT, 11724317_A_AT, 11754810_A_AT, 11739535_S_AT, 11739435_A_AT, 11739249_A_AT, 11740394_A_AT, 11742754_A_AT, 11744251…	1.29627	1	0.455159	66.663
hsa04910	Insulin signaling pathway	26	1.13935	0.0777802	11722519_AT, 11739189_AT, 11720895_AT, 11757340_S_AT, 11754509_A_AT, 11759290_AT, 11735148_A_AT, 11718012_AT, 11725616_AT, 11718284_X_AT, 11731469_AT, 11728287_AT, 11726273_A_AT, 11724200_A_AT, 11758336_S_AT, 11722520_A_AT, 11730473_AT, 11759289_AT, 11717963_A_AT, 11718013_AT, 11718283_A_AT, 11725743_S_AT, 11730474_AT, 11726274_X_AT, 11715809_A_AT, 11737146_A_AT, 11730261_A_AT, 11759362_X_AT, 117…	1.38614	1	0.456333	65.8408
hsa04974	Protein digestion and absorption	32	1.40228	1.96616e-07	11758194_S_AT, 11717275_S_AT, 11715354_A_AT, 11717273_AT, 11741797_A_AT, 11717272_AT, 11720431_S_AT, 11715351_AT, 11757290_S_AT, 11760058_AT, 11741562_A_AT, 11733706_S_AT, 11733707_X_AT, 11715353_S_AT, 11755860_A_AT, 11747693_A_AT, 11723948_S_AT, 11715415_A_AT, 11735143_AT, 11720699_AT, 11715350_A_AT, 11715355_AT, 11751893_A_AT, 11715352_X_AT, 11739135_S_AT, 11744348_X_AT, 11751903_S_AT, 11725764…	2.67535	5.62306e-05	5.62306e-05	0.000260823
hsa04976	Bile secretion	17	0.744961	0.0202609	11715942_A_AT, 11756978_A_AT, 11752572_A_AT, 11741711_A_AT, 11756238_S_AT, 11749043_A_AT, 11751720_A_AT, 11754927_X_AT, 11754930_X_AT, 11727374_S_AT, 11756222_A_AT, 11748362_S_AT, 11744194_A_AT, 11720747_A_AT, 11747887_A_AT, 11715941_S_AT, 11756045_S_AT, 11746698_A_AT, 11747177_X_AT, 11724836_AT, 11726892_A_AT, 11717018_A_AT, 11726231_AT, 11720029_A_AT	1.81265	0.997132	0.243285	23.779
hsa05166	HTLV-I infection	47	2.0596	0.0228961	11752572_A_AT, 11739189_AT, 11758014_S_AT, 11718025_AT, 11727552_AT, 11727186_A_AT, 11753882_A_AT, 11743850_AT, 11731039_S_AT, 11759514_AT, 11741748_A_AT, 11729655_A_AT, 11750473_A_AT, 11754927_X_AT, 11734015_A_AT, 11733000_AT, 11757573_S_AT, 11744913_X_AT, 11715388_S_AT, 11727189_X_AT, 11745021_A_AT, 11731818_A_AT, 11734659_A_AT, 11719199_A_AT, 11718293_A_AT, 11717163_S_AT, 11754182_X_AT, 117422…	1.36138	0.998672	0.250252	26.4542
hsa05200	Pathways in cancer	75	3.28659	0.00163957	11752572_A_AT, 11739189_AT, 11736568_X_AT, 11723243_AT, 11720244_AT, 11736797_S_AT, 11727552_AT, 11715411_A_AT, 11743251_S_AT, 11740395_A_AT, 11739534_A_AT, 11722116_A_AT, 11734506_A_AT, 11725664_A_AT, 11724036_A_AT, 11723244_AT, 11723102_AT, 11751225_S_AT, 11719657_A_AT, 11740159_X_AT, 11743679_A_AT, 11724037_AT, 11734015_A_AT, 11715388_S_AT, 11745021_A_AT, 11755772_A_AT, 11729751_A_AT, 11751893…	1.40405	0.374561	0.0569753	2.15325
hsa05205	Proteoglycans in cancer	48	2.10342	8.12865e-05	11729207_S_AT, 11752479_A_AT, 11727301_A_AT, 11739189_AT, 11720895_AT, 11725102_AT, 11725616_AT, 11720244_AT, 11757283_S_AT, 11739536_X_AT, 11753726_S_AT, 11727552_AT, 11743251_S_AT, 11729334_A_AT, 11727186_A_AT, 11736002_S_AT, 11720633_A_AT, 11739534_A_AT, 11742990_X_AT, 11750654_S_AT, 11754011_X_AT, 11719657_A_AT, 11715717_S_AT, 11743679_A_AT, 11750473_A_AT, 11754927_X_AT, 11752003_A_AT, 117575…	1.76573	0.0229807	0.00463898	0.107778
hsa05217	Basal cell carcinoma	14	0.613497	0.025779	11747931_A_AT, 11736568_X_AT, 11747932_X_AT, 11746635_A_AT, 11741806_A_AT, 11726333_S_AT, 11739302_A_AT, 11727552_AT, 11753677_A_AT, 11727186_A_AT, 11721507_AT, 11739813_A_AT, 11755180_X_AT, 11743679_A_AT, 11750473_A_AT, 11723374_AT, 11757573_S_AT, 11719441_A_AT, 11727189_X_AT, 11718452_AT, 11723375_A_AT, 11727188_AT, 11743688_AT, 11743680_X_AT, 11727187_A_AT, 11748709_A_AT, 11719442_A_AT	1.90743	0.99943	0.267453	29.2812
hsa05218	Melanoma	15	0.657318	0.0936248	11742754_A_AT, 11727301_A_AT, 11718293_A_AT, 11739189_AT, 11725102_AT, 11723243_AT, 11759290_AT, 11731469_AT, 11715388_S_AT, 11722855_AT, 11722561_A_AT, 11715387_AT, 11758336_S_AT, 11724317_A_AT, 11715852_AT, 11735520_A_AT, 11759289_AT, 11717963_A_AT, 11743850_AT, 11723244_AT, 11742753_A_AT	1.55434	1	0.487979	72.8566
hsa05219	Bladder cancer	12	0.525855	0.0179236	11719657_A_AT, 11718293_A_AT, 11725102_AT, 11730025_A_AT, 11715388_S_AT, 11745021_A_AT, 11722561_A_AT, 11715387_AT, 11721090_AT, 11743251_S_AT, 11717963_A_AT, 11741897_A_AT, 11721092_A_AT, 11720146_A_AT	2.15333	0.99433	0.227893	21.3312
hsa05222	Small cell lung cancer	18	0.788782	0.0623689	11739189_AT, 11751887_A_AT, 11723243_AT, 11745837_X_AT, 11725265_AT, 11759290_AT, 11715452_S_AT, 11731469_AT, 11724038_A_AT, 11741797_A_AT, 11716639_A_AT, 11739536_X_AT, 11739144_A_AT, 11722561_A_AT, 11758336_S_AT, 11759289_AT, 11722116_A_AT, 11739534_A_AT, 11724036_A_AT, 11715453_A_AT, 11723244_AT, 11754429_A_AT, 11759514_AT, 11725266_AT, 11716638_S_AT, 11724037_AT, 11749460_X_AT, 11728512_A_AT,…	1.558	1	0.437612	57.4414
hsa05230	Central carbon metabolism in cancer	16	0.701139	0.022002	11722519_AT, 11739249_A_AT, 11740394_A_AT, 11752572_A_AT, 11727301_A_AT, 11739189_AT, 11725102_AT, 11733276_A_AT, 11759290_AT, 11731469_AT, 11748367_A_AT, 11743151_A_AT, 11733981_A_AT, 11758336_S_AT, 11748953_A_AT, 11722520_A_AT, 11740395_A_AT, 11716865_A_AT, 11759289_AT, 11717963_A_AT, 11743850_AT, 11759440_AT, 11740714_A_AT, 11740409_A_AT, 11752116_A_AT, 11716866_X_AT, 11756238_S_AT, 11740159_X…	1.8393	0.998276	0.251153	25.5564
hsa05231	Choline metabolism in cancer	22	0.964067	0.0283908	11715739_S_AT, 11739189_AT, 11720895_AT, 11740998_A_AT, 11725102_AT, 11727754_A_AT, 11717284_A_AT, 11759290_AT, 11718284_X_AT, 11744263_S_AT, 11731469_AT, 11722855_AT, 11758336_S_AT, 11720316_S_AT, 11718502_AT, 11759289_AT, 11718397_S_AT, 11717963_A_AT, 11743850_AT, 11729252_A_AT, 11718283_A_AT, 11722809_AT, 11754209_A_AT, 11718889_X_AT, 11723005_A_AT, 11715852_AT, 11734659_A_AT	1.60256	0.999735	0.28071	31.7553
