# Supplementary material for: Hepatocyte-like cells derived from human induced pluripotent stem cells using small molecules: implications of a transcriptomic study
Source: Stem Cell Res Ther. 2020 Sep 11;11:393. doi: 10.1186/s13287-020-01914-1 (PMC7488531; doi:10.1186/s13287-020-01914-1)
Supplement: Supplementary file 5 — Additional file 5. Supplemental Table 4. List of 4954 DEGs between HLC_iCell and PHHs (FC > 2.0 and p < 0.05). [file 13287_2020_1914_MOESM5_ESM.xlsx]

## Sheet: 4954 genes
Supplemental Table 4. List of 4,954 DEGs between HLC_iCell and PHHs (FC >2.0 and p <0.05)
Genbank Acc	Gene Mfr ID	LOCUSID	GENENAME	REFSEQ	SPOTID	P	FDR	Fold Change	Total Bad Flags	Grp 1 Size	Grp 2 Size	Bad Flags Grp 1	Bad Flags Grp 2	Diff Means grp1-grp2	Mean Grp 1	Mean Grp 2	Mean Intensities Grp 1	Mean Intensities Grp 2	Mean All Intensities	Var Grp 1	Var Grp 2	t	Degs Freedom
NM_001639	11727405_a_at	325	APCS	NM_001639	34365308	0	0.02	-1111.11	0	2	3	0	0	-10.131	3.2674	13.3985	9.6326	10833.5	6503.97	0.0028	0.0208	-110.877	3
BC070257	11744471_s_at	1401	CRP	NM_000567	34449090	0	0.0496	-666.667	0	2	3	0	0	-9.339	5.0326	14.3716	32.789	21288	12785.9	0.0145	0.0271	-73.1771	3
AA970267	11758039_s_at	10993	SDS	NM_006843	34462658	0.0029	0.1555	-625	0	2	3	0	0	-9.2974	3.1749	12.4723	9.0323	6466.84	3883.72	0.0011	0.762	-18.4274	2
AK289443	11734732_s_at	1401	CRP	NM_000567	34412635	0.0005	0.1082	-476.19	0	2	3	0	0	-8.8697	4.176	13.0457	18.089	8617.93	5177.99	0.0058	0.1169	-43.3381	2
NM_176870	11728397_at	4499	MT1M	NM_176870	34372300	0.0072	0.1815	-454.545	0	2	3	0	0	-8.7998	3.0948	11.8946	8.5606	4929.88	2961.35	0.0168	1.6656	-11.7217	2
AF182276	11731467_a_at	1571	CYP2E1	NM_000773	34392370	0.0005	0.1082	-400	0	2	3	0	0	-8.6159	4.0083	12.6242	16.108	6422.32	3859.84	0.0078	0.108	-43.1233	2
NM_030754	11758938_x_at	100528017	SAA1 /// SAA2 /// SAA2-SAA4	NM_000331	34463557	0.0257	0.2308	-400	0	2	3	0	0	-8.6159	5.5773	14.1932	49.1168	18749	11269	0.238	0.0056	-24.7793	1
AK316501	11746898_x_at	125	ADH1B	NM_000668	34451517	0.0019	0.1472	-384.615	0	2	3	0	0	-8.5691	3.3707	11.9398	11.2033	4541.78	2729.55	0.6822	1.0254	-10.3695	3
AF182276	11731468_x_at	1571	CYP2E1	NM_000773	34392371	0.0032	0.1578	-344.828	0	2	3	0	0	-8.4227	4.6212	13.0439	24.6742	9352.51	5621.38	0.0218	0.6562	-17.577	2
NM_176870	11728398_x_at	4499	MT1M	NM_176870	34372301	0.0033	0.1597	-277.778	0	2	3	0	0	-8.1363	4.7499	12.8862	26.9213	8366.14	5030.45	0.0043	0.6572	-17.2989	2
AK298298	11746667_a_at	23743	BHMT2	NM_001178005	34451286	0.0002	0.0926	-250	0	2	3	0	0	-7.9687	3.79	11.7587	14.0097	3617.37	2176.02	0.1065	0.2861	-20.671	3
NM_001040021	11741520_x_at	929	CD14	NM_000591	34444958	0.0001	0.08	-243.902	0	2	3	0	0	-7.9133	4.1152	12.0285	17.3776	4309.88	2592.88	0.023	0.2009	-28.25	3
AK301343	11750417_a_at	10216	PRG4	NM_001127708	34455036	0.0001	0.08	-243.902	0	2	3	0	0	-7.9228	3.6539	11.5766	12.7243	3113.47	1873.17	0.0905	0.1218	-27.0359	3
D00137	11722995_at	125	ADH1B	NM_000668	34328398	0.0036	0.1634	-243.902	0	2	3	0	0	-7.9229	3.0131	10.936	8.0727	2174.35	1307.84	0	0.6843	-16.5893	2
NM_181755	11741778_a_at	3290	HSD11B1	NM_001206741	34445681	0.0032	0.1578	-238.095	0	2	3	0	0	-7.8897	2.5848	10.4745	5.9992	1572.61	945.967	0.0001	0.5923	-17.7549	2
AK289419	11741265_s_at	7366	UGT2B15	NM_001076	34444586	0.0001	0.0627	-222.222	0	2	3	0	0	-7.795	3.1895	10.9845	9.1458	2064.08	1242.1	0.0209	0.1188	-34.841	3
CR623103	11756316_a_at	1116	CHI3L1	NM_001276	34460935	0.0021	0.1491	-222.222	0	2	3	0	0	-7.7835	3.915	11.6985	15.4179	3384.16	2036.66	0.1834	0.1105	-21.7086	2
AK301018	11746322_x_at	125	ADH1B	NM_000668	34450941	0.0006	0.1105	-200	0	2	3	0	0	-7.6299	4.6504	12.2803	25.4986	5373.21	3234.13	0.1273	0.5324	-15.5391	3
CR541907	11744776_a_at	4837	NNMT	NM_006169	34449395	0.0234	0.2265	-200	0	2	3	0	0	-7.6434	6.0307	13.6741	66.4878	13125.6	7901.93	0.1412	0.026	-27.1508	1
NM_001127380	11737184_at	6289	SAA2	NM_001127380	34424603	0.0006	0.1095	-196.078	0	2	3	0	0	-7.6064	3.0857	10.6921	8.6154	1786.88	1075.57	0.1233	0.5168	-15.7275	3
NM_001638	11736950_at	319	APOF	NM_001638	34422988	0.0018	0.1443	-192.308	0	2	3	0	0	-7.586	3.2925	10.8785	9.8242	1973.17	1187.83	0.0222	0.2795	-23.4942	2
NM_001185	11718169_a_at	563	AZGP1	NM_001185	34264072	0.0002	0.0816	-181.818	0	2	3	0	0	-7.4934	4.9831	12.4764	31.8297	5933.96	3573.11	0.0535	0.2559	-22.3876	3
NM_001002294	11726051_a_at	2328	FMO3	NM_001002294	34351454	0.0001	0.0806	-178.571	0	2	3	0	0	-7.4833	3.6824	11.1657	12.8829	2374.65	1429.94	0.0286	0.219	-25.3256	3
NM_000331	11733442_x_at	6288	SAA1	NM_000331	34406845	0	0.0536	-169.492	0	2	3	0	0	-7.3935	5.8654	13.2589	58.3698	9866.12	5943.02	0.0102	0.0397	-54.6479	3
NM_001040021	11741519_s_at	929	CD14	NM_000591	34444956	0.0001	0.0806	-169.492	0	2	3	0	0	-7.4047	4.5529	11.9576	23.5658	4113.22	2477.36	0.0332	0.2142	-24.9634	3
AK057197	11755414_a_at	10216	PRG4	NM_001127708	34460033	0.0373	0.2546	-166.667	0	2	3	0	0	-7.3905	5.0146	12.405	33.5155	5517.75	3324.06	0.3049	0.1067	-17.0435	1
NM_000940	11742503_a_at	5446	PON3	NM_000940	34447122	0.0466	0.2687	-166.667	0	2	3	0	0	-7.382	4.7758	12.1579	29.1668	4630.12	2789.74	0.5328	0.0812	-13.6274	1
NM_020980	11725702_a_at	366	AQP9	NM_020980	34348105	0.0001	0.0806	-156.25	0	2	3	0	0	-7.2796	4.7643	12.044	27.4338	4317.26	2601.33	0.0784	0.146	-24.5616	3
NM_005951	11731857_x_at	4496	MT1H	NM_005951	34395760	0.0014	0.1344	-153.846	0	2	3	0	0	-7.2673	6.1202	13.3874	70.8226	12271.3	7391.13	0.1507	0.9919	-11.4058	3
AF348994	11753736_s_at	140851	MT1JP /// MT1M /// MT1P3	NM_080757	34458355	0.0085	0.1878	-147.059	0	2	3	0	0	-7.2002	5.3669	12.567	41.611	7284.94	4387.61	0.0697	1.2354	-10.7739	2
AK304282	11753074_a_at	5446	PON3	NM_000940	34457693	0.0497	0.2734	-147.059	0	2	3	0	0	-7.1941	3.5278	10.7219	12.2605	1733.93	1045.26	0.5192	0.1701	-12.7912	1
NM_181755	11741779_s_at	3290	HSD11B1	NM_001206741	34445682	0.0043	0.1683	-144.928	0	2	3	0	0	-7.1839	4.2249	11.4088	18.7391	3020.58	1819.84	0.0181	0.6418	-15.2139	2
NM_002108	11735177_at	3034	HAL	NM_001258333	34414502	0.0197	0.2172	-135.135	0	2	3	0	0	-7.0836	4.6742	11.7577	30.6406	3857.5	2326.75	1.6133	0.6341	-7.0205	2
AF348994	11763100_x_at	4498	MT1JP	NR_036677	34467719	0.0015	0.1366	-121.951	0	2	3	0	0	-6.9238	4.4946	11.4184	22.8458	3202.07	1930.38	0.1115	0.9715	-11.238	3
BC012593	11729221_a_at	3290	HSD11B1	NM_001206741	34377124	0.0052	0.1696	-120.482	0	2	3	0	0	-6.9089	3.536	10.4449	11.5996	1579.18	952.146	0.0001	0.744	-13.8712	2
BC130534	11739704_at	6898	TAT	NM_000353	34438107	0.0006	0.1105	-119.048	0	2	3	0	0	-6.8935	4.9694	11.8628	32.0917	3891.77	2347.9	0.2023	0.2941	-15.4473	3
CB963445	11758233_s_at	8876	VNN1	NM_004666	34462852	0.0074	0.1826	-116.279	0	2	3	0	0	-6.8625	3.2944	10.1569	9.825	1141.88	689.056	0.0119	0.0013	-85.7983	1
X51443	11756072_s_at	100528017	SAA1 /// SAA2 /// SAA2-SAA4	NM_000331	34460691	0.0282	0.2356	-105.263	0	2	3	0	0	-6.7205	7.5992	14.3198	198.026	20453.9	12351.6	0.1761	0.0014	-22.592	1
NM_000353	11739703_at	6898	TAT	NM_000353	34438106	0.0001	0.076	-102.041	0	2	3	0	0	-6.6699	5.1797	11.8496	36.2976	3765.21	2273.65	0.0123	0.1322	-29.7603	3
NM_001082	11727963_x_at	4051	CYP4F2 /// CYP4F3	NM_000896	34369670	0.0051	0.1696	-100	0	2	3	0	0	-6.6423	3.248	9.8903	9.8937	976.583	589.907	0.342	0.1724	-13.8964	2
NM_005950	11717387_x_at	4495	MT1G	NM_005950	34242861	0.0058	0.1748	-100	0	2	3	0	0	-6.6474	6.961	13.6084	129.536	13021.9	7864.97	0.3285	0.2835	-13.0684	2
NM_013391	11740075_at	29958	DMGDH	NM_013391	34439978	0.0059	0.1757	-100	0	2	3	0	0	-6.6373	2.9965	9.6338	7.9841	898.351	542.204	0.0037	0.7831	-12.9458	2
NM_003057	11731577_a_at	6580	SLC22A1	NM_003057	34392980	0.001	0.1201	-94.3396	0	2	3	0	0	-6.5543	5.7614	12.3157	54.7257	5648.62	3411.06	0.0737	0.6554	-12.971	3
AK289423	11739984_a_at	54363	HAO1	NM_017545	34438950	0.0007	0.1116	-90.9091	0	2	3	0	0	-6.5099	3.9302	10.44	15.3369	1518.42	917.184	0.0508	0.5192	-14.6136	3
BC111773	11740249_at	81494	CFHR5	NM_030787	34440857	0.006	0.1761	-89.2857	0	2	3	0	0	-6.4858	3.2093	9.6951	9.2541	932.719	563.333	0.0046	0.7555	-12.8656	2
NM_019844	11732569_at	28234	SLCO1B3	NM_019844	34399472	0.0271	0.2336	-87.7193	0	2	3	0	0	-6.4492	2.9559	9.405	7.7727	1044.27	629.669	0.0147	3.4963	-5.9552	2
BC073156	11726770_x_at	54739	XAF1	NM_017523	34358173	0.0024	0.1509	-86.2069	0	2	3	0	0	-6.4324	3.1459	9.5783	8.8566	802.789	485.216	0.0049	0.2893	-20.453	2
BQ004763	11758382_s_at	10060	ABCC9	NM_005691	34463001	0.0027	0.153	-84.7458	0	2	3	0	0	-6.3996	2.9952	9.3948	7.987	708.94	428.559	0.0143	0.3066	-19.3516	2
AF373290	11739904_a_at	23460	ABCA6	NM_080284	34438807	0.0014	0.1344	-83.3333	0	2	3	0	0	-6.3848	3.5758	9.9606	11.9267	1024.77	619.63	0.0018	0.1678	-26.7777	2
AK292848	11741202_x_at	54739	XAF1	NM_017523	34444142	0.0027	0.1537	-78.7402	0	2	3	0	0	-6.3046	3.0097	9.3143	8.0548	672.087	406.474	0.0009	0.3241	-19.1411	2
AY513277	11741521_a_at	51179	HAO2	NM_001005783	34444959	0.0089	0.19	-78.7402	0	2	3	0	0	-6.2952	4.0509	10.3461	17.7266	1348.94	816.452	0.5722	0.2141	-10.529	2
BC074771	11730780_x_at	126	ADH1C	NM_000669	34388683	0.0266	0.2326	-76.3359	0	2	3	0	0	-6.2496	3.958	10.2075	15.5445	1713.82	1034.51	0.0022	3.243	-6.0079	2
NM_000770	11728250_s_at	1558	CYP2C8	NM_000770	34371653	0.0111	0.1943	-75.188	0	2	3	0	0	-6.2313	6.309	12.5403	79.3472	7178.17	4338.64	0.0065	1.3107	-9.3928	2
BC074719	11736569_at	5444	PON1	NM_000446	34421427	0.0385	0.2563	-73.5294	0	2	3	0	0	-6.1996	4.7581	10.9577	34.4669	2507.31	1518.17	2.182	1.4423	-4.945	2
BC010379	11719480_a_at	1475	CSTA	NM_005213	34284352	0.0003	0.0938	-72.9927	0	2	3	0	0	-6.187	3.131	9.3179	8.8286	657.341	397.936	0.065	0.1788	-20.3852	3
NM_001014975	11734578_a_at	3075	CFH	NM_000186	34411689	0.0107	0.1931	-71.4286	0	2	3	0	0	-6.1616	5.6123	11.7739	52.436	3719.35	2252.59	0.5918	0.3544	-9.5755	2
BC171879	11741267_x_at	7366	UGT2B15	NM_001076	34444589	0.0077	0.1845	-70.922	0	2	3	0	0	-6.1506	3.047	9.1976	8.2678	663.823	401.601	0.003	0.8764	-11.3505	2
BC074771	11730779_at	126	ADH1C	NM_000669	34388680	0.0279	0.2352	-69.9301	0	2	3	0	0	-6.1235	4.0659	10.1894	16.7494	1697.19	1025.01	0.0007	3.2727	-5.8619	2
NM_005949	11721877_s_at	4494	MT1F	NM_005949	34317243	0.0052	0.1703	-68.9655	0	2	3	0	0	-6.1115	6.2732	12.3847	79.1605	6723.5	4065.77	0.1948	1.7875	-7.3403	3
AF153821	11758877_at	125	ADH1B	NM_000668	34463496	0.0326	0.2453	-68.4932	0	2	3	0	0	-6.0946	3.6592	9.7538	12.6867	1318.29	796.046	0.0347	3.7712	-5.3986	2
BC020687	11762130_x_at	10878	CFHR3	NM_001166624	34466749	0.0201	0.2183	-67.1141	0	2	3	0	0	-6.0662	4.0215	10.0877	18.616	1179.6	715.207	1.1896	0.5091	-6.938	2
NM_005952	11726385_a_at	4501	MT1X	NM_005952	34353999	0.0483	0.2713	-64.9351	0	2	3	0	0	-6.0247	6.9656	12.9902	130.438	8253.77	5004.44	0.361	0.088	-13.1521	1
AK289419	11741266_x_at	7366	UGT2B15	NM_001076	34444588	0.0001	0.08	-64.1026	0	2	3	0	0	-6.0035	4.3388	10.3424	20.2891	1322.77	801.778	0.0219	0.1229	-26.3555	3
NM_015267	11727284_at	23316	CUX2	NM_015267	34364601	0.0037	0.1638	-59.1716	0	2	3	0	0	-5.8829	4.4317	10.3146	21.627	1341.81	813.736	0.0176	0.3585	-16.4238	2
NM_000767	11729455_x_at	1555	CYP2B6	NM_000767	34379858	0.0401	0.259	-57.8035	0	2	3	0	0	-5.8528	3.6928	9.5455	13.0795	1242.5	750.73	0.0955	4.2397	-4.8422	2
BC007320	11724372_at	11199	ANXA10	NM_007193	34338485	0.0003	0.1019	-56.8182	0	2	3	0	0	-5.8264	4.1569	9.9833	17.839	1017.47	617.617	0.0002	0.0323	-55.9073	2
NM_007168	11721557_a_at	10351	ABCA8	NM_007168	34313357	0.0002	0.0887	-56.1798	0	2	3	0	0	-5.8119	3.7044	9.5163	13.115	749.257	454.8	0.0503	0.1502	-21.1926	3
AK298736	11752202_a_at	3034	HAL	NM_001258333	34456821	0.0068	0.1791	-56.1798	0	2	3	0	0	-5.8131	4.0585	9.8717	16.6711	1051.01	637.276	0.0042	0.6929	-12.0406	2
M18907	11731428_a_at	1576	CYP3A4	NM_001202855	34392331	0.005	0.1695	-55.8659	0	2	3	0	0	-5.8072	4.9418	10.749	31.509	2196.09	1330.26	0.2088	1.5108	-7.4473	3
NM_001136230	11738831_x_at	345275	HSD17B13	NM_001136230	34434734	0.0107	0.1931	-54.6448	0	2	3	0	0	-5.7716	3.109	8.8806	8.6319	545.244	330.599	0.004	1.079	-9.5969	2
AL833940	11756915_a_at	57834	CYP4F11	NM_001128932	34461534	0.0011	0.1251	-51.8135	0	2	3	0	0	-5.6968	3.4953	9.1921	11.2767	594.849	361.42	0.0001	0.1046	-30.5006	2
NM_003064	11716033_at	6590	SLPI	NM_003064	34193436	0.0036	0.1634	-51.5464	0	2	3	0	0	-5.6888	5.634	11.3228	49.756	2707.93	1644.66	0.0161	0.3316	-16.5207	2
BC073156	11726769_a_at	54739	XAF1	NM_017523	34358172	0.0042	0.1681	-51.5464	0	2	3	0	0	-5.6886	3.2727	8.9613	9.6649	533.849	324.175	0	0.4104	-15.3796	2
AK131263	11754732_a_at	84735	CNDP1	NM_032649	34459351	0.0112	0.1943	-51.0204	0	2	3	0	0	-5.6743	3.7101	9.3844	13.1554	794.533	481.982	0.0434	1.036	-9.3663	2
U39664	11729844_at	8876	VNN1	NM_004666	34383357	0.0009	0.1154	-50.5051	0	2	3	0	0	-5.6616	2.51	8.1716	5.75	308.922	187.653	0.0785	0.4057	-13.5549	3
AK297004	11751231_a_at	3034	HAL	NM_001258333	34455850	0.003	0.156	-50.5051	0	2	3	0	0	-5.6553	4.3915	10.0468	21.9153	1182.91	718.512	0.3648	0.6654	-8.8949	3
BU607992	11757800_s_at	4781	NFIB	NM_001190737	34462419	0.0026	0.1526	-49.0196	0	2	3	0	0	-5.6147	3.1183	8.733	8.6972	440.468	267.76	0.0129	0.2258	-19.6451	2
NM_002775	11716405_a_at	5654	HTRA1	NM_002775	34210808	0.0017	0.1422	-48.3092	0	2	3	0	0	-5.5936	5.6551	11.2487	51.556	2660.06	1616.66	0.1915	0.5197	-10.7848	3
AK298401	11747879_a_at	1558	CYP2C8	NM_000770	34452498	0.0281	0.2356	-47.619	0	2	3	0	0	-5.5758	5.1209	10.6967	34.8276	2488.14	1506.81	0.007	2.7259	-5.8382	2
NM_000015	11732476_at	10	NAT2	NM_000015	34398879	0.0149	0.2035	-46.729	0	2	3	0	0	-5.5435	3.9147	9.4582	15.2575	834.34	506.707	0.0969	1.261	-8.0964	2
NM_013314	11728530_a_at	29760	BLNK	NM_001114094	34372933	0.0021	0.1492	-46.2963	0	2	3	0	0	-5.5315	4.5219	10.0534	22.9978	1095.74	666.644	0.009	0.1831	-21.6106	2
NM_000618	11729818_s_at	3479	IGF1	NM_000618	34383186	0.0413	0.2608	-44.843	0	2	3	0	0	-5.4853	4.4692	9.9545	22.8054	994.079	605.569	0.2456	0.0118	-15.4101	1
AK293328	11750452_a_at	1558	CYP2C8	NM_000770	34455071	0.0223	0.2243	-44.2478	0	2	3	0	0	-5.4687	6.5649	12.0336	94.6727	5612.22	3405.2	0	2.0656	-6.5905	2
NM_024080	11732876_at	79054	TRPM8	NM_024080	34402279	0.021	0.2204	-43.29	0	2	3	0	0	-5.4377	3.0148	8.4525	8.0826	475.175	288.338	0	1.9232	-6.7914	2
BM979794	11743839_a_at	10402	ST3GAL6	NM_006100	34448458	0.0015	0.1347	-42.9185	0	2	3	0	0	-5.4222	3.4658	8.888	11.0508	483.424	294.475	0.0015	0.1283	-25.9863	2
BC152321	11729817_a_at	3479	IGF1	NM_000618	34383185	0.0007	0.1116	-42.0168	0	2	3	0	0	-5.3916	4.797	10.1886	28.2468	1207.43	735.756	0.1335	0.2028	-14.7108	3
AY168789	11744643_a_at	202299	C5orf27	NM_175616	34449262	0.0023	0.1509	-41.6667	0	2	3	0	0	-5.3827	3.727	9.1097	13.2558	569.648	347.091	0.0087	0.1854	-20.9242	2
AL050391	11746002_a_at	837	CASP4	NM_001225	34450621	0.0107	0.1931	-41.1523	0	2	3	0	0	-5.361	4.2635	9.6244	19.2974	914.467	556.399	0.0396	0.8822	-9.5687	2
M18907	11731429_x_at	1576	CYP3A4	NM_001202855	34392332	0.0083	0.1878	-40.6504	0	2	3	0	0	-5.3436	5.5593	10.9029	49.3889	2483.96	1510.13	0.3916	1.6168	-6.234	3
NM_005807	11734829_a_at	10216	PRG4	NM_001127708	34412732	0.0107	0.1931	-40.4858	0	2	3	0	0	-5.3413	3.0167	8.358	8.4411	350.769	213.838	0.3553	0.3971	-9.5929	2
X68679	11755723_s_at	10877	CFHR3 /// CFHR4	NM_001166624	34460342	0.0474	0.2698	-40.4858	0	2	3	0	0	-5.3393	5.2943	10.6336	40.4659	1612.01	983.391	0.2586	0.0889	-13.3934	1
AK303477	11749605_x_at	4051	CYP4F3	NM_000896	34454224	0.0075	0.1836	-40.3226	0	2	3	0	0	-5.3358	5.7591	11.0948	56.372	2235.35	1363.76	0.3382	0.1427	-11.4636	2
CR456865	11754033_a_at	5320	PLA2G2A	NM_000300	34458652	0.0392	0.2573	-40.3226	0	2	3	0	0	-5.3348	5.4726	10.8074	52.3593	2147.21	1309.27	1.4494	1.3825	-4.8997	2
AF370364	11756471_a_at	84879	MFSD2A	NM_001136493	34461090	0.001	0.1193	-39.5257	0	2	3	0	0	-5.3067	5.0845	10.3912	33.9533	1358.77	828.845	0.0057	0.0733	-32.1379	2
BC020687	11762129_at	10878	CFHR3	NM_001166624	34466748	0.0105	0.1929	-39.3701	0	2	3	0	0	-5.2968	3.9637	9.2605	17.1777	764.611	465.638	0.8269	1.3141	-5.7402	3
BC022292	11763823_a_at	6898	TAT	NM_000353	34468442	0	0.0576	-38.61	0	2	3	0	0	-5.2706	3.5081	8.7787	11.3856	442.014	269.763	0.006	0.0414	-40.6807	3
NM_001077	11736649_x_at	7367	UGT2B17	NM_001077	34421838	0.0228	0.2254	-38.61	0	2	3	0	0	-5.2736	2.5774	7.851	5.9694	307.351	186.798	0.0012	1.9663	-6.5108	2
NM_001077	11736648_at	7367	UGT2B17	NM_001077	34421835	0.0274	0.2339	-37.4532	0	2	3	0	0	-5.2281	2.5987	7.8268	6.0832	313.803	190.715	0.0353	2.2853	-5.9219	2
CR620032	11756342_s_at	9615	GDA	NM_001242505	34460961	0.0028	0.1537	-36.9004	0	2	3	0	0	-5.2067	2.9026	8.1094	7.6092	314.616	191.814	0.1457	0.757	-9.1304	3
AK298429	11760199_a_at	3700	ITIH4 /// MUSTN1	NM_001166449	34464818	0.0017	0.1426	-36.63	0	2	3	0	0	-5.1956	5.0064	10.202	32.7174	1261.84	770.193	0.1485	0.4804	-10.7316	3
AL119949	11759696_a_at	22865	SLITRK3	NM_014926	34464315	0.0254	0.2305	-36.3636	0	2	3	0	0	-5.1829	3.6018	8.7848	12.1585	594.157	361.358	0.0118	2.1081	-6.1569	2
NM_017460	11731427_at	1576	CYP3A4	NM_001202855	34392330	0.0423	0.2629	-35.8423	0	2	3	0	0	-5.1636	3.495	8.6586	11.3662	708.409	429.592	0.0676	3.5087	-4.7071	2
M13785	11762588_x_at	1576	CYP3A4	NM_001202855	34467207	0.0224	0.2248	-35.0877	0	2	3	0	0	-5.1318	5.3742	10.506	41.7902	1936.78	1178.79	0.0631	1.737	-6.5675	2
EL952952	11724271_a_at	3131	HLF	NM_002126	34338122	0.0197	0.2172	-34.4828	0	2	3	0	0	-5.1071	3.9107	9.0179	16.4664	555.247	339.735	0.7774	0.4263	-7.01	2
NM_002864	11733593_a_at	5858	PZP	NM_002864	34407496	0.0082	0.1872	-34.1297	0	2	3	0	0	-5.0943	3.751	8.8453	13.499	510.362	311.617	0.0219	0.6137	-10.9736	2
CB132473	11757115_s_at	3312	HSPA8 /// SNORD14C /// SNORD14D	NM_006597	34461734	0.0014	0.133	-32.8947	0	2	3	0	0	-5.0406	3.5729	8.6135	12.192	408.275	249.842	0.2033	0.2564	-11.6527	3
NM_139057	11734291_at	170691	ADAMTS17	NM_139057	34410194	0.0121	0.1964	-32.7869	0	2	3	0	0	-5.0373	4.2925	9.3299	20.4212	688.394	421.205	0.3478	0.415	-9.0148	2
BC033040	11721352_at	6505	SLC1A1	NM_004170	34311147	0.0158	0.206	-32.3625	0	2	3	0	0	-5.0139	5.4659	10.4799	46.7645	1536.54	940.631	0.4787	0.5009	-7.866	2
NM_002612	11716974_a_at	5166	PDK4	NM_002612	34228877	0.0117	0.1951	-32.1543	0	2	3	0	0	-5.0066	5.0195	10.0261	32.5177	1204.94	735.969	0.0211	0.8646	-9.16	2
N30588	11756191_a_at	57134	MAN1C1	NM_020379	34460810	0.0101	0.191	-32.0513	0	2	3	0	0	-5.0042	4.0046	9.0089	16.052	573.694	350.637	0.0003	0.7702	-9.8738	2
CR591563	11757057_x_at	5320	PLA2G2A	NM_000300	34461676	0.0251	0.23	-31.746	0	2	3	0	0	-4.988	8.3701	13.3581	367.428	11420.1	6999.05	0.9034	0.595	-6.1867	2
NM_001225	11716760_x_at	837	CASP4	NM_001225	34223163	0.0101	0.191	-31.25	0	2	3	0	0	-4.9662	4.0193	8.9854	16.2176	575.511	351.793	0.0014	0.7555	-9.8826	2
NM_017888	11727524_at	54988	ACSM5	NM_017888	34366284	0.017	0.2115	-31.1526	0	2	3	0	0	-4.9613	5.4064	10.3677	45.3085	1422.42	871.573	0.5625	0.4442	-7.5719	2
BC070317	11760391_at	1559	CYP2C9	NM_000771	34465010	0.0424	0.2629	-31.0559	0	2	3	0	0	-4.959	4.8657	9.8247	29.5662	1334.51	812.534	0.1168	3.1625	-4.7014	2
NM_002644	11716111_x_at	5284	PIGR	NM_002644	34196820	0.0004	0.1037	-30.9598	0	2	3	0	0	-4.9544	4.2503	9.2047	19.0846	609.399	373.273	0.0232	0.1977	-17.7955	3
BC006230	11717763_a_at	11343	MGLL	NM_001003794	34255166	0.0007	0.1116	-30.9598	0	2	3	0	0	-4.9506	5.5017	10.4523	45.3188	1411.3	864.906	0.0018	0.0466	-38.6516	2
NM_001225	11716759_a_at	837	CASP4	NM_001225	34223162	0.0128	0.1977	-30.8642	0	2	3	0	0	-4.9464	3.392	8.3384	10.5317	379.085	231.664	0.027	0.9156	-8.7619	2
BC020618	11762867_at	5244	ABCB4	NM_000443	34467486	0.0012	0.1268	-30.3951	0	2	3	0	0	-4.9271	4.3145	9.2416	20.2632	632.067	387.345	0.1528	0.2568	-12.2422	3
NR_001454	11757166_at	3312	HSPA8 /// SNORD14C /// SNORD14D	NM_006597	34461785	0.0052	0.1703	-30.3951	0	2	3	0	0	-4.9243	3.6826	8.6069	12.8465	415.815	254.628	0.0039	0.3787	-13.7542	2
AK307738	11756912_a_at	316	AOX1	NM_001159	34461531	0.0084	0.1878	-30.1205	0	2	3	0	0	-4.9129	8.0942	13.0071	281.524	8578.15	5259.5	0.2499	0.2435	-10.8215	2
NM_001009567	11724954_s_at	4360	MRC1	NM_001009567	34341880	0.0254	0.2305	-30.03	0	2	3	0	0	-4.9089	3.2471	8.156	9.5806	382.371	233.255	0.0753	1.7981	-6.1505	2
AK298459	11747213_x_at	10878	CFHR3	NM_001166624	34451832	0.002	0.1476	-29.7619	0	2	3	0	0	-4.8962	5.7508	10.647	54.5418	1728.71	1059.04	0.1071	0.5267	-10.2292	3
NM_006440	11718685_a_at	10587	TXNRD2	NM_006440	34273446	0.0215	0.2218	-29.7619	0	2	3	0	0	-4.8939	3.6466	8.5406	12.5913	373.265	228.995	0.0447	0.0153	-29.5323	1
AK304844	11750245_x_at	11343	MGLL	NM_001003794	34454864	0.0285	0.2364	-29.4985	0	2	3	0	0	-4.8818	6.248	11.1299	76.7651	2247.55	1379.24	0.0831	0.0183	-22.3616	1
NM_001145033	11719899_at	387763	C11orf96	NM_001145033	34290696	0.0304	0.2404	-29.4985	0	2	3	0	0	-4.8809	5.6113	10.4922	48.9578	1929.95	1177.55	0.0123	2.2596	-5.601	2
NM_002644	11716109_a_at	5284	PIGR	NM_002644	34196512	0.0005	0.1071	-29.1545	0	2	3	0	0	-4.8646	4.5255	9.3902	23.0907	695.773	426.7	0.0214	0.228	-16.5233	3
BC001283	11717219_s_at	4781	NFIB	NM_001190737	34236083	0.0002	0.0806	-29.0698	0	2	3	0	0	-4.8613	4.618	9.4793	24.6544	723.485	443.953	0.0334	0.0871	-22.7255	3
AB039791	11759956_a_at	653857	ACTR3C	NM_001164458	34464575	0.001	0.1193	-28.2486	0	2	3	0	0	-4.8205	3.65	8.4705	12.5598	358.07	219.866	0.0045	0.0609	-32.1188	2
NM_005946	11735703_at	4489	MT1A	NM_005946	34417106	0.0186	0.2155	-28.169	0	2	3	0	0	-4.8154	4.9381	9.7534	30.6799	1059.65	648.06	0.0067	1.3213	-7.2284	2
BC020750	11761210_at	10993	SDS	NM_006843	34465829	0.009	0.19	-28.0899	0	2	3	0	0	-4.8102	4.7313	9.5415	26.6436	819.528	502.374	0.0258	0.593	-10.4835	2
NM_005627	11733698_s_at	6446	SGK1	NM_001143676	34408101	0.01	0.191	-27.7008	0	2	3	0	0	-4.7922	5.8589	10.6511	62.4848	1933.12	1184.87	0.6298	1.0702	-5.8474	3
AK304844	11750244_a_at	11343	MGLL	NM_001003794	34454863	0.0445	0.2656	-27.6243	0	2	3	0	0	-4.7876	5.1833	9.9709	37.2565	1007.24	619.247	0.2101	0.0226	-14.267	1
NM_005946	11735704_x_at	4489	MT1A	NM_005946	34417107	0.0189	0.2158	-27.1739	0	2	3	0	0	-4.7643	4.931	9.6953	30.507	1017.83	622.899	0.0004	1.3213	-7.1773	2
U28979	11748529_x_at	837	CASP4	NM_001225	34453148	0.0123	0.197	-27.027	0	2	3	0	0	-4.7572	4.5471	9.3043	23.3902	729.968	447.337	0.0042	0.8469	-8.9204	2
BC130280	11747714_a_at	10351	ABCA8	NM_007168	34452333	0	0.0578	-26.6667	0	2	3	0	0	-4.7371	3.2687	8.0059	9.6443	258.445	158.924	0.0054	0.0336	-40.1666	3
BC111050	11739567_s_at	2289	FKBP5	NM_001145775	34437682	0.0047	0.1695	-26.0417	0	2	3	0	0	-4.7044	7.2756	11.9799	161.163	4426.22	2720.2	0.3321	0.6425	-7.6291	3
BQ716411	11722994_s_at	124	ADH1A /// ADH1B /// ADH1C	NM_000667	34328102	0.0053	0.1707	-25.7732	0	2	3	0	0	-4.6881	7.9211	12.6092	249.184	7190.3	4413.85	0.2328	0.8812	-7.3204	3
NM_001143676	11715931_s_at	6446	SGK1	NM_001143676	34190524	0.0373	0.2546	-25.5754	0	2	3	0	0	-4.6755	5.9833	10.6588	71.3349	1928.75	1185.79	1.0404	1.029	-5.0324	2
U71321	11739566_a_at	2289	FKBP5	NM_001145775	34437681	0.0014	0.1344	-25.4453	0	2	3	0	0	-4.6707	4.1017	8.7723	17.3239	462.053	284.161	0.0753	0.3771	-11.5562	3
NM_001005783	11727665_a_at	51179	HAO2	NM_001005783	34368031	0.0054	0.1708	-25.3165	0	2	3	0	0	-4.6616	5.509	10.1706	46.5232	1168.77	719.873	0.1793	0.0845	-13.5799	2
NM_001646	11734042_at	100533990	APOC2 /// APOC4 /// APOC4-APOC2	NM_000483	34408956	0.0028	0.1537	-24.2718	0	2	3	0	0	-4.6013	6.5724	11.1737	96.4584	2558.39	1573.62	0.1126	0.5945	-9.1208	3
NM_000507	11721491_a_at	2203	FBP1	NM_000507	34312394	0.0183	0.2145	-24.0964	0	2	3	0	0	-4.5917	6.4162	11.0078	85.8673	2427.69	1490.96	0.0453	1.1193	-7.2987	2
BC006230	11717764_x_at	11343	MGLL	NM_001003794	34255428	0	0.0179	-23.6407	0	2	3	0	0	-4.5629	5.7431	10.3059	53.5637	1266.43	781.282	0.0008	0.0027	-126.52	3
CD251475	11743917_a_at	2289	FKBP5	NM_001145775	34448536	0.0039	0.1651	-23.5849	0	2	3	0	0	-4.561	5.9158	10.4768	61.0125	1594.43	981.06	0.0883	0.816	-8.1121	3
NM_000379	11733464_at	7498	XDH	NM_000379	34406867	0.0011	0.1265	-23.4742	0	2	3	0	0	-4.5526	5.5387	10.0914	46.6728	1156.6	712.627	0.0333	0.3576	-12.3517	3
AK289916	11736164_a_at	84735	CNDP1	NM_032649	34420067	0.0201	0.218	-23.3645	0	2	3	0	0	-4.5476	3.5335	8.0811	11.6714	330.23	202.806	0.0658	1.1838	-6.9551	2
L34081	11736627_s_at	570	BAAT	NM_001127610	34421682	0.0226	0.2251	-23.1481	0	2	3	0	0	-4.5343	6.5027	11.037	97.6156	2257.14	1393.33	0.6287	0.5014	-6.5345	2
AK290089	11747787_a_at	5654	HTRA1	NM_002775	34452406	0.0026	0.1526	-23.0415	0	2	3	0	0	-4.5272	5.8897	10.4169	59.8066	1506.39	927.755	0.0726	0.5996	-9.3158	3
AI677856	11759316_at	4782	NFIC	NM_001245002	34463935	0.0068	0.179	-22.9358	0	2	3	0	0	-4.5184	5.296	9.8144	39.3308	964.766	594.592	0.0094	0.4068	-12.0629	2
NM_005060	11726774_a_at	6097	RORC	NM_001001523	34358177	0.0003	0.0944	-22.8833	0	2	3	0	0	-4.5172	3.9627	8.4798	15.623	364.082	224.698	0.017	0.1254	-20.1417	3
NM_007283	11717765_a_at	11343	MGLL	NM_001003794	34255432	0.0375	0.2548	-22.5734	0	2	3	0	0	-4.4952	5.8553	10.3505	58.7533	1310.94	810.062	0.1236	0.0251	-16.971	1
NM_004590	11732829_at	6360	CCL16	NM_004590	34402193	0.0049	0.1695	-22.5225	0	2	3	0	0	-4.492	4.3356	8.8276	20.8855	498.589	307.508	0.285	0.6425	-7.5217	3
AY225131	11726160_a_at	151531	UPP2	NM_001135098	34352533	0.037	0.2545	-22.3714	0	2	3	0	0	-4.4831	2.6123	7.0954	6.1574	190.441	116.728	0.0579	2.2775	-5.0499	2
NM_080283	11730520_a_at	10350	ABCA9	NM_080283	34387423	0.0033	0.1597	-22.2717	0	2	3	0	0	-4.4756	3.1641	7.6397	9.0803	223.074	137.476	0.1082	0.6522	-8.5897	3
NM_018043	11723830_x_at	55107	ANO1	NM_018043	34335386	0.0108	0.1937	-22.2717	0	2	3	0	0	-4.4763	4.3378	8.8141	20.2443	503.158	309.993	0.0096	0.6477	-9.5283	2
BC074957	11742140_a_at	10877	CFHR4	NM_001201550	34446759	0.0143	0.2012	-22.2717	0	2	3	0	0	-4.4785	5.2479	9.7264	40.065	875.143	541.112	0.4486	0.2059	-8.2751	2
BC101827	11725511_a_at	55089	SLC38A4	NM_001143824	34346414	0.0024	0.1509	-22.1729	0	2	3	0	0	-4.4705	4.3592	8.8296	20.9802	480.169	296.493	0.1849	0.3707	-9.6187	3
AK298429	11745935_x_at	3700	ITIH4 /// MUSTN1	NM_001166449	34450554	0.0041	0.1678	-21.978	0	2	3	0	0	-4.4571	7.3587	11.8158	164.319	3737.95	2308.5	0.0098	0.2325	-15.5265	2
AK302704	11746275_a_at	2289	FKBP5	NM_001145775	34450894	0.004	0.1658	-21.8818	0	2	3	0	0	-4.4515	4.9685	9.42	31.3801	707.667	437.152	0.019	0.2089	-15.825	2
AK294507	11750630_s_at	4217	MAP3K5	NM_005923	34455249	0.0239	0.2277	-21.8818	0	2	3	0	0	-4.4504	4.5827	9.033	23.9816	673.339	413.596	0.0068	1.4627	-6.3515	2
NM_000104	11720411_s_at	1545	CYP1B1	NM_000104	34296314	0.0018	0.1443	-21.8341	0	2	3	0	0	-4.4483	2.9171	7.3654	7.5543	167.801	103.702	0.0011	0.1074	-23.3295	2
AK301276	11763017_at	3329	HSPD1	NM_002156	34467636	0.0013	0.131	-21.7391	0	2	3	0	0	-4.4415	3.9501	8.3916	15.635	351.303	217.036	0.0962	0.2775	-11.8454	3
NM_018950	11718230_a_at	3134	HLA-F	NM_001098478	34265633	0.0011	0.1248	-21.645	0	2	3	0	0	-4.4345	2.5769	7.0114	5.988	129.374	80.0195	0.0301	0.0177	-30.6626	2
AK291313	11742701_x_at	715	C1R	NM_001733	34447320	0.0003	0.0938	-21.5983	0	2	3	0	0	-4.4334	8.6496	13.083	401.917	8683.51	5370.87	0.0069	0.0046	-62.7737	2
NM_021647	11726527_s_at	9848	MFAP3L	NM_001009554	34355430	0.0163	0.2083	-21.5517	0	2	3	0	0	-4.4302	5.1	9.5303	35.8817	793.195	490.27	0.3816	0.4134	-7.7282	2
AK298407	11744877_a_at	3700	ITIH4 /// MUSTN1	NM_001166449	34449496	0.0112	0.1943	-21.5054	0	2	3	0	0	-4.4271	8.8528	13.2798	480.019	10250.5	6342.31	0.3166	0.1929	-9.3831	2
NM_000892	11727252_a_at	3818	KLKB1	NM_000892	34364155	0.0129	0.1979	-21.5054	0	2	3	0	0	-4.4274	5.213	9.6404	38.704	827.836	512.183	0.3594	0.2352	-8.7151	2
BM676467	11720410_s_at	1545	CYP1B1	NM_000104	34296313	0.0002	0.0806	-21.2766	0	2	3	0	0	-4.4124	3.8961	8.3085	14.933	320.264	198.132	0.025	0.0657	-23.7869	3
BC070125	11759819_at	23460	ABCA6	NM_080284	34464438	0.0044	0.1695	-21.2314	0	2	3	0	0	-4.4081	3.6114	8.0196	12.2496	269.885	166.831	0.0187	0.2328	-14.9493	2
NM_033302	11738641_a_at	148	ADRA1A	NM_000680	34433871	0.0039	0.1651	-20.8333	0	2	3	0	0	-4.3794	4.8042	9.1836	28.2264	591.146	365.978	0.0853	0.0991	-15.9179	2
BC088829	11725474_a_at	4217	MAP3K5	NM_005923	34345850	0.011	0.194	-20.6612	0	2	3	0	0	-4.3678	5.0519	9.4196	33.9304	888.643	546.758	0.1898	1.5065	-5.6525	3
EU489483	11733414_a_at	143941	TTC36	NM_001080441	34406814	0.015	0.2035	-20.5761	0	2	3	0	0	-4.3623	4.4909	8.8532	22.581	521.236	321.774	0.0355	0.8202	-8.0848	2
NM_000340	11733278_at	6514	SLC2A2	NM_000340	34405181	0.0024	0.1509	-20.5339	0	2	3	0	0	-4.3604	7.0201	11.3805	131.206	2894.88	1789.41	0.0902	0.4818	-9.6146	3
NR_001454	11757167_x_at	3312	HSPA8 /// SNORD14C /// SNORD14D	NM_006597	34461786	0.0044	0.1692	-20.5339	0	2	3	0	0	-4.3606	4.9381	9.2987	30.6578	656.496	406.161	0.0004	0.252	-15.028	2
NM_001129908	11736840_at	729085	FAM198A	NM_001129908	34422743	0.0109	0.194	-20.4918	0	2	3	0	0	-4.3562	3.0351	7.3914	8.2157	185.377	114.513	0.0188	0.603	-9.4975	2
NM_031279	11733137_a_at	64850	AGXT2L1	NM_001146590	34404138	0.0348	0.2498	-20.1207	0	2	3	0	0	-4.3298	6.2183	10.548	83.2413	1636.03	1014.92	0.9639	0.6189	-5.2191	2
NM_001143678	11737750_s_at	6446	SGK1	NM_001143676	34428700	0.0086	0.1879	-20.0401	0	2	3	0	0	-4.3236	6.6468	10.9704	104.404	2367.27	1462.12	0.3464	0.9587	-6.1591	3
BC096266	11729843_s_at	8876	VNN1	NM_004666	34383356	0.0333	0.2466	-20.0401	0	2	3	0	0	-4.3252	3.8526	8.1778	14.6128	290.028	179.862	0.096	0.0098	-19.1096	1
AK298434	11760131_a_at	123876	ACSM2A /// ACSM2B	NM_001010845	34464750	0.0139	0.2006	-19.4932	0	2	3	0	0	-4.2861	4.1883	8.4745	19.0576	368.611	228.79	0.3746	0.2181	-8.406	2
D84371	11759206_at	5444	PON1	NM_000446	34463825	0.0397	0.2584	-19.3424	0	2	3	0	0	-4.2727	3.1578	7.4305	8.9511	239.439	147.244	0.0245	2.2733	-4.8692	2
AI701410	11736839_at	729085	FAM198A	NM_001129908	34422742	0.0131	0.1981	-19.2308	0	2	3	0	0	-4.2662	3.9734	8.2397	15.7398	340.604	210.658	0.0168	0.7023	-8.6632	2
AK297825	11749437_x_at	4782	NFIC	NM_001245002	34454056	0.0037	0.1638	-19.1939	0	2	3	0	0	-4.2615	4.9901	9.2516	32.5298	663.563	411.15	0.1952	0.5083	-8.2469	3
BC148266	11743202_x_at	3479	IGF1	NM_000618	34447821	0.0031	0.1573	-19.084	0	2	3	0	0	-4.2553	4.2604	8.5157	19.3387	369.213	229.263	0.0753	0.0559	-17.9371	2
BC024003	11760029_x_at	10351	ABCA8	NM_007168	34464648	0.0079	0.1863	-19.084	0	2	3	0	0	-4.253	2.6865	6.9395	6.4537	130.654	80.974	0.0206	0.4041	-11.1689	2
NM_002587	11719230_at	5097	PCDH1	NM_002587	34281133	0.001	0.1201	-18.9394	0	2	3	0	0	-4.2425	4.3526	8.5951	20.4384	389.65	241.965	0.0033	0.0488	-31.6878	2
NM_017523	11726771_a_at	54739	XAF1	NM_017523	34358174	0.0012	0.1268	-18.7266	0	2	3	0	0	-4.2274	4.968	9.1954	31.4637	615.489	381.879	0.0443	0.2902	-12.262	3
NM_024913	11726485_at	79974	CPED1	NM_001105533	34355283	0.0131	0.1981	-18.622	0	2	3	0	0	-4.2198	3.7706	7.9904	13.9486	322.595	199.137	0.1829	1.6227	-5.3065	3
NM_005949	11721878_x_at	4494	MT1F	NM_005949	34317244	0.0282	0.2356	-18.3486	0	2	3	0	0	-4.1985	6.7994	10.9978	112.634	2598.64	1604.24	0.0934	1.4138	-5.8336	2
AF194172	11739565_a_at	2289	FKBP5	NM_001145775	34437680	0.0152	0.2042	-18.2482	0	2	3	0	0	-4.1887	5.214	9.4027	37.1306	757.188	469.165	0.0032	0.8145	-8.0154	2
AK297867	11750968_x_at	4782	NFIC	NM_001245002	34455587	0.012	0.1962	-18.018	0	2	3	0	0	-4.1716	5.2032	9.3748	37.0295	732.737	454.454	0.0428	0.5749	-9.0379	2
NM_004169	11733969_a_at	6470	SHMT1	NM_004169	34408872	0.0222	0.2242	-17.7936	0	2	3	0	0	-4.1523	7.1765	11.3289	155.602	2679.05	1669.67	0.6218	0.2568	-6.5942	2
NM_000518	11715347_s_at	3043	HBB	NM_000518	34166750	0.032	0.244	-17.762	0	2	3	0	0	-4.1511	2.8483	6.9994	7.2163	163.478	100.973	0.0171	1.7143	-5.4507	2
NM_018849	11732819_a_at	5244	ABCB4	NM_000443	34402163	0.0065	0.1783	-17.6367	0	2	3	0	0	-4.14	6.2238	10.3638	76.0282	1344.79	837.288	0.1429	0.1239	-12.3302	2
AK291313	11742700_s_at	715	C1R	NM_001733	34447319	0.0387	0.2565	-17.6056	0	2	3	0	0	-4.137	9.3731	13.5102	673.096	11671.9	7272.38	0.1249	0.0025	-16.4437	1
BC070125	11759820_s_at	23460	ABCA6	NM_080284	34464439	0	0.0536	-17.5747	0	2	3	0	0	-4.1353	3.1417	7.2771	8.8328	155.455	96.8062	0.0064	0.0144	-46.2024	3
BC131703	11741178_a_at	51733	UPB1	NM_016327	34444081	0.0107	0.1931	-17.5131	0	2	3	0	0	-4.1295	4.9741	9.1036	32.857	635.051	394.173	0.3747	1.0095	-5.7054	3
AK300479	11751015_a_at	100287413	GLYATL1 /// LOC100287413	NM_001220494	34455634	0.0376	0.2553	-17.4216	0	2	3	0	0	-4.1236	6.8653	10.9889	131.966	2175.46	1358.06	1.0747	0.422	-5.0079	2
NM_018043	11723829_s_at	55107	ANO1	NM_018043	34335385	0.0093	0.1901	-17.3611	0	2	3	0	0	-4.1177	7.1458	11.2636	147.288	2866.5	1778.82	0.3313	0.9192	-5.9933	3
NM_033013	11738805_a_at	8856	NR1I2	NM_003889	34434669	0.0037	0.1638	-17.331	0	2	3	0	0	-4.1143	3.7614	7.8757	13.8041	253.427	157.578	0.1488	0.5211	-8.2598	3
NM_003641	11715670_a_at	8519	IFITM1	NM_003641	34182188	0.0322	0.2442	-17.2712	0	2	3	0	0	-4.1113	6.7059	10.8172	116.079	1908.34	1191.43	0.915	0.3405	-5.4408	2
BC171913	11745695_a_at	143941	TTC36	NM_001080441	34450314	0.0098	0.191	-17.2117	0	2	3	0	0	-4.1063	5.3724	9.4787	41.454	766.035	476.203	0.0058	0.4934	-10.0373	2
CA488909	11763748_a_at	79083	MLPH	NM_001042467	34468367	0.0001	0.08	-16.9492	0	2	3	0	0	-4.0824	4.4702	8.5526	22.1924	378.402	235.918	0.0106	0.0488	-27.8062	3
AK310467	11756623_at	3312	HSPA8 /// SNORD14C /// SNORD14D	NM_006597	34461242	0.0034	0.1607	-16.835	0	2	3	0	0	-4.0736	4.1617	8.2353	18.0556	304.188	189.735	0.0734	0.0596	-17.1286	2
AK296200	11749758_s_at	4051	CYP4F2 /// CYP4F3	NM_000896	34454377	0.0011	0.1264	-16.8067	0	2	3	0	0	-4.0708	7.0881	11.1589	137.809	2343.01	1460.93	0.1068	0.1615	-12.4312	3
AK290276	11747631_x_at	54739	XAF1	NM_017523	34452250	0.0004	0.1037	-16.7224	0	2	3	0	0	-4.0644	3.3454	7.4098	10.2123	173.091	107.94	0.0395	0.1068	-17.2745	3
AK298688	11737749_a_at	6446	SGK1	NM_001143676	34428699	0.0142	0.2012	-16.5563	0	2	3	0	0	-4.0482	4.5992	8.6474	25.7678	481.813	299.395	0.52	1.0734	-5.1504	3
NM_002247	11720280_at	3778	KCNMA1	NM_001014797	34295183	0.0482	0.2712	-16.4745	0	2	3	0	0	-4.0413	3.6976	7.7389	13.1586	293.51	181.369	0.118	2.368	-4.3878	2
AK294072	11746821_a_at	64850	AGXT2L1	NM_001146590	34451440	0.025	0.2298	-16.4474	0	2	3	0	0	-4.0387	5.3058	9.3445	39.7244	763.97	474.272	0.0357	1.2159	-6.2086	2
NM_005218	11723845_a_at	1672	DEFB1	NM_005218	34335504	0.0201	0.218	-16.3934	0	2	3	0	0	-4.0353	5.1459	9.1813	37.5665	606.088	378.68	0.5028	0.2563	-6.9528	2
AK301276	11763018_x_at	3329	HSPD1	NM_002156	34467637	0.0265	0.2324	-16.2602	0	2	3	0	0	-4.0244	3.9908	8.0152	15.9428	310.63	192.755	0.0234	1.3073	-6.0161	2
BC030517	11753179_s_at	54463	FAM134B	NM_001034850	34457798	0.0347	0.2498	-16.2075	0	2	3	0	0	-4.0179	5.3937	9.4116	46.9166	717.231	449.106	0.9476	0.3504	-5.2281	2
AF276432	11730558_a_at	83875	BCO2	NM_001037290	34387461	0.0061	0.1761	-16.129	0	2	3	0	0	-4.0125	4.8917	8.9042	29.6872	503.75	314.125	0.0004	0.2973	-12.7347	2
AL050391	11760221_at	837	CASP4	NM_001225	34464840	0.0245	0.2289	-16.0772	0	2	3	0	0	-4.0059	4.1371	8.143	17.6224	345.44	214.313	0.0128	1.2066	-6.2668	2
BC022520	11735331_a_at	154661	RUNDC3B	NM_001134405	34415170	0.0175	0.2132	-16.0514	0	2	3	0	0	-4.0056	3.5146	7.5202	11.9102	193.747	121.012	0.3481	0.3436	-7.4568	2
BC002660	11732501_a_at	7111	TMOD1	NM_001166116	34399054	0.04	0.2588	-16.0514	0	2	3	0	0	-4.0048	4.7718	8.7766	27.3802	620.785	383.423	0.0186	2.0165	-4.8512	2
AK290846	11733276_a_at	6514	SLC2A2	NM_000340	34405179	0.0185	0.2151	-15.9236	0	2	3	0	0	-3.9938	6.3791	10.373	83.9304	1521.94	946.738	0.0693	0.804	-7.2597	2
AK289424	11733964_x_at	57834	CYP4F11	NM_001128932	34408867	0.0091	0.19	-15.873	0	2	3	0	0	-3.9885	3.0327	7.0212	8.2039	137.863	85.9997	0.0208	0.4086	-10.4174	2
NM_000340	11733277_a_at	6514	SLC2A2	NM_000340	34405180	0.0156	0.2054	-15.8228	0	2	3	0	0	-3.983	4.8047	8.7878	28.1555	495.704	308.685	0.0613	0.6687	-7.9099	2
NM_138290	11733522_a_at	154661	RUNDC3B	NM_001134405	34407387	0.0037	0.1638	-15.7729	0	2	3	0	0	-3.9784	5.0816	9.06	34.718	568.61	355.053	0.2094	0.3839	-8.2476	3
BC150296	11759895_at	5101	PCDH9	NM_020403	34464514	0.0153	0.2048	-15.674	0	2	3	0	0	-3.9706	3.8994	7.87	15.3409	305.123	189.21	0.2323	1.5359	-5.01	3
NM_003793	11717500_a_at	8722	CTSF	NM_003793	34247403	0.0018	0.1443	-15.3846	0	2	3	0	0	-3.9423	3.8633	7.8056	14.558	226.701	141.844	0.0025	0.0803	-23.5448	2
BC004365	11729953_a_at	80765	STARD5	NM_030574	34384271	0	0.0536	-15.2672	0	2	3	0	0	-3.9322	4.8455	8.7776	28.7583	440.32	275.695	0.0024	0.0202	-44.0955	3
NM_000035	11739163_a_at	229	ALDOB	NM_000035	34436566	0.0093	0.1901	-15.2672	0	2	3	0	0	-3.9322	5.7894	9.7216	56.5196	867.792	543.283	0.1817	0.1639	-10.3097	2
NM_005596	11717220_at	4781	NFIB	NM_001190737	34236123	0.0202	0.2184	-15.1976	0	2	3	0	0	-3.925	4.4047	8.3297	21.2899	363.713	226.744	0.0426	0.8995	-6.926	2
NM_001039752	11737505_at	387775	SLC22A10	NM_001039752	34427363	0.0043	0.1686	-15.1745	0	2	3	0	0	-3.9237	3.0324	6.9561	8.2597	125.795	78.7808	0.0795	0.0813	-15.1766	2
AK298407	11744878_x_at	3700	ITIH4 /// MUSTN1	NM_001166449	34449497	0.0062	0.1768	-15.1057	0	2	3	0	0	-3.9171	9.1939	13.111	595.523	8956.95	5612.38	0.1399	0.0794	-12.6163	2
NM_000151	11736929_at	2538	G6PC	NM_000151	34422868	0.0011	0.1264	-14.9701	0	2	3	0	0	-3.9032	7.6316	11.5348	199.595	3075.55	1925.17	0.0538	0.2135	-12.4629	3
BC137017	11739929_a_at	57134	MAN1C1	NM_020379	34438832	0.014	0.2009	-14.7059	0	2	3	0	0	-3.878	3.7851	7.6631	13.7855	222.107	138.779	0	0.6472	-8.3494	2
J04093	11752269_a_at	54575	UGT1A1 /// UGT1A10 /// UGT1A3 /// UGT1A4 /// UGT1A5 /// UGT1A6 /// UGT1A7 /// UGT1A8 /// UGT1A9	NM_000463	34456888	0.0226	0.225	-14.6413	0	2	3	0	0	-3.8722	7.725	11.5972	211.798	3637.11	2266.99	0.0089	1.0368	-6.5449	2
AI361941	11754381_a_at	7111	TMOD1	NM_001166116	34459000	0.0433	0.2639	-14.6199	0	2	3	0	0	-3.8698	5.4814	9.3512	45.0789	917.516	568.541	0.0752	1.969	-4.6454	2
NM_005691	11742433_a_at	10060	ABCC9	NM_005691	34447052	0.0012	0.1268	-14.5985	0	2	3	0	0	-3.8683	3.7876	7.6559	13.8153	203.256	127.48	0.0034	0.0476	-29.1951	2
NM_015460	11724973_a_at	25924	MYRIP	NM_015460	34342104	0.002	0.1476	-14.5773	0	2	3	0	0	-3.8647	2.4566	6.3214	5.4906	81.0494	50.8259	0.002	0.0851	-22.5507	2
BC136392	11724773_x_at	3700	ITIH4 /// MUSTN1	NM_001166449	34341225	0.0128	0.1977	-14.4718	0	2	3	0	0	-3.8552	9.4668	13.322	729.239	10566.9	6631.85	0.2532	0.204	-8.7391	2
BC117354	11745000_x_at	10587	TXNRD2	NM_006440	34449619	0.0012	0.1265	-14.2857	0	2	3	0	0	-3.8355	5.0896	8.9251	34.1465	487.279	306.026	0.0237	0.0155	-29.4221	2
AI128539	11757912_a_at	33	ACADL	NM_001608	34462531	0.0122	0.1967	-14.2857	0	2	3	0	0	-3.8362	4.207	8.0433	18.523	285.376	178.635	0.0243	0.5138	-8.9568	2
AK301454	11750231_x_at	28396	IGHG1 /// IGHG3 /// IGHM /// IGHV4-31	AK301454.1	34454850	0.0391	0.2571	-14.0252	0	2	3	0	0	-3.8108	4.5082	8.319	22.7582	405.146	252.191	0.0006	1.8089	-4.9064	2
NM_025202	11717516_s_at	80303	EFHD1	NM_001243252	34247919	0.0196	0.2172	-14.0056	0	2	3	0	0	-3.8086	6.0863	9.895	67.9916	1106.89	691.332	0.0056	0.8725	-7.0285	2
NM_000715	11723949_a_at	722	C4BPA	NM_000715	34335852	0.0138	0.2006	-13.986	0	2	3	0	0	-3.8063	7.0642	10.8705	138.58	1923.82	1209.73	0.2943	0.1717	-8.4192	2
NM_006632	11738213_a_at	10786	SLC17A3	NM_001098486	34431116	0.0339	0.2481	-13.8889	0	2	3	0	0	-3.7951	3.6981	7.4932	13.4853	250.16	155.49	0.3224	2.6438	-3.7169	3
NM_018286	11741049_s_at	55273	TMEM100	NM_001099640	34443810	0.0105	0.1931	-13.8313	0	2	3	0	0	-3.7905	3.8065	7.597	14.1911	235.587	147.029	0.1183	1.1344	-5.7321	3
AY358575	11732541_a_at	345275	HSD17B13	NM_001136230	34399444	0.0284	0.2362	-13.8122	0	2	3	0	0	-3.7887	3.4794	7.2682	11.1579	183.441	114.528	0.0032	1.2717	-5.808	2
AK300894	11749741_a_at	29958	DMGDH	NM_013391	34454360	0.0372	0.2546	-13.8122	0	2	3	0	0	-3.7872	4.0342	7.8214	16.4076	295.537	183.885	0.0122	1.6752	-5.0406	2
AK303861	11751459_x_at	116844	LRG1	NM_052972	34456078	0.0004	0.1037	-13.7174	0	2	3	0	0	-3.7784	9.509	13.2874	732.272	10119.5	6364.59	0.0419	0.078	-17.4387	3
AW978605	11757586_a_at	10998	SLC27A5	NM_012254	34462205	0.0085	0.1878	-13.624	0	2	3	0	0	-3.7672	7.2281	10.9952	150.05	2150.35	1350.23	0.0071	0.3574	-10.7551	2
AF193836	11740711_a_at	55089	SLC38A4	NM_001143824	34442614	0.0052	0.1701	-13.587	0	2	3	0	0	-3.7647	5.5171	9.2818	47.0844	664.264	417.392	0.2333	0.4364	-7.3535	3
NM_018018	11725512_a_at	55089	SLC38A4	NM_001143824	34346415	0.0113	0.1945	-13.4771	0	2	3	0	0	-3.7527	8.455	12.2077	361.224	4818.67	3035.69	0.243	0.1216	-9.3223	2
NM_032148	11735269_x_at	84102	SLC41A2	NM_032148	34414745	0.01	0.191	-13.3869	0	2	3	0	0	-3.7434	4.3727	8.1161	21.1469	285.432	179.718	0.1725	0.1697	-9.9047	2
NM_000024	11728728_s_at	154	ADRB2	NM_000024	34374286	0.0061	0.1761	-13.2979	0	2	3	0	0	-3.7334	4.3907	8.1242	21.2124	284.032	178.904	0.0933	0.1157	-12.7901	2
AK091939	11754812_a_at	4862	NPAS2	NM_002518	34459431	0.0009	0.1154	-13.2626	0	2	3	0	0	-3.7297	3.4867	7.2164	11.2521	153.274	96.4649	0.0315	0.1836	-13.4459	3
NM_015460	11724974_x_at	25924	MYRIP	NM_015460	34342107	0.0011	0.1265	-13.2626	0	2	3	0	0	-3.7287	3.3761	7.1049	10.4492	141.69	89.194	0.0531	0.1922	-12.3858	3
NM_002126	11724272_at	3131	HLF	NM_002126	34338124	0.0272	0.2338	-13.21	0	2	3	0	0	-3.7244	4.0479	7.7723	17.7341	280.539	175.417	0.5941	1.6507	-4.0462	3
BX537565	11755020_a_at	283537	SLC46A3	NM_001135919	34459639	0.0458	0.2675	-13.1752	0	2	3	0	0	-3.7192	6.3078	10.027	80.4622	1046.65	660.174	0.1303	0.0202	-13.8683	1
NM_018960	11731112_at	27232	GNMT	NM_018960	34390893	0.012	0.1962	-13.1062	0	2	3	0	0	-3.7129	6.6842	10.3971	104.912	1603.69	1004.18	0.1674	1.1293	-5.4737	3
BM977214	11720409_s_at	1545	CYP1B1	NM_000104	34296312	0.0003	0.1005	-13.0719	0	2	3	0	0	-3.7088	4.1884	7.8972	18.2749	241.414	152.159	0.0195	0.0819	-19.2665	3
NM_019075	11724282_a_at	54575	UGT1A1 /// UGT1A10 /// UGT1A3 /// UGT1A4 /// UGT1A5 /// UGT1A6 /// UGT1A7 /// UGT1A8 /// UGT1A9	NM_000463	34338137	0.0191	0.2165	-13.0548	0	2	3	0	0	-3.7074	7.801	11.5084	223.687	3286.49	2061.37	0.0253	0.7735	-7.1282	2
NM_175617	11716413_x_at	4493	MT1E	NM_175617	34211285	0.0035	0.1623	-12.987	0	2	3	0	0	-3.6989	6.2654	9.9643	77.5602	1005.96	634.6	0.0687	0.0431	-16.7564	2
NM_052890	11729690_a_at	114770	PGLYRP2	NM_052890	34382552	0.0133	0.1994	-12.9534	0	2	3	0	0	-3.6951	5.3403	9.0353	42.1941	600.603	377.239	0.3434	0.9617	-5.2665	3
AY091855	11740333_a_at	8856	NR1I2	NM_003889	34441236	0.0241	0.2281	-12.8535	0	2	3	0	0	-3.6846	4.9076	8.5922	30.2874	436.784	274.185	0.0755	0.9056	-6.3226	2
AY570298	11746571_a_at	283600	SLC25A47	NM_207117	34451190	0.0015	0.1355	-12.7714	0	2	3	0	0	-3.6755	3.9339	7.6094	15.3939	202.927	127.914	0.0599	0.2285	-11.2826	3
NM_003708	11732038_a_at	8608	RDH16	NM_003708	34396750	0.0234	0.2265	-12.7714	0	2	3	0	0	-3.6754	7.6168	11.2922	197.421	2867.63	1799.55	0.0481	0.9116	-6.4185	2
AF038421	11724132_at	2674	GFRA1	NM_001145453	34337535	0.0036	0.1634	-12.6904	0	2	3	0	0	-3.6654	3.6331	7.2984	12.4089	161.165	101.662	0.0015	0.1457	-16.5081	2
AW295034	11758079_s_at	8564	KMO	NM_003679	34462698	0.0311	0.2416	-12.5786	0	2	3	0	0	-3.6528	3.7726	7.4254	13.7616	172.145	108.791	0.0578	0.009	-20.4556	1
NM_007120	11732106_a_at	54575	UGT1A1 /// UGT1A10 /// UGT1A3 /// UGT1A4 /// UGT1A5 /// UGT1A6 /// UGT1A7 /// UGT1A8 /// UGT1A9	NM_000463	34397405	0.0274	0.2339	-12.5471	0	2	3	0	0	-3.6487	7.792	11.4407	222.635	3304.48	2071.74	0.038	1.0834	-5.918	2
NM_001624	11719247_at	202	AIM1	NM_001624	34281237	0.0286	0.2366	-12.4378	0	2	3	0	0	-3.6369	4.4357	8.0726	21.8039	315.697	198.14	0.0627	1.0907	-5.7872	2
BG611359	11757436_x_at	10581	IFITM2	NM_006435	34462055	0.0091	0.19	-12.3609	0	2	3	0	0	-3.6273	9.3998	13.027	689.04	8505.22	5378.75	0.1666	0.1146	-10.4069	2
AK291313	11742699_a_at	715	C1R	NM_001733	34447318	0.0242	0.2281	-12.3609	0	2	3	0	0	-3.6273	10.3322	13.9596	1294.61	15942.8	10083.5	0.0351	0.0045	-26.2797	1
BC121036	11750410_a_at	54575	UGT1A1 /// UGT1A10 /// UGT1A3 /// UGT1A4 /// UGT1A5 /// UGT1A6 /// UGT1A7 /// UGT1A8 /// UGT1A9	NM_000463	34455029	0.0097	0.191	-12.285	0	2	3	0	0	-3.6184	7.9235	11.5419	246.253	3440.01	2162.51	0.119	0.9448	-5.9134	3
BC060041	11748953_a_at	6514	SLC2A2	NM_000340	34453572	0.0227	0.2251	-12.285	0	2	3	0	0	-3.6196	7.1915	10.8111	153.871	1881.17	1190.25	0.4349	0.2719	-6.5213	2
NM_000777	11721941_x_at	1577	CYP3A5	NM_000777	34318252	0.0068	0.179	-12.21	0	2	3	0	0	-3.6106	8.2255	11.836	299.38	3816.81	2409.84	0.0022	0.2648	-12.078	2
BC020849	11756873_a_at	64577	ALDH8A1	NM_001193480	34461492	0.0199	0.2172	-12.21	0	2	3	0	0	-3.6106	8.0036	11.6142	269.57	3228.08	2044.68	0.4161	0.1759	-6.9916	2
NM_001040022	11719728_s_at	140885	SIRPA	NM_001040022	34288089	0.0251	0.23	-12.1803	0	2	3	0	0	-3.6059	5.8086	9.4145	59.1539	721.988	456.854	0.4571	0.3318	-6.1918	2
BC113649	11736454_x_at	7365	UGT2B10	NM_001075	34420901	0.0473	0.2698	-12.0337	0	2	3	0	0	-3.5881	7.565	11.1532	189.599	2908.02	1820.65	0.0103	1.9485	-4.4347	2
BC106872	11735268_s_at	84102	SLC41A2	NM_032148	34414743	0.0008	0.1154	-12.0192	0	2	3	0	0	-3.5864	4.7635	8.3499	27.3682	331.7	209.967	0.0631	0.1034	-13.9577	3
NM_205862	11741369_a_at	54575	UGT1A1 /// UGT1A10 /// UGT1A3 /// UGT1A4 /// UGT1A5 /// UGT1A6 /// UGT1A7 /// UGT1A8 /// UGT1A9	NM_000463	34444772	0.0215	0.2218	-12.0048	0	2	3	0	0	-3.5849	7.9802	11.5651	253.866	3424.11	2156.01	0.0447	0.7912	-6.7028	2
CR456894	11754061_x_at	10581	IFITM2	NM_006435	34458680	0.0096	0.191	-11.9904	0	2	3	0	0	-3.5844	7.9167	11.5011	246.125	2970.34	1880.65	0.154	0.1464	-10.1067	2
AK301358	11745244_x_at	28396	IGHG1 /// IGHG2 /// IGHG3 /// IGHM /// IGHV4-31	AK301358.1	34449863	0.0394	0.2576	-11.9904	0	2	3	0	0	-3.584	6.6668	10.2508	101.859	1515.5	950.046	0.0208	1.5813	-4.8885	2
BC089421	11761467_x_at	3502	IGHG3 /// IGHM	BC089421.1	34466086	0.0287	0.2367	-11.9617	0	2	3	0	0	-3.5808	5.1594	8.7402	35.7892	502.808	316.001	0.012	1.1373	-5.7703	2
BC071703	11727085_s_at	2706	GJB2	NM_004004	34361447	0.0035	0.1616	-11.8765	0	2	3	0	0	-3.5701	4.8383	8.4084	28.8407	362.508	229.041	0.0678	0.4324	-8.4609	3
BC010128	11726787_s_at	55273	TMEM100	NM_001099640	34358411	0.0114	0.1947	-11.8343	0	2	3	0	0	-3.5645	4.2552	7.8197	19.6443	262.508	165.363	0.238	0.8706	-5.572	3
BC040722	11756978_a_at	3781	KCNN2	NM_021614	34461597	0.0364	0.2538	-11.8343	0	2	3	0	0	-3.5645	3.6462	7.2107	12.5685	187.869	117.749	0.0321	1.4172	-5.1002	2
AB013885	11749171_a_at	51733	UPB1	NM_016327	34453790	0.0191	0.2163	-11.7509	0	2	3	0	0	-3.5552	5.8208	9.3761	59.5947	771.919	486.989	0.4479	1.1025	-4.6229	3
U03506	11721351_at	6505	SLC1A1	NM_004170	34311116	0.0083	0.1878	-11.7371	0	2	3	0	0	-3.5538	5.638	9.1918	49.9055	610.956	386.536	0.0183	0.2896	-10.9318	2
NM_018667	11726509_at	55512	SMPD3	NM_018667	34355387	0.0094	0.1903	-11.5875	0	2	3	0	0	-3.5349	4.0027	7.5376	16.2776	213.837	134.814	0.1284	0.8599	-5.9678	3
EF028165	11749370_x_at	54739	XAF1	NM_017523	34453989	0.0113	0.1943	-11.4416	0	2	3	0	0	-3.5161	4.8332	8.3492	28.5773	348.724	220.665	0.0209	0.3933	-9.3458	2
BC016934	11760293_at	100129518	LOC100129518 /// SOD2	NM_000636	34464912	0.041	0.2605	-11.4025	0	2	3	0	0	-3.5118	3.9083	7.4201	15.2208	214.642	134.874	0.114	1.4466	-4.7825	2
NM_006210	11722472_a_at	5178	PEG3	NM_001146184	34323875	0.0078	0.1854	-11.3507	0	2	3	0	0	-3.5052	3.1426	6.6478	8.8517	104.715	66.3696	0.0191	0.2619	-11.2623	2
BX537505	11754183_s_at	3149	HMGB3	NM_005342	34458802	0.0241	0.2281	-11.2994	0	2	3	0	0	-3.4979	4.9337	8.4315	33.3221	405.737	256.771	0.7407	0.9346	-4.2359	3
BC007750	11727272_x_at	84675	TRIM55	NM_033058	34364420	0.0082	0.1871	-11.274	0	2	3	0	0	-3.4956	3.7732	7.2688	13.7037	161.256	102.235	0.0191	0.2754	-10.9803	2
NM_001075	11736455_a_at	7365	UGT2B10	NM_001075	34420902	0.0017	0.1422	-11.2233	0	2	3	0	0	-3.4878	4.7092	8.197	26.3554	304.245	193.089	0.0627	0.2211	-10.7612	3
NM_003641	11715671_x_at	8519	IFITM1	NM_003641	34182229	0.0018	0.1441	-11.2108	0	2	3	0	0	-3.4874	7.4858	10.9733	179.964	2103.7	1334.21	0.0331	0.274	-10.6182	3
DB339316	11758416_s_at	133688	UGT3A1	NM_001171873	34463035	0.0245	0.2288	-11.2108	0	2	3	0	0	-3.4868	5.8404	9.3272	60.4413	669.824	426.071	0.453	0.2481	-6.271	2
NM_001072	11718163_a_at	54575	UGT1A1 /// UGT1A10 /// UGT1A3 /// UGT1A4 /// UGT1A5 /// UGT1A6 /// UGT1A7 /// UGT1A8 /// UGT1A9	NM_000463	34264066	0.037	0.2541	-11.2108	0	2	3	0	0	-3.4872	7.8144	11.3015	226.303	3080.38	1938.75	0.0446	1.3601	-5.0561	2
NM_004570	11731690_a_at	5288	PIK3C2G	NM_004570	34394600	0.0104	0.1925	-11.0865	0	2	3	0	0	-3.471	4.0614	7.5324	16.9776	190.376	121.017	0.1403	0.1696	-9.7513	2
NM_199330	11719600_a_at	9455	HOMER2	NM_004839	34287003	0.0003	0.0938	-11.0742	0	2	3	0	0	-3.4694	4.1235	7.5929	17.4856	194.509	123.699	0.0265	0.0477	-20.3282	3
CR536507	11752847_a_at	4782	NFIC	NM_001245002	34457466	0.0178	0.2138	-11.0619	0	2	3	0	0	-3.4673	5.3157	8.783	40.0152	488.229	308.943	0.0391	0.6003	-7.3981	2
BC117354	11744999_a_at	10587	TXNRD2	NM_006440	34449618	0.0013	0.1302	-11.0375	0	2	3	0	0	-3.4646	5.1055	8.5701	34.797	387.526	246.435	0.0892	0.1202	-11.909	3
NM_021969	11726231_at	8431	NR0B2	NM_021969	34353134	0.009	0.19	-10.9769	0	2	3	0	0	-3.4559	7.8109	11.2668	228.414	2509.89	1597.3	0.1429	0.1138	-10.4477	2
BC109214	11745643_a_at	2158	F9	NM_000133	34450262	0.0096	0.1908	-10.9529	0	2	3	0	0	-3.4536	7.9791	11.4327	262.626	3015.81	1914.54	0.3378	0.5089	-5.9358	3
BC015964	11746256_x_at	5005	ORM2	NM_000608	34450875	0.0311	0.2416	-10.9529	0	2	3	0	0	-3.4536	10.9275	14.3811	1960.78	21342.4	13589.8	0.0559	0.0014	-20.4858	1
AY358306	11761997_at	166647	GPR125	NM_145290	34466616	0.0025	0.1526	-10.9409	0	2	3	0	0	-3.452	4.623	8.075	24.8746	282.456	179.423	0.0785	0.2778	-9.507	3
AK092002	11755667_x_at	284904	SEC14L4	NM_001161368	34460286	0.0039	0.1649	-10.8932	0	2	3	0	0	-3.4455	5.1807	8.6262	36.7269	418.745	265.938	0.1048	0.3798	-8.1442	3
NM_001134673	11720851_s_at	4774	NFIA	NM_001134673	34302254	0.012	0.1962	-10.8932	0	2	3	0	0	-3.4452	4.98	8.4252	32.4687	391.968	248.168	0.2389	0.8316	-5.4704	3
BC012120	11731486_a_at	4782	NFIC	NM_001245002	34392473	0.0174	0.2128	-10.8932	0	2	3	0	0	-3.445	4.7722	8.2172	27.4315	329.176	208.478	0.032	0.5874	-7.485	2
BC002666	11726329_x_at	2633	GBP1	NM_002053	34353732	0.0287	0.2367	-10.8696	0	2	3	0	0	-3.4429	5.0064	8.4492	33.7835	372.084	236.764	0.4218	0.4338	-5.7744	2
BC026262	11717828_a_at	4055	LTBR	NM_002342	34257545	0.0066	0.1783	-10.7643	0	2	3	0	0	-3.4289	7.2586	10.6875	155.433	1662.28	1059.54	0.1249	0.0483	-12.2353	2
BC112305	11732540_a_at	345275	HSD17B13	NM_001136230	34399443	0.0099	0.191	-10.7296	0	2	3	0	0	-3.4242	4.0769	7.5011	16.8897	191.53	121.674	0.0069	0.3415	-9.9988	2
NM_032717	11725496_a_at	84803	AGPAT9	NM_001256421	34345899	0.0226	0.2251	-10.7181	0	2	3	0	0	-3.4222	3.6097	7.0319	12.7124	165.413	104.333	0.3419	1.3534	-4.3389	3
NM_000348	11726918_at	6716	SRD5A2	NM_000348	34359441	0.026	0.2315	-10.6496	0	2	3	0	0	-3.4121	2.754	6.1661	6.7869	83.3844	52.7454	0.0504	0.8692	-6.0798	2
NM_000720	11726175_a_at	776	CACNA1D	NM_000720	34352578	0.0007	0.1138	-10.5263	0	2	3	0	0	-3.3954	3.5926	6.988	12.0875	129.74	82.6791	0.0164	0.1441	-14.3193	3
AK289424	11733963_a_at	57834	CYP4F11	NM_001128932	34408866	0.0104	0.1925	-10.5042	0	2	3	0	0	-3.3931	5.2811	8.6742	38.887	433.713	275.782	0.0008	0.3642	-9.7232	2
NM_024119	11721897_a_at	79132	DHX58	NM_024119	34317300	0.0042	0.1681	-10.4603	0	2	3	0	0	-3.387	4.6642	8.0512	25.5038	286.778	182.268	0.049	0.4787	-7.8949	3
BC136689	11736574_a_at	54757	FAM20A	NM_001243746	34421438	0.0033	0.1587	-10.4493	0	2	3	0	0	-3.3848	6.7415	10.1263	109.123	1155.41	736.896	0.1646	0.2136	-8.6398	3
NM_033303	11738830_x_at	148	ADRA1A	NM_000680	34434733	0.0028	0.1537	-10.4167	0	2	3	0	0	-3.3816	4.3148	7.6963	19.915	210.372	134.19	0.0058	0.0875	-18.8889	2
NM_001030060	11726174_at	389432	SAMD5	NM_001030060	34352577	0.0016	0.1414	-10.4058	0	2	3	0	0	-3.3786	5.2641	8.6427	38.7889	410.861	262.032	0.0778	0.1689	-10.9503	3
NM_015150	11716450_s_at	23180	RFTN1	NM_015150	34211853	0.0004	0.1037	-10.395	0	2	3	0	0	-3.3778	4.6997	8.0776	26.0858	272.595	173.992	0.0315	0.0573	-18.1034	3
AK303477	11749604_s_at	4051	CYP4F2 /// CYP4F3	NM_000896	34454223	0.0066	0.1783	-10.3842	0	2	3	0	0	-3.3756	7.3179	10.6935	159.598	1712.43	1091.3	0.0025	0.2229	-12.2833	2
BM925414	11743721_at	3956	LGALS1	NM_002305	34448340	0.0167	0.2098	-10.352	0	2	3	0	0	-3.3712	5.0569	8.4282	33.2969	378.396	240.356	0.0022	0.58	-7.6449	2
NM_005495	11734320_a_at	10050	SLC17A4	NM_005495	34410396	0.0244	0.2286	-10.2987	0	2	3	0	0	-3.3637	4.5104	7.8741	22.7989	263.833	167.42	0.0028	0.8569	-6.2783	2
AK292929	11740357_a_at	79083	MLPH	NM_001042467	34441260	0.0004	0.1037	-10.142	0	2	3	0	0	-3.3416	4.8571	8.1988	29.0636	297.489	190.119	0.0231	0.0756	-17.4326	3
NM_001011645	11742471_a_at	367	AR	NM_000044	34447090	0.0182	0.2144	-10.101	0	2	3	0	0	-3.3366	5.6641	9.0007	50.745	558.821	355.591	0.0061	0.6142	-7.3199	2
BC148266	11743201_a_at	3479	IGF1	NM_000618	34447820	0.0008	0.1154	-9.99001	0	2	3	0	0	-3.3209	5.4549	8.7758	44.03	447.219	285.943	0.0318	0.1249	-13.8454	3
AI885070	11758120_s_at	3745	KCNB1	NM_004975	34462739	0.0039	0.1649	-9.99001	0	2	3	0	0	-3.3207	3.1655	6.4862	9.0811	94.6408	60.4169	0.1009	0.3461	-8.1557	3
BC130478	11736930_at	2538	G6PC	NM_000151	34422872	0.0198	0.2172	-9.97009	0	2	3	0	0	-3.3175	5.2476	8.5651	39.1906	395.724	253.11	0.2613	0.282	-6.999	2
CA311341	11744893_a_at	54757	FAM20A	NM_001243746	34449512	0.0008	0.1154	-9.96016	0	2	3	0	0	-3.316	6.7424	10.0583	107.471	1088.22	695.92	0.0315	0.1296	-13.6572	3
AK316136	11733296_s_at	4051	CYP4F2 /// CYP4F3	NM_000896	34405269	0.0007	0.1131	-9.8912	0	2	3	0	0	-3.3058	7.4105	10.7163	170.581	1714.51	1096.94	0.0222	0.1232	-14.4739	3
BC036222	11744894_at	54757	FAM20A	NM_001243746	34449513	0.0157	0.2056	-9.78474	0	2	3	0	0	-3.2904	5.9302	9.2206	62.5745	616.663	395.027	0.217	0.1967	-7.8867	2
AB013602	11741980_a_at	1848	DUSP6	NM_001946	34446599	0.033	0.246	-9.77517	0	2	3	0	0	-3.2886	6.025	9.3136	68.4326	686.603	439.335	0.4201	0.4962	-5.3671	2
AK301472	11749589_x_at	1520	CTSS	NM_001199739	34454208	0.034	0.2481	-9.70874	0	2	3	0	0	-3.2791	3.9124	7.1915	15.1166	172.869	109.768	0.033	1.1051	-5.2857	2
M29644	11729819_a_at	3479	IGF1	NM_000618	34383187	0.0002	0.0836	-9.66184	0	2	3	0	0	-3.272	5.2116	8.4836	37.1561	359.746	230.71	0.0228	0.0316	-22.09	3
BC004471	11717305_a_at	10974	C10orf116	NM_006829	34240208	0.0129	0.1977	-9.65251	0	2	3	0	0	-3.2715	5.4443	8.7158	44.5595	429.004	275.226	0.194	0.1312	-8.7201	2
NM_000777	11721940_a_at	1577	CYP3A5	NM_000777	34318250	0.011	0.1941	-9.6432	0	2	3	0	0	-3.2691	9.0402	12.3093	528.063	5341.4	3416.06	0.025	0.322	-9.4434	2
BC132911	11743199_at	731	C8A	NM_000562	34447818	0.0032	0.1578	-9.63391	0	2	3	0	0	-3.2679	8.771	12.0389	437.018	4276.13	2740.49	0.0031	0.0983	-17.6354	2
AK303771	11751670_a_at	2538	G6PC	NM_000151	34456289	0.0314	0.2425	-9.52381	0	2	3	0	0	-3.2514	6.1156	9.367	69.3416	783.132	497.616	0.0002	1.0434	-5.5125	2
NM_003937	11719120_a_at	8942	KYNU	NM_001032998	34279523	0.0084	0.1878	-9.51475	0	2	3	0	0	-3.2501	6.8476	10.0977	115.206	1145.78	733.552	0.0025	0.2643	-10.8732	2
AK292037	11741290_a_at	8740	TNFSF14	NM_003807	34444653	0.0243	0.2281	-9.40734	0	2	3	0	0	-3.2337	5.1782	8.412	37.5903	423.265	268.995	0.3158	1.2878	-4.2202	3
BM982921	11757634_a_at	3934	LCN2	NM_005564	34462253	0.0065	0.1783	-9.38967	0	2	3	0	0	-3.2306	4.0639	7.2946	16.952	168.828	108.078	0.1127	0.5093	-6.7939	3
NM_001818	11731677_at	1109	AKR1C4	NM_001818	34394580	0.0155	0.2052	-9.35454	0	2	3	0	0	-3.2257	7.302	10.5276	162.732	1688.96	1078.47	0.2589	0.8691	-4.9825	3
BC053576	11747457_x_at	54575	UGT1A1 /// UGT1A10 /// UGT1A4 /// UGT1A6	NM_000463	34452076	0.0163	0.2079	-9.33707	0	2	3	0	0	-3.2225	7.6449	10.8674	203.888	2204.44	1404.22	0.1551	1.0657	-4.8983	3
AK291608	11722677_a_at	55240	STEAP3	NM_001008410	34325989	0.0059	0.1756	-9.28505	0	2	3	0	0	-3.2145	5.203	8.4175	37.1874	345.43	222.133	0.0796	0.0647	-12.9765	2
BC005256	11725964_a_at	858	CAV2	NM_001206747	34350867	0.0001	0.076	-9.26784	0	2	3	0	0	-3.2117	6.6157	9.8275	98.104	912.943	587.008	0.003	0.0307	-29.6433	3
AK001512	11745525_x_at	55195	C14orf105	NM_018168	34450144	0.0068	0.1789	-9.24214	0	2	3	0	0	-3.2088	4.7526	7.9614	27.7234	261.721	168.122	0.2358	0.3335	-6.7046	3
CD518693	11717327_at	687	KLF9	NM_001206	34241022	0.0049	0.1695	-9.19963	0	2	3	0	0	-3.201	7.5615	10.7625	192.887	1812.03	1164.37	0.175	0.2793	-7.5316	3
AI698179	11758230_s_at	4774	NFIA	NM_001134673	34462849	0.0083	0.1878	-9.18274	0	2	3	0	0	-3.1996	6.4054	9.6049	86.0607	854.208	546.949	0.1272	0.598	-6.24	3
AF045649	11752521_a_at	2160	F11	NM_000128	34457140	0.0265	0.2323	-9.14077	0	2	3	0	0	-3.1917	7.7084	10.9001	209.863	1914.14	1232.43	0.0285	0.0103	-24.0042	1
NM_001966	11724039_at	1962	EHHADH	NM_001166415	34336442	0.0339	0.2481	-9.13242	0	2	3	0	0	-3.1911	7.2949	10.486	165.663	1767.87	1126.98	0.4538	1.5329	-3.715	3
NM_005218	11723846_at	1672	DEFB1	NM_005218	34335519	0.0052	0.1696	-9.10747	0	2	3	0	0	-3.187	5.1916	8.3785	37.2463	351.38	225.727	0.1595	0.3212	-7.3741	3
AK290276	11747630_a_at	54739	XAF1	NM_017523	34452249	0.0124	0.197	-9.09918	0	2	3	0	0	-3.1857	2.9613	6.147	7.7931	74.9013	48.058	0.005	0.3769	-8.8984	2
NM_000772	11735078_s_at	1562	CYP2C18	NM_000772	34413981	0.0245	0.2289	-9.09918	0	2	3	0	0	-3.186	7.1007	10.2866	142.106	1322.19	850.156	0.2927	0.336	-6.2679	2
NM_002501	11727161_a_at	4784	NFIX	NM_002501	34363217	0.0262	0.2316	-9.07441	0	2	3	0	0	-3.1818	3.4722	6.654	11.1356	112.375	71.8795	0.0283	0.7855	-6.057	2
NM_000771	11727471_a_at	1559	CYP2C9	NM_000771	34365800	0.0174	0.2129	-9.06618	0	2	3	0	0	-3.1808	9.0683	12.2491	549.57	5610.74	3586.27	0.1972	1.0348	-4.7762	3
BC007750	11727271_a_at	84675	TRIM55	NM_033058	34364418	0.0035	0.1623	-9.04159	0	2	3	0	0	-3.1762	4.1422	7.3184	17.7503	160.724	103.534	0.0438	0.0422	-16.7536	2
AK091935	11754377_a_at	79754	ASB13	NM_024701	34458996	0.0086	0.1879	-9.04159	0	2	3	0	0	-3.1764	5.7106	8.887	52.4395	491.006	315.579	0.0115	0.2457	-10.7287	2
NM_001206	11717326_at	687	KLF9	NM_001206	34240910	0.0259	0.2313	-9.03342	0	2	3	0	0	-3.1759	7.9316	11.1075	254.639	2300.73	1482.3	0.3552	0.2835	-6.0887	2
NM_001034850	11719736_s_at	54463	FAM134B	NM_001034850	34288139	0.0033	0.1587	-8.98473	0	2	3	0	0	-3.1671	5.4014	8.5685	42.6893	395.578	254.422	0.0832	0.2777	-8.6467	3
NM_203314	11729670_a_at	622	BDH1	NM_004051	34382484	0.0067	0.1783	-8.95255	0	2	3	0	0	-3.1627	6.1045	9.2671	70.0127	656.605	421.968	0.1456	0.4411	-6.7452	3
BC029118	11741749_x_at	79442	LRRC2	NM_024512	34445652	0.0021	0.1489	-8.94454	0	2	3	0	0	-3.1615	3.0993	6.2608	8.6059	79.7673	51.3027	0.035	0.2423	-10.0868	3
NM_006440	11718686_x_at	10587	TXNRD2	NM_006440	34273447	0.0002	0.0806	-8.8968	0	2	3	0	0	-3.153	5.4421	8.595	43.532	388.746	250.661	0.0111	0.0338	-24.3091	3
AI888703	11746141_x_at	26084	ARHGEF26	NM_001251962	34450760	0.0024	0.1509	-8.8968	0	2	3	0	0	-3.1537	5.6551	8.8088	50.8427	464.548	299.066	0.0742	0.2098	-9.6387	3
BC132975	11737903_a_at	367	AR	NM_000044	34429806	0.0189	0.2158	-8.81834	0	2	3	0	0	-3.141	4.9204	8.0615	30.3629	289.414	185.794	0.0221	0.5419	-7.175	2
NM_000066	11728913_a_at	732	C8B	NM_000066	34375131	0.0009	0.1167	-8.79507	0	2	3	0	0	-3.1367	8.1531	11.2899	284.688	2514.17	1622.38	0.0005	0.0265	-32.8806	2
NM_152854	11742282_a_at	958	CD40	NM_001250	34446901	0.0016	0.1395	-8.79507	0	2	3	0	0	-3.1368	3.9184	7.0552	15.1812	137.275	88.4378	0.0334	0.1911	-11.0616	3
NM_001163	11725859_at	320	APBA1	NM_001163	34349762	0.0249	0.2298	-8.79507	0	2	3	0	0	-3.1368	4.302	7.4388	19.8587	194.601	124.704	0.0559	0.6797	-6.2176	2
BU623972	11732433_s_at	2710	GK	NM_000167	34398796	0.023	0.2259	-8.78735	0	2	3	0	0	-3.135	5.696	8.831	51.8454	512.38	328.166	0.0008	0.7014	-6.4782	2
NM_014465	11734451_at	27284	SULT1B1	NM_014465	34410854	0.0094	0.1903	-8.726	0	2	3	0	0	-3.1258	3.3231	6.4489	10.0177	91.2192	58.7386	0.008	0.2683	-10.2259	2
NM_020789	11731975_a_at	57549	IGSF9	NM_001135050	34396378	0.0049	0.1695	-8.69565	0	2	3	0	0	-3.1197	5.8924	9.0121	60.4992	540.49	348.494	0.1535	0.2902	-7.4899	3
NM_001098478	11734530_x_at	3134	HLA-F	NM_001098478	34411454	0.0004	0.1054	-8.66551	0	2	3	0	0	-3.1152	4.5348	7.65	23.2546	202.83	131	0.0267	0.0615	-16.9372	3
BC062659	11759671_s_at	3778	KCNMA1	NM_001014797	34464290	0.0257	0.2309	-8.66551	0	2	3	0	0	-3.1155	5.057	8.1725	34.7994	298.132	192.799	0.3748	0.2164	-6.1155	2
BC096266	11729842_at	8876	VNN1	NM_004666	34383355	0.0125	0.1973	-8.61326	0	2	3	0	0	-3.1062	4.0004	7.1066	16.0242	145.107	93.474	0.0101	0.3532	-8.8634	2
AK294938	11750720_s_at	2710	GK	NM_000167	34455339	0.0233	0.2262	-8.59845	0	2	3	0	0	-3.1046	4.5546	7.6592	23.5846	223.116	143.304	0.0298	0.6536	-6.4349	2
BC101550	11734867_a_at	100505861	LOC100505861 /// TPRG1	NM_198485	34412770	0.0273	0.2339	-8.56898	0	2	3	0	0	-3.0987	3.8916	6.9902	14.8502	142.172	91.2435	0.0047	0.8125	-5.9285	2
L14721	11721126_a_at	2028	ENPEP	NM_001977	34308029	0.012	0.1962	-8.56164	0	2	3	0	0	-3.0978	4.4173	7.5151	22.251	196.848	127.009	0.3421	0.4504	-5.4661	3
NM_024512	11740095_a_at	79442	LRRC2	NM_024512	34439998	0.0349	0.2503	-8.48176	0	2	3	0	0	-3.0839	3.2456	6.3295	9.49	92.823	59.4898	0.0044	1.0442	-5.2106	2
NM_001128127	11732432_a_at	2710	GK	NM_000167	34398795	0.001	0.1194	-8.44595	0	2	3	0	0	-3.0789	6.3483	9.4271	82.0261	697.714	451.439	0.0564	0.083	-13.0248	3
BC113862	11727975_a_at	64577	ALDH8A1	NM_001193480	34369693	0.0302	0.2399	-8.38223	0	2	3	0	0	-3.0673	6.1529	9.2201	71.2387	693.947	444.864	0.01	0.8774	-5.6237	2
AK300940	11741499_x_at	3248	HPGD	NM_000860	34444902	0.0058	0.1748	-8.35422	0	2	3	0	0	-3.0625	6.4028	9.4653	84.7178	724.092	468.342	0.0104	0.149	-13.078	2
AK302914	11747055_a_at	2674	GFRA1	NM_001145453	34451674	0.0097	0.191	-8.35422	0	2	3	0	0	-3.0628	4.9977	8.0605	32.0016	278.718	180.031	0.0136	0.2555	-10.1011	2
NM_139160	11726788_a_at	91614	DEPDC7	NM_001077242	34358414	0.0026	0.1526	-8.33333	0	2	3	0	0	-3.0584	5.9741	9.0325	62.89	529.277	342.722	0.0038	0.0668	-19.6841	2
BC039306	11740799_x_at	114299	PALM2	NM_001037293	34442997	0.0104	0.1925	-8.32639	0	2	3	0	0	-3.0576	3.7434	6.801	13.4061	116.445	75.2295	0.0084	0.2836	-9.7317	2
NM_207517	11728117_a_at	57188	ADAMTSL3	NM_207517	34370981	0.011	0.194	-8.31255	0	2	3	0	0	-3.055	4.0562	7.1112	17.0405	151.141	97.5011	0.2018	0.5732	-5.6537	3
NM_021924	11726646_a_at	53841	CDHR5	NM_001171968	34356549	0.0006	0.1105	-8.30565	0	2	3	0	0	-3.0546	4.6588	7.7133	25.3678	212.082	137.396	0.0357	0.0637	-15.4532	3
BC027926	11725827_s_at	912	CD1D	NM_001766	34349230	0.0047	0.1695	-8.29187	0	2	3	0	0	-3.0515	4.1478	7.1992	17.8371	156.426	100.99	0.0523	0.4063	-7.5909	3
AA994037	11759048_at	5243	ABCB1	NM_000927	34463667	0.0309	0.2415	-8.27815	0	2	3	0	0	-3.0488	3.7391	6.7879	13.3746	126.712	81.3768	0.0134	0.8847	-5.5515	2
NM_001122741	11721785_a_at	2099	ESR1	NM_000125	34316188	0.0234	0.2264	-8.25083	0	2	3	0	0	-3.0445	3.4308	6.4754	10.8195	98.7993	63.6074	0.0273	0.6335	-6.4213	2
AK304249	11750728_a_at	10941	UGT2A1 /// UGT2A2	NM_001105677	34455347	0.0136	0.2001	-8.23045	0	2	3	0	0	-3.0413	3.0485	6.0898	8.5041	76.3121	49.1889	0.2308	0.6703	-5.2249	3
U67178	11755381_s_at	285189	PLGLA /// PLGLB1 /// PLGLB2	NM_001032392	34460000	0.0033	0.1597	-8.22368	0	2	3	0	0	-3.0397	9.2481	12.2878	611.191	5024.02	3258.89	0.0424	0.0288	-17.3243	2
NM_001461	11726049_a_at	2330	FMO5	NM_001144829	34351452	0.0037	0.1638	-8.21018	0	2	3	0	0	-3.038	7.1606	10.1986	143.811	1240.63	801.903	0.0428	0.3426	-8.2506	3
AK298032	11752931_x_at	2633	GBP1	NM_002053	34457550	0.0045	0.1695	-8.21018	0	2	3	0	0	-3.0374	5.1794	8.2169	36.4451	300.01	194.584	0.0475	0.0536	-14.8932	2
AK302129	11751465_a_at	2888	GRB14	NM_004490	34456084	0.0015	0.1347	-8.17661	0	2	3	0	0	-3.032	6.0738	9.1057	67.5812	565.585	366.384	0.0277	0.1737	-11.3208	3
BC016628	11746981_x_at	26084	ARHGEF26	NM_001251962	34451600	0.0041	0.167	-8.16993	0	2	3	0	0	-3.0308	5.5602	8.5911	47.1858	392.912	254.622	0.0003	0.1128	-15.5978	2
BC037549	11734201_s_at	2710	GK	NM_000167	34409779	0.015	0.2035	-8.16327	0	2	3	0	0	-3.0296	5.4634	8.4931	44.1221	384.551	248.38	0	0.4218	-8.0791	2
AK092001	11763541_x_at	283600	SLC25A47	NM_207117	34468160	0.0256	0.2305	-8.1367	0	2	3	0	0	-3.0246	5.9341	8.9586	61.3047	550.449	354.791	0.0224	0.6961	-6.1331	2
AA701649	11764210_at			AA701649	34468829	0.0037	0.1638	-8.07754	0	2	3	0	0	-3.0138	5.0697	8.0835	34.1466	279.274	181.223	0.1392	0.1898	-8.2678	3
NM_000043	11725998_a_at	355	FAS	NM_000043	34351000	0.0153	0.2049	-8.07103	0	2	3	0	0	-3.0125	4.28	7.2925	20.2968	171.347	110.927	0.3701	0.5306	-5.0076	3
AK298056	11744413_x_at	3303	HSPA1A /// HSPA1B	NM_005345	34449032	0.0025	0.1526	-8.04505	0	2	3	0	0	-3.0085	10.0689	13.0774	1078.33	8669.58	5633.08	0.0326	0.0188	-20.0339	2
AK300962	11747961_a_at	5696	PSMB8	NM_004159	34452580	0.0275	0.2341	-8.03213	0	2	3	0	0	-3.0058	5.6676	8.6734	53.7322	465.18	300.601	0.4709	0.9635	-4.0289	3
NM_000133	11735186_a_at	2158	F9	NM_000133	34414542	0.0151	0.2035	-8.02568	0	2	3	0	0	-3.005	8.023	11.028	260.928	2224.87	1439.29	0.0261	0.3787	-8.0519	2
AB013382	11744435_a_at	1848	DUSP6	NM_001946	34449054	0.0197	0.2172	-8.01925	0	2	3	0	0	-3.003	6.1941	9.1971	73.2834	636.59	411.267	0.0075	0.5374	-7.0219	2
BU520808	11757538_a_at	2805	GOT1	NM_002079	34462157	0.0334	0.2467	-8.01282	0	2	3	0	0	-3.0021	8.0855	11.0876	273.661	2522.56	1623	0.062	0.8564	-5.3365	2
AK300535	11751415_a_at	1831	TSC22D3	NM_001015881	34456034	0.0045	0.1695	-8.00641	0	2	3	0	0	-3.0016	6.2158	9.2174	75.2901	622.663	403.714	0.1078	0.2919	-7.7189	3
AK299289	11740841_a_at	4774	NFIA	NM_001134673	34443244	0.0381	0.2559	-8.00641	0	2	3	0	0	-3.0016	4.5177	7.5193	22.9749	219.059	140.625	0.025	1.0549	-4.9743	2
NM_201252	11735600_x_at	246181	AKR7L	NM_001145289	34416503	0.0325	0.245	-7.98085	0	2	3	0	0	-2.996	4.0157	7.0117	16.911	135.969	88.346	0.3759	0.3561	-5.4105	2
AY634312	11753626_a_at	978	CDA	NM_001785	34458245	0.0117	0.1951	-7.95545	0	2	3	0	0	-2.9919	5.3407	8.3326	41.34	326.049	212.165	0.1671	0.0694	-9.1611	2
NM_006006	11729371_a_at	7704	ZBTB16	NM_001018011	34378774	0.0082	0.1873	-7.91766	0	2	3	0	0	-2.9848	6.8205	9.8054	113.111	927.154	601.537	0.0061	0.213	-10.9687	2
NM_000771	11727472_x_at	1559	CYP2C9	NM_000771	34365801	0.0387	0.2565	-7.90514	0	2	3	0	0	-2.9827	9.6466	12.6293	801.816	7391.93	4755.88	0.0029	1.0909	-4.9367	2
AI743714	11758083_s_at	3248	HPGD	NM_000860	34462702	0.0039	0.1649	-7.88644	0	2	3	0	0	-2.9793	6.6291	9.6085	100.205	810.28	526.25	0.1024	0.2476	-8.146	3
AK300961	11753371_a_at	4051	CYP4F2 /// CYP4F3	NM_000896	34457990	0.0199	0.2174	-7.88022	0	2	3	0	0	-2.9786	5.7889	8.7675	55.5236	472.538	305.732	0.0356	0.4921	-6.9854	2
BC037236	11744618_a_at	1848	DUSP6	NM_001946	34449237	0.0172	0.2122	-7.86164	0	2	3	0	0	-2.9746	6.2724	9.247	77.6077	647.174	419.348	0.0331	0.419	-7.5252	2
NM_173843	11719754_s_at	3557	IL1RN	NM_000577	34288349	0.0319	0.2435	-7.82473	0	2	3	0	0	-2.9683	6.5148	9.4831	91.6157	806.022	520.259	0.0157	0.8609	-5.4669	2
NM_001503	11736879_at	2822	GPLD1	NM_001503	34422782	0.0445	0.2656	-7.82473	0	2	3	0	0	-2.9679	5.1546	8.1225	35.8899	339.918	218.307	0.063	1.1644	-4.5816	2
BC071703	11727084_at	2706	GJB2	NM_004004	34361446	0.0128	0.1977	-7.80031	0	2	3	0	0	-2.9634	4.1386	7.102	18.0146	151.501	98.1067	0.1889	0.6371	-5.3501	3
BQ019244	11720852_s_at	4774	NFIA	NM_001134673	34302255	0.0494	0.2733	-7.76398	0	2	3	0	0	-2.957	5.0107	7.9677	32.3075	313.132	200.802	0.0177	1.3733	-4.3289	2
BX335988	11743656_a_at	3248	HPGD	NM_000860	34448275	0.0024	0.1509	-7.72798	0	2	3	0	0	-2.95	6.401	9.351	85.423	669.055	435.602	0.0903	0.1459	-9.6321	3
NM_018245	11723929_a_at	55753	OGDHL	NM_001143996	34335832	0.0077	0.1844	-7.71605	0	2	3	0	0	-2.9483	7.418	10.3663	172.721	1336.04	870.712	0.083	0.0776	-11.3583	2
NM_032181	11732078_a_at	84141	FAM176A	NM_001135032	34396981	0.0077	0.1844	-7.63359	0	2	3	0	0	-2.9329	5.9965	8.9294	65.4019	512.738	333.803	0.202	0.323	-6.4207	3
NM_000128	11734932_at	2160	F11	NM_000128	34413114	0.0078	0.1858	-7.63359	0	2	3	0	0	-2.9325	5.5426	8.4751	46.6491	367.12	238.932	0.0066	0.1942	-11.2441	2
AK300896	11759614_a_at	55268	ECHDC2	NM_001198961	34464233	0.0449	0.2665	-7.63359	0	2	3	0	0	-2.9329	6.3649	9.2978	83.1493	631.236	412.002	0.0737	0.0184	-14.1516	1
NM_000667	11728639_x_at	124	ADH1A	NM_000667	34373950	0.0329	0.2459	-7.59301	0	2	3	0	0	-2.9244	6.2627	9.1871	80.5741	607.193	396.546	0.4077	0.2746	-5.3805	2
CD364541	11719554_at	1520	CTSS	NM_001199739	34286222	0.039	0.2571	-7.5815	0	2	3	0	0	-2.923	4.9493	7.8723	30.93	279.099	179.831	0.0096	1.0465	-4.9155	2
AY044164	11730576_a_at	80216	ALPK1	NM_001102406	34387512	0.0196	0.2172	-7.57576	0	2	3	0	0	-2.9212	3.1958	6.117	9.3804	71.7406	46.7965	0.1968	0.222	-7.0349	2
NM_001007098	11734259_a_at	6342	SCP2	NM_001007098	34410105	0.0001	0.066	-7.5643	0	2	3	0	0	-2.9194	4.2424	7.1618	18.9278	143.226	93.5068	0	0.0015	-130.423	2
CR613579	11756314_a_at	10912	GADD45G	NM_006705	34460933	0.009	0.19	-7.5643	0	2	3	0	0	-2.919	9.088	12.007	551.518	4460.88	2897.13	0.1119	0.5277	-6.0622	3
DQ364250	11748219_a_at	54575	UGT1A1 /// UGT1A10 /// UGT1A3 /// UGT1A4 /// UGT1A5 /// UGT1A6 /// UGT1A7 /// UGT1A8 /// UGT1A9	NM_000463	34452838	0.0346	0.2497	-7.55858	0	2	3	0	0	-2.9178	8.2867	11.2044	323.267	2972.19	1912.62	0.2913	1.4421	-3.6867	3
U06117	11733465_at	7498	XDH	NM_000379	34406887	0.0056	0.1729	-7.51315	0	2	3	0	0	-2.9089	5.9517	8.8606	61.8944	475.514	310.066	0.0001	0.144	-13.2681	2
U54617	11716975_a_at	5166	PDK4	NM_002612	34228878	0.0269	0.2332	-7.50751	0	2	3	0	0	-2.9088	3.39	6.2988	10.4839	88.9195	57.5453	0.0007	0.7098	-5.9758	2
NM_198194	11715792_a_at	2040	STOM	NM_004099	34186195	0.0154	0.2052	-7.50188	0	2	3	0	0	-2.9071	7.9251	10.8321	243.173	1940.01	1261.27	0.0044	0.3941	-7.9547	2
DB377018	11743655_a_at	3248	HPGD	NM_000860	34448274	0.0039	0.165	-7.49064	0	2	3	0	0	-2.9056	6.6981	9.6037	105.321	805.44	525.393	0.119	0.2056	-8.1216	3
N39037	11758077_s_at	635	BHMT	NM_001713	34462696	0.0042	0.1678	-7.46826	0	2	3	0	0	-2.9009	8.7347	11.6356	431.706	3308.13	2157.56	0.1111	0.2338	-7.9397	3
NM_001080391	11737511_a_at	6672	SP100	NM_001080391	34427376	0.0028	0.1541	-7.45156	0	2	3	0	0	-2.8977	3.5883	6.486	12.1673	92.0527	60.0985	0.0966	0.1617	-9.0634	3
AB073385	11755597_x_at	283600	SLC25A47	NM_207117	34460216	0.0018	0.1441	-7.40741	0	2	3	0	0	-2.8892	6.5775	9.4666	95.8448	727.102	474.599	0.0297	0.1775	-10.6202	3
NM_198061	11731769_x_at	8824	CES2	NM_003869	34395205	0.0246	0.229	-7.3692	0	2	3	0	0	-2.8819	6.1839	9.0658	75.1574	612.599	397.622	0.2799	0.9899	-4.2039	3
AF546700	11733839_s_at	11057	ABHD2	NM_007011	34408703	0.0119	0.1959	-7.36377	0	2	3	0	0	-2.8803	6.121	9.0013	70.7433	520.169	340.399	0.1363	0.0971	-9.0851	2
BX335988	11743657_x_at	3248	HPGD	NM_000860	34448276	0.0184	0.2148	-7.31529	0	2	3	0	0	-2.8709	7.0394	9.9103	134.96	985.826	645.479	0.2152	0.1446	-7.2731	2
NM_000714	11716614_a_at	706	TSPO	NM_000714	34217510	0.0072	0.1815	-7.3046	0	2	3	0	0	-2.8692	6.5523	9.4215	93.8517	706.675	461.546	0	0.1803	-11.7031	2
AK303893	11749773_x_at	2633	GBP1	NM_002053	34454392	0.028	0.2354	-7.27273	0	2	3	0	0	-2.8623	4.4965	7.3588	23.5924	168.43	110.495	0.3735	0.1568	-5.8545	2
AB000814	11755151_a_at	406	ARNTL	NM_001030272	34459770	0.0012	0.1267	-7.21501	0	2	3	0	0	-2.8508	6.2745	9.1254	77.5859	570.1	373.094	0.0184	0.1342	-12.2717	3
AK298085	11748031_a_at	249	ALPL	NM_000478	34452650	0.0321	0.244	-7.21501	0	2	3	0	0	-2.8507	5.2121	8.0629	37.1238	304.061	197.286	0.0123	0.803	-5.4478	2
AK291459	11736485_s_at	153020	RASGEF1B	NM_152545	34421041	0.0006	0.1109	-7.18391	0	2	3	0	0	-2.8445	3.4094	6.2538	10.6335	76.3686	50.0745	0.0068	0.0047	-40.472	2
AK300961	11753372_x_at	4051	CYP4F2 /// CYP4F3	NM_000896	34457991	0.0233	0.2262	-7.18391	0	2	3	0	0	-2.845	3.8795	6.7245	14.7815	115.79	75.3867	0.0361	0.5331	-6.43	2
AI445264	11744121_a_at	3960	LGALS4	NM_006149	34448740	0.0043	0.1681	-7.1736	0	2	3	0	0	-2.843	4.4091	7.2521	21.46	158.553	103.716	0.0836	0.2658	-7.8731	3
NM_004726	11722348_a_at	9185	REPS2	NM_001080975	34322389	0.0218	0.2226	-7.13776	0	2	3	0	0	-2.8359	4.7335	7.5693	26.6676	207.408	135.112	0.0204	0.5137	-6.6574	2
AK303973	11746299_a_at	54875	CNTLN	NM_001114395	34450918	0.0298	0.2386	-7.13267	0	2	3	0	0	-2.8348	6.0284	8.8632	65.522	466.087	305.861	0.0318	0.0053	-21.3255	1
NM_005656	11724909_a_at	7113	TMPRSS2	NM_001135099	34341812	0.0003	0.1024	-7.12758	0	2	3	0	0	-2.8336	5.826	8.6596	56.7729	408.033	267.529	0.0068	0.0577	-18.8379	3
NM_004391	11730157_at	1582	CYP8B1	NM_004391	34386022	0.0045	0.1695	-7.08215	0	2	3	0	0	-2.8244	8.7176	11.542	424.425	3131.27	2048.53	0.0679	0.2959	-7.7571	3
AK127566	11755873_a_at	84532	ACSS1	NM_001252675	34460492	0.0055	0.172	-7.08215	0	2	3	0	0	-2.8242	6.1482	8.9725	71.7973	526.207	344.443	0.1022	0.3085	-7.1984	3
BC065771	11753047_a_at	441024	MTHFD2L	NM_001004346	34457666	0.0069	0.1792	-7.07714	0	2	3	0	0	-2.8233	3.3172	6.1405	9.969	72.5095	47.4933	0.0015	0.1637	-12.0031	2
CR613469	11759185_at	387509	GPR153	NM_207370	34463804	0.0178	0.2138	-7.02741	0	2	3	0	0	-2.8128	5.2172	8.03	37.3318	279.365	182.552	0.0297	0.3906	-7.3858	2
AB020527	11734319_a_at	10050	SLC17A4	NM_005495	34410393	0.0319	0.2438	-6.96864	0	2	3	0	0	-2.8004	3.845	6.6454	14.3705	111.886	72.88	0.0001	0.7885	-5.4618	2
AK303050	11752143_a_at	8647	ABCB11	NM_003742	34456762	0.0201	0.218	-6.9541	0	2	3	0	0	-2.7979	5.1803	7.9783	36.3334	269.415	176.182	0.0168	0.4604	-6.9543	2
NM_000775	11722614_a_at	1573	CYP2J2	NM_000775	34325017	0.0051	0.1695	-6.94927	0	2	3	0	0	-2.7966	7.8044	10.6011	227.238	1609.43	1056.55	0.1371	0.2215	-7.4116	3
BC010358	11725163_x_at	51302	CYP39A1	NM_016593	34343566	0.0461	0.268	-6.94444	0	2	3	0	0	-2.7962	4.2398	7.036	19.0962	152.557	99.1724	0.089	1.0266	-4.4964	2
NM_024773	11734009_a_at	79831	KDM8	NM_001145348	34408923	0.0127	0.1973	-6.93001	0	2	3	0	0	-2.7932	6.0388	8.8319	66.7171	500.516	326.996	0.1231	0.6298	-5.3611	3
NM_006798	11737634_a_at	10941	UGT2A1 /// UGT2A2	NM_001105677	34428205	0.0253	0.2303	-6.91085	0	2	3	0	0	-2.7892	3.2633	6.0525	9.6042	73.4671	47.9219	0.0021	0.6107	-6.1662	2
NM_001127501	11729336_a_at	249	ALPL	NM_000478	34378406	0.0324	0.2447	-6.90608	0	2	3	0	0	-2.7879	5.2435	8.0314	37.919	295.483	192.457	0.008	0.7817	-5.4205	2
AV658368	11758280_s_at	8608	HSD17B6 /// RDH16	NM_003708	34462899	0.0231	0.226	-6.89655	0	2	3	0	0	-2.7857	8.162	10.9477	287.602	2143.58	1401.19	0.034	0.5067	-6.4606	2
BC107604	11742751_a_at	3699	ITIH3	NM_002217	34447370	0.0138	0.2004	-6.86813	0	2	3	0	0	-2.7804	10.1144	12.8948	1129.07	7731.28	5090.4	0.1541	0.0954	-8.4276	2
CK904807	11720855_a_at	4774	NFIA	NM_001134673	34302258	0.019	0.2161	-6.86813	0	2	3	0	0	-2.78	4.8473	7.6272	29.8787	219.417	143.602	0.3143	0.6103	-4.6297	3
BC074879	11717329_at	687	KLF9	NM_001206	34241232	0.0374	0.2548	-6.86813	0	2	3	0	0	-2.78	4.1452	6.9252	17.729	137.531	89.6101	0.0163	0.894	-5.0244	2
AA873869	11758468_s_at	128553	TSHZ2	NM_001193421	34463087	0.007	0.1806	-6.8306	0	2	3	0	0	-2.7723	5.596	8.3683	48.3832	339.243	222.899	0.0024	0.1598	-11.8793	2
BC012120	11731487_x_at	4782	NFIC	NM_001245002	34392474	0.0304	0.2404	-6.82128	0	2	3	0	0	-2.7696	5.9695	8.7391	62.785	482.048	314.343	0.0164	0.7089	-5.6013	2
BU741930	11755533_a_at	166647	GPR125	NM_145290	34460152	0.019	0.2163	-6.81663	0	2	3	0	0	-2.7687	7.9239	10.6926	243.236	1780.64	1165.68	0.0133	0.4307	-7.143	2
NM_184086	11727270_a_at	84675	TRIM55	NM_033058	34364380	0.0291	0.2371	-6.80735	0	2	3	0	0	-2.7675	3.8585	6.626	14.5102	110.962	72.3814	0.0029	0.6946	-5.7337	2
BC010703	11720604_x_at	2040	STOM	NM_004099	34298467	0.0102	0.1916	-6.78426	0	2	3	0	0	-2.7625	8.7096	11.4721	421.793	3140.81	2053.2	0.0622	0.5856	-5.8072	3
NM_053016	11735476_a_at	114299	PALM2	NM_001037293	34415428	0.0053	0.1708	-6.7659	0	2	3	0	0	-2.7587	3.7872	6.546	13.9734	97.3913	64.0242	0.1007	0.2792	-7.2842	3
NM_001144829	11737532_a_at	2330	FMO5	NM_001144829	34427435	0.0144	0.2012	-6.7659	0	2	3	0	0	-2.7581	5.5319	8.29	46.2735	330.872	217.032	0.0012	0.3344	-8.2389	2
AJ308108	11736878_a_at	2822	GPLD1	NM_001503	34422781	0.0354	0.2518	-6.7659	0	2	3	0	0	-2.7581	4.6441	7.4022	25.0095	194.571	126.747	0.0016	0.8508	-5.1721	2
NM_153210	11730582_a_at	124739	USP43	NM_001267576	34387518	0.0256	0.2305	-6.76133	0	2	3	0	0	-2.7569	4.8805	7.6374	29.8796	238.059	154.787	0.1194	1.1504	-4.1412	3
AF016535	11730907_a_at	5243	ABCB1	NM_000927	34389212	0.0252	0.2303	-6.75676	0	2	3	0	0	-2.7565	4.7666	7.5232	27.2208	202.515	132.397	0	0.5978	-6.1747	2
BC112001	11737306_a_at	2822	GPLD1	NM_001503	34425428	0.0435	0.2641	-6.74309	0	2	3	0	0	-2.753	4.4706	7.2236	22.3703	170.852	111.46	0.0746	0.9463	-4.6353	2
NM_182757	11731082_at	255488	RNF144B	NM_182757	34390485	0.0223	0.2243	-6.72948	0	2	3	0	0	-2.7506	4.0943	6.8449	17.0826	123.83	81.1309	0.0009	0.5225	-6.5827	2
DB357427	11763421_a_at	10060	ABCC9	NM_005691	34468040	0.0311	0.2416	-6.71592	0	2	3	0	0	-2.7477	2.8945	5.6422	7.4514	55.844	36.4869	0.0171	0.7136	-5.5353	2
NM_003227	11728023_a_at	7036	TFR2	NM_001206855	34369926	0.0059	0.1756	-6.70691	0	2	3	0	0	-2.7458	8.8034	11.5493	447.046	3055.96	2012.39	0.0049	0.1263	-13.0057	2
BC070482	11745130_x_at	3149	HMGB3	NM_005342	34449749	0.0062	0.1766	-6.70691	0	2	3	0	0	-2.7459	6.5137	9.2597	92.6215	642.572	422.591	0.1133	0.3021	-6.9228	3
CR617902	11757058_x_at	706	TSPO	NM_000714	34461677	0.0026	0.1526	-6.70241	0	2	3	0	0	-2.7444	6.8316	9.576	114.914	782.017	515.176	0.0741	0.1464	-9.3675	3
CR605478	11745722_x_at	2273	FHL1	NM_001159699	34450341	0.0345	0.2494	-6.70241	0	2	3	0	0	-2.7446	2.8412	5.5858	7.1701	55.1148	35.9369	0.0044	0.8152	-5.244	2
M94065	11743643_a_at	1723	DHODH	NM_001025193	34448262	0.0076	0.1843	-6.69792	0	2	3	0	0	-2.7433	6.8056	9.549	112.047	768.618	505.99	0.0134	0.1543	-11.3765	2
BX641046	11759373_a_at	1465	CSRP1	NM_001144773	34463992	0.0222	0.2243	-6.67557	0	2	3	0	0	-2.7391	4.9205	7.6596	31.1077	207.781	137.112	0.2256	0.1795	-6.5926	2
NM_024331	11725193_at	79183	TTPAL	NM_001039199	34343920	0.0243	0.2281	-6.67111	0	2	3	0	0	-2.7382	6.9588	9.6969	131.15	916.923	602.614	0.4483	0.5891	-4.2227	3
NM_138326	11727335_a_at	130013	ACMSD	NM_138326	34364988	0.032	0.2439	-6.66223	0	2	3	0	0	-2.7361	8.2088	10.9448	306.075	2069.15	1363.92	0.2859	0.3249	-5.4589	2
NM_001003680	11738813_a_at	3953	LEPR	NM_001003679	34434677	0.0049	0.1695	-6.64452	0	2	3	0	0	-2.7317	6.8577	9.5894	116.712	810.955	533.257	0.0528	0.3173	-7.5139	3
NM_004490	11723586_a_at	2888	GRB14	NM_004490	34333353	0.0008	0.1154	-6.6357	0	2	3	0	0	-2.7298	8.0521	10.7819	265.994	1785.51	1177.7	0.0181	0.0863	-14.0418	3
AK289885	11747192_x_at	4782	NFIC	NM_001245002	34451811	0.0023	0.1509	-6.59631	0	2	3	0	0	-2.7219	6.4823	9.2043	90.2642	600.591	396.46	0.0796	0.1157	-9.7235	3
BC005047	11722049_a_at	1848	DUSP6	NM_001946	34319371	0.0067	0.1783	-6.59631	0	2	3	0	0	-2.7212	6.5908	9.312	96.8763	678.97	446.132	0.0421	0.4257	-6.7414	3
BC038405	11735794_x_at	53841	CDHR5	NM_001171968	34417425	0.0021	0.1489	-6.58762	0	2	3	0	0	-2.72	5.9608	8.6808	62.7605	418.504	276.207	0.0635	0.1238	-10.0657	3
NM_000133	11735187_at	2158	F9	NM_000133	34414545	0.0052	0.1699	-6.56168	0	2	3	0	0	-2.7139	9.9534	12.6673	992.459	6609.06	4362.42	0.0085	0.1028	-13.8336	2
NM_003944	11716401_a_at	8991	SELENBP1	NM_001258288	34210777	0.0007	0.1116	-6.55308	0	2	3	0	0	-2.7125	8.8885	11.601	475.298	3138.64	2073.3	0.0239	0.0661	-14.7069	3
NM_033274	11723188_s_at	8728	ADAM19	NM_023038	34329707	0.0296	0.238	-6.55308	0	2	3	0	0	-2.7124	4.7398	7.4523	27.7134	181.177	119.791	0.3076	0.223	-5.6785	2
NM_001010845	11730020_a_at	123876	ACSM2A	NM_001010845	34384584	0.011	0.194	-6.5445	0	2	3	0	0	-2.7102	9.1416	11.8518	581.12	3904.72	2575.28	0.2392	0.3303	-5.6544	3
NM_001369	11729061_a_at	1767	DNAH5	NM_001369	34375487	0.0422	0.2626	-6.51042	0	2	3	0	0	-2.7023	4.4619	7.1643	22.6765	183.159	118.966	0.2399	1.5242	-3.41	3
AK293187	11746908_a_at	4055	LTBR	NM_002342	34451527	0.0081	0.1871	-6.48929	0	2	3	0	0	-2.698	5.7876	8.4855	55.725	362.596	239.847	0.0734	0.07	-11.0142	2
AK298359	11746680_s_at	123876	ACSM2A /// ACSM2B	NM_001010845	34451299	0.0149	0.2035	-6.45161	0	2	3	0	0	-2.69	8.6956	11.3856	415.055	2818.18	1856.93	0.0091	0.3167	-8.1056	2
NM_004416	11724930_a_at	1840	DTX1	NM_004416	34341833	0.0231	0.226	-6.45161	0	2	3	0	0	-2.6897	5.0227	7.7124	33.1401	237.975	156.041	0.1613	0.9287	-4.3057	3
NM_005031	11723552_a_at	5348	FXYD1	NM_005031	34333161	0.015	0.2035	-6.41849	0	2	3	0	0	-2.6819	6.8942	9.5762	118.992	805.609	530.962	0.0028	0.3268	-8.0746	2
AK302259	11751197_a_at	5858	PZP	NM_002864	34455816	0.0032	0.1578	-6.41026	0	2	3	0	0	-2.6804	3.2142	5.8946	9.378	60.8809	40.2798	0.0876	0.1528	-8.7087	3
U63296	11753601_x_at	3248	HPGD	NM_000860	34458220	0.0076	0.1836	-6.40615	0	2	3	0	0	-2.6798	7.1548	9.8346	142.504	938.358	620.016	0.0002	0.1646	-11.4324	2
NM_021095	11720333_a_at	8884	SLC5A6	NM_021095	34295964	0.0262	0.2316	-6.40205	0	2	3	0	0	-2.679	8.8186	11.4976	466.302	3295.99	2164.11	0.2715	0.87	-4.1057	3
AY160217	11754129_s_at	123876	ACSM2A /// ACSM2B	NM_001010845	34458748	0.015	0.2035	-6.3857	0	2	3	0	0	-2.6749	8.6984	11.3733	415.933	2794.1	1842.83	0.0107	0.3141	-8.0632	2
NM_001977	11721127_at	2028	ENPEP	NM_001977	34308030	0.0156	0.2055	-6.37349	0	2	3	0	0	-2.6725	2.7793	5.4518	6.9606	49.2966	32.3622	0.1154	0.6943	-4.9701	3
AK298032	11752930_a_at	2633	GBP1	NM_002053	34457549	0.0424	0.2629	-6.37349	0	2	3	0	0	-2.6724	3.6893	6.3617	13.6695	85.1335	56.5479	0.4919	0.2312	-4.7022	2
AF010233	11722347_a_at	9185	REPS2	NM_001080975	34322250	0.0177	0.2138	-6.34518	0	2	3	0	0	-2.6654	4.7976	7.463	28.3455	180.863	119.856	0.1592	0.1487	-7.4158	2
BC013906	11750185_a_at	168455	CCDC71L	NM_175884	34454804	0.004	0.166	-6.32911	0	2	3	0	0	-2.6617	6.3188	8.9805	80.7386	519.832	344.195	0.095	0.1853	-8.0523	3
BC036784	11762408_a_at	153020	RASGEF1B	NM_152545	34467027	0.0097	0.191	-6.32911	0	2	3	0	0	-2.6618	3.7605	6.4222	13.5552	88.6961	58.6397	0.0019	0.2068	-10.0702	2
AK090439	11755758_s_at	84166	NLRC5	NM_032206	34460377	0.0144	0.2012	-6.29723	0	2	3	0	0	-2.6543	5.1495	7.8038	35.4932	234.912	155.145	0	0.3109	-8.2454	2
NM_000667	11728638_at	124	ADH1A	NM_000667	34373896	0.0365	0.2539	-6.29327	0	2	3	0	0	-2.6536	8.9728	11.6264	523.572	3301.2	2190.15	0.3481	0.2931	-5.0908	2
NM_002053	11726328_x_at	2633	GBP1	NM_002053	34353731	0.0295	0.2379	-6.28931	0	2	3	0	0	-2.6525	4.5883	7.2408	24.7965	157.797	104.597	0.2554	0.2684	-5.6922	2
BC078655	11734165_x_at	26084	ARHGEF26	NM_001251962	34409640	0.002	0.1476	-6.26959	0	2	3	0	0	-2.6485	5.9415	8.59	61.7613	393.841	261.009	0.0411	0.1374	-10.2802	3
AK096318	11739880_a_at	169792	GLIS3	NM_001042413	34438783	0.0101	0.191	-6.2422	0	2	3	0	0	-2.6418	4.4691	7.1109	22.1658	143.037	94.6887	0.007	0.2036	-9.8908	2
NM_015169	11719810_at	23212	RRS1	NM_015169	34289623	0.038	0.2559	-6.23441	0	2	3	0	0	-2.6401	6.5572	9.1973	94.7108	587.37	390.307	0.0476	0.0035	-16.7123	1
DQ186653	11719174_a_at	4907	NT5E	NM_001204813	34280532	0.0145	0.2015	-6.23053	0	2	3	0	0	-2.6391	3.9788	6.6179	16.0116	107.015	70.6136	0.1289	0.6071	-5.1092	3
BC037309	11752034_a_at	10351	ABCA8	NM_007168	34456653	0.0095	0.1908	-6.20732	0	2	3	0	0	-2.634	2.6821	5.3161	6.4196	41.1782	27.2748	0.0021	0.1981	-10.1713	2
NM_178238	11730022_a_at	29990	PILRB	NM_013440	34384586	0.0051	0.1695	-6.19195	0	2	3	0	0	-2.6301	7.0414	9.6715	132.273	855.399	566.149	0.0344	0.3256	-7.4179	3
AW237733	11723692_a_at	100526664	CD302 /// LY75-CD302	NM_001198759	34334254	0.0239	0.2276	-6.19195	0	2	3	0	0	-2.63	8.6997	11.3297	426.659	2653.8	1762.94	0.2166	0.1883	-6.3583	2
NM_181699	11731881_a_at	5519	PPP2R1B	NM_001177562	34395784	0.0073	0.1824	-6.18429	0	2	3	0	0	-2.6287	7.9702	10.5989	253.481	1634.68	1082.2	0.09	0.3526	-6.5209	3
NM_004089	11717829_s_at	1831	TSC22D3	NM_001015881	34257582	0.0079	0.1862	-6.18047	0	2	3	0	0	-2.6278	7.6488	10.2767	202.681	1316.04	870.696	0.0823	0.3895	-6.355	3
BC028060	11745053_a_at	55195	C14orf105	NM_018168	34449672	0.0099	0.191	-6.17284	0	2	3	0	0	-2.6256	5.025	7.6507	32.6057	207.009	137.248	0.0116	0.1906	-9.9723	2
NM_001449	11733818_x_at	2273	FHL1	NM_001159699	34408580	0.0108	0.1934	-6.17284	0	2	3	0	0	-2.6256	3.6381	6.2637	12.5371	84.1299	55.4928	0.0582	0.553	-5.6831	3
NM_002644	11716110_s_at	5284	PIGR	NM_002644	34196621	0.0126	0.1973	-6.16523	0	2	3	0	0	-2.6241	3.8504	6.4744	14.6347	90.0638	59.8921	0.1213	0.0829	-8.8305	2
AK057068	11730519_a_at	10350	ABCA9	NM_080283	34387422	0.0457	0.2675	-6.16143	0	2	3	0	0	-2.6229	3.8373	6.4602	14.338	104.167	68.2355	0.0256	0.9744	-4.5143	2
NM_053032	11727361_a_at	4638	MYLK	NM_005965	34365264	0.0065	0.1783	-6.15006	0	2	3	0	0	-2.6209	7.5767	10.1975	191.005	1198.17	795.304	0.0047	0.129	-12.3088	2
NM_002661	11720244_at	5336	PLCG2	NM_002661	34294853	0.0017	0.1417	-6.13497	0	2	3	0	0	-2.6169	4.4567	7.0736	22.106	136.615	90.8113	0.0562	0.0908	-10.8342	3
NM_007286	11719305_at	11346	SYNPO	NM_001109974	34282208	0.0028	0.1538	-6.10128	0	2	3	0	0	-2.6093	5.7058	8.3151	52.2043	321.338	213.685	0.0017	0.0548	-18.8665	2
NM_002600	11724095_a_at	5142	PDE4B	NM_001037339	34336998	0.0401	0.259	-6.09013	0	2	3	0	0	-2.6065	3.2891	5.8956	9.7849	68.1752	44.819	0.0082	0.8576	-4.8405	2
BC014424	11724872_a_at	9075	CLDN2	NM_001171092	34341738	0.0246	0.2292	-6.08273	0	2	3	0	0	-2.6051	4.2791	6.8842	19.5118	127.369	84.2261	0.0416	0.4584	-6.2526	2
BC067439	11727964_x_at	4051	CYP4F2 /// CYP4F3	NM_000896	34369672	0.0041	0.167	-6.07903	0	2	3	0	0	-2.6038	6.3818	8.9855	83.6803	527.974	350.257	0.0293	0.2744	-7.9936	3
CR607410	11760479_a_at	283600	SLC25A47	NM_207117	34465098	0.0058	0.1748	-6.06796	0	2	3	0	0	-2.6014	6.8818	9.4832	118.683	720.271	479.636	0.0531	0.0392	-13.0694	2
NM_005264	11724131_at	2674	GFRA1	NM_001145453	34337534	0.0335	0.2471	-6.05694	0	2	3	0	0	-2.599	4.1433	6.7423	17.675	120.963	79.6477	0.0021	0.7108	-5.3277	2
BC039021	11754696_x_at	55839	CENPN	NM_001100624	34459315	0.0049	0.1695	-5.9952	0	2	3	0	0	-2.5837	5.5435	8.1272	46.8762	281.189	187.464	0.0419	0.0365	-14.1998	2
BC065513	11726677_a_at	5698	PSMB9	NM_002800	34357080	0.0061	0.1761	-5.98802	0	2	3	0	0	-2.582	4.8846	7.4666	29.981	183.653	122.184	0.1238	0.2283	-6.9501	3
DR432566	11744895_a_at	54757	FAM20A	NM_001243746	34449514	0.0011	0.1265	-5.95948	0	2	3	0	0	-2.5752	5.5411	8.1163	46.6839	282.048	187.902	0.0215	0.0982	-12.3458	3
BC030029	11728829_at	3625	INHBB	NM_002193	34374732	0.0409	0.2602	-5.9453	0	2	3	0	0	-2.5715	5.9747	8.5462	62.9902	420.861	277.713	0.0136	0.8442	-4.7901	2
NM_004171	11718492_at	6506	SLC1A2	NM_001195728	34269895	0.002	0.1485	-5.93472	0	2	3	0	0	-2.5695	6.1116	8.6811	69.5389	418.11	278.681	0.0472	0.1216	-10.1473	3
AK303779	11748915_a_at	2875	GPT	NM_005309	34453534	0.0234	0.2264	-5.92768	0	2	3	0	0	-2.5677	5.0396	7.6073	33.2563	222.496	146.8	0.0924	0.9403	-4.2818	3
NM_001010845	11730021_s_at	123876	ACSM2A /// ACSM2B	NM_001010845	34384585	0.0091	0.19	-5.89275	0	2	3	0	0	-2.5588	9.7363	12.2951	860.351	5086.75	3396.19	0.072	0.0733	-10.4083	2
AK092001	11763540_a_at	283600	SLC25A47	NM_207117	34468159	0.0099	0.191	-5.89275	0	2	3	0	0	-2.559	6.8808	9.4398	117.871	715.752	476.6	0.0013	0.1945	-9.9995	2
NM_139314	11716630_a_at	51129	ANGPTL4	NM_001039667	34217533	0.0342	0.2487	-5.87544	0	2	3	0	0	-2.5549	7.4297	9.9846	173.104	1132.39	748.673	0.0338	0.6551	-5.2674	2
AK296687	11750400_a_at	10020	GNE	NM_001128227	34455019	0.0246	0.229	-5.8548	0	2	3	0	0	-2.5498	5.3244	7.8742	41.9839	255.143	169.879	0.3947	0.5113	-4.2043	3
U81379	11727903_a_at	3597	IL13RA1	NM_001560	34369306	0.0236	0.2269	-5.82072	0	2	3	0	0	-2.5409	6.5114	9.0523	91.5989	564.492	375.335	0.0338	0.4224	-6.3982	2
NM_003815	11719513_a_at	8751	ADAM15	NM_001261464	34285025	0.0021	0.1489	-5.81734	0	2	3	0	0	-2.5402	5.2067	7.7469	37.2159	217.96	145.662	0.0644	0.0945	-10.0662	3
AK296642	11748513_x_at	3248	HPGD	NM_000860	34453132	0.0181	0.2144	-5.81395	0	2	3	0	0	-2.5392	6.3853	8.9246	83.6405	515.048	342.485	0.0047	0.3522	-7.3381	2
AA622929	11758100_s_at	716	C1S	NM_001734	34462719	0.0383	0.2559	-5.8072	0	2	3	0	0	-2.5381	10.749	13.2871	1728.79	10016.9	6701.66	0.0379	0.0133	-16.6066	1
NM_005476	11721769_s_at	10020	GNE	NM_001128227	34316172	0.0118	0.1952	-5.80383	0	2	3	0	0	-2.5369	8.4578	10.9947	355.73	2069.16	1383.79	0.0978	0.0847	-9.136	2
NM_001144978	11740964_a_at	441024	MTHFD2L	NM_001004346	34443367	0.0215	0.2218	-5.80383	0	2	3	0	0	-2.5368	5.2483	7.7851	38.8025	226.896	151.658	0.1728	0.1688	-6.7165	2
AK122821	11755648_a_at	9645	MICAL2	NM_014632	34460267	0.0009	0.116	-5.7971	0	2	3	0	0	-2.5353	6.748	9.2833	107.698	631.197	421.797	0.0165	0.0829	-13.3846	3
DQ839131	11737160_at	440503	PLIN5	NM_001013706	34424563	0.037	0.2545	-5.79039	0	2	3	0	0	-2.5335	6.6035	9.137	97.3221	633.356	418.942	0.0068	0.7445	-5.0511	2
BC020844	11724214_a_at	283377	SPRYD4	NM_207344	34337967	0.0013	0.1298	-5.78704	0	2	3	0	0	-2.5327	6.7806	9.3133	109.966	638.463	427.064	0.0016	0.0218	-28.2237	2
BC028417	11744991_a_at	32	ACACB	NM_001093	34449610	0.0157	0.2055	-5.78704	0	2	3	0	0	-2.5325	5.8061	8.3386	56.0367	337.9	225.155	0.0127	0.2894	-7.8991	2
AK302285	11750179_s_at	55268	ECHDC2	NM_001198961	34454798	0	0.0536	-5.78369	0	2	3	0	0	-2.5322	9.5134	12.0456	730.985	4231.24	2831.14	0.0015	0.0053	-50.4019	3
DB319885	11726486_a_at	79974	CPED1	NM_001105533	34355349	0.0376	0.2551	-5.78035	0	2	3	0	0	-2.531	4.9463	7.4773	30.8521	199.525	132.056	0.0059	0.7566	-5.0109	2
BC109248	11739530_at	5342	PLGLB1 /// PLGLB2	NM_001032392	34437557	0.0123	0.1968	-5.77367	0	2	3	0	0	-2.5295	9.6101	12.1396	791.689	4568.52	3057.79	0.1085	0.0768	-8.9495	2
AK298085	11748032_x_at	249	ALPL	NM_000478	34452651	0.0315	0.2428	-5.77367	0	2	3	0	0	-2.5294	4.7886	7.3179	27.6707	175.966	116.648	0.01	0.6197	-5.4989	2
NM_001233	11725965_a_at	858	CAV2	NM_001206747	34350868	0.013	0.1979	-5.72738	0	2	3	0	0	-2.5181	5.4897	8.0079	44.9758	268.055	178.824	0.0077	0.2409	-8.6795	2
NM_198212	11729334_a_at	858	CAV2	NM_001206747	34378400	0.013	0.1979	-5.72738	0	2	3	0	0	-2.5181	5.4897	8.0079	44.9758	268.055	178.824	0.0077	0.2409	-8.6795	2
NM_000583	11717587_a_at	2638	GC	NM_000583	34250852	0.0006	0.1105	-5.72082	0	2	3	0	0	-2.5162	10.6931	13.2093	1657.04	9573.36	6406.83	0.0074	0.0692	-15.3804	3
NM_005956	11716667_a_at	4522	MTHFD1	NM_005956	34219553	0.0035	0.1623	-5.71102	0	2	3	0	0	-2.5141	7.8135	10.3276	225.821	1332.84	890.031	0.0322	0.2204	-8.4002	3
NM_020384	11724871_a_at	9075	CLDN2	NM_001171092	34341737	0.0021	0.1491	-5.70451	0	2	3	0	0	-2.5122	3.9094	6.4216	15.0549	88.1223	58.8953	0.0161	0.1649	-10.0051	3
NM_001127501	11729337_x_at	249	ALPL	NM_000478	34378408	0.0279	0.2352	-5.69476	0	2	3	0	0	-2.5097	6.5034	9.013	90.7693	562.231	373.646	0.0045	0.5429	-5.8634	2
NM_021175	11759007_at	57817	HAMP	NM_021175	34463626	0.0048	0.1695	-5.68828	0	2	3	0	0	-2.5083	7.3294	9.8378	160.843	928.145	621.224	0.0005	0.0913	-14.3261	2
NM_003645	11718213_a_at	11001	SLC27A2	NM_001159629	34265346	0.0157	0.2056	-5.68828	0	2	3	0	0	-2.5084	9.6981	12.2065	837.58	5184.7	3445.85	0.0693	0.6615	-4.9657	3
BC109248	11739531_x_at	5342	PLGLB1 /// PLGLB2	NM_001032392	34437563	0.0164	0.2084	-5.68828	0	2	3	0	0	-2.5079	9.6367	12.1446	812.199	4576.25	3070.63	0.1684	0.0653	-7.7042	2
NM_002501	11727162_x_at	4784	NFIX	NM_002501	34363218	0.0439	0.265	-5.63698	0	2	3	0	0	-2.4946	4.3076	6.8023	19.8786	127.411	84.398	0.032	0.8291	-4.6137	2
NM_022823	11719330_s_at	64838	FNDC4	NM_022823	34282233	0.0001	0.0806	-5.62114	0	2	3	0	0	-2.4906	8.2539	10.7444	305.4	1721.95	1155.33	0.004	0.0238	-24.9454	3
BC136496	11752376_a_at	2690	GHR	NM_000163	34456995	0.0036	0.1634	-5.57103	0	2	3	0	0	-2.4777	5.2126	7.6903	37.4896	210.623	141.37	0.0919	0.1286	-8.3142	3
NM_018389	11724277_a_at	55343	SLC35C1	NM_001145265	34338132	0.0114	0.1947	-5.49149	0	2	3	0	0	-2.4572	6.1308	8.588	70.1425	396.729	266.094	0.0083	0.1976	-9.2879	2
NM_000163	11728055_at	2690	GHR	NM_000163	34370413	0.0197	0.2172	-5.48847	0	2	3	0	0	-2.4564	8.4613	10.9177	358.604	1979.19	1330.96	0.1447	0.1513	-7.0105	2
BC114376	11739848_at	10599	SLCO1B1	NM_006446	34438751	0.0242	0.2281	-5.46747	0	2	3	0	0	-2.4511	7.2327	9.6838	156.691	891.412	597.523	0.3457	0.4899	-4.2277	3
AW235128	11732271_at	27329	ANGPTL3	NM_014495	34398174	0.0182	0.2144	-5.46448	0	2	3	0	0	-2.4504	8.6916	11.1419	422.361	2283.93	1539.31	0.1789	0.0682	-7.3159	2
AF401212	11755606_x_at	10437	IFI30	NM_006332	34460225	0.0013	0.133	-5.44959	0	2	3	0	0	-2.4465	8.1398	10.5863	283.221	1557.39	1047.72	0.0349	0.0782	-11.7293	3
AK299605	11749498_a_at	4781	NFIB	NM_001190737	34454117	0.0047	0.1695	-5.44959	0	2	3	0	0	-2.4458	5.8063	8.2522	56.1702	306.824	206.563	0.0311	0.0385	-14.5153	2
AK091206	11744247_a_at	128553	TSHZ2	NM_001193421	34448866	0.0086	0.1879	-5.44662	0	2	3	0	0	-2.4457	3.6838	6.1295	13.0858	72.7712	48.8971	0.1519	0.2442	-6.1662	3
D28593	11747974_a_at	5648	MASP1	NM_001031849	34452593	0.0126	0.1973	-5.43478	0	2	3	0	0	-2.4419	4.3951	6.837	21.3159	115.573	77.8701	0.1088	0.066	-8.8363	2
AF187813	11725453_at	51471	NAT8 /// NAT8B	NM_003960	34345509	0.0156	0.2055	-5.40541	0	2	3	0	0	-2.4344	5.8011	8.2354	56.7993	326.516	218.629	0.1551	0.4864	-4.9724	3
NM_001105580	11742289_a_at	200959	GABRR3	NM_001105580	34446908	0.0366	0.2539	-5.38503	0	2	3	0	0	-2.4289	4.821	7.2499	29.9491	168.436	113.041	0.4907	0.6253	-3.6057	3
AK298434	11745825_s_at	123876	ACSM2A /// ACSM2B	NM_001010845	34450444	0.0265	0.2323	-5.38213	0	2	3	0	0	-2.4284	9.1425	11.5709	565.525	3301.88	2207.34	0.0053	0.4805	-6.0188	2
NM_021063	11728153_x_at	3017	HIST1H2BD	NM_021063	34371207	0.0059	0.1757	-5.37346	0	2	3	0	0	-2.4262	6.9952	9.4214	127.613	697.259	469.401	0.0024	0.1021	-12.9317	2
AK091665	11754774_s_at	4862	NPAS2	NM_002518	34459393	0.0125	0.1973	-5.37346	0	2	3	0	0	-2.4257	4.3169	6.7425	19.9415	110.632	74.356	0.0047	0.2186	-8.8428	2
AK293983	11739130_a_at	18	ABAT	NM_000663	34436533	0.0033	0.1597	-5.36769	0	2	3	0	0	-2.4244	6.3375	8.762	81.0879	449.363	302.053	0.0224	0.2055	-8.5886	3
AK096049	11755525_a_at	84913	ATOH8	NM_032827	34460144	0.0429	0.2635	-5.35619	0	2	3	0	0	-2.4211	6.6235	9.0446	98.6382	597.158	397.75	0.0035	0.8001	-4.6727	2
NM_020686	11736387_a_at	18	ABAT	NM_000663	34420790	0.0144	0.2012	-5.35045	0	2	3	0	0	-2.42	8.8384	11.2584	457.778	2551.5	1714.01	0.0007	0.2584	-8.2287	2
AK092014	11739064_s_at	55970	GNG12	NM_018841	34435967	0.0171	0.212	-5.34188	0	2	3	0	0	-2.4174	6.0704	8.4878	68.2711	365.396	246.546	0.1324	0.1096	-7.5418	2
BM983699	11716915_a_at	57509	MTUS1	NM_001001924	34227818	0.0088	0.1891	-5.33903	0	2	3	0	0	-2.4165	6.1175	8.534	70.6983	385.639	259.663	0.1517	0.2396	-6.1238	3
AF208967	11722471_a_at	5178	PEG3	NM_001146184	34323874	0.0084	0.1878	-5.33618	0	2	3	0	0	-2.4157	3.1848	5.6005	9.1039	49.595	33.3985	0.0098	0.135	-10.8146	2
AK302285	11750178_a_at	55268	ECHDC2	NM_001198961	34454797	0	0.0536	-5.32765	0	2	3	0	0	-2.4135	8.8574	11.2709	463.917	2472.97	1669.35	0.0018	0.0049	-48.0235	3
NM_001133	11730979_at	173	AFM	NM_001133	34389809	0.0346	0.2497	-5.32198	0	2	3	0	0	-2.4118	8.9929	11.4046	510.998	2960.59	1980.75	0.0249	0.5993	-5.2353	2
BC040592	11744760_s_at	85480	TSLP	NM_033035	34449379	0.0285	0.2364	-5.31067	0	2	3	0	0	-2.4086	2.4962	4.9048	5.6436	32.2423	21.6028	0.0025	0.5145	-5.795	2
BC038389	11755373_x_at	55268	ECHDC2	NM_001198961	34459992	0.0329	0.246	-5.31067	0	2	3	0	0	-2.4091	9.5488	11.958	751.552	3981.05	2689.25	0.0283	0.0042	-19.3195	1
NM_001308	11726118_at	1369	CPN1	NM_001308	34352021	0.0481	0.271	-5.31067	0	2	3	0	0	-2.4092	8.8645	11.2737	467.55	2853.09	1898.88	0.0259	0.8626	-4.395	2
AF147355	11756126_x_at	57817	HAMP	NM_021175	34460745	0.0056	0.1727	-5.30786	0	2	3	0	0	-2.4078	10.5003	12.9081	1449.34	7796.33	5257.54	0.0049	0.0911	-13.2977	2
NM_004975	11732588_at	3745	KCNB1	NM_004975	34399644	0.0298	0.2385	-5.30786	0	2	3	0	0	-2.4083	3.5032	5.9115	11.3635	65.5402	43.8695	0.018	0.5156	-5.6626	2
BC143566	11745526_a_at	55195	C14orf105	NM_018168	34450145	0.0006	0.1095	-5.29942	0	2	3	0	0	-2.4057	3.0808	5.4865	8.4673	45.2611	30.5436	0.0063	0.0603	-15.78	3
AK296827	11746956_a_at	11057	ABHD2	NM_007011	34451575	0.0056	0.1727	-5.29661	0	2	3	0	0	-2.4051	5.6961	8.1012	51.8803	278.431	187.811	0.0058	0.0891	-13.3274	2
AK296551	11741314_a_at	55753	OGDHL	NM_001143996	34444688	0.0289	0.2369	-5.29381	0	2	3	0	0	-2.4047	6.1021	8.5068	70.7733	372.073	251.553	0.2507	0.1474	-5.7571	2
NM_006714	11723585_a_at	10924	SMPDL3A	NM_006714	34333352	0.0117	0.1951	-5.28821	0	2	3	0	0	-2.4026	6.9851	9.3877	128.047	677.571	457.761	0.0894	0.0714	-9.1799	2
BC043388	11721035_x_at	79660	PPP1R3B	NM_001201329	34305399	0.002	0.1476	-5.28541	0	2	3	0	0	-2.402	5.1859	7.5879	36.6447	194.899	131.597	0.056	0.0812	-10.2351	3
AK298581	11750818_a_at	158219	TTC39B	NM_001168339	34455437	0.0458	0.2675	-5.27704	0	2	3	0	0	-2.3998	3.2022	5.6019	9.2035	54.9367	36.6434	0.0001	0.8482	-4.5127	2
AL832345	11736257_at	5581	PRKCE	NM_005400	34420352	0.0286	0.2366	-5.25762	0	2	3	0	0	-2.3944	5.3886	7.783	43.1511	225.007	152.265	0.2488	0.14	-5.7895	2
BC012021	11730477_at	54941	RNF125	NM_017831	34387328	0.0404	0.2594	-5.25486	0	2	3	0	0	-2.3935	3.1017	5.4951	8.8377	54.039	35.9585	0.2447	1.0612	-3.4689	3
AK289736	11725427_a_at	22885	ABLIM3	NM_014945	34345330	0.0067	0.1787	-5.24109	0	2	3	0	0	-2.3896	5.4384	7.8281	43.7532	237.621	160.074	0.0746	0.2671	-6.7231	3
DC426127	11757621_a_at	4638	MYLK	NM_005965	34462240	0.0227	0.2251	-5.23286	0	2	3	0	0	-2.3875	7.2916	9.6791	160.304	835.297	565.3	0.1922	0.1132	-6.526	2
U70862	11753024_a_at	4781	NFIB	NM_001190737	34457643	0.0028	0.1541	-5.23013	0	2	3	0	0	-2.3865	5.0126	7.3991	32.4241	173.064	116.808	0.0367	0.1523	-9.0773	3
AK300125	11750517_x_at	3248	HPGD	NM_000860	34455136	0.0342	0.2487	-5.22739	0	2	3	0	0	-2.3861	5.7822	8.1684	55.1192	315.928	211.604	0.0129	0.5971	-5.2638	2
BC030516	11759732_a_at	55132	LARP1B	NM_018078	34464351	0.0395	0.258	-5.22466	0	2	3	0	0	-2.3853	3.7047	6.09	13.0684	76.5519	51.1585	0.0189	0.6881	-4.8811	2
NM_178517	11732726_x_at	284098	PIGW	NM_178517	34401590	0.0099	0.191	-5.20291	0	2	3	0	0	-2.3795	4.4394	6.819	21.9258	113.586	76.9217	0.0875	0.0386	-9.9989	2
AK290776	11719727_a_at	140885	SIRPA	NM_001040022	34288088	0.0049	0.1695	-5.20021	0	2	3	0	0	-2.3786	5.6178	7.9965	49.3998	264.188	178.273	0.0498	0.2247	-7.5287	3
AK293388	11747147_a_at	5519	PPP2R1B	NM_001177562	34451766	0.0263	0.2319	-5.19211	0	2	3	0	0	-2.3764	8.6909	11.0673	413.796	2299.85	1545.43	0.011	0.4481	-6.0382	2
NM_001098484	11717820_a_at	8671	SLC4A4	NM_001098484	34257376	0.0497	0.2736	-5.18135	0	2	3	0	0	-2.3734	5.7436	8.117	56.9878	318.861	214.112	0.5243	0.8745	-3.1897	3
CA450358	11754554_x_at	55268	ECHDC2	NM_001198961	34459173	0.0012	0.1272	-5.17063	0	2	3	0	0	-2.3704	9.2561	11.6265	612.058	3165.5	2144.13	0.0082	0.0077	-29.0168	2
NM_203403	11720515_s_at	286343	LURAP1L	NM_203403	34297334	0.0364	0.2538	-5.15996	0	2	3	0	0	-2.367	3.9065	6.2735	15.0333	85.494	57.3097	0.0206	0.6163	-5.0965	2
AY101770	11753046_x_at	10150	MBNL2	NM_144778	34457665	0.018	0.2139	-5.14933	0	2	3	0	0	-2.3644	4.955	7.3194	31.0219	168.09	113.263	0.0012	0.3076	-7.3622	2
NM_032607	11735734_a_at	84699	CREB3L3	NM_032607	34417168	0.0129	0.1977	-5.14668	0	2	3	0	0	-2.3638	8.9692	11.333	511.269	2711.3	1831.28	0.1667	0.3386	-5.3357	3
BC101614	11730631_a_at	256764	WDR72	NM_182758	34388034	0.0121	0.1963	-5.13084	0	2	3	0	0	-2.3594	3.8064	6.1659	14.1965	75.844	51.185	0.1219	0.3771	-5.461	3
BX360354	11757894_x_at	4792	NFKBIA	NM_020529	34462513	0.0007	0.1116	-5.12295	0	2	3	0	0	-2.3569	8.4407	10.7976	348.504	1790.53	1213.72	0.0248	0.0378	-14.8963	3
NM_015506	11725013_at	25974	MMACHC	NM_015506	34342507	0.0233	0.2262	-5.12295	0	2	3	0	0	-2.3571	6.117	8.4741	70.9275	363.403	246.413	0.1816	0.1302	-6.4338	2
AK295960	11751553_a_at	91614	DEPDC7	NM_001077242	34456172	0.0038	0.1644	-5.09165	0	2	3	0	0	-2.3482	4.8121	7.1602	28.3306	146.363	99.1498	0.0707	0.1408	-8.1862	3
BE220891	11756268_a_at	26272	FBXO4	NM_012176	34460887	0.0404	0.2595	-5.06842	0	2	3	0	0	-2.3418	5.447	7.7888	45.5373	226.639	154.198	0.363	0.1627	-4.8231	2
NM_152545	11736486_a_at	153020	RASGEF1B	NM_152545	34421042	0.0055	0.1717	-5.06329	0	2	3	0	0	-2.3399	4.6913	7.0311	26.1364	134.197	90.9729	0.0968	0.1708	-7.2104	3
AY116216	11747227_x_at	646982	LINC00598	NR_024505	34451846	0.0461	0.268	-5.05051	0	2	3	0	0	-2.3361	5.0619	7.3979	33.6669	190.071	127.51	0.066	0.7119	-4.4935	2
AK295290	11749795_a_at	4784	NFIX	NM_002501	34454414	0.0036	0.1634	-5.01756	0	2	3	0	0	-2.3269	4.7043	7.0312	26.2707	133.668	90.7093	0.0641	0.1367	-8.3501	3
AF069510	11717822_a_at	8671	SLC4A4	NM_001098484	34257464	0.0151	0.2035	-5.01002	0	2	3	0	0	-2.325	4.4586	6.7836	22.2847	118.193	79.8299	0.1123	0.4712	-5.0348	3
BC032771	11762057_at	441024	MTHFD2L	NM_001004346	34466676	0.0341	0.2485	-4.99251	0	2	3	0	0	-2.3198	3.213	5.5328	9.5092	48.1592	32.6992	0.2112	0.263	-5.2766	2
AK304699	11751817_x_at	10150	MBNL2	NM_144778	34456436	0.0036	0.1634	-4.98256	0	2	3	0	0	-2.317	4.8637	7.1807	29.1971	149.944	101.645	0.0232	0.197	-8.3359	3
AK091777	11755304_a_at	79836	LONRF3	NM_001031855	34459923	0.0165	0.2089	-4.97265	0	2	3	0	0	-2.3139	4.8947	7.2086	29.7703	147.948	100.677	0.0063	0.0014	-38.5727	1
NM_005346	11729120_x_at	3303	HSPA1A /// HSPA1B	NM_005345	34376180	0.04	0.2589	-4.96278	0	2	3	0	0	-2.3111	9.8226	12.1338	940.787	4632.67	3155.91	0.3221	0.1989	-4.8473	2
CA432076	11721837_a_at	4638	MYLK	NM_005965	34316896	0.0032	0.1578	-4.96032	0	2	3	0	0	-2.3107	6.9041	9.2148	120.134	611.849	415.163	0.0254	0.1747	-8.676	3
AK298769	11718493_a_at	6506	SLC1A2	NM_001195728	34269903	0.0307	0.2411	-4.9456	0	2	3	0	0	-2.306	4.5021	6.8081	22.7579	119.843	81.0091	0.0356	0.4601	-5.5737	2
NM_032501	11731578_s_at	84532	ACSS1	NM_001252675	34392981	0.0127	0.1973	-4.93583	0	2	3	0	0	-2.3032	5.6339	7.9371	50.1387	248.308	169.04	0.0805	0.0852	-8.7889	2
AK291510	11741091_a_at	406	ARNTL	NM_001030272	34443934	0.0089	0.19	-4.9334	0	2	3	0	0	-2.3023	5.9486	8.251	61.838	310.647	211.123	0.0103	0.1278	-10.5381	2
NM_016098	11719683_a_at	51660	BRP44L	NM_016098	34287794	0.0043	0.1681	-4.93097	0	2	3	0	0	-2.3021	8.3732	10.6753	332.765	1641.48	1118	0.03	0.0232	-15.2725	2
BC127934	11744920_a_at	440836	ODF3B	NM_001014440	34449539	0.0344	0.2492	-4.91884	0	2	3	0	0	-2.2982	6.0079	8.3061	64.3836	346.137	233.436	0.0043	0.569	-5.2477	2
NM_172087	11730090_a_at	407977	TNFSF12 /// TNFSF12-TNFSF13 /// TNFSF13	NM_001198622	34384993	0.025	0.2298	-4.90436	0	2	3	0	0	-2.2938	6.1671	8.4609	72.93	398.739	268.416	0.1239	0.718	-4.1789	3
NM_015660	11726392_at	26157	GIMAP2	NM_015660	34354295	0.0262	0.2316	-4.89237	0	2	3	0	0	-2.2907	2.7167	5.0075	6.5787	34.5554	23.3647	0.0061	0.4199	-6.058	2
AK298430	11745448_a_at	387775	SLC22A10	NM_001039752	34450067	0.0048	0.1695	-4.87805	0	2	3	0	0	-2.2862	4.9198	7.2059	30.3613	153.489	104.238	0.0253	0.2383	-7.5346	3
AK304518	11749061_x_at	2040	STOM	NM_004099	34453680	0.0189	0.2158	-4.87567	0	2	3	0	0	-2.2859	8.3006	10.5864	320.363	1678.45	1135.22	0.1333	0.5279	-4.6407	3
BC019317	11745124_a_at	622	BDH1	NM_004051	34449743	0.0082	0.1873	-4.87329	0	2	3	0	0	-2.2847	7.7206	10.0053	212.467	1076.82	731.082	0.0607	0.3081	-6.2635	3
BC004471	11717306_x_at	10974	C10orf116	NM_006829	34240209	0.0016	0.1402	-4.85673	0	2	3	0	0	-2.2801	6.2108	8.4908	74.4641	363.18	247.694	0.0446	0.0614	-11.0249	3
NM_001310	11723689_at	1389	CREBL2	NM_001310	34334251	0.0055	0.1715	-4.84496	0	2	3	0	0	-2.2761	6.2136	8.4898	74.2271	364.295	248.268	0.0013	0.0838	-13.4659	2
BC036923	11720514_at	286343	LURAP1L	NM_203403	34297290	0.0296	0.238	-4.8216	0	2	3	0	0	-2.2696	6.9485	9.218	123.51	645.955	436.977	0.0001	0.4784	-5.6826	2
BC014526	11719004_at	56172	ANKH	NM_054027	34277615	0.009	0.19	-4.81464	0	2	3	0	0	-2.2672	6.7728	9.0401	110.748	547.59	372.853	0.1061	0.2593	-6.0707	3
BC015496	11720751_a_at	3628	INPP1	NM_001128928	34300513	0.0364	0.2538	-4.81464	0	2	3	0	0	-2.2674	6.5615	8.8288	94.8133	454.897	310.863	0.032	0.0024	-17.4926	1
NM_001128590	11729997_a_at	1589	CYP21A2	NM_000500	34384400	0.0351	0.2506	-4.80538	0	2	3	0	0	-2.2643	5.8815	8.1458	60.1617	320.598	216.423	0.1702	0.8888	-3.6668	3
AF435956	11763512_x_at	151393	FAM82A1	NM_001170791	34468131	0.0345	0.2494	-4.80307	0	2	3	0	0	-2.2638	5.1186	7.3824	34.7433	181.843	123.003	0.0006	0.5588	-5.2408	2
NM_004499	11718220_x_at	3182	HNRNPAB	NM_004499	34265514	0.0086	0.188	-4.79846	0	2	3	0	0	-2.2626	7.4914	9.754	181.357	868.634	593.723	0.0652	0.0366	-10.6918	2
BQ188977	11757504_a_at	23576	DDAH1	NM_001134445	34462123	0.0282	0.2356	-4.7824	0	2	3	0	0	-2.2581	7.9374	10.1955	250.808	1202.43	821.783	0.192	0.1617	-5.832	2
AF125393	11753165_a_at	5873	RAB27A	NM_004580	34457784	0.007	0.1804	-4.78011	0	2	3	0	0	-2.2573	7.2632	9.5206	155.844	755.325	515.533	0.1203	0.1676	-6.628	3
D50312	11725806_at	3764	KCNJ8	NM_004982	34349156	0.0316	0.2429	-4.76872	0	2	3	0	0	-2.2539	6.5868	8.8407	99.8756	499.284	339.52	0.3228	0.561	-3.8187	3
NM_198586	11735453_at	378884	NHLRC1	NM_198586	34415356	0.0351	0.2508	-4.76872	0	2	3	0	0	-2.2539	3.4495	5.7034	10.96	52.1542	35.6765	0.0271	0.0059	-18.1059	1
BT006992	11752857_x_at	2875	GPT	NM_005309	34457476	0.0464	0.2683	-4.7619	0	2	3	0	0	-2.2518	7.3222	9.5741	163.478	896.609	603.356	0.1785	1.1458	-3.2806	3
AB000815	11753127_a_at	406	ARNTL	NM_001030272	34457746	0.001	0.1221	-4.75059	0	2	3	0	0	-2.2484	4.825	7.0735	28.437	135.792	92.8498	0.027	0.0516	-12.8331	3
AK304449	11749252_a_at	2040	STOM	NM_004099	34453871	0.0256	0.2305	-4.73934	0	2	3	0	0	-2.2448	7.7493	9.9941	219.061	1135.62	768.997	0.1501	0.6567	-4.1403	3
NM_021071	11729335_a_at	420	ART4	NM_021071	34378403	0.0019	0.1472	-4.73709	0	2	3	0	0	-2.2441	3.8754	6.1195	14.7096	70.8395	48.3875	0.019	0.1125	-10.352	3
NM_018302	11740578_a_at	55286	C4orf19	NM_001104629	34441981	0.002	0.1489	-4.73709	0	2	3	0	0	-2.2438	6.3378	8.5816	81.2849	388.337	265.516	0.0409	0.0858	-10.131	3
BC016952	11715493_a_at	3491	CYR61	NM_001554	34174360	0.0098	0.191	-4.73037	0	2	3	0	0	-2.2418	6.687	8.9287	104.041	511.901	348.757	0.0814	0.3128	-5.888	3
AK300900	11749497_a_at	79132	DHX58	NM_024119	34454116	0.0266	0.2325	-4.72813	0	2	3	0	0	-2.241	4.6769	6.9179	25.6395	128.419	87.3071	0.0194	0.3879	-6.011	2
NM_138434	11721984_at	113763	C7orf29	NM_138434	34318628	0.012	0.1962	-4.72367	0	2	3	0	0	-2.2401	3.9851	6.2252	15.9551	79.4283	54.039	0.0628	0.408	-5.475	3
BC022294	11761775_s_at	5342	PLGLB1 /// PLGLB2	NM_001032392	34466394	0.005	0.1695	-4.71921	0	2	3	0	0	-2.2387	8.9318	11.1705	491.336	2376.25	1622.29	0.0505	0.1934	-7.4751	3
AK075498	11755474_a_at	8751	ADAM15	NM_001261464	34460093	0.0026	0.1527	-4.70146	0	2	3	0	0	-2.2332	5.3259	7.5591	40.2657	192.265	131.465	0.0322	0.1244	-9.3061	3
AK295398	11750411_x_at	3303	HSPA1A /// HSPA1B	NM_005345	34455030	0.0315	0.2428	-4.69925	0	2	3	0	0	-2.2326	10.1062	12.3388	1130.07	5322.63	3645.6	0.2096	0.18	-5.4999	2
AK296081	11760491_at	837	CASP4	NM_001225	34465110	0.0159	0.2066	-4.69043	0	2	3	0	0	-2.2298	3.0376	5.2674	8.274	41.4578	28.1843	0.0637	0.5155	-4.9406	3
CR591737	11744099_a_at	3294	HSD17B2	NM_002153	34448718	0.0166	0.2093	-4.67727	0	2	3	0	0	-2.2255	8.7002	10.9257	415.951	2021.55	1379.31	0.0003	0.2529	-7.6584	2
BC017114	11726726_s_at	64859	NABP1	NM_001031716	34357629	0.0155	0.2052	-4.67071	0	2	3	0	0	-2.2239	5.289	7.5129	39.6211	196.321	133.641	0.1113	0.4303	-4.9843	3
U36501	11744673_a_at	6672	SP100	NM_001080391	34449292	0.0262	0.2316	-4.67071	0	2	3	0	0	-2.2235	3.0856	5.3091	8.5224	41.9698	28.5909	0.0325	0.3553	-6.0592	2
AF270487	11724911_a_at	7113	TMPRSS2	NM_001135099	34341814	0.0229	0.2258	-4.649	0	2	3	0	0	-2.2169	4.6825	6.8994	25.7348	125.362	85.5113	0.018	0.3222	-6.497	2
NM_001879	11739111_at	5648	MASP1	NM_001031849	34436382	0.0217	0.2221	-4.63607	0	2	3	0	0	-2.2131	4.7229	6.936	26.8952	124.329	85.3554	0.1529	0.0995	-6.6839	2
AK298456	11760670_x_at	2328	FMO3	NM_001002294	34465289	0.04	0.2589	-4.63177	0	2	3	0	0	-2.2118	2.8824	5.0942	7.4086	37.186	25.2751	0.0394	0.5659	-4.8461	2
U72245	11753824_x_at	5348	FXYD1	NM_005031	34458443	0.0188	0.2157	-4.62321	0	2	3	0	0	-2.2086	6.6916	8.9002	104.291	526.142	357.402	0.0746	0.5659	-4.6464	3
NM_032607	11735735_x_at	84699	CREB3L3	NM_032607	34417171	0.0068	0.1789	-4.61681	0	2	3	0	0	-2.207	9.4885	11.6955	722.217	3449.89	2358.82	0.0449	0.2571	-6.7111	3
NM_001010870	11731226_a_at	221400	TDRD6	NM_001010870	34391623	0.0469	0.2692	-4.61467	0	2	3	0	0	-2.2061	4.6324	6.8385	25.5844	131.617	89.2037	0.2611	0.9778	-3.2651	3
AL136931	11756992_a_at	54996	2020-03-02	NM_017898	34461611	0.0187	0.2157	-4.60405	0	2	3	0	0	-2.2026	8.9605	11.1631	505.826	2324.36	1596.95	0.1277	0.0879	-7.2166	2
NM_207117	11730503_a_at	283600	SLC25A47	NM_207117	34387372	0.0207	0.2193	-4.58505	0	2	3	0	0	-2.1968	6.0868	8.2836	68.1483	325.946	222.827	0.0217	0.2762	-6.8478	2
CR536565	11753875_a_at	5441	POLR2L	NM_021128	34458494	0.0285	0.2365	-4.58085	0	2	3	0	0	-2.1958	7.9775	10.1732	252.176	1227.51	837.377	0.0047	0.4242	-5.7918	2
AF534401	11739576_x_at	11234	HPS5	NM_007216	34437691	0.0277	0.2346	-4.57875	0	2	3	0	0	-2.1951	7.8507	10.0458	236.51	1075.1	739.661	0.2041	0.1109	-5.8878	2
EU732766	11751748_a_at	1124	CHN2	NM_001039936	34456367	0.0098	0.191	-4.57457	0	2	3	0	0	-2.1934	6.096	8.2894	69.1808	327.457	224.147	0.0945	0.2743	-5.8897	3
BX367826	11744000_a_at	4792	NFKBIA	NM_020529	34448619	0.0003	0.0971	-4.56204	0	2	3	0	0	-2.1894	8.2252	10.4146	299.435	1371.05	942.406	0.0053	0.0286	-19.8427	3
CR608104	11744183_a_at	35	ACADS	NM_000017	34448802	0.025	0.2298	-4.55996	0	2	3	0	0	-2.1888	7.933	10.1217	249.268	1135.4	780.947	0.166	0.1238	-6.2089	2
NM_001008708	11728808_at	494143	CHAC2	NM_001008708	34374711	0.0272	0.2338	-4.55373	0	2	3	0	0	-2.1873	3.8808	6.0681	15.0344	68.6363	47.1955	0.1708	0.1503	-5.9415	2
BX538021	11759549_a_at	9645	MICAL2	NM_014632	34464168	0.0002	0.0806	-4.55166	0	2	3	0	0	-2.1866	5.8502	8.0368	57.7302	263.33	181.09	0.0059	0.0171	-23.4764	3
AF534402	11736705_x_at	11234	HPS5	NM_007216	34422108	0.002	0.1482	-4.54959	0	2	3	0	0	-2.1857	7.7912	9.9769	222.573	1020.69	701.444	0.0399	0.0779	-10.1997	3
AK296099	11751619_a_at	8542	APOL1	NM_001136540	34456238	0.0237	0.2275	-4.54752	0	2	3	0	0	-2.1848	5.0284	7.2132	32.9722	164.708	112.014	0.0858	0.661	-4.2583	3
NM_014945	11725428_a_at	22885	ABLIM3	NM_014945	34345331	0.0028	0.1537	-4.54545	0	2	3	0	0	-2.1843	8.4883	10.6726	360.699	1662.7	1141.9	0.0368	0.1157	-9.1531	3
NM_001033083	11738365_a_at	64081	PBLD	NM_001033083	34431987	0.0416	0.2615	-4.54545	0	2	3	0	0	-2.1841	6.9962	9.1803	128.411	638.774	434.629	0.0489	0.561	-4.7497	2
BC020506	11726809_x_at	84561	SLC12A8	NM_001195483	34358553	0.0027	0.1537	-4.54133	0	2	3	0	0	-2.1829	5.3714	7.5543	41.517	191.822	131.7	0.0246	0.1314	-9.2156	3
NM_016276	11738370_x_at	10110	SGK2	NM_001199264	34432003	0.0484	0.2714	-4.52694	0	2	3	0	0	-2.1788	6.0934	8.2722	71.3557	317.893	219.278	0.3721	0.1851	-4.3776	2
AK296161	11749358_a_at	33	ACADL	NM_001608	34453977	0.0272	0.2338	-4.5045	0	2	3	0	0	-2.1714	5.1063	7.2777	34.4609	164.409	112.43	0.0033	0.3958	-5.9415	2
CR456844	11754034_a_at	10247	HRSP12	NM_005836	34458653	0.0071	0.1807	-4.49843	0	2	3	0	0	-2.1696	9.9103	12.0799	962.768	4393.02	3020.92	0.0045	0.0941	-11.8312	2
AK297039	11747104_s_at	1545	CYP1B1	NM_000104	34451723	0.0044	0.1692	-4.47628	0	2	3	0	0	-2.1622	4.1336	6.2958	17.7258	79.9499	55.0602	0.082	0.108	-7.792	3
CB048961	11727240_a_at	55286	C4orf19	NM_001104629	34363980	0.0077	0.1845	-4.4484	0	2	3	0	0	-2.1535	5.6859	7.8394	51.7479	230.611	159.066	0.0436	0.0432	-11.321	2
BC014260	11744608_a_at	10039	PARP3	NM_001003931	34449227	0.0012	0.1285	-4.44642	0	2	3	0	0	-2.1529	6.8238	8.9766	113.401	510.501	351.661	0.0087	0.0821	-12.0891	3
AW510372	11758661_s_at	1031	CDKN2C	NM_001262	34463280	0.0014	0.1344	-4.4405	0	2	3	0	0	-2.1506	2.8643	5.0149	7.2918	32.8147	22.6055	0.0116	0.0893	-11.404	3
NM_153486	11726884_a_at	197257	LDHD	NM_153486	34359242	0.0409	0.2602	-4.4405	0	2	3	0	0	-2.1508	7.3924	9.5433	173.589	768.228	530.372	0.2748	0.1928	-4.7895	2
AK296161	11761556_at	33	ACADL	NM_001608	34466175	0.015	0.2035	-4.43066	0	2	3	0	0	-2.1478	3.6038	5.7516	12.2715	54.7397	37.7524	0.0781	0.0957	-8.064	2
AY366499	11745067_a_at	4957	ODF2	NM_001242352	34449686	0.0392	0.2573	-4.43066	0	2	3	0	0	-2.1473	6.0508	8.1981	66.4925	320.639	218.981	0.025	0.5388	-4.8995	2
CR749807	11756274_a_at	10840	ALDH1L1	NM_001270364	34460893	0.0399	0.2588	-4.4287	0	2	3	0	0	-2.1469	8.0311	10.178	262.282	1253.4	856.953	0.0223	0.5536	-4.8532	2
AF360991	11734301_at	4153	MBL2	NM_000242	34410204	0.045	0.2665	-4.41891	0	2	3	0	0	-2.1437	5.1275	7.2712	34.9559	173.178	117.889	0	0.6643	-4.5554	2
BC093828	11759436_at	10017	BCL2L10	NM_020396	34464055	0.0068	0.1789	-4.41306	0	2	3	0	0	-2.1417	2.7285	4.8701	6.6279	29.7012	20.4719	0.0004	0.0934	-12.095	2
NM_205849	11737652_a_at	171483	FAM9B	NM_173696	34428406	0.0117	0.1951	-4.41112	0	2	3	0	0	-2.1409	2.8569	4.9978	7.3019	32.2973	22.2991	0.0657	0.0654	-9.1578	2
BC013753	11748871_a_at	54988	ACSM5	NM_017888	34453490	0.0379	0.2558	-4.40723	0	2	3	0	0	-2.1399	5.5107	7.6506	45.6053	220.542	150.567	0.0024	0.5486	-4.9876	2
BX378160	11745809_s_at	9674	KIAA0040	NM_001162893	34450428	0.046	0.2677	-4.40335	0	2	3	0	0	-2.1386	4.9201	7.0587	31.9471	145.552	100.11	0.4556	0.5814	-3.2937	3
NM_006122	11717532_at	4122	MAN2A2	NM_006122	34248367	0.0048	0.1695	-4.39754	0	2	3	0	0	-2.1368	5.9771	8.1139	63.0054	279.789	193.075	0.0018	0.0635	-14.3811	2
NM_001135733	11718610_at	94241	TP53INP1	NM_001135733	34272480	0.0031	0.1577	-4.39174	0	2	3	0	0	-2.1351	8.5422	10.6773	372.893	1648.21	1138.08	0.0023	0.0396	-17.8323	2
BM553995	11739300_a_at	284106	CISD3	NM_001136498	34436822	0.0018	0.1445	-4.38596	0	2	3	0	0	-2.1327	8.2971	10.4298	315.153	1402.38	967.49	0.016	0.0998	-10.501	3
AK126507	11754493_a_at	1465	CSRP1	NM_001144773	34459112	0.0333	0.2467	-4.38596	0	2	3	0	0	-2.1332	5.5315	7.6647	47.3596	208.504	144.046	0.1983	0.1811	-5.3409	2
BE856611	11757454_s_at	1389	CREBL2	NM_001310	34462073	0.0051	0.1695	-4.38212	0	2	3	0	0	-2.1315	7.4522	9.5837	176.342	786.345	542.344	0.0582	0.1607	-7.4133	3
AK289417	11741180_a_at	1	A1BG	NM_130786	34444084	0.0467	0.2687	-4.37828	0	2	3	0	0	-2.1305	10.0658	12.1963	1077.76	4695.78	3248.57	0.0465	0.0038	-13.6124	1
AK292071	11746203_a_at	79754	ASB13	NM_024701	34450822	0.0196	0.2172	-4.37254	0	2	3	0	0	-2.1285	5.2062	7.3347	36.946	167.946	115.546	0.0067	0.2645	-7.0353	2
AL573032	11743908_a_at	1503	CTPS1	NM_001905	34448527	0.0488	0.2723	-4.36491	0	2	3	0	0	-2.1259	6.9073	9.0332	125.247	598.784	409.369	0.359	0.7741	-3.214	3
M76558	11742018_a_at	776	CACNA1D	NM_000720	34446637	0.0117	0.1951	-4.3573	0	2	3	0	0	-2.1237	4.1218	6.2455	17.4234	77.7002	53.5895	0.0067	0.1512	-9.1626	2
AW005054	11744137_a_at	57118	CAMK1D	NM_020397	34448756	0.0113	0.1947	-4.3535	0	2	3	0	0	-2.1223	4.9216	7.0439	30.5238	133.418	92.2604	0.0594	0.0669	-9.3085	2
NM_001145372	11739618_a_at	5774	PTPN3	NM_001145368	34438021	0.0036	0.1634	-4.32526	0	2	3	0	0	-2.1126	5.0893	7.2019	34.2918	149.742	103.562	0.0604	0.1025	-8.3258	3
AK315988	11751115_a_at	9615	GDA	NM_001242505	34455734	0.0429	0.2635	-4.32526	0	2	3	0	0	-2.1125	4.0387	6.1512	16.4787	78.1095	53.4572	0.0223	0.5803	-4.6705	2
AF435956	11763511_a_at	151393	FAM82A1	NM_001170791	34468130	0.0465	0.2684	-4.31593	0	2	3	0	0	-2.1098	4.2072	6.317	18.5625	87.48	59.913	0.0412	0.6056	-4.4732	2
FJ235917	11752265_a_at	367	AR	NM_000044	34456884	0.0356	0.252	-4.30108	0	2	3	0	0	-2.1049	4.268	6.3728	19.2847	88.8921	61.0491	0.0082	0.4871	-5.1588	2
Z22936	11723058_a_at	6891	TAP2	NM_000544	34328616	0.0124	0.197	-4.29738	0	2	3	0	0	-2.1033	6.1343	8.2376	70.852	304.755	211.194	0.0721	0.0589	-8.914	2
AY550971	11731550_a_at	57088	PLSCR4	NM_001128304	34392953	0.0082	0.1871	-4.28816	0	2	3	0	0	-2.1002	3.5272	5.6274	11.5325	50.2799	34.7809	0.0025	0.1058	-10.9883	2
AF323970	11724276_a_at	55343	SLC35C1	NM_001145265	34338131	0.0002	0.0806	-4.26621	0	2	3	0	0	-2.0928	6.3066	8.3994	79.2033	338.506	234.785	0.0052	0.0155	-23.7501	3
NM_006877	11720202_at	2766	GMPR	NM_006877	34294491	0.0182	0.2144	-4.26439	0	2	3	0	0	-2.0925	4.0552	6.1477	16.8473	71.7655	49.7982	0.1115	0.0786	-7.3098	2
BC035778	11730891_at	221078	NSUN6	NM_182543	34389046	0.0417	0.2616	-4.25713	0	2	3	0	0	-2.0896	6.8153	8.9048	116.734	489.635	340.475	0.3026	0.1286	-4.7419	2
AK316027	11746604_a_at	26164	GTPBP5	NM_015666	34451223	0.0138	0.2003	-4.24448	0	2	3	0	0	-2.0855	5.9576	8.043	62.5557	281.825	194.117	0.055	0.3986	-5.2078	3
AI275707	11758602_at	79875	THSD4	NM_024817	34463221	0.0377	0.2553	-4.23549	0	2	3	0	0	-2.0825	5.2302	7.3127	37.5516	172.059	118.256	0.0035	0.5142	-5.0046	2
D90228	11742973_at	38	ACAT1	NM_000019	34447592	0.0125	0.1971	-4.23012	0	2	3	0	0	-2.0804	10.8636	12.944	1891.16	8217.59	5687.02	0.1247	0.2585	-5.3986	3
NM_004078	11730216_x_at	1465	CSRP1	NM_001144773	34386119	0.0185	0.2152	-4.22833	0	2	3	0	0	-2.0803	5.9584	8.0386	62.2796	272.266	188.271	0.0134	0.2268	-7.2517	2
BX392943	11758043_s_at	9592	IER2	NM_004907	34462662	0.0333	0.2467	-4.22476	0	2	3	0	0	-2.0791	8.8264	10.9054	471.362	2053.21	1420.47	0.3175	0.4505	-3.7408	3
NM_014470	11732233_a_at	27289	RND1	NM_014470	34398101	0.0023	0.1509	-4.22119	0	2	3	0	0	-2.0776	7.6786	9.7562	204.88	868.97	603.334	0	0.0298	-20.8188	2
AK292846	11720900_x_at	54762	GRAMD1C	NM_001172105	34303303	0.0405	0.2596	-4.22119	0	2	3	0	0	-2.0776	3.8577	5.9353	14.6864	69.9319	47.8337	0.1086	0.9153	-3.4657	3
NM_001005732	11740758_a_at	388815	LINC00478	NM_001005732	34442661	0.0305	0.2408	-4.21941	0	2	3	0	0	-2.077	2.7226	4.7996	6.6009	29.6189	20.4117	0.0004	0.4128	-5.5949	2
AK127779	11736390_a_at	389114	ZNF662	NM_001134656	34420793	0	0.0536	-4.21585	0	2	3	0	0	-2.0759	3.6138	5.6897	12.2441	51.6336	35.8778	0.0012	0.0022	-56.1645	3
U81379	11727904_s_at	3597	IL13RA1	NM_001560	34369307	0.0293	0.2373	-4.20698	0	2	3	0	0	-2.0725	6.3076	8.3801	81.8331	354.22	245.265	0.2743	0.4229	-3.9301	3
NM_001080400	11727310_a_at	729359	PLIN4	NM_001080400	34364713	0.0067	0.1788	-4.20345	0	2	3	0	0	-2.0717	7.0961	9.1678	136.84	583.024	404.55	0.0016	0.085	-12.1306	2
BC000840	11717501_a_at	3029	HAGH	NM_001040427	34247404	0.0142	0.2012	-4.1841	0	2	3	0	0	-2.0651	8.3842	10.4493	337.674	1410.28	981.239	0.0885	0.0526	-8.3067	2
N32508	11739063_at	55970	GNG12	NM_018841	34435966	0.0016	0.1414	-4.17885	0	2	3	0	0	-2.0629	4.6915	6.7544	25.8991	109.29	75.9338	0.0193	0.0771	-10.9724	3
AY926481	11744833_at	128553	TSHZ2	NM_001193421	34449452	0.015	0.2035	-4.16146	0	2	3	0	0	-2.0573	4.5859	6.6432	24.0335	102.967	71.3935	0.006	0.186	-8.0709	2
AK304817	11747890_a_at	1503	CTPS1	NM_001905	34452509	0.0437	0.2646	-4.16146	0	2	3	0	0	-2.0569	5.5163	7.5732	47.5341	212.719	146.645	0.3192	0.6443	-3.3619	3
AK304231	11749105_a_at	5097	PCDH1	NM_002587	34453724	0.0021	0.1491	-4.15628	0	2	3	0	0	-2.0553	4.4445	6.4998	21.8216	92.0071	63.9329	0.0182	0.0995	-9.9978	3
AK056412	11743311_a_at	29990	PILRB	NM_013440	34447930	0.0371	0.2545	-4.14938	0	2	3	0	0	-2.053	7.173	9.2261	144.871	638.827	441.244	0.0324	0.4475	-5.0488	2
NM_007011	11718472_s_at	11057	ABHD2	NM_007011	34269375	0.0063	0.1771	-4.12712	0	2	3	0	0	-2.0449	8.381	10.4259	336.522	1409.85	980.52	0.0787	0.148	-6.8671	3
AY358879	11745894_x_at	8764	TNFRSF14	NM_003820	34450513	0.038	0.2559	-4.12201	0	2	3	0	0	-2.0435	5.232	7.2755	37.6948	155.12	108.15	0.0249	0.0074	-16.714	1
AF258676	11726645_a_at	53841	CDHR5	NM_001171968	34356548	0.0206	0.219	-4.11015	0	2	3	0	0	-2.0391	6.6413	8.6805	99.8651	428.089	296.8	0.0033	0.2602	-6.8601	2
NM_002225	11720642_a_at	3712	IVD	NM_001159508	34298783	0.0217	0.2223	-4.10509	0	2	3	0	0	-2.0372	8.0105	10.0476	262.074	1070.94	747.394	0.1356	0.0765	-6.67	2
L28821	11717533_at	4122	MAN2A2	NM_006122	34248436	0.0144	0.2012	-4.06835	0	2	3	0	0	-2.0243	7.4653	9.4896	176.882	738.841	514.057	0.0079	0.1691	-8.2407	2
AK000345	11755589_a_at	10202	DHRS2	NM_005794	34460208	0.0446	0.2657	-4.06835	0	2	3	0	0	-2.0245	5.1561	7.1806	35.704	157.338	108.684	0.011	0.5713	-4.5737	2
CA944881	11726808_at	51776	ZAK	NM_016653	34358551	0.0002	0.0806	-4.06504	0	2	3	0	0	-2.0234	5.0575	7.0809	33.3175	135.751	94.7776	0.0041	0.0167	-23.2396	3
BC017114	11726725_a_at	64859	NABP1	NM_001031716	34357628	0.0126	0.1973	-4.06504	0	2	3	0	0	-2.0233	4.6935	6.7168	26.3357	108.759	75.7898	0.1477	0.2025	-5.3809	3
NM_001001132	11722551_s_at	6453	ITSN1	NM_001001132	34324454	0.0209	0.2197	-4.06009	0	2	3	0	0	-2.0218	7.5782	9.6	191.26	810.043	562.53	0.0068	0.2543	-6.8093	2
AK290340	11733840_a_at	11057	ABHD2	NM_007011	34408704	0.0299	0.239	-4.06009	0	2	3	0	0	-2.0218	5.1814	7.2031	36.2961	156.196	108.236	0.0022	0.3809	-5.6493	2
NM_003151	11733215_a_at	6775	STAT4	NM_001243835	34405080	0.0362	0.2534	-4.0568	0	2	3	0	0	-2.0203	4.9611	6.9813	32.0166	137.486	95.2979	0.2311	0.586	-3.6233	3
BC101504	11735736_a_at	84699	CREB3L3	NM_032607	34417173	0.0093	0.1901	-4.03714	0	2	3	0	0	-2.0132	8.2798	10.2929	313.965	1295.51	902.892	0.085	0.2105	-5.9978	3
AW242046	11758637_x_at	276	AMY1A /// AMY1B /// AMY1C	NM_001008218	34463256	0.0206	0.2192	-4.03551	0	2	3	0	0	-2.0126	5.7245	7.7371	53.603	216.231	151.18	0.1144	0.0872	-6.8525	2
AK290898	11740722_a_at	3557	IL1RN	NM_000577	34442625	0.0395	0.2579	-4.03551	0	2	3	0	0	-2.0129	6.3213	8.3341	80.0021	347.655	240.594	0.0041	0.5036	-4.8831	2
AK304205	11747301_a_at	6672	SP100	NM_001080391	34451920	0.0193	0.217	-4.02576	0	2	3	0	0	-2.0094	5.5641	7.5736	47.9833	192.377	134.62	0.1179	0.0637	-7.0968	2
AK131462	11729327_a_at	79776	ZFHX4	NM_024721	34378371	0.0481	0.271	-4.02091	0	2	3	0	0	-2.0075	5.1826	7.1901	37.3468	152.075	106.184	0.2351	0.274	-4.3929	2
H57693	11764270_s_at	285189	PLGLA /// PLGLB1 /// PLGLB2	NM_001032392	34468889	0.0084	0.1878	-4.01284	0	2	3	0	0	-2.0044	8.3295	10.3339	321.691	1312.14	915.96	0.0002	0.1029	-10.8098	2
NM_012338	11722242_at	23554	TSPAN12	NM_012338	34321095	0.048	0.271	-4.01284	0	2	3	0	0	-2.0047	6.4367	8.4414	89.3393	360.914	252.284	0.2598	0.2338	-4.3976	2
BC109208	11750844_a_at	10050	SLC17A4	NM_005495	34455463	0.0259	0.2313	-4.00641	0	2	3	0	0	-2.0021	4.8542	6.8563	28.9318	121.431	84.4315	0.0024	0.3202	-6.0946	2
NM_172218	11740248_s_at	6674	SPAG1	NM_003114	34440805	0.0172	0.212	-4.00481	0	2	3	0	0	-2.002	4.2859	6.2879	19.5133	80.5941	56.1617	0.003	0.2071	-7.5362	2
U01824	11745115_a_at	6506	SLC1A2	NM_001195728	34449734	0.0051	0.1695	-3.99521	0	2	3	0	0	-1.9983	4.4103	6.4086	21.4154	86.7183	60.5971	0.0596	0.1285	-7.4138	3
AY054122	11743635_at	223082	ZNRF2	NM_147128	34448254	0.0035	0.1623	-3.99202	0	2	3	0	0	-1.9971	6.2587	8.2558	76.5975	307.455	215.112	0.0031	0.0375	-16.8384	2
AK298174	11760509_x_at	3029	HAGH	NM_001040427	34465128	0.0191	0.2164	-3.98883	0	2	3	0	0	-1.9959	8.5114	10.5073	369.356	1474.38	1032.37	0.1014	0.0829	-7.1309	2
NM_007317	11728673_s_at	3835	KIF22	NM_001256269	34374076	0.0126	0.1973	-3.98406	0	2	3	0	0	-1.9942	6.1563	8.1505	71.3303	290.938	203.095	0.0006	0.1526	-8.8161	2
NM_003541	11735775_at	121504	HIST1H4A /// HIST1H4B /// HIST1H4C /// HIST1H4D /// HIST1H4E /// HIST1H4F /// HIST1H4H /// HIST1H4	NM_001034077	34417315	0.0232	0.2261	-3.98248	0	2	3	0	0	-1.9939	6.6462	8.64	101.542	406.006	284.22	0.1146	0.1153	-6.4447	2
AF041459	11754126_x_at	8837	CFLAR	NM_001127183	34458745	0.0358	0.2525	-3.98248	0	2	3	0	0	-1.9936	5.6562	7.6499	50.5668	200.978	140.814	0.0224	0.0044	-17.7418	1
AB071200	11753863_s_at	10018	BCL2L11	NM_001204106	34458482	0.0176	0.2138	-3.97931	0	2	3	0	0	-1.9927	3.8409	5.8336	14.4923	57.6925	40.4124	0.0946	0.0735	-7.4369	2
NM_013409	11724032_a_at	10468	FST	NM_006350	34336398	0.0482	0.2712	-3.97772	0	2	3	0	0	-1.9919	6.2918	8.2837	79.5189	355.954	245.38	0.1241	0.9544	-3.2304	3
BC012419	11731818_a_at	958	CD40	NM_001250	34395685	0.0019	0.147	-3.97456	0	2	3	0	0	-1.991	4.3764	6.3675	20.8329	83.5064	58.437	0.0252	0.0722	-10.3991	3
NM_001004690	11742590_at	127059	OR2M5	NM_001004690	34447209	0.0039	0.1651	-3.97298	0	2	3	0	0	-1.9905	4.4053	6.3957	21.2339	86.2198	60.2254	0.0175	0.1545	-8.1101	3
NM_022480	11722006_a_at	64410	KLHL25	NM_022480	34318883	0.0343	0.2489	-3.97298	0	2	3	0	0	-1.9902	5.8891	7.8793	59.3064	250.245	173.869	0.0059	0.4206	-5.2596	2
BC064901	11763484_x_at	26020	LRP10	NM_014045	34468103	0.0021	0.1491	-3.96983	0	2	3	0	0	-1.9888	4.4055	6.3943	21.2429	85.2726	59.6607	0.0199	0.0885	-10.0099	3
DB314358	11719028_a_at	23362	PSD3	NM_015310	34277931	0.0057	0.1732	-3.96983	0	2	3	0	0	-1.989	5.2264	7.2154	37.7224	152.073	106.333	0.0633	0.1389	-7.1221	3
BU624617	11733180_a_at	2115	ETV1	NM_001163147	34404583	0.0498	0.2738	-3.96983	0	2	3	0	0	-1.989	2.8262	4.8152	7.2056	32.7967	22.5602	0.1332	0.969	-3.1867	3
AK290991	11731740_a_at	114789	SLC25A25	NM_001006641	34395143	0.0044	0.1692	-3.95883	0	2	3	0	0	-1.9851	6.3164	8.3015	79.8902	324.055	226.389	0.0207	0.163	-7.8071	3
NM_004499	11718219_a_at	3182	HNRNPAB	NM_004499	34265480	0.005	0.1695	-3.9557	0	2	3	0	0	-1.9841	8.5695	10.5536	381.187	1507.19	1056.79	0.0279	0.0177	-14.0745	2
AK297825	11749436_a_at	4782	NFIC	NM_001245002	34454055	0.0264	0.2321	-3.9557	0	2	3	0	0	-1.9842	4.3856	6.3698	20.9086	87.3097	60.7493	0.0023	0.3215	-6.0295	2
NM_052968	11735047_at	116519	APOA5	NM_001166598	34413950	0.006	0.1761	-3.94789	0	2	3	0	0	-1.9811	9.2428	11.2239	610.944	2443.58	1710.53	0.0702	0.1356	-6.9915	3
AK298659	11749291_a_at	2353	FOS	NM_005252	34453910	0.029	0.237	-3.94477	0	2	3	0	0	-1.9799	10.3297	12.3096	1289.32	5333.55	3715.86	0.0155	0.3337	-5.7394	2
AY358224	11753498_at	643036	SLED1	NR_003542	34458117	0.0064	0.1771	-3.93546	0	2	3	0	0	-1.9767	5.8681	7.8448	58.408	232.643	162.949	0.0002	0.075	-12.4744	2
NM_020375	11719731_at	57103	C12orf5	NM_020375	34288092	0.0142	0.2012	-3.92619	0	2	3	0	0	-1.9732	4.5302	6.5035	23.293	95.3686	66.5383	0.067	0.3403	-5.1478	3
AK307986	11756702_a_at	51302	CYP39A1	NM_016593	34461321	0.0449	0.2665	-3.92465	0	2	3	0	0	-1.9726	5.6399	7.6125	49.9753	213.444	148.056	0.0188	0.5338	-4.5578	2
NM_006517	11718315_at	6567	SLC16A2	NM_006517	34267218	0.0225	0.225	-3.92003	0	2	3	0	0	-1.9706	5.7021	7.6728	53.0633	216.528	151.142	0.1597	0.3774	-4.3455	3
AB209275	11763583_a_at	57134	MAN1C1	NM_020379	34468202	0.0076	0.1836	-3.9185	0	2	3	0	0	-1.9705	6.1637	8.1342	71.749	284.412	199.347	0.0066	0.0793	-11.4294	2
NM_002252	11722918_a_at	3790	KCNS3	NM_002252	34327480	0.0313	0.2423	-3.91389	0	2	3	0	0	-1.9689	3.433	5.4018	11.0956	45.658	31.833	0.2268	0.4506	-3.8348	3
NM_030882	11737791_s_at	23780	APOL1 /// APOL2	NM_001136540	34429350	0.0025	0.1526	-3.90778	0	2	3	0	0	-1.9663	7.5954	9.5617	193.91	767.703	538.186	0.0223	0.0968	-9.4368	3
NM_001393	11727283_at	1842	ECM2	NM_001197295	34364600	0.0414	0.2612	-3.90778	0	2	3	0	0	-1.9666	6.4458	8.4124	87.4603	367.621	255.556	0.0277	0.4703	-4.7613	2
AK290133	11748518_a_at	1465	CSRP1	NM_001144773	34453137	0.0144	0.2012	-3.90625	0	2	3	0	0	-1.9656	5.2415	7.2071	37.8645	151.442	106.011	0.0075	0.1595	-8.2383	2
CR457267	11747515_a_at	54407	SLC38A2	NM_018976	34452134	0.0094	0.1903	-3.90472	0	2	3	0	0	-1.9655	5.9007	7.8661	60.0992	243.2	169.96	0.0498	0.2511	-5.9642	3
CR749408	11756884_a_at	388115	C15orf52	NM_207380	34461503	0.0079	0.1862	-3.89864	0	2	3	0	0	-1.9632	3.4493	5.4126	10.9878	42.7192	30.0266	0.0491	0.0186	-11.1984	2
NM_001002811	11728694_a_at	728802	LOC728802 /// PDE4DIP	NM_001002810	34374097	0.0067	0.1783	-3.89712	0	2	3	0	0	-1.9627	5.3211	7.2837	40.1556	160.726	112.498	0.0374	0.1978	-6.7469	3
AY101770	11753045_a_at	10150	MBNL2	NM_144778	34457664	0.0185	0.2151	-3.89712	0	2	3	0	0	-1.9626	3.547	5.5095	11.7735	48.951	34.08	0.0607	0.4376	-4.6751	3
BC104040	11736962_a_at	10150	MBNL2	NM_144778	34423158	0.0255	0.2305	-3.885	0	2	3	0	0	-1.958	5.5061	7.4642	45.5542	184.983	129.212	0.0196	0.2752	-6.1456	2
BC136574	11740151_at	9420	CYP7B1	NM_004820	34440554	0.0222	0.2243	-3.87898	0	2	3	0	0	-1.9557	4.5812	6.537	24.2956	99.5811	69.4669	0.1241	0.4165	-4.3639	3
NM_178238	11730023_s_at	29990	PILRB	NM_013440	34384587	0.0393	0.2574	-3.87898	0	2	3	0	0	-1.9556	8.5336	10.4892	372.273	1528.42	1065.96	0.038	0.4216	-4.8957	2
AK130018	11755953_a_at	63951	DMRTA1	NM_022160	34460572	0.0373	0.2546	-3.87747	0	2	3	0	0	-1.9549	5.5764	7.5313	49.418	199.726	139.602	0.2955	0.4515	-3.5797	3
NM_005319	11742683_x_at	3006	HIST1H1C	NM_005319	34447302	0.045	0.2665	-3.87747	0	2	3	0	0	-1.9551	7.5868	9.5419	197.38	773.327	542.948	0.2215	0.2208	-4.5538	2
AA463626	11759217_at	7473	WNT3	NM_030753	34463836	0.0075	0.183	-3.87447	0	2	3	0	0	-1.9538	5.9026	7.8563	60.2711	238.776	167.374	0.0626	0.1794	-6.4732	3
BC001370	11749335_x_at	55679	LIMS2	NM_001136037	34453954	0.0025	0.1526	-3.87297	0	2	3	0	0	-1.9532	5.4843	7.4375	44.8573	176.243	123.689	0.0173	0.1008	-9.501	3
NM_001039659	11726928_s_at	10068	IL18BP	NM_001039659	34359831	0.0343	0.2488	-3.86997	0	2	3	0	0	-1.9525	6.1133	8.0658	70.2057	295.371	205.305	0.117	0.6598	-3.7003	3
NM_001098475	11728594_a_at	126668	TDRD10	NM_001098475	34373440	0.0308	0.2414	-3.86847	0	2	3	0	0	-1.9516	5.0478	6.9994	33.0926	135.36	94.4532	0.0037	0.3636	-5.5632	2
BC039107	11747038_a_at	254013	METTL20	NM_001135863	34451657	0.0161	0.2072	-3.85951	0	2	3	0	0	-1.9485	3.9726	5.9211	15.7008	62.4151	43.7294	0.0007	0.1871	-7.7805	2
NM_001145	11721569_a_at	283	ANG	NM_001097577	34313431	0.0283	0.2359	-3.85654	0	2	3	0	0	-1.9473	9.97	11.9173	1002.96	4091.22	2855.91	0.0003	0.3355	-5.8193	2
NM_001872	11727175_a_at	1361	CPB2	NM_001872	34363326	0.0178	0.2138	-3.85356	0	2	3	0	0	-1.9464	10.9331	12.8795	1974.14	7636.68	5371.66	0.0805	0.0869	-7.3988	2
AK304222	11760222_x_at	837	CASP4	NM_001225	34464841	0.0114	0.1947	-3.84615	0	2	3	0	0	-1.9433	5.1147	7.058	34.6817	135.925	95.4278	0.008	0.1192	-9.2904	2
AB040147	11732234_a_at	27289	RND1	NM_014470	34398104	0.0096	0.191	-3.83877	0	2	3	0	0	-1.9406	6.2424	8.183	75.7202	295.571	207.631	0.0014	0.108	-10.1306	2
AA702700	11744163_at	13	AADAC	NM_001086	34448782	0.0335	0.2471	-3.8373	0	2	3	0	0	-1.9404	8.9552	10.8956	496.53	2035.56	1419.95	0.0028	0.3939	-5.3263	2
DB378103	11725425_s_at	5873	RAB27A	NM_004580	34345328	0.0358	0.2525	-3.82702	0	2	3	0	0	-1.9364	7.301	9.2374	160.937	619.933	436.335	0.1705	0.1696	-5.1426	2
BC019827	11715445_a_at	3337	DNAJB1	NM_006145	34172441	0.0017	0.1416	-3.81825	0	2	3	0	0	-1.933	8.8216	10.7545	453.525	1745.84	1228.91	0.0201	0.0645	-10.883	3
NM_001113411	11734103_a_at	55277	FGGY	NM_001113411	34409555	0.0205	0.2185	-3.81825	0	2	3	0	0	-1.933	8.5301	10.4631	376.305	1486.08	1042.17	0.1491	0.3293	-4.5023	3
AI040327	11740368_s_at	5774	PTPN3	NM_001145368	34441271	0.0025	0.1526	-3.80518	0	2	3	0	0	-1.9282	7.2899	9.218	157.259	601.709	423.929	0.0413	0.0625	-9.4656	3
BC031590	11724843_s_at	1154	CISH	NM_013324	34341642	0.0262	0.2316	-3.80373	0	2	3	0	0	-1.9275	6.9862	8.9138	126.785	506.321	354.506	0	0.3038	-6.0573	2
AFFX-r2-Bs-lys-M	AFFX-r2-Bs-lys-M_at			AFFX-r2-Bs-lys-M	34469052	0.0242	0.2281	-3.80084	0	2	3	0	0	-1.9263	5.8615	7.7878	58.1464	231.147	161.947	0.0007	0.2782	-6.3146	2
AF311312	11740420_s_at	6674	SPAG1	NM_003114	34441323	0.0139	0.2009	-3.79651	0	2	3	0	0	-1.9249	4.1653	6.0902	17.9465	69.7451	49.0256	0.0019	0.1554	-8.3836	2
NM_016429	11722963_a_at	51226	COPZ2	NM_016429	34327866	0.042	0.2624	-3.79363	0	2	3	0	0	-1.9237	6.2474	8.1711	76.0131	309.221	215.938	0.0044	0.4915	-4.7215	2
AK295947	11746454_a_at	9958	USP15	NM_001252078	34451073	0.0006	0.1105	-3.78931	0	2	3	0	0	-1.9217	6.1478	8.0696	71.0392	269.623	190.189	0.0157	0.0223	-15.5594	3
AB435061	11746681_a_at	55350	VNN3	NM_018399	34451300	0.023	0.226	-3.78644	0	2	3	0	0	-1.9207	5.3488	7.2695	41.1773	165.975	116.056	0.0865	0.4669	-4.3069	3
AK297182	11747372_a_at	55638	SYBU	NM_001099743	34451991	0.0103	0.1921	-3.78358	0	2	3	0	0	-1.9195	6.851	8.7705	115.841	457.907	321.081	0.0288	0.2871	-5.7842	3
NM_172079	11737144_a_at	816	CAMK2B	NM_001220	34424547	0.0169	0.2112	-3.78358	0	2	3	0	0	-1.92	4.692	6.612	26.12	103.585	72.5988	0.0872	0.3429	-4.8315	3
NM_001080513	11732815_at	1370	CPN2	NM_001080513	34401875	0.0287	0.2367	-3.78072	0	2	3	0	0	-1.9184	8.2349	10.1533	301.943	1197.97	839.56	0.0184	0.3032	-5.7764	2
BC023539	11750423_a_at	51091	SEPSECS	NM_001159728	34455042	0.0079	0.1863	-3.77929	0	2	3	0	0	-1.9183	5.5342	7.4525	46.4706	181.944	127.754	0.0234	0.2395	-6.3414	3
BC069528	11743125_a_at	1409	CRYAA	NM_000394	34447744	0.0303	0.24	-3.77929	0	2	3	0	0	-1.9181	3.392	5.3101	10.5063	41.7155	29.2318	0.0069	0.3397	-5.6152	2
AK298508	11752372_x_at	10349	ABCA10	NM_080282	34456991	0.0144	0.2012	-3.7594	0	2	3	0	0	-1.9104	3.3524	5.2629	10.2856	40.4541	28.3867	0.0585	0.33	-5.1189	3
AF063002	11748655_x_at	2273	FHL1	NM_001159699	34453274	0.0248	0.2296	-3.75235	0	2	3	0	0	-1.9078	3.6261	5.5339	12.3781	48.2581	33.9061	0.0207	0.2505	-6.2271	2
EL952057	11719337_a_at	9962	SLC23A2	NM_005116	34282569	0.0093	0.1901	-3.74251	0	2	3	0	0	-1.9039	6.1261	8.03	70.1614	271.558	191	0.0373	0.2457	-6.0033	3
AK301375	11746896_a_at	217	ALDH2	NM_000690	34451515	0.0069	0.1796	-3.74111	0	2	3	0	0	-1.9036	9.8846	11.7882	951.103	3635.92	2562	0.0514	0.1686	-6.6527	3
M74447	11745266_x_at	6891	TAP2	NM_000544	34449885	0.008	0.1866	-3.73972	0	2	3	0	0	-1.9031	5.8231	7.7263	56.6264	214.593	151.406	0.0015	0.0857	-11.1135	2
NM_005953	11758729_x_at	4502	MT2A	NM_005953	34463348	0.0191	0.2165	-3.73832	0	2	3	0	0	-1.9023	7.2125	9.1148	149.286	589.775	413.58	0.0547	0.4272	-4.6167	3
g78711808	11715310_s_at	51085	MLXIPL	NM_032951	34164213	0.0281	0.2356	-3.73692	0	2	3	0	0	-1.9016	9.0154	10.917	517.56	2040.17	1431.12	0.001	0.3164	-5.842	2
U61166	11750609_a_at	6453	ITSN1	NM_001001132	34455228	0.0321	0.2441	-3.73413	0	2	3	0	0	-1.901	7.228	9.129	150.248	592.879	415.826	0.0185	0.3379	-5.4449	2
NM_001127184	11720275_a_at	8837	CFLAR	NM_001127183	34295178	0.0087	0.1888	-3.72717	0	2	3	0	0	-1.8981	6.9032	8.8013	119.788	452.041	319.14	0.0064	0.086	-10.6373	2
BF575213	11758924_x_at	100129518	LOC100129518 /// SOD2	NM_000636	34463543	0.0058	0.1747	-3.72578	0	2	3	0	0	-1.8976	7.1485	9.0461	142.413	542.936	382.726	0.0314	0.1682	-7.0824	3
NM_052901	11717375_a_at	114789	SLC25A25	NM_001006641	34242778	0.0189	0.216	-3.72439	0	2	3	0	0	-1.8971	8.7266	10.6238	423.965	1631.79	1148.66	0.0068	0.2002	-7.1636	2
NM_003530	11741186_at	8350	HIST1H3A /// HIST1H3B /// HIST1H3C /// HIST1H3D /// HIST1H3E /// HIST1H3F /// HIST1H3G /// HIST1H3	NM_003529	34444104	0.0232	0.226	-3.72301	0	2	3	0	0	-1.8967	5.1657	7.0624	35.941	138.582	97.5254	0.0106	0.2434	-6.4516	2
CD369785	11726727_a_at	64859	NABP1	NM_001031716	34357630	0.0083	0.1878	-3.72024	0	2	3	0	0	-1.8953	5.1256	7.0209	35.2588	133.213	94.0314	0.083	0.1531	-6.2308	3
AK293858	11738999_a_at	54407	SLC38A2	NM_018976	34435863	0.0114	0.1947	-3.71747	0	2	3	0	0	-1.8945	5.7829	7.6774	55.7219	211.478	149.175	0.1003	0.1963	-5.5727	3
BC013107	11744778_a_at	50717	DCAF8	NM_015726	34449397	0.0052	0.1696	-3.71609	0	2	3	0	0	-1.8939	3.8611	5.7549	14.5801	55.3268	39.0281	0.0281	0.1558	-7.3734	3
BC006401	11721815_a_at	9214	FAIM3	NM_001142472	34316718	0.0346	0.2497	-3.71609	0	2	3	0	0	-1.8939	2.9511	4.845	7.7532	30.4791	21.3888	0.0216	0.3604	-5.2339	2
AK294334	11750760_a_at	221223	CES5A	NM_001143685	34455379	0.0463	0.2682	-3.71058	0	2	3	0	0	-1.8916	2.7031	4.5947	6.5302	25.9916	18.2071	0.0233	0.4991	-4.4834	2
NM_000690	11715627_x_at	217	ALDH2	NM_000690	34180565	0.028	0.2354	-3.7037	0	2	3	0	0	-1.8891	10.1573	12.0464	1158.14	4322.79	3056.93	0.1178	0.1359	-5.8525	2
BC030538	11746361_a_at	79974	CPED1	NM_001105533	34450980	0.0384	0.2561	-3.69959	0	2	3	0	0	-1.8876	3.7854	5.6729	13.9525	57.2163	39.9108	0.0991	0.7056	-3.5373	3
BT007418	11736073_a_at	219	ALDH1B1	NM_000692	34419476	0.0464	0.2683	-3.6914	0	2	3	0	0	-1.8839	6.1719	8.0558	72.3386	288.918	202.286	0.0279	0.4891	-4.4782	2
g78711807	11715309_s_at	51085	MLXIPL	NM_032951	34164212	0.0323	0.2444	-3.68732	0	2	3	0	0	-1.8824	8.8928	10.7751	475.472	1861.72	1307.22	0.0027	0.3567	-5.4286	2
AF373877	11743194_x_at	8764	TNFRSF14	NM_003820	34447813	0.0007	0.1138	-3.6846	0	2	3	0	0	-1.8816	5.7892	7.6707	55.3781	204.887	145.083	0.012	0.0336	-14.3392	3
NM_177550	11723746_a_at	284111	SLC13A5	NM_001143838	34334841	0.0028	0.1541	-3.6846	0	2	3	0	0	-1.8816	9.5874	11.469	769.409	2847.51	2016.27	0.001	0.0288	-18.7304	2
NM_000613	11718783_a_at	3263	HPX	NM_000613	34275146	0.0001	0.0806	-3.68189	0	2	3	0	0	-1.8803	12.1989	14.0792	4702.56	17347.7	12289.7	0.0016	0.0137	-25.6182	3
NM_207304	11722767_s_at	10150	MBNL2	NM_144778	34326170	0.0287	0.2367	-3.67377	0	2	3	0	0	-1.8772	8.9361	10.8132	489.891	1896.99	1334.15	0.0015	0.3151	-5.7716	2
NM_001130048	11728453_a_at	23348	DOCK9	NM_001130048	34372669	0.0008	0.1154	-3.66703	0	2	3	0	0	-1.8747	5.163	7.0378	35.8291	131.561	93.2682	0.0002	0.008	-35.5038	2
AK297387	11753152_x_at	8837	CFLAR	NM_001127183	34457771	0.0111	0.1943	-3.66032	0	2	3	0	0	-1.872	6.8364	8.7084	114.389	425.23	300.894	0.0081	0.1066	-9.4057	2
NM_139276	11720755_at	6774	STAT3	NM_003150	34300658	0.0107	0.1931	-3.65497	0	2	3	0	0	-1.87	8.6574	10.5274	405.88	1487.76	1055.01	0.0432	0.0493	-9.589	2
AF495725	11759560_s_at	51312	SLC25A37	NM_016612	34464179	0.0114	0.1947	-3.65097	0	2	3	0	0	-1.8682	6.7333	8.6015	106.488	395.025	279.61	0.0071	0.1104	-9.3005	2
AFFX-r2-Bs-lys-3	AFFX-r2-Bs-lys-3_at			AFFX-r2-Bs-lys-3	34469050	0.0196	0.2172	-3.6483	0	2	3	0	0	-1.8673	6.0505	7.9178	66.3936	249.292	176.132	0.0142	0.1901	-7.0342	2
AK303146	11740660_a_at	3483	IGFALS	NM_001146006	34442563	0.0294	0.2375	-3.64033	0	2	3	0	0	-1.8642	6.7242	8.5884	107.683	390.555	277.406	0.1537	0.0898	-5.705	2
AF092511	11730110_a_at	9962	SLC23A2	NM_005116	34385513	0.0016	0.1414	-3.63769	0	2	3	0	0	-1.8628	4.5511	6.4139	23.4665	86.3204	61.1789	0.0083	0.0743	-10.9534	3
AK026110	11755291_a_at	79961	DENND2D	NM_024901	34459910	0.011	0.1941	-3.6324	0	2	3	0	0	-1.8611	5.1924	7.0534	36.8197	133.457	94.8019	0.0582	0.0292	-9.4479	2
NM_173088	11723315_a_at	825	CAPN3	NM_000070	34330718	0.0245	0.2288	-3.63108	0	2	3	0	0	-1.8606	7.1629	9.0234	145.089	529.221	375.568	0.1039	0.108	-6.273	2
NM_005116	11719339_a_at	9962	SLC23A2	NM_005116	34282607	0.0008	0.1154	-3.62976	0	2	3	0	0	-1.8601	6.6465	8.5066	100.396	365.403	259.4	0.0176	0.0292	-13.6552	3
AF081530	11719599_a_at	9455	HOMER2	NM_004839	34286793	0.0004	0.1037	-3.62845	0	2	3	0	0	-1.8595	3.7153	5.5748	13.1399	47.8677	33.9766	0.0035	0.0276	-17.7648	3
AK293379	11762265_x_at	725	C4BPB	NM_000716	34466884	0.0216	0.222	-3.62582	0	2	3	0	0	-1.8584	8.5858	10.4442	390.279	1467.12	1036.38	0.1308	0.3357	-4.4137	3
CR605497	11723690_at	1389	CREBL2	NM_001310	34334252	0.0071	0.1807	-3.61533	0	2	3	0	0	-1.8539	6.3559	8.2098	82.2289	304.511	215.598	0.0326	0.1872	-6.6075	3
NM_005178	11725445_x_at	602	BCL3	NM_005178	34345348	0.0402	0.2593	-3.61533	0	2	3	0	0	-1.8539	7.7515	9.6054	220.849	796.192	566.055	0.2061	0.132	-4.8345	2
NM_024837	11730121_a_at	79895	ATP8B4	NM_024837	34385571	0.0408	0.2602	-3.61533	0	2	3	0	0	-1.8544	4.0099	5.8643	16.2478	66.3383	46.3021	0.0709	0.7578	-3.4551	3
AK308767	11756996_x_at	8837	CFLAR	NM_001127183	34461615	0.005	0.1695	-3.61402	0	2	3	0	0	-1.8535	5.9741	7.8277	63.3389	230.356	163.549	0.063	0.0898	-7.4776	3
DB728189	11718604_a_at	222166	C7orf41	NM_152793	34272427	0.0215	0.2218	-3.61402	0	2	3	0	0	-1.8538	4.3145	6.1683	19.9129	74.3354	52.5664	0.0066	0.2193	-6.7062	2
AK293379	11762264_at	725	C4BPB	NM_000716	34466883	0.0223	0.2245	-3.61402	0	2	3	0	0	-1.8535	8.1189	9.9724	282.161	1060.96	749.44	0.1247	0.356	-4.3565	3
NM_017971	11758769_at	55052	MRPL20	NM_017971	34463388	0.029	0.237	-3.61272	0	2	3	0	0	-1.8529	8.0093	9.8622	261.352	1004.6	707.298	0.1194	0.4818	-3.9478	3
NM_001080513	11732816_x_at	1370	CPN2	NM_001080513	34402079	0.0322	0.2442	-3.61272	0	2	3	0	0	-1.853	8.8758	10.7288	470.995	1788.66	1261.6	0.0217	0.3158	-5.4385	2
BC003551	11739781_a_at	7052	TGM2	NM_004613	34438554	0.008	0.1865	-3.6036	0	2	3	0	0	-1.8492	5.5841	7.4333	48.4133	176.956	125.539	0.0767	0.1409	-6.331	3
NM_017636	11722309_a_at	54795	TRPM4	NM_001195227	34321675	0.0201	0.2182	-3.6036	0	2	3	0	0	-1.8496	6.6734	8.523	103.929	384.806	272.455	0.1511	0.2729	-4.5323	3
AK302469	11750636_a_at	32	ACACB	NM_001093	34455255	0.0075	0.1836	-3.60101	0	2	3	0	0	-1.8484	5.4147	7.2631	42.9975	157.03	111.417	0.0665	0.146	-6.4587	3
BC104795	11723745_x_at	284111	SLC13A5	NM_001143838	34334840	0.0009	0.1154	-3.59712	0	2	3	0	0	-1.8467	8.615	10.4616	392.262	1410.83	1003.4	0.004	0.0029	-33.9219	2
AK298508	11752371_a_at	10349	ABCA10	NM_080282	34456990	0.0136	0.2	-3.58938	0	2	3	0	0	-1.8438	4.1118	5.9556	17.3099	63.2581	44.8788	0.0102	0.126	-8.4961	2
AB016901	11760048_at	26238	C6orf123	NM_014356	34464667	0.0366	0.2539	-3.58809	0	2	3	0	0	-1.8433	4.9714	6.8147	31.3738	119.837	84.452	0.0006	0.3938	-5.0816	2
AV682654	11757990_s_at	3075	CFH /// CFHR1	NM_000186	34462609	0.0005	0.1068	-3.58423	0	2	3	0	0	-1.8416	10.7109	12.5525	1678.69	6024.64	4286.26	0.0127	0.0176	-16.6811	3
AF090937	11762695_at	8470	SORBS2	NM_001145670	34467314	0.0133	0.1993	-3.57654	0	2	3	0	0	-1.8385	4.7517	6.5902	27.1171	97.1971	69.1651	0.0544	0.0561	-8.5794	2
BG570299	11743321_at	1519	CTSO	NM_001334	34447940	0.0416	0.2615	-3.57398	0	2	3	0	0	-1.8377	8.4799	10.3176	366.128	1304.45	929.119	0.2113	0.1329	-4.7461	2
AK129751	11754440_s_at	2621	GAS6	NM_000820	34459059	0.0298	0.2386	-3.56125	0	2	3	0	0	-1.8325	6.3771	8.2096	85.5114	310.636	220.586	0.2384	0.3034	-3.9038	3
AK093013	11754630_a_at	197259	MLKL	NM_001142497	34459249	0.023	0.2259	-3.55999	0	2	3	0	0	-1.8317	3.427	5.2587	10.7565	39.6642	28.1011	0.0008	0.2383	-6.4831	2
NM_000629	11723425_at	3454	IFNAR1	NM_000629	34332328	0.0483	0.2712	-3.55619	0	2	3	0	0	-1.8303	6.6185	8.4488	100.571	363.11	258.094	0.1953	0.2295	-4.386	2
AL359655	11755573_s_at	10826	C5orf4	NM_016348	34460192	0.0078	0.1853	-3.5524	0	2	3	0	0	-1.8286	7.8834	9.7119	238.519	854.585	608.159	0.0844	0.1195	-6.3855	3
NM_021063	11728152_a_at	3017	HIST1H2BD	NM_021063	34371206	0.0111	0.1943	-3.54988	0	2	3	0	0	-1.8277	8.2042	10.0319	295.078	1065.24	757.173	0.0042	0.1071	-9.4017	2
NM_014205	11725323_at	741	ZNHIT2	NM_014205	34344726	0.018	0.2143	-3.54862	0	2	3	0	0	-1.8274	4.6433	6.4706	25.0357	90.9994	64.6139	0.0151	0.163	-7.3438	2
BX391869	11728692_a_at	728802	LOC728802 /// PDE4DIP	NM_001002810	34374095	0.0184	0.2148	-3.54736	0	2	3	0	0	-1.8269	6.8657	8.6926	117.692	418.867	298.397	0.0764	0.0746	-7.2757	2
AY705385	11721431_a_at	55638	SYBU	NM_001099743	34312124	0.033	0.246	-3.54108	0	2	3	0	0	-1.824	5.7127	7.5367	52.4551	196.764	139.041	0.002	0.3429	-5.3715	2
NM_001085375	11721788_at	400793	C1orf226	NM_001085375	34316191	0.012	0.1962	-3.53732	0	2	3	0	0	-1.8224	6.5455	8.3679	93.4539	336.265	239.141	0.0039	0.116	-9.0406	2
AFFX-LysX-5	AFFX-LysX-5_at			AFFX-LysX-5	34469039	0.0132	0.1986	-3.53732	0	2	3	0	0	-1.8228	5.2329	7.0557	37.6064	135.981	96.6314	0	0.1339	-8.6263	2
AK295004	11745836_x_at	8291	DYSF	NM_001130455	34450455	0.0114	0.1947	-3.53357	0	2	3	0	0	-1.8213	6.4332	8.2545	87.1377	315.406	224.099	0.0695	0.2164	-5.5716	3
CR592313	11744178_a_at	55337	C19orf66	NM_018381	34448797	0.0203	0.2185	-3.53232	0	2	3	0	0	-1.8207	9.1922	11.0128	590.335	2097.49	1494.63	0.0765	0.0935	-6.9096	2
AK291714	11718398_a_at	7052	TGM2	NM_004613	34268301	0.043	0.2635	-3.52734	0	2	3	0	0	-1.8185	5.5934	7.4119	49.6942	172.872	123.601	0.2422	0.0924	-4.6656	2
AK296304	11749495_a_at	9962	SLC23A2	NM_005116	34454114	0.0014	0.1344	-3.52609	0	2	3	0	0	-1.818	4.5847	6.4027	24.0464	85.3063	60.8023	0.0175	0.0501	-11.3977	3
AY214325	11747933_a_at	93100	NAPRT1	NM_145201	34452552	0.0323	0.2444	-3.52237	0	2	3	0	0	-1.8165	7.5482	9.3646	192.311	697.704	495.547	0.2278	0.3483	-3.7878	3
AB307696	11752826_a_at	6097	RORC	NM_001001523	34457445	0.0053	0.1708	-3.52113	0	2	3	0	0	-1.8161	4.5931	6.4092	24.1419	85.6556	61.0501	0.0019	0.0502	-13.6526	2
NM_024554	11722327_at	79605	PGBD5	NM_001258311	34321838	0.0301	0.2396	-3.51865	0	2	3	0	0	-1.815	5.9877	7.8028	63.5083	234.75	166.254	0.0066	0.3017	-5.632	2
BC039871	11723008_s_at	9236	CCPG1	NM_001204450	34328411	0.0049	0.1695	-3.51741	0	2	3	0	0	-1.8144	7.3429	9.1572	162.644	584.754	415.91	0.0157	0.1512	-7.5165	3
AF154121	11734733_a_at	64849	SLC13A3	NM_001011554	34412636	0.0056	0.1727	-3.51247	0	2	3	0	0	-1.8125	4.9992	6.8117	32.0511	115.345	82.0274	0.0177	0.1652	-7.1688	3
AK292588	11730652_a_at	94121	SYTL4	NM_001129896	34388061	0.0237	0.2273	-3.51124	0	2	3	0	0	-1.8121	3.6633	5.4754	12.6694	46.1869	32.7799	0.0001	0.2419	-6.3796	2
NM_197958	11727773_at	55323	LARP6	NM_018357	34368676	0.0127	0.1973	-3.51	0	2	3	0	0	-1.8112	5.7567	7.5679	54.4281	191.095	136.428	0.0554	0.0442	-8.7923	2
BC017673	11721660_s_at	8543	LMO4	NM_006769	34314063	0.0003	0.0989	-3.50508	0	2	3	0	0	-1.8092	6.8315	8.6407	113.985	400.084	285.645	0.007	0.0151	-19.6071	3
AK303758	11750047_a_at	3263	HPX	NM_000613	34454666	0.0082	0.1871	-3.50508	0	2	3	0	0	-1.8094	11.8441	13.6535	3678.02	13038.3	9294.16	0.0033	0.0765	-10.9801	2
BQ220049	11726996_at	65018	PINK1	NM_032409	34360660	0.0161	0.2068	-3.50385	0	2	3	0	0	-1.809	7.7073	9.5163	210.67	739.377	527.894	0.0668	0.0614	-7.7926	2
AK027249	11755460_x_at	825	CAPN3	NM_000070	34460079	0.0159	0.2065	-3.50263	0	2	3	0	0	-1.8087	7.0103	8.8189	129.771	474.926	336.864	0.0554	0.3185	-4.9435	3
BC077730	11733629_a_at	149175	MANEAL	NM_001031740	34408032	0.005	0.1695	-3.50018	0	2	3	0	0	-1.8076	4.9264	6.734	30.5764	108.22	77.1628	0.0459	0.1082	-7.439	3
BE504033	11757869_s_at	11214	AKAP13	NM_006738	34462488	0.0362	0.2535	-3.50018	0	2	3	0	0	-1.8073	6.4674	8.2747	88.5661	328.732	232.666	0.0075	0.3642	-5.109	2
AFFX-ThrX-5	AFFX-ThrX-5_at			AFFX-ThrX-5	34469086	0.0112	0.1943	-3.49895	0	2	3	0	0	-1.8068	6.1558	7.9626	72.0886	256.089	182.489	0.0919	0.1737	-5.6061	3
AFFX-r2-Bs-thr-5	AFFX-r2-Bs-thr-5_s_at			AFFX-r2-Bs-thr-5	34469057	0.0259	0.2313	-3.4965	0	2	3	0	0	-1.8057	6.7083	8.5139	104.666	380.049	269.896	0.008	0.2515	-6.0914	2
BC009835	11719005_a_at	56172	ANKH	NM_054027	34277616	0.0227	0.2253	-3.48189	0	2	3	0	0	-1.8001	5.0348	6.8349	33.2571	115.01	82.3087	0.1206	0.048	-6.5165	2
NM_022359	11735291_s_at	653513	LOC653513 /// LOC728802 /// PDE4DIP	NM_001002810	34414905	0.0275	0.2341	-3.47584	0	2	3	0	0	-1.7975	3.5429	5.3404	11.748	44.0249	31.1142	0.066	0.4979	-4.0298	3
BQ774211	11739600_s_at	10157	AASS	NM_005763	34437993	0.0227	0.2251	-3.47343	0	2	3	0	0	-1.7962	8.913	10.7091	482.123	1731.22	1231.58	0.0016	0.2246	-6.5297	2
AK130054	11755900_a_at	2131	EXT1	NM_000127	34460519	0.0254	0.2305	-3.47343	0	2	3	0	0	-1.7962	7.7879	9.5841	221.053	796.897	566.559	0.002	0.2528	-6.1507	2
AK303758	11761784_at	3263	HPX	NM_000613	34466403	0.028	0.2355	-3.46861	0	2	3	0	0	-1.7942	4.9673	6.7615	31.2879	113.101	80.3756	0.0013	0.2804	-5.8488	2
BE794289	11721649_a_at	54865	GPATCH4	NM_015590	34314052	0.0317	0.2431	-3.46741	0	2	3	0	0	-1.7937	5.3891	7.1828	42.5986	147.915	105.789	0.1374	0.1154	-5.4794	2
AK128275	11721384_at	55102	ATG2B	NM_018036	34311441	0.0317	0.243	-3.4638	0	2	3	0	0	-1.7923	6.3354	8.1278	81.8275	304.07	215.173	0.1106	0.4961	-3.8156	3
NM_177476	11732861_a_at	66004	LYNX1	NM_023946	34402264	0.0018	0.1445	-3.46141	0	2	3	0	0	-1.7914	6.6984	8.4898	104.095	362.881	259.367	0.0196	0.0578	-10.508	3
L40636	11727656_s_at	2047	EPHB1	NM_004441	34367996	0.0246	0.2291	-3.46141	0	2	3	0	0	-1.7911	5.0402	6.8313	33.3803	120.94	85.9162	0.1202	0.3649	-4.2016	3
BE789464	11754383_s_at	81577	GFOD2	NM_001243650	34459002	0.0459	0.2677	-3.46141	0	2	3	0	0	-1.7912	6.1453	7.9365	70.9192	264.37	186.989	0.0162	0.4504	-4.5032	2
BC001288	11728701_a_at	1604	CD55	NM_000574	34374104	0.0363	0.2535	-3.46021	0	2	3	0	0	-1.7908	7.0867	8.8775	136.143	497.853	353.169	0.0134	0.3489	-5.1063	2
BI085718	11756301_x_at	7264	TSTA3	NM_003313	34460920	0.0104	0.1925	-3.45781	0	2	3	0	0	-1.7897	7.7686	9.5583	219.219	758.313	542.675	0.0442	0.0355	-9.7157	2
NM_003897	11720062_s_at	8870	IER3	NM_003897	34292965	0.0143	0.2012	-3.45662	0	2	3	0	0	-1.7895	7.2284	9.0179	151.759	537.186	383.015	0.1001	0.2149	-5.1299	3
BQ448638	11732367_a_at	2259	FGF14	NM_004115	34398730	0.0061	0.1761	-3.44947	0	2	3	0	0	-1.7866	2.9329	4.7195	7.6526	27.1157	19.3305	0.0174	0.1729	-6.9354	3
NM_000821	11729246_x_at	2677	GGCX	NM_000821	34377649	0.01	0.191	-3.4459	0	2	3	0	0	-1.7849	8.1487	9.9336	285.704	1009.14	719.767	0.056	0.197	-5.8333	3
NM_001976	11733085_a_at	2027	ENO3	NM_001193503	34403988	0.0377	0.2554	-3.44471	0	2	3	0	0	-1.7844	7.0935	8.878	136.946	497.464	353.257	0.0226	0.3477	-5.0031	2
BF433689	11730890_at	221078	NSUN6	NM_182543	34389042	0.0051	0.1695	-3.44234	0	2	3	0	0	-1.7835	9.0152	10.7987	519.124	1817.5	1298.15	0.0274	0.1321	-7.4225	3
AK294113	11762875_a_at	6124	RPL4	NM_000968	34467494	0.0059	0.1757	-3.44234	0	2	3	0	0	-1.7835	4.5854	6.3689	24.0614	84.9588	60.5998	0.0189	0.165	-7.0252	3
AK293162	11720332_a_at	8884	SLC5A6	NM_021095	34295960	0.049	0.2727	-3.44234	0	2	3	0	0	-1.7836	7.5641	9.3477	189.307	706.835	499.824	0.003	0.5	-4.3492	2
NM_004035	11726322_at	51	ACOX1	NM_001185039	34353725	0.0468	0.269	-3.43997	0	2	3	0	0	-1.7823	8.2331	10.0154	301.735	1103.46	782.77	0.0236	0.4445	-4.4565	2
AK299488	11751689_a_at	10020	GNE	NM_001128227	34456308	0.0148	0.2035	-3.43761	0	2	3	0	0	-1.7815	3.8494	5.6309	14.4144	50.6787	36.173	0.0001	0.1444	-8.1163	2
BC010358	11725162_a_at	51302	CYP39A1	NM_016593	34343565	0.0269	0.2332	-3.43761	0	2	3	0	0	-1.7814	4.8397	6.6211	28.9387	105.192	74.6907	0.0881	0.4448	-4.0621	3
g78711800	11715308_s_at	51085	MLXIPL	NM_032951	34164211	0.0181	0.2144	-3.43643	0	2	3	0	0	-1.781	9.23	11.011	600.803	2123.1	1514.18	0.0045	0.17	-7.338	2
NM_012213	11721028_at	23417	MLYCD	NM_012213	34305392	0.0186	0.2155	-3.43053	0	2	3	0	0	-1.7784	7.7541	9.5325	218.726	771.274	550.255	0.1094	0.2721	-4.6643	3
NM_024660	11726464_a_at	79713	IGFLR1	NM_024660	34354867	0.0189	0.216	-3.43053	0	2	3	0	0	-1.7784	8.2963	10.0747	314.815	1107.51	790.432	0.0121	0.1667	-7.1626	2
NM_175709	11717993_at	23492	CBX7	NM_175709	34260396	0.0059	0.1757	-3.42818	0	2	3	0	0	-1.7775	6.0783	7.8558	67.5836	233.679	167.241	0.0017	0.0541	-12.9256	2
AK296142	11751096_a_at	29887	SNX10	NM_001199835	34455715	0.0001	0.08	-3.427	0	2	3	0	0	-1.777	5.574	7.3509	47.6537	163.476	117.147	0.0032	0.0088	-26.4586	3
AK292436	11736706_a_at	11234	HPS5	NM_007216	34422109	0.0151	0.2035	-3.427	0	2	3	0	0	-1.777	6.4978	8.2748	90.3956	317.057	226.392	0.0023	0.1425	-8.0533	2
NM_003970	11725136_a_at	9172	MYOM2	NM_003970	34343346	0.0327	0.2456	-3.41997	0	2	3	0	0	-1.7739	5.955	7.7289	62.0511	224.015	159.229	0.002	0.322	-5.3891	2
BC030153	11716416_at	712	C1QA	NM_015991	34211288	0.025	0.2298	-3.4188	0	2	3	0	0	-1.7736	6.2439	8.0175	75.9425	267.801	191.058	0.0169	0.2202	-6.1991	2
BC144149	11749477_a_at	80267	EDEM3	NM_025191	34454096	0.0254	0.2305	-3.41763	0	2	3	0	0	-1.773	3.8584	5.6314	14.5059	51.6892	36.8159	0.001	0.2478	-6.1505	2
AK290907	11749852_s_at	2353	FOS	NM_005252	34454471	0.0298	0.2386	-3.41763	0	2	3	0	0	-1.7732	9.7886	11.5618	884.442	3157.04	2248	0.0003	0.294	-5.6598	2
AK290705	11717376_a_at	114789	SLC25A25	NM_001006641	34242779	0.0493	0.2731	-3.41763	0	2	3	0	0	-1.773	5.6511	7.4241	50.3252	185.41	131.376	0.0122	0.4838	-4.334	2
AK289854	11729208_x_at	5781	PTPN11	NM_002834	34377111	0.0087	0.1886	-3.41297	0	2	3	0	0	-1.771	4.9258	6.6968	30.48	107.282	76.5613	0.023	0.2156	-6.1347	3
NM_001441	11719855_a_at	2166	FAAH	NM_001441	34290258	0.0071	0.1815	-3.4118	0	2	3	0	0	-1.7706	6.0632	7.8338	67.1577	234.429	167.52	0.0364	0.1628	-6.5779	3
NM_032487	11730502_at	84517	ACTRT3	NM_032487	34387371	0.0348	0.2498	-3.39559	0	2	3	0	0	-1.7637	3.4416	5.2054	11.1461	39.0138	27.8667	0.2143	0.3685	-3.6776	3
NM_152374	11718801_a_at	127703	C1orf216	NM_152374	34275204	0.0204	0.2185	-3.39443	0	2	3	0	0	-1.7631	4.5037	6.2668	22.967	77.5226	55.7004	0.1029	0.0422	-6.8876	2
AK002163	11744069_at	55341	LSG1	NM_018385	34448688	0.0047	0.1695	-3.39328	0	2	3	0	0	-1.7626	6.2638	8.0264	77.2437	264.839	189.801	0.0433	0.0951	-7.63	3
U09196	11754788_x_at	57804	POLD4	NM_001256870	34459407	0.0017	0.1433	-3.39098	0	2	3	0	0	-1.7617	8.2313	9.993	300.526	1021.69	733.227	0.0002	0.016	-23.8754	2
BX649081	11755618_a_at	8659	ALDH4A1	NM_001161504	34460237	0.0139	0.2006	-3.38868	0	2	3	0	0	-1.7607	9.7682	11.5289	878.339	2974.59	2136.09	0.0603	0.0413	-8.4049	2
BG183516	11743405_a_at	201895	C4orf34	NM_174921	34448024	0.0027	0.153	-3.38753	0	2	3	0	0	-1.7601	8.6271	10.3872	396.83	1352.84	970.435	0.0305	0.0622	-9.2744	3
NM_006187	11723699_s_at	4940	OAS3	NM_006187	34334472	0.0215	0.2218	-3.38753	0	2	3	0	0	-1.7602	4.3552	6.1153	20.7777	72.666	51.9107	0.1265	0.2863	-4.4185	3
AK303768	11739129_at	3827	KNG1	NM_000893	34436532	0.027	0.2335	-3.38409	0	2	3	0	0	-1.7589	8.0189	9.7778	262.51	893.722	641.237	0.1005	0.1104	-5.9608	2
NM_138732	11735437_a_at	9379	NRXN2	NM_015080	34415340	0.0221	0.2239	-3.37952	0	2	3	0	0	-1.7569	4.4244	6.1813	21.5082	74.9352	53.5644	0.0139	0.1911	-6.6097	2
BC104795	11723744_a_at	284111	SLC13A5	NM_001143838	34334839	0.0009	0.1154	-3.37496	0	2	3	0	0	-1.755	7.7979	9.5528	222.542	751.984	540.207	0.0004	0.0074	-33.9768	2
NM_014689	11723863_a_at	55619	DOCK10	NM_014689	34335723	0.0355	0.252	-3.37382	0	2	3	0	0	-1.7542	3.0263	4.7805	8.2998	28.0051	20.123	0.1557	0.1129	-5.1625	2
NM_001113756	11722449_x_at	1890	TYMP	NM_001113755	34323508	0.0148	0.2035	-3.37154	0	2	3	0	0	-1.7533	6.8417	8.595	115.469	390.208	280.312	0.0561	0.0558	-8.1169	2
AK295960	11762228_at	91614	DEPDC7	NM_001077242	34466847	0.0092	0.1901	-3.36927	0	2	3	0	0	-1.7524	3.0222	4.7745	8.126	27.743	19.8962	0.0022	0.0825	-10.3613	2
BC117180	11735295_a_at	120892	LRRK2	NM_198578	34414911	0.0283	0.2361	-3.36927	0	2	3	0	0	-1.7523	3.3656	5.1179	10.423	37.4204	26.6214	0.093	0.4415	-3.9818	3
AK291728	11734869_a_at	65220	NADK	NM_001198993	34412772	0.0004	0.105	-3.367	0	2	3	0	0	-1.7515	6.4823	8.2337	89.4631	302.178	217.092	0.0056	0.0235	-16.9867	3
NM_017458	11716135_a_at	9961	MVP	NM_005115	34197538	0.0044	0.1692	-3.367	0	2	3	0	0	-1.7514	6.7071	8.4585	104.924	357.288	256.342	0.035	0.0985	-7.8067	3
BC002702	11739956_s_at	10166	SLC25A15	NM_014252	34438859	0.0467	0.2687	-3.36247	0	2	3	0	0	-1.7496	7.5558	9.3054	188.964	676.186	481.298	0.0354	0.4077	-4.4641	2
AB040883	11723092_at	57600	FNIP2	NM_020840	34328995	0.0169	0.2112	-3.35909	0	2	3	0	0	-1.7482	7.5925	9.3407	193.296	663.692	475.534	0.0125	0.1401	-7.5978	2
NM_006000	11716459_at	7277	TUBA4A	NM_006000	34212362	0.0404	0.2594	-3.35909	0	2	3	0	0	-1.7481	7.9336	9.6817	248.97	842.698	605.207	0.1521	0.1657	-4.8248	2
NM_015265	11728906_s_at	23314	SATB2	NM_001172509	34375104	0.0364	0.2538	-3.35683	0	2	3	0	0	-1.7473	4.8719	6.6193	30.1317	103.4	74.0927	0.2404	0.3408	-3.6135	3
BM129310	11757721_s_at	64651	CSRNP1	NM_033027	34462340	0.0185	0.2155	-3.35233	0	2	3	0	0	-1.745	8.0052	9.7503	257.016	885.213	633.934	0.0027	0.1701	-7.242	2
AI990291	11757612_a_at	80150	ASRGL1	NM_001083926	34462231	0.0309	0.2415	-3.35233	0	2	3	0	0	-1.7449	6.3662	8.1111	82.5065	288.884	206.333	0.0013	0.2944	-5.5518	2
BC144606	11756070_s_at	644314	MT1IP	NM_175621	34460689	0.05	0.2741	-3.35121	0	2	3	0	0	-1.7446	6.1267	7.8713	70.5626	265.809	187.71	0.0818	0.7788	-3.1827	3
NM_003313	11716876_a_at	7264	TSTA3	NM_003313	34227134	0.0054	0.1708	-3.33556	0	2	3	0	0	-1.738	8.1193	9.8573	278.091	935.013	672.244	0.0004	0.0487	-13.5507	2
AK296121	11762787_x_at	6189	RPS3A /// SNORD73A	NM_001006	34467406	0.0071	0.1807	-3.32779	0	2	3	0	0	-1.7348	5.0703	6.805	33.6892	114.763	82.3336	0.0229	0.1727	-6.6039	3
NM_001024946	11740232_x_at	435	ASL	NM_000048	34440635	0.0101	0.191	-3.32557	0	2	3	0	0	-1.7337	9.7075	11.4413	844.481	2841.04	2042.42	0.0833	0.1412	-5.8208	3
AK291326	11734658_s_at	2353	FOS	NM_005252	34412529	0.0395	0.258	-3.32557	0	2	3	0	0	-1.7336	10.1815	11.9151	1161.38	4080.51	2912.85	0.0006	0.378	-4.8786	2
BC000878	11742823_a_at	51110	LACTB2	NM_016027	34447442	0.0187	0.2156	-3.31236	0	2	3	0	0	-1.7277	6.9838	8.7115	127.326	443.987	317.323	0.0496	0.3381	-4.6596	3
AK291898	11736282_a_at	10611	PDLIM5	NM_001011513	34420377	0.003	0.1555	-3.31016	0	2	3	0	0	-1.727	6.352	8.079	81.8794	274.021	197.164	0.0199	0.0822	-8.9347	3
AK301839	11749250_a_at	84217	ZMYND12	NM_001146192	34453869	0.0425	0.2629	-3.30797	0	2	3	0	0	-1.726	3.8963	5.6223	14.9357	49.2779	35.541	0.0251	0.0023	-14.9488	1
AF208291	11719405_a_at	28996	HIPK2	NM_001113239	34283769	0.0454	0.2672	-3.30797	0	2	3	0	0	-1.7258	7.2978	9.0236	157.424	555.078	396.016	0.004	0.429	-4.5325	2
AF087878	11751769_a_at	100287413	GLYATL1 /// LOC100287413	NM_001220494	34456388	0.0383	0.2559	-3.30688	0	2	3	0	0	-1.7254	7.7147	9.4401	215.865	738.929	529.703	0.2289	0.3678	-3.5437	3
BU624327	11763995_at			BU624327	34468614	0.0484	0.2714	-3.30688	0	2	3	0	0	-1.7253	5.8052	7.5304	55.958	197.594	140.939	0.0063	0.4559	-4.3801	2
AFFX-LysX-3	AFFX-LysX-3_at			AFFX-LysX-3	34469038	0.0329	0.246	-3.3036	0	2	3	0	0	-1.7243	6.5939	8.3182	96.8485	333.475	238.825	0.0214	0.2761	-5.3786	2
AK290978	11725999_s_at	355	FAS	NM_000043	34351003	0.0377	0.2554	-3.30033	0	2	3	0	0	-1.7228	4.2987	6.0215	19.6903	68.72	49.1081	0.0041	0.3496	-5.0026	2
BC034914	11747376_s_at	9236	CCPG1	NM_001204450	34451995	0.0114	0.1947	-3.29924	0	2	3	0	0	-1.7221	7.1604	8.8825	143.518	490.337	351.61	0.027	0.2451	-5.5821	3
NM_001001132	11722552_x_at	6453	ITSN1	NM_001001132	34324455	0.0436	0.2645	-3.29707	0	2	3	0	0	-1.7211	8.0534	9.7744	266.319	934.861	667.444	0.021	0.3831	-4.6296	2
AK289471	11747633_a_at	27165	GLS2	NM_013267	34452252	0.0025	0.1526	-3.29381	0	2	3	0	0	-1.7199	4.055	5.7749	16.6566	55.3994	39.9023	0.0177	0.0722	-9.481	3
AY203959	11730193_at	23541	SEC14L2	NM_001204204	34386067	0.0116	0.1951	-3.29381	0	2	3	0	0	-1.7195	5.8011	7.5207	55.8119	186.347	134.133	0.0079	0.0928	-9.2066	2
NM_000716	11729899_a_at	725	C4BPB	NM_000716	34383959	0.0131	0.1982	-3.29164	0	2	3	0	0	-1.7187	10.856	12.5747	1854.87	6211.04	4468.57	0.0064	0.109	-8.6453	2
M90360	11722595_a_at	11214	AKAP13	NM_006738	34324791	0.0246	0.2292	-3.29056	0	2	3	0	0	-1.7185	8.6108	10.3293	396.923	1356.46	972.646	0.1269	0.3122	-4.1989	3
CA442724	11719826_x_at	51776	ZAK	NM_016653	34290142	0.0288	0.2367	-3.28299	0	2	3	0	0	-1.7149	5.0348	6.7496	33.0456	115.59	82.5721	0.0673	0.4619	-3.9593	3
NM_001100607	11735746_x_at	51156	SERPINA10	NM_001100607	34417238	0.0137	0.2003	-3.27976	0	2	3	0	0	-1.7136	9.7325	11.4461	850.702	2846.31	2048.07	0.0002	0.1232	-8.4452	2
NM_173557	11732768_at	220441	RNF152	NM_173557	34401671	0.0489	0.2726	-3.27976	0	2	3	0	0	-1.7135	6.2811	7.9946	80.0966	276.881	198.167	0.2481	0.4826	-3.2102	3
NM_005252	11734659_a_at	2353	FOS	NM_005252	34412530	0.0231	0.226	-3.27869	0	2	3	0	0	-1.7132	10.6444	12.3576	1600.73	5417.79	3890.97	0.0008	0.2094	-6.4664	2
CA415452	11739000_a_at	54407	SLC38A2	NM_018976	34435864	0.0074	0.1825	-3.27225	0	2	3	0	0	-1.7102	10.2417	11.9519	1219.79	4035.7	2909.33	0.0617	0.115	-6.5017	3
NM_017913	11722606_s_at	55664	CDC37L1	NM_017913	34325009	0.0064	0.1777	-3.26797	0	2	3	0	0	-1.7085	8.0403	9.7488	264.93	875.82	631.464	0.0531	0.1075	-6.8401	3
BC014482	11720756_at	6774	STAT3	NM_003150	34300659	0.0016	0.1411	-3.26691	0	2	3	0	0	-1.7079	9.5702	11.2781	761.022	2507.28	1808.78	0.0095	0.0582	-10.9923	3
NM_020840	11723091_s_at	57600	FNIP2	NM_020840	34328994	0.01	0.191	-3.26691	0	2	3	0	0	-1.7081	7.8022	9.5103	223.216	739.769	533.148	0.0006	0.0881	-9.9187	2
AK304725	11752792_a_at	6867	TACC1	NM_001122824	34457411	0.0308	0.2412	-3.26052	0	2	3	0	0	-1.705	6.4804	8.1854	89.3139	303.27	217.687	0.0025	0.2775	-5.5687	2
AFFX-r2-Bs-lys-5	AFFX-r2-Bs-lys-5_at			AFFX-r2-Bs-lys-5	34469051	0.0046	0.1695	-3.25839	0	2	3	0	0	-1.7042	5.5411	7.2453	46.652	154.789	111.534	0.0161	0.1239	-7.6734	3
AFFX-ThrX-M	AFFX-ThrX-M_at			AFFX-ThrX-M	34469087	0.0259	0.2314	-3.25415	0	2	3	0	0	-1.7021	7.0224	8.7245	130.085	438.485	315.125	0.0055	0.2264	-6.0865	2
BX391869	11728693_s_at	728802	LOC728802 /// PDE4DIP	NM_001002810	34374096	0.0242	0.2281	-3.25309	0	2	3	0	0	-1.7017	6.0754	7.7771	67.4755	227.248	163.339	0.0053	0.2104	-6.3079	2
NM_015642	11736745_a_at	26137	ZBTB20	NM_001164342	34422648	0.0214	0.2217	-3.2457	0	2	3	0	0	-1.6986	8.3637	10.0622	329.684	1098.77	791.136	0.0074	0.1803	-6.7249	2
NM_007030	11728893_at	11076	TPPP	NM_007030	34375049	0.0361	0.2533	-3.24359	0	2	3	0	0	-1.6977	5.2253	6.9229	37.5035	126.837	91.1037	0.0214	0.298	-5.1183	2
NM_001001852	11716071_s_at	415116	PIM3	NM_001001852	34194474	0.0031	0.1573	-3.24044	0	2	3	0	0	-1.696	8.6602	10.3562	406.289	1323.11	956.381	0.0356	0.0578	-8.805	3
U36501	11759663_x_at	6672	SP100	NM_001080391	34464282	0.0291	0.2371	-3.23939	0	2	3	0	0	-1.6956	3.9576	5.6532	15.5377	52.5973	37.7734	0.0006	0.2615	-5.7328	2
BF438302	11717328_at	687	KLF9	NM_001206	34241026	0.0163	0.2079	-3.23834	0	2	3	0	0	-1.6951	4.909	6.6041	30.3111	97.7999	70.8044	0.0738	0.0329	-7.746	2
AFFX-PheX-M	AFFX-PheX-M_at			AFFX-PheX-M	34469046	0.0206	0.2188	-3.23729	0	2	3	0	0	-1.695	6.3664	8.0614	82.6204	274.119	197.52	0.0116	0.1654	-6.8673	2
AK301641	11760705_a_at	4720	NDUFS2	NM_001166159	34465324	0.0134	0.1998	-3.2352	0	2	3	0	0	-1.694	5.4318	7.1258	43.4243	140.593	101.726	0.0501	0.0428	-8.5426	2
AK293163	11744519_a_at	5427	POLE2	NM_001197330	34449138	0.02	0.218	-3.23311	0	2	3	0	0	-1.693	5.3296	7.0226	40.4465	137.008	98.3834	0.0483	0.3453	-4.537	3
NM_002665	11739529_x_at	285189	PLGLA /// PLGLB1 /// PLGLB2	NM_001032392	34437556	0.0006	0.1105	-3.22269	0	2	3	0	0	-1.6883	7.085	8.7733	135.929	439.065	317.811	0.0099	0.0214	-15.3583	3
AB208808	11745772_x_at	8764	TNFRSF14	NM_003820	34450391	0.0005	0.1082	-3.21543	0	2	3	0	0	-1.685	6.1255	7.8105	69.8531	225.496	163.239	0.0042	0.0273	-15.9181	3
AK295716	11720157_at	9615	GDA	NM_001242505	34294060	0.0094	0.1903	-3.21543	0	2	3	0	0	-1.6848	4.7421	6.4269	26.7621	87.1767	63.0108	0	0.0809	-10.2627	2
AK298434	11760132_at	123876	ACSM2A	NM_001010845	34464751	0.0054	0.1708	-3.2113	0	2	3	0	0	-1.683	3.9528	5.6358	15.5363	50.6428	36.6002	0.0275	0.1197	-7.2652	3
U36190	11747671_x_at	1397	CRIP2	NM_001312	34452290	0.0255	0.2305	-3.21027	0	2	3	0	0	-1.6826	4.8714	6.554	29.6555	94.893	68.798	0.1089	0.0618	-6.1411	2
NM_031481	11731029_a_at	83733	SLC25A18	NM_031481	34390309	0.0285	0.2365	-3.20718	0	2	3	0	0	-1.6812	9.2089	10.8901	601.199	1913.84	1388.79	0.1323	0.0543	-5.7927	2
NM_004614	11727557_s_at	7084	TK2	NM_001172643	34366425	0.0023	0.1509	-3.20513	0	2	3	0	0	-1.6803	6.0881	7.7684	68.2605	219.632	159.083	0.0281	0.0472	-9.7372	3
CA429672	11754521_a_at	10150	MBNL2	NM_144778	34459140	0.0181	0.2144	-3.20513	0	2	3	0	0	-1.6803	6.0065	7.6868	64.3243	211.296	152.507	0.0043	0.1515	-7.3228	2
AK297612	11748805_a_at	284111	SLC13A5	NM_001143838	34453424	0.0015	0.1344	-3.20205	0	2	3	0	0	-1.6789	8.1956	9.8744	293.327	939.461	681.008	0.0046	0.0054	-26.2322	2
AY998017	11745503_x_at	706	TSPO	NM_000714	34450122	0.0041	0.167	-3.20205	0	2	3	0	0	-1.6789	7.4	9.0789	169.249	550.001	397.7	0.0173	0.1058	-8.0114	3
AK292851	11743111_s_at	10135	NAMPT	NM_005746	34447730	0.0055	0.1722	-3.2	0	2	3	0	0	-1.678	9.6918	11.3698	832.097	2684.56	1943.57	0.0508	0.0872	-7.1898	3
NM_138720	11724021_at	3017	HIST1H2BD	NM_021063	34336387	0.0278	0.2349	-3.2	0	2	3	0	0	-1.6781	8.8991	10.5773	484.229	1614	1162.09	0.1184	0.3473	-4.0124	3
BC012131	11725152_at	112849	C14orf149	NM_144581	34343503	0.0296	0.238	-3.19898	0	2	3	0	0	-1.6776	5.4888	7.1664	45.2437	154.064	110.536	0.0627	0.4569	-3.9143	3
AK096594	11744054_a_at	57169	ZNFX1	NM_021035	34448673	0.0077	0.1848	-3.19693	0	2	3	0	0	-1.6768	4.4816	6.1585	22.4092	71.7458	52.0112	0.0253	0.028	-11.307	2
AK298419	11762826_at	5053	PAH	NM_000277	34467445	0.0102	0.1919	-3.19183	0	2	3	0	0	-1.6744	4.9105	6.5849	30.2339	96.3267	69.8896	0.0441	0.0212	-9.8154	2
NM_198205	11735098_a_at	6945	MLX	NM_170607	34414001	0.019	0.2163	-3.19183	0	2	3	0	0	-1.6743	4.4404	6.1147	21.7208	71.0688	51.3296	0.0032	0.1599	-7.146	2
BU621175	11728843_a_at	254427	C10orf47	NM_153256	34374746	0.0305	0.2408	-3.19081	0	2	3	0	0	-1.6738	8.4949	10.1687	360.776	1204.16	866.806	0.0002	0.2688	-5.5896	2
DB382350	11763449_a_at	26137	ZBTB20	NM_001164342	34468068	0.0044	0.1692	-3.18979	0	2	3	0	0	-1.6734	8.1825	9.8559	291.816	939.137	680.208	0.037	0.0828	-7.7915	3
BC001334	11745005_x_at	57804	POLD4	NM_001256870	34449624	0.0001	0.08	-3.18878	0	2	3	0	0	-1.6729	8.2126	9.8855	296.714	947.086	686.937	0.0017	0.0078	-28.3914	3
NM_014552	11727556_a_at	29841	GRHL1	NM_198182	34366421	0.0494	0.2733	-3.18878	0	2	3	0	0	-1.673	7.1069	8.7798	137.986	468.921	336.547	0.0088	0.4348	-4.3292	2
BF575514	11743110_at	10135	NAMPT	NM_005746	34447729	0.0289	0.2369	-3.18776	0	2	3	0	0	-1.6727	9.7615	11.4342	868.42	2880.7	2075.79	0.0043	0.2472	-5.7531	2
NM_017823	11720650_a_at	54935	DUSP23	NM_017823	34298917	0.0146	0.2022	-3.18573	0	2	3	0	0	-1.6714	8.9384	10.6098	493.308	1576.66	1143.32	0.0462	0.056	-8.1808	2
NM_006000	11716460_x_at	7277	TUBA4A	NM_006000	34212363	0.0186	0.2155	-3.18066	0	2	3	0	0	-1.6693	7.4638	9.1331	178.003	585.774	422.665	0.0691	0.2808	-4.6628	3
AFFX-ThrX-3	AFFX-ThrX-3_at			AFFX-ThrX-3	34469085	0.0122	0.1967	-3.17965	0	2	3	0	0	-1.6686	8.1685	9.8372	288.522	951.371	686.232	0.0231	0.2474	-5.4417	3
NM_022449	11731817_s_at	64284	RAB17	NM_022449	34395684	0.0365	0.2539	-3.17965	0	2	3	0	0	-1.6691	9.2516	10.9206	619.775	1974.02	1432.32	0.1395	0.1132	-5.091	2
CR620384	11758928_at	57486	NLN	NM_020726	34463547	0.016	0.2068	-3.17864	0	2	3	0	0	-1.6685	6.3201	7.9886	80.3464	265.492	191.434	0.0469	0.2733	-4.9303	3
BC022530	11733619_a_at	130399	ACVR1C	NM_001111031	34407940	0.0188	0.2157	-3.17763	0	2	3	0	0	-1.668	4.9785	6.6466	31.5434	102.779	74.2849	0.0043	0.155	-7.1906	2
NM_005763	11739601_at	10157	AASS	NM_005763	34437994	0.022	0.2231	-3.1746	0	2	3	0	0	-1.6665	9.3797	11.0462	666.784	2172	1569.91	0.008	0.1771	-6.6376	2
AA857096	11758139_s_at	6382	SDC1	NM_001006946	34462758	0.0001	0.0627	-3.17158	0	2	3	0	0	-1.6652	10.4756	12.1408	1423.96	4519.85	3281.5	0.0008	0.0057	-34.7877	3
BC112238	11726510_a_at	55512	SMPD3	NM_018667	34355388	0.0044	0.1694	-3.17158	0	2	3	0	0	-1.6653	3.8133	5.4786	14.1388	45.0418	32.6806	0.0479	0.0654	-7.7838	3
NM_017625	11723027_at	55600	ITLN1	NM_017625	34328430	0.0445	0.2656	-3.16957	0	2	3	0	0	-1.6644	4.2421	5.9066	19.3458	64.9529	46.7101	0.1849	0.4692	-3.3365	3
AK291599	11746596_a_at	65220	NADK	NM_001198993	34451215	0.0026	0.1526	-3.16857	0	2	3	0	0	-1.6638	8.0254	9.6892	260.858	826.443	600.209	0.01	0.0068	-19.499	2
BF852255	11758327_s_at	11177	BAZ1A	NM_013448	34462946	0.0184	0.2149	-3.16356	0	2	3	0	0	-1.6614	6.8103	8.4717	114.006	365.703	265.024	0.1314	0.1808	-4.681	3
NM_172200	11731039_s_at	3601	IL15RA	NM_001243539	34390325	0.0051	0.1695	-3.15557	0	2	3	0	0	-1.658	6.0661	7.7241	67.2343	215.086	155.946	0.029	0.1064	-7.4147	3
BC035037	11746456_x_at	151556	GPR155	NM_001033045	34451075	0.0017	0.1421	-3.15457	0	2	3	0	0	-1.6574	4.5292	6.1866	23.1143	73.4904	53.3399	0.0087	0.0577	-10.7952	3
NM_207332	11726365_a_at	157697	ERICH1	NM_207332	34353935	0.004	0.167	-3.14961	0	2	3	0	0	-1.6551	8.1863	9.8414	292.769	927.01	673.313	0.0425	0.0638	-8.0242	3
BC020755	11730277_at	6822	SULT2A1	NM_003167	34386212	0.0315	0.2428	-3.14465	0	2	3	0	0	-1.6528	9.8157	11.4685	903.083	2949.34	2130.84	0.0174	0.2446	-5.5025	2
AK290043	11749891_a_at	3131	HLF	NM_002126	34454510	0.0198	0.2172	-3.14169	0	2	3	0	0	-1.6513	4.2826	5.9339	19.5672	64.5688	46.5682	0.045	0.3263	-4.5583	3
AF009616	11752428_x_at	8837	CFLAR	NM_001127183	34457047	0.0063	0.1771	-3.1407	0	2	3	0	0	-1.6511	6.5861	8.2372	96.3674	302.442	220.012	0.0252	0.0141	-12.5441	2
AK294268	11751418_a_at	23550	PSD4	NM_012455	34456037	0.01	0.191	-3.13972	0	2	3	0	0	-1.6508	5.4136	7.0645	42.9985	136.534	99.1198	0.0728	0.1305	-5.8389	3
NM_021173	11719726_a_at	57804	POLD4	NM_001256870	34288087	0.0007	0.1116	-3.13873	0	2	3	0	0	-1.6502	8.7523	10.4025	431.231	1354.6	985.252	0.0001	0.0051	-39.1788	2
AF448510	11717554_at	80854	SETD7	NM_030648	34249457	0.0191	0.2163	-3.13676	0	2	3	0	0	-1.6494	3.5212	5.1706	11.4849	36.9672	26.7743	0.0028	0.1561	-7.1344	2
DB343053	11758384_s_at	113612	CYP2U1	NM_183075	34463003	0.0093	0.1901	-3.13283	0	2	3	0	0	-1.6477	4.6646	6.3122	25.3716	80.3524	58.3601	0.0033	0.0719	-10.2977	2
NM_014498	11736122_a_at	27333	GOLIM4	NM_014498	34419858	0.0164	0.2084	-3.13185	0	2	3	0	0	-1.6472	7.5281	9.1753	185.955	582.057	423.616	0.0622	0.0434	-7.7143	2
BC001023	11744374_x_at	100507709	HLA-DRB1 /// HLA-DRB3 /// HLA-DRB5 /// LOC100507709 /// LOC100507714	NM_001243965	34448993	0.0381	0.2559	-3.12793	0	2	3	0	0	-1.6451	5.698	7.3431	51.9182	170.481	123.056	0.0012	0.3262	-4.975	2
NM_152793	11718602_a_at	222166	C7orf41	NM_152793	34272371	0.0411	0.2605	-3.12305	0	2	3	0	0	-1.6428	4.1058	5.7486	17.5229	58.0714	41.852	0.1472	0.4616	-3.4446	3
BX640971	11725188_a_at	57211	GPR126	NM_001032394	34343897	0.0097	0.191	-3.11915	0	2	3	0	0	-1.6412	5.872	7.5131	58.8123	188.109	136.39	0.035	0.1799	-5.8963	3
AFFX-r2-Bs-phe-M	AFFX-r2-Bs-phe-M_at			AFFX-r2-Bs-phe-M	34469055	0.029	0.237	-3.11429	0	2	3	0	0	-1.6387	6.5968	8.2355	96.8081	312.447	226.191	0.0014	0.2425	-5.7394	2
AK303125	11749318_a_at	7264	TSTA3	NM_003313	34453937	0.0035	0.1623	-3.11236	0	2	3	0	0	-1.6382	7.597	9.2352	194.076	611.038	444.253	0.02	0.0835	-8.4219	3
AK303772	11762124_x_at	27165	GLS2	NM_013267	34466743	0.0367	0.2539	-3.11139	0	2	3	0	0	-1.6374	4.3755	6.0129	21.2208	68.4361	49.55	0.1854	0.3415	-3.6028	3
NM_000543	11717598_s_at	6609	SMPD1	NM_000543	34251001	0.0113	0.1947	-3.10945	0	2	3	0	0	-1.6367	8.2734	9.9101	310.532	997.23	722.551	0.03	0.2128	-5.5835	3
AK299213	11751264_a_at	4122	MAN2A2	NM_006122	34455883	0.0309	0.2415	-3.10849	0	2	3	0	0	-1.6361	5.2473	6.8834	38.5014	119.834	87.301	0.1134	0.0902	-5.5549	2
BQ014521	11743765_a_at	6238	RRBP1	NM_001042576	34448384	0.0051	0.1696	-3.10752	0	2	3	0	0	-1.6356	8.2742	9.9098	309.601	968.471	704.923	0.0001	0.0414	-13.9014	2
AFFX-r2-Bs-thr-M	AFFX-r2-Bs-thr-M_s_at			AFFX-r2-Bs-thr-M	34469058	0.0269	0.2333	-3.10752	0	2	3	0	0	-1.6358	7.9982	9.634	255.726	823.584	596.441	0.0017	0.2228	-5.9687	2
BQ019013	11739882_a_at	169792	GLIS3	NM_001042413	34438785	0.0259	0.2313	-3.10463	0	2	3	0	0	-1.6345	4.5108	6.1453	22.9182	75.5655	54.5066	0.0441	0.4057	-4.1217	3
AI858069	11756323_x_at	2161	F12	NM_000505	34460942	0.0145	0.2013	-3.09693	0	2	3	0	0	-1.6306	10.5176	12.1482	1475.47	4566.16	3329.89	0.0543	0.0364	-8.2237	2
BG287742	11715510_s_at	80762	NDFIP1	NM_030571	34174913	0.0442	0.2654	-3.09119	0	2	3	0	0	-1.6283	6.2967	7.925	80.3996	246.561	180.096	0.1883	0.0937	-4.5989	2
NM_001100607	11735745_a_at	51156	SERPINA10	NM_001100607	34417236	0.0051	0.1695	-3.09023	0	2	3	0	0	-1.6276	9.7804	11.408	882.735	2760.58	2009.44	0.0312	0.0982	-7.4033	3
M57466	11758771_at	3115	HLA-DPB1	NM_002121	34463390	0.0001	0.0806	-3.08928	0	2	3	0	0	-1.6274	7.961	9.5885	249.179	770.003	561.673	0	0.0011	-84.8741	2
NM_183234	11742071_x_at	5873	RAB27A	NM_004580	34446690	0.0124	0.197	-3.08737	0	2	3	0	0	-1.6264	6.9366	8.5629	123.427	389.553	283.103	0.0635	0.1766	-5.4038	3
AB188491	11743412_at	220213	OTUD1	NM_001145373	34448031	0.0365	0.2538	-3.08356	0	2	3	0	0	-1.6244	6.9487	8.573	124.508	412.055	297.036	0.0661	0.5077	-3.6116	3
DQ284438	11753898_x_at	100507718	HLA-DQA1 /// LOC100507718 /// LOC100509457	NM_002122	34458517	0.0324	0.2447	-3.07977	0	2	3	0	0	-1.6227	5.0852	6.7079	33.9491	108.831	78.8783	0.0008	0.2678	-5.4194	2
NM_030648	11717555_at	80854	SETD7	NM_030648	34249458	0.0258	0.2313	-3.07787	0	2	3	0	0	-1.6218	8.3858	10.0077	337.928	1042.88	760.899	0.0852	0.0842	-6.1002	2
CR598674	11756512_a_at	23051	ZHX3	NM_015035	34461131	0.0309	0.2414	-3.07409	0	2	3	0	0	-1.6204	5.5969	7.2173	48.4374	154.44	112.039	0.0064	0.2452	-5.5606	2
BG184619	11757533_x_at	5359	PLSCR1	NM_021105	34462152	0.0416	0.2615	-3.06937	0	2	3	0	0	-1.6177	8.0681	9.6858	270.481	906.468	652.073	0.0653	0.5696	-3.4294	3
NM_001066	11718807_at	7133	TNFRSF1B	NM_001066	34275210	0.0285	0.2364	-3.06748	0	2	3	0	0	-1.6172	4.8183	6.4355	28.5366	87.8318	64.1137	0.0951	0.0908	-5.7975	2
AW118587	11758473_s_at	6935	ZEB1	NM_001128128	34463092	0.0215	0.2218	-3.0656	0	2	3	0	0	-1.6161	5.4327	7.0487	43.5428	133.967	97.7974	0.0677	0.0722	-6.7151	2
BE741378	11723796_a_at	51460	SFMBT1	NM_001005158	34335199	0.0117	0.1951	-3.06091	0	2	3	0	0	-1.6138	5.5112	7.125	45.6196	141.529	103.165	0.0019	0.09	-9.1689	2
AK296840	11750742_a_at	79132	DHX58	NM_024119	34455361	0.0161	0.2068	-3.05998	0	2	3	0	0	-1.6135	4.1515	5.765	17.8732	56.7028	41.1709	0.0473	0.2513	-4.9224	3
BG183516	11743406_x_at	201895	C4orf34	NM_174921	34448025	0.0027	0.1537	-3.05904	0	2	3	0	0	-1.6129	9.3781	10.991	666.867	2056.71	1500.77	0.0182	0.0649	-9.2005	3
AK294775	11749644_s_at	6935	ZEB1	NM_001128128	34454263	0.0107	0.1931	-3.05904	0	2	3	0	0	-1.6133	5.055	6.6683	33.4397	104.323	75.9698	0.0491	0.1672	-5.694	3
CR457157	11728805_a_at	23705	CADM1	NM_001098517	34374708	0.0188	0.2157	-3.0581	0	2	3	0	0	-1.6128	6.8965	8.5094	120.181	366.808	268.157	0.0725	0.0421	-7.1911	2
NM_014015	11724719_s_at	28955	DEXI	NM_014015	34341122	0.0124	0.197	-3.05157	0	2	3	0	0	-1.6096	8.2699	9.8796	310.282	973.692	708.328	0.0433	0.2002	-5.4138	3
AFFX-r2-Bs-thr-3	AFFX-r2-Bs-thr-3_s_at			AFFX-r2-Bs-thr-3	34469056	0.0384	0.256	-3.04229	0	2	3	0	0	-1.6052	8.5638	10.169	379.257	1204.54	874.426	0.0187	0.2866	-4.9562	2
EL952057	11719338_s_at	9962	SLC23A2	NM_005116	34282606	0.0242	0.2281	-3.03951	0	2	3	0	0	-1.604	5.42	7.0239	42.8208	134.404	97.7706	0.0015	0.1919	-6.305	2
NM_021243	11721297_at	58527	ABRACL	NM_021243	34310663	0.0483	0.2712	-3.03951	0	2	3	0	0	-1.6037	7.5781	9.1818	191.312	619.619	448.296	0.0098	0.3867	-4.3839	2
AW055028	11764010_a_at	7112	TMPO	NM_001032283	34468629	0.0038	0.1645	-3.03582	0	2	3	0	0	-1.6019	4.7602	6.3621	27.1999	83.1386	60.7631	0.031	0.0688	-8.1723	3
AY168775	11745138_s_at	100132967	FAM223A	NR_027401	34449757	0.0192	0.2168	-3.03582	0	2	3	0	0	-1.602	3.8281	5.4301	14.2037	44.1531	32.1733	0.0003	0.1517	-7.113	2
AK300645	11749885_a_at	35	ACADS	NM_000017	34454504	0.0368	0.2539	-3.0349	0	2	3	0	0	-1.6016	7.2346	8.8362	151.706	498.093	359.538	0.0611	0.5026	-3.5988	3
NM_021625	11722968_a_at	59341	TRPV4	NM_001177428	34327871	0.0252	0.2302	-3.02297	0	2	3	0	0	-1.5958	4.4781	6.0738	22.6596	69.9698	51.0457	0.1391	0.232	-4.1636	3
AK131269	11736369_at	154141	MBOAT1	NM_001080480	34420772	0.0068	0.179	-3.01659	0	2	3	0	0	-1.5929	4.6932	6.2861	25.8763	78.669	57.5519	0.0023	0.049	-12.0485	2
NM_000263	11717852_at	4669	NAGLU	NM_000263	34258090	0.0019	0.147	-3.01205	0	2	3	0	0	-1.5908	7.8831	9.4739	236.731	715.266	523.852	0.0232	0.0355	-10.3953	3
NM_021229	11717803_a_at	59277	NTN4	NM_021229	34257004	0.0198	0.2172	-3.00842	0	2	3	0	0	-1.5889	4.319	5.9079	20.1017	62.8847	45.7715	0.0593	0.2759	-4.556	3
AK297253	11753145_a_at	9962	SLC23A2	NM_005116	34457764	0.0171	0.2117	-3.00752	0	2	3	0	0	-1.5886	5.3193	6.9079	40.2393	120.747	88.5437	0.0649	0.0352	-7.5573	2
NM_182977	11737813_s_at	23530	NNT	NM_012343	34429402	0.0276	0.2342	-3.003	0	2	3	0	0	-1.5863	9.2766	10.8629	630.052	1946.49	1419.92	0.1318	0.2682	-4.0248	3
NM_017755	11717463_x_at	54888	NSUN2	NM_001193455	34246358	0.0082	0.1873	-2.9976	0	2	3	0	0	-1.5839	7.0751	8.659	135.122	414.892	302.984	0.0175	0.1658	-6.2607	3
AFFX-DapX-5	AFFX-DapX-5_at			AFFX-DapX-5	34469022	0.0038	0.1645	-2.99312	0	2	3	0	0	-1.5817	8.2336	9.8153	301.818	911.983	667.917	0.0226	0.0786	-8.17	3
BC006441	11755042_s_at	730092	RRN3P1	NR_003370	34459661	0.0267	0.2327	-2.99312	0	2	3	0	0	-1.5816	5.3166	6.8982	40.293	120.691	88.5318	0.0917	0.0712	-5.9958	2
NM_001080392	11718565_at	57189	KIAA1147	NM_001080392	34271468	0.0449	0.2665	-2.99222	0	2	3	0	0	-1.5814	5.5258	7.1072	47.0056	140.274	102.967	0.168	0.1093	-4.5568	2
NM_145715	11728918_at	166815	TIGD2	NM_145715	34375166	0.0311	0.2416	-2.99133	0	2	3	0	0	-1.5808	7.2702	8.8511	155.411	493.321	358.157	0.0561	0.4233	-3.8438	3
BF116032	11740039_a_at	23301	EHBP1	NM_001142614	34439442	0.0153	0.2048	-2.98954	0	2	3	0	0	-1.5801	7.0658	8.6459	134.844	402.949	295.707	0.054	0.0363	-7.9899	2
NM_173815	11726482_x_at	283848	CES4A	NM_001190201	34355242	0.0461	0.268	-2.98775	0	2	3	0	0	-1.579	5.698	7.277	52.4404	170.133	123.056	0.0846	0.5642	-3.29	3
AL080140	11756444_a_at	51460	SFMBT1	NM_001005158	34461063	0.0051	0.1695	-2.98597	0	2	3	0	0	-1.5782	6.1412	7.7194	70.7198	211.205	155.011	0.0166	0.0135	-13.9665	2
CA488909	11763749_x_at	79083	MLPH	NM_001042467	34468368	0.0263	0.2319	-2.98597	0	2	3	0	0	-1.5781	5.9016	7.4797	60.4355	180.511	132.481	0.091	0.0684	-6.038	2
NM_000187	11732453_s_at	3081	HGD	NM_000187	34398856	0.0062	0.1768	-2.98507	0	2	3	0	0	-1.5777	10.2525	11.8301	1221.92	3716.51	2718.67	0.0142	0.1353	-6.9053	3
AI950145	11720519_s_at	728802	LOC728802 /// PDE4DIP	NM_001002810	34297338	0.035	0.2505	-2.98507	0	2	3	0	0	-1.5776	4.2611	5.8387	19.1844	59.7838	43.544	0.0045	0.2689	-5.2044	2
NM_080593	11717099_at	85236	HIST1H2BK	NM_080593	34231758	0.0278	0.2349	-2.98329	0	2	3	0	0	-1.577	9.4984	11.0754	734.765	2247.64	1642.49	0.1318	0.2659	-4.0114	3
AK296609	11751427_a_at	3337	DNAJB1	NM_006145	34456046	0.0212	0.2212	-2.9824	0	2	3	0	0	-1.5763	8.517	10.0933	369.628	1101.17	808.554	0.075	0.051	-6.7531	2
AA922655	11758630_s_at	10875	FGL2	NM_006682	34463249	0.0358	0.2524	-2.97974	0	2	3	0	0	-1.5754	4.0025	5.5779	16.2098	50.7529	36.9357	0.0944	0.4206	-3.6392	3
AFFX-PheX-5	AFFX-PheX-5_at			AFFX-PheX-5	34469045	0.0081	0.1871	-2.97885	0	2	3	0	0	-1.5746	5.8084	7.383	56.3163	170.194	124.643	0.0408	0.1266	-6.2919	3
NM_024902	11737448_x_at	79962	DNAJC22	NM_024902	34426351	0.0326	0.2453	-2.97708	0	2	3	0	0	-1.5737	7.0073	8.581	130.501	387.419	284.652	0.1198	0.0747	-5.4049	2
NM_152440	11731699_s_at	144577	C12orf66	NM_152440	34394725	0.0071	0.1807	-2.96648	0	2	3	0	0	-1.5689	5.0204	6.5893	32.5374	98.3659	72.0345	0.0209	0.1381	-6.6023	3
DB354916	11729857_at	9563	H6PD	NM_004285	34383667	0.0284	0.2362	-2.96209	0	2	3	0	0	-1.5667	7.8862	9.4529	239.991	731.034	534.617	0.1199	0.2853	-3.9785	3
AK299834	11751766_a_at	55268	ECHDC2	NM_001198961	34456385	0.0006	0.1105	-2.96121	0	2	3	0	0	-1.5662	8.854	10.4202	462.75	1371.12	1007.77	0.0003	0.0039	-40.8665	2
NM_144589	11720129_a_at	118881	COMTD1	NM_144589	34293532	0.0215	0.2218	-2.96121	0	2	3	0	0	-1.5661	7.5634	9.1295	190.51	566.888	416.337	0.0595	0.0744	-6.7053	2
AF349315	11721908_at	81537	SGPP1	NM_030791	34317744	0.0294	0.2376	-2.95946	0	2	3	0	0	-1.5651	6.1862	7.7514	72.8231	223.416	163.179	0.0005	0.2254	-5.6998	2
CR604239	11756133_a_at	51524	TMEM138	NM_016464	34460752	0.0354	0.2518	-2.95683	0	2	3	0	0	-1.5642	6.8044	8.3685	111.958	330.594	243.14	0.0141	0.0016	-17.9463	1
BC037906	11727239_a_at	55286	C4orf19	NM_001104629	34363906	0.0049	0.1695	-2.95596	0	2	3	0	0	-1.5637	7.3161	8.8798	159.656	479.252	351.414	0.0159	0.1062	-7.5122	3
BX091308	11758349_s_at	6097	RORC	NM_001001523	34462968	0.0338	0.248	-2.95596	0	2	3	0	0	-1.5637	5.6931	7.2568	52.3973	155.363	114.177	0.1063	0.1021	-5.2968	2
AK304724	11745402_a_at	113612	CYP2U1	NM_183075	34450021	0.0073	0.1822	-2.95421	0	2	3	0	0	-1.5629	3.5859	5.1487	12.0089	35.7717	26.2666	0.0008	0.0529	-11.6345	2
BC113714	11742795_at	26020	LRP10	NM_014045	34447414	0.0275	0.2342	-2.95421	0	2	3	0	0	-1.5627	7.4239	8.9866	171.724	524.186	383.201	0.0002	0.2101	-5.9007	2
AY305715	11759889_a_at	10018	BCL2L11	NM_001204106	34464508	0.0217	0.2223	-2.94204	0	2	3	0	0	-1.557	4.9313	6.4883	30.5127	92.0273	67.4215	0.0002	0.163	-6.6737	2
AK290002	11723779_a_at	113612	CYP2U1	NM_183075	34335182	0.0157	0.2055	-2.94031	0	2	3	0	0	-1.5558	3.4347	4.9906	10.8134	32.4041	23.7678	0.0001	0.1164	-7.8945	2
NM_001003679	11726871_s_at	3953	LEPR	NM_001003679	34359229	0.0078	0.1861	-2.93945	0	2	3	0	0	-1.5557	8.4345	9.9902	347.798	1035.55	760.447	0.0439	0.1133	-6.3664	3
BX344848	11743518_s_at	23530	NNT	NM_012343	34448137	0.0268	0.2327	-2.93772	0	2	3	0	0	-1.5547	8.7839	10.3386	444.56	1369.68	999.631	0.0714	0.3307	-4.0699	3
NM_182597	11730513_a_at	286006	C7orf53	NM_001134468	34387416	0.0178	0.2138	-2.93341	0	2	3	0	0	-1.5527	5.5655	7.1183	47.8342	143.461	105.21	0.0836	0.1968	-4.738	3
NM_001127231	11737962_a_at	26053	AUTS2	NM_001127231	34430112	0.0236	0.2272	-2.9274	0	2	3	0	0	-1.5494	7.2693	8.8187	154.956	477.73	348.62	0.0371	0.3401	-4.2661	3
AK298982	11752210_x_at	2677	GGCX	NM_000821	34456829	0.0331	0.246	-2.92569	0	2	3	0	0	-1.5488	7.547	9.0958	190.118	573.659	420.243	0.1377	0.3049	-3.751	3
BC029917	11748798_a_at	118788	PIK3AP1	NM_152309	34453417	0.0444	0.2655	-2.92569	0	2	3	0	0	-1.5486	5.5391	7.0877	47.7311	142.451	104.563	0.2201	0.3145	-3.3408	3
AK304585	11746342_a_at	8837	CFLAR	NM_001127183	34450961	0.004	0.167	-2.92398	0	2	3	0	0	-1.5481	6.1854	7.7335	72.862	216.005	158.748	0.0099	0.097	-8.0211	3
BC126213	11739943_a_at	51091	SEPSECS	NM_001159728	34438846	0.0165	0.2089	-2.92398	0	2	3	0	0	-1.5479	5.8624	7.4102	58.5551	171.232	126.161	0.0541	0.0406	-7.686	2
AF152562	11732272_at	27329	ANGPTL3	NM_014495	34398175	0.006	0.1761	-2.92056	0	2	3	0	0	-1.5463	9.3497	10.896	656.369	1926.9	1418.69	0.0501	0.0718	-6.9858	3
AFFX-r2-Bs-phe-3	AFFX-r2-Bs-phe-3_at			AFFX-r2-Bs-phe-3	34469053	0.0231	0.226	-2.92056	0	2	3	0	0	-1.5463	7.6707	9.217	203.803	611.447	448.389	0.0019	0.1689	-6.4631	2
AA443821	11757564_x_at	55256	ADI1	NM_018269	34462183	0.0145	0.2015	-2.91886	0	2	3	0	0	-1.5454	10.5105	12.0559	1474.03	4353	3201.41	0.087	0.1442	-5.1077	3
AK293184	11750919_a_at	249	ALPL	NM_000478	34455538	0.0428	0.2633	-2.9163	0	2	3	0	0	-1.544	5.1868	6.7308	36.499	111.532	81.5186	0.0171	0.3014	-4.6762	2
CA309037	11725156_x_at	55297	CCDC91	NM_018318	34343559	0.0477	0.2701	-2.91545	0	2	3	0	0	-1.5437	7.0125	8.5562	131.387	385.829	284.052	0.146	0.1477	-4.4153	2
BQ188867	11743338_at	1955	MEGF9	NM_001080497	34447957	0.0461	0.268	-2.91121	0	2	3	0	0	-1.5418	5.5822	7.1239	48.9838	141.094	104.25	0.1862	0.0736	-4.4946	2
AY942048	11759652_x_at	3514	IGKC	AY942048.1	34464271	0.0431	0.2636	-2.91036	0	2	3	0	0	-1.541	2.4853	4.0263	5.6855	17.3722	12.6975	0.1273	0.433	-3.3792	3
AK289854	11729207_s_at	5781	PTPN11	NM_002834	34377110	0.026	0.2315	-2.90698	0	2	3	0	0	-1.5397	3.3784	4.9181	10.5658	31.3261	23.0219	0.133	0.2202	-4.1166	3
AK296104	11749045_a_at	202018	TAPT1	NM_153365	34453664	0.013	0.1979	-2.89855	0	2	3	0	0	-1.5353	5.6389	7.1743	50.3189	147.476	108.613	0.0816	0.1276	-5.3187	3
AK295788	11750355_a_at	100533483	CCPG1 /// DYX1C1-CCPG1	NM_001204450	34454974	0.0168	0.2111	-2.89687	0	2	3	0	0	-1.5347	6.7118	8.2465	105.357	314.66	230.939	0.0424	0.2384	-4.8375	3
BC009894	11727034_at	9060	PAPSS2	NM_001015880	34361260	0.0341	0.2485	-2.89519	0	2	3	0	0	-1.5338	9.4653	10.9991	710.444	2206.83	1608.27	0.0422	0.4502	-3.7071	3
BC000948	11739106_a_at	55161	TMEM33	NM_018126	34436377	0.0462	0.268	-2.89519	0	2	3	0	0	-1.5336	6.8467	8.3804	117.147	340.42	251.111	0.1478	0.1283	-4.4903	2
AF385326	11753819_a_at	4193	MDM2	NM_001145336	34458438	0.0233	0.2262	-2.89436	0	2	3	0	0	-1.5333	3.9894	5.5228	15.8848	47.2572	34.7083	0.0008	0.1694	-6.4311	2
NM_020870	11732258_s_at	57630	SH3RF1	NM_020870	34398161	0.009	0.19	-2.88767	0	2	3	0	0	-1.5299	4.5986	6.1285	24.303	70.2489	51.8705	0.0258	0.0252	-10.4847	2
AK290458	11749657_a_at	89797	NAV2	NM_001111018	34454276	0.0287	0.2367	-2.88767	0	2	3	0	0	-1.5298	6.8359	8.3657	115.708	344.808	253.168	0.1068	0.2873	-3.9611	3
NM_003855	11735275_at	8809	IL18R1	NM_003855	34414801	0.045	0.2665	-2.886	0	2	3	0	0	-1.5289	4.9556	6.4846	31.6173	95.2278	69.7836	0.1569	0.4004	-3.3214	3
BC101178	11735204_a_at	166785	MMAA	NM_172250	34414607	0.0204	0.2185	-2.88184	0	2	3	0	0	-1.5268	6.4649	7.9917	88.8397	265.007	194.54	0.0474	0.2728	-4.5091	3
AFFX-PheX-3	AFFX-PheX-3_at			AFFX-PheX-3	34469044	0.027	0.2333	-2.87604	0	2	3	0	0	-1.5243	7.2081	8.7324	147.983	437.757	321.847	0.0068	0.1855	-5.9669	2
NM_144698	11724588_a_at	148741	ANKRD35	NM_144698	34339508	0.018	0.2141	-2.87522	0	2	3	0	0	-1.5237	5.632	7.1557	50.1369	146.797	108.133	0.0915	0.1753	-4.7208	3
NM_001007189	11718824_at	492311	IGIP	NM_001007189	34275436	0.0233	0.2262	-2.87274	0	2	3	0	0	-1.5226	5.4903	7.0129	45.4335	134.146	98.6611	0.0892	0.2442	-4.2896	3
AK296299	11751500_a_at	387775	SLC22A10	NM_001039752	34456119	0.0359	0.2526	-2.86944	0	2	3	0	0	-1.5207	5.5129	7.0336	45.7508	135.904	99.8428	0.0162	0.239	-5.1331	2
AK289750	11724475_a_at	57509	MTUS1	NM_001001924	34338983	0.0052	0.1703	-2.86205	0	2	3	0	0	-1.5169	5.0131	6.53	32.4318	93.5625	69.1102	0.0358	0.0747	-7.3315	3
AI765195	11743559_a_at	5788	PTPRC	NM_001267798	34448178	0.0443	0.2654	-2.85959	0	2	3	0	0	-1.5158	2.7741	4.2899	6.8602	20.4196	14.9958	0.0238	0.2908	-4.5941	2
CR619211	11756663_a_at	54888	NSUN2	NM_001193455	34461282	0.0214	0.2217	-2.85796	0	2	3	0	0	-1.5151	6.7686	8.2838	110.641	320.365	236.476	0.1225	0.1674	-4.4284	3
AK226147	11754344_s_at	81848	SPRY4	NM_001127496	34458963	0.0483	0.2713	-2.85633	0	2	3	0	0	-1.5142	5.1593	6.6735	36.6161	107.488	79.1394	0.2044	0.354	-3.227	3
AF209930	11745548_a_at	8646	CHRD	NM_003741	34450167	0.0141	0.2009	-2.85225	0	2	3	0	0	-1.5119	8.8853	10.3972	475.536	1391.33	1025.01	0.0471	0.1861	-5.1681	3
NM_004731	11734361_at	9194	SLC16A7	NM_004731	34410641	0.0016	0.1414	-2.84981	0	2	3	0	0	-1.511	3.7128	5.2238	13.1133	37.4308	27.7038	0.0008	0.0101	-24.7157	2
BC033070	11755616_a_at	80024	SLC24A6	NM_024959	34460235	0.0282	0.2356	-2.84981	0	2	3	0	0	-1.5107	7.4062	8.9169	169.779	498.731	367.15	0.0075	0.1901	-5.8313	2
BI823572	11716418_a_at	6711	SPTBN1	NM_003128	34211290	0.0128	0.1977	-2.849	0	2	3	0	0	-1.5103	7.9416	9.4519	248.041	714.59	527.97	0.0741	0.1286	-5.3418	3
AFFX-LysX-M	AFFX-LysX-M_at			AFFX-LysX-M	34469040	0.0337	0.2476	-2.84495	0	2	3	0	0	-1.5083	6.0658	7.5742	66.9926	197.855	145.51	0.0005	0.2411	-5.3116	2
BC144247	11755241_a_at	10157	AASS	NM_005763	34459860	0.0111	0.1942	-2.84414	0	2	3	0	0	-1.5079	7.1299	8.6378	140.091	403.083	297.886	0.0018	0.0743	-9.4152	2
AK303836	11762107_at	831	CAST	NM_001042440	34466726	0.0098	0.191	-2.8401	0	2	3	0	0	-1.5058	5.1885	6.6943	36.7117	105.436	77.9461	0.0561	0.1124	-5.8818	3
CR748127	11759512_x_at	54883	CWC25	NM_017748	34464131	0.0153	0.2048	-2.8401	0	2	3	0	0	-1.5057	6.6042	8.11	97.7669	278.249	206.056	0.0407	0.0455	-7.9909	2
BX640794	11758884_at	50808	AK3	NM_001199852	34463503	0.0081	0.1871	-2.83688	0	2	3	0	0	-1.5042	5.4518	6.9559	44.0435	126.048	93.2462	0.0526	0.0919	-6.3054	3
BC136320	11716914_a_at	57509	MTUS1	NM_001001924	34227817	0.0135	0.1998	-2.83527	0	2	3	0	0	-1.5035	7.7806	9.2841	221.178	640.184	472.582	0.049	0.1726	-5.2499	3
AK294138	11749771_a_at	816	CAMK2B	NM_001220	34454390	0.0383	0.2559	-2.83527	0	2	3	0	0	-1.5034	3.4545	4.9579	10.9854	32.4106	23.8405	0.0174	0.249	-4.9637	2
NM_018602	11718617_a_at	55466	DNAJA4	NM_001130182	34272520	0.0236	0.2272	-2.83447	0	2	3	0	0	-1.5031	3.9293	5.4323	15.2349	44.3474	32.7024	0.0002	0.1658	-6.3872	2
AY894567	11759887_x_at	728841	NBPF8	NM_001037501	34464506	0.0234	0.2262	-2.83366	0	2	3	0	0	-1.5027	7.5151	9.0178	183.651	547.236	401.802	0.033	0.3194	-4.2853	3
BC100667	11716451_s_at	23180	RFTN1	NM_015150	34211854	0.0129	0.1979	-2.83206	0	2	3	0	0	-1.502	4.5212	6.0232	22.9717	65.9354	48.7499	0.0032	0.0846	-8.7039	2
NM_000544	11723059_a_at	6891	TAP2	NM_000544	34328678	0.0012	0.1285	-2.82566	0	2	3	0	0	-1.4985	5.0883	6.5868	34.0714	96.5299	71.5465	0.0128	0.027	-12.0758	3
NM_017823	11720651_x_at	54935	DUSP23	NM_017823	34298918	0.0028	0.1541	-2.82406	0	2	3	0	0	-1.4976	8.9626	10.4602	499.865	1421.36	1052.76	0.0162	0.057	-9.0941	3
AK291589	11734745_a_at	212	ALAS2	NM_000032	34412648	0.0124	0.197	-2.82406	0	2	3	0	0	-1.4978	5.3724	6.8702	41.6327	120.301	88.8338	0.0421	0.1669	-5.41	3
BX640971	11725189_x_at	57211	GPR126	NM_001032394	34343911	0.0076	0.1844	-2.82247	0	2	3	0	0	-1.497	5.004	6.501	32.1477	92.6335	68.4392	0.0153	0.14	-6.4239	3
AU147415	11731573_a_at	23150	FRMD4B	NM_015123	34392976	0.0479	0.2707	-2.82087	0	2	3	0	0	-1.4961	5.7536	7.2498	55.0489	154.567	114.76	0.1685	0.0939	-4.4013	2
BX110639	11721382_at	55102	ATG2B	NM_018036	34311439	0.0264	0.2321	-2.81849	0	2	3	0	0	-1.4951	4.5371	6.0322	23.2282	67.3947	49.7281	0.0038	0.1788	-6.0291	2
AFFX-r2-Bs-dap-5	AFFX-r2-Bs-dap-5_at			AFFX-r2-Bs-dap-5	34469048	0.0115	0.1951	-2.8177	0	2	3	0	0	-1.4945	8.9407	10.4352	494.755	1412.46	1045.38	0.0574	0.1305	-5.5633	3
AK294326	11750960_a_at	10157	AASS	NM_005763	34455579	0.008	0.1871	-2.81532	0	2	3	0	0	-1.4935	7.0703	8.5638	134.613	387.017	286.056	0.0138	0.1473	-6.3099	3
AW968795	11733784_at	5519	PPP2R1B	NM_001177562	34408478	0.0101	0.191	-2.81215	0	2	3	0	0	-1.4917	8.9032	10.3949	480.978	1376.16	1018.09	0.0382	0.1392	-5.8277	3
BC029605	11745372_a_at	143425	SYT9	NM_175733	34449991	0.0499	0.2741	-2.81136	0	2	3	0	0	-1.4913	4.5082	5.9996	22.7582	67.8942	49.8398	0.0006	0.3589	-4.3067	2
NM_001127892	11726555_a_at	6299	SALL1	NM_001127892	34355623	0.0204	0.2185	-2.81057	0	2	3	0	0	-1.4908	6.7097	8.2005	105.959	302.084	223.634	0.1022	0.1751	-4.5053	3
BC053558	11725454_a_at	4430	MYO1B	NM_001130158	34345510	0.0073	0.1823	-2.80899	0	2	3	0	0	-1.4899	8.4831	9.973	358.845	1023.72	757.77	0.0235	0.1212	-6.5238	3
BC075006	11722117_a_at	11178	LZTS1	NM_021020	34320063	0.0129	0.1977	-2.80662	0	2	3	0	0	-1.4888	4.6297	6.1186	24.8706	71.3499	52.7582	0.0383	0.1765	-5.3317	3
BC127186	11745189_a_at	8542	APOL1	NM_001136540	34449808	0.027	0.2336	-2.80348	0	2	3	0	0	-1.4871	6.2849	7.772	78.7131	229.283	169.055	0.0787	0.2856	-4.0541	3
AI537264	11743911_a_at	5359	PLSCR1	NM_021105	34448530	0.0455	0.2672	-2.80269	0	2	3	0	0	-1.4869	8.1729	9.6598	293.466	863.95	635.756	0.1401	0.3961	-3.3076	3
g23238227	11715251_at	56548	CHST7	NM_019886	34159550	0.0295	0.2379	-2.80034	0	2	3	0	0	-1.4855	5.5102	6.9957	46.3792	131.829	97.6488	0.1461	0.2113	-3.9217	3
BC104914	11735272_a_at	134549	SHROOM1	NM_001172700	34414770	0.0468	0.269	-2.79642	0	2	3	0	0	-1.4837	5.8004	7.2842	56.2684	167.513	123.015	0.08	0.4984	-3.2681	3
BF529628	11719406_a_at	28996	HIPK2	NM_001113239	34283770	0.0418	0.262	-2.78784	0	2	3	0	0	-1.4793	6.2176	7.6969	75.284	220.33	162.311	0.0969	0.4159	-3.4202	3
AK301642	11753010_x_at	2273	FHL1	NM_001159699	34457629	0.0128	0.1975	-2.78629	0	2	3	0	0	-1.4783	4.3363	5.8146	20.2712	58.0568	42.9425	0.0291	0.1852	-5.3533	3
BC034598	11718226_at	113444	C1orf212	NM_001164824	34265572	0.0416	0.2615	-2.78474	0	2	3	0	0	-1.4773	8.3996	9.8769	342.196	997.777	735.544	0.1107	0.3914	-3.4271	3
AK090822	11758854_at	25923	ATL3	NM_015459	34463473	0.021	0.2206	-2.78319	0	2	3	0	0	-1.4768	8.4361	9.913	351.277	987.432	732.97	0.1179	0.1529	-4.4552	3
AK300621	11762060_x_at	1604	CD55	NM_000574	34466679	0.0456	0.2672	-2.78242	0	2	3	0	0	-1.4764	7.0073	8.4836	128.712	376.379	277.312	0.0042	0.3137	-4.5206	2
AA609430	11756477_a_at	158135	TTLL11	NM_001139442	34461096	0.0126	0.1973	-2.78164	0	2	3	0	0	-1.4758	4.1397	5.6155	17.7031	49.2648	36.6401	0.0359	0.03	-8.8288	2
NM_018948	11715659_s_at	54206	ERRFI1	NM_018948	34182019	0.0394	0.2578	-2.78164	0	2	3	0	0	-1.476	10.4929	11.9689	1463.19	4059.8	3021.16	0.1278	0.0821	-4.8859	2
AK304583	11742042_a_at	51135	IRAK4	NM_001114182	34446661	0.0085	0.1878	-2.78009	0	2	3	0	0	-1.4753	5.0228	6.4981	32.6433	92.1725	68.3608	0.0342	0.1186	-6.1977	3
NM_017877	11720690_a_at	54978	C2orf18	NM_017877	34299093	0.0038	0.1638	-2.77855	0	2	3	0	0	-1.4745	7.1487	8.6232	141.894	395.894	294.294	0	0.0246	-16.2582	2
BX377259	11730181_s_at	2531	KDSR	NM_002035	34386046	0.0094	0.1903	-2.77546	0	2	3	0	0	-1.4728	7.0528	8.5255	133.802	373.693	277.737	0.0648	0.0857	-5.9653	3
NM_032962	11738611_s_at	348249	CCL14 /// CCL14-CCL15 /// CCL15	NM_004166	34433795	0.0361	0.2531	-2.77469	0	2	3	0	0	-1.4722	5.3796	6.8519	41.637	120.178	88.7615	0.0008	0.2466	-5.1219	2
NM_006208	11726356_at	5167	ENPP1	NM_006208	34353918	0.0054	0.1708	-2.77393	0	2	3	0	0	-1.4718	6.5173	7.9891	91.7941	254.434	189.378	0.0176	0.009	-13.5363	2
AK298423	11721358_a_at	3697	ITIH1	NM_001166434	34311223	0.0277	0.2348	-2.77239	0	2	3	0	0	-1.4711	9.2913	10.7624	631.548	1816.08	1342.27	0.0665	0.303	-4.0156	3
NM_024843	11716308_s_at	79901	CYBRD1	NM_001127383	34207066	0.0243	0.2281	-2.76932	0	2	3	0	0	-1.4697	3.8873	5.3569	14.8166	41.9629	31.1044	0.0107	0.1474	-6.2966	2
NM_001001924	11716913_a_at	57509	MTUS1	NM_001001924	34227816	0.0122	0.1967	-2.76549	0	2	3	0	0	-1.4676	9.0524	10.52	535.067	1496.79	1112.1	0.0649	0.1214	-5.4356	3
AK024397	11754815_a_at	26119	LDLRAP1	NM_015627	34459434	0.0035	0.1616	-2.76014	0	2	3	0	0	-1.4646	6.5194	7.984	91.8473	256.121	190.412	0.0105	0.074	-8.4691	3
CA313345	11757712_a_at	91133	L3MBTL4	NM_173464	34462331	0.0188	0.2157	-2.75938	0	2	3	0	0	-1.4644	5.0166	6.481	32.7267	91.7065	68.1146	0.0916	0.1606	-4.6465	3
NM_014020	11719871_a_at	28959	TMEM176B	NM_001101311	34290290	0.0008	0.1154	-2.75862	0	2	3	0	0	-1.4639	10.4393	11.9031	1389.31	3846.11	2863.39	0.0052	0.0261	-13.7787	3
BX640637	11762388_at	54816	ZNF280D	NM_001002843	34467007	0.0267	0.2327	-2.75786	0	2	3	0	0	-1.4635	3.9344	5.3979	15.4236	42.6183	31.7404	0.0736	0.0685	-5.993	2
BC064541	11755962_a_at	81894	SLC25A28	NM_031212	34460581	0.0017	0.1422	-2.75558	0	2	3	0	0	-1.4623	7.5087	8.971	182.295	505.338	376.121	0.0083	0.043	-10.7609	3
BC011570	11735501_a_at	100653137	CDH23 /// LOC100653137	NM_001171930	34415866	0.0039	0.165	-2.75482	0	2	3	0	0	-1.4621	4.3054	5.7676	19.7726	54.6924	40.7245	0.0001	0.0251	-15.9631	2
AI453623	11743621_a_at	4482	MSRA	NM_001135670	34448240	0.0284	0.2362	-2.75179	0	2	3	0	0	-1.4605	7.1661	8.6266	146.08	406.93	302.59	0.1422	0.1913	-3.9775	3
AK294842	11760313_a_at	57396	CLK4	NM_020666	34464932	0.0161	0.2068	-2.75103	0	2	3	0	0	-1.46	6.1664	7.6264	72.2905	198.381	147.945	0.0538	0.0246	-7.7959	2
AI688155	11743803_s_at	22928	SEPHS2	NM_012248	34448422	0.0109	0.194	-2.75028	0	2	3	0	0	-1.4597	9.9296	11.3893	981.371	2734.04	2032.97	0.0526	0.1201	-5.668	3
AK290201	11751616_a_at	51110	LACTB2	NM_016027	34456235	0.0091	0.19	-2.74876	0	2	3	0	0	-1.4589	7.4873	8.9463	179.838	505.522	375.248	0.0187	0.1467	-6.0444	3
NM_003124	11718640_at	6697	SPR	NM_003124	34272800	0.0088	0.1891	-2.74499	0	2	3	0	0	-1.4566	7.6831	9.1398	205.903	578.072	429.205	0.0155	0.1464	-6.1247	3
AK304029	11752999_a_at	2590	GALNT2	NM_004481	34457618	0.0321	0.2441	-2.74348	0	2	3	0	0	-1.4561	5.9032	7.3593	60.2759	174.286	128.682	0.0598	0.352	-3.7947	3
AK290048	11737880_a_at	2590	GALNT2	NM_004481	34429783	0.0229	0.2258	-2.74198	0	2	3	0	0	-1.4551	6.9861	8.4413	127.931	361.071	267.815	0.0757	0.2275	-4.3163	3
AK292803	11725117_a_at	57486	NLN	NM_020726	34343225	0.0015	0.1347	-2.74123	0	2	3	0	0	-1.4547	6.2418	7.6964	75.7903	208.43	155.374	0.0126	0.0307	-11.3139	3
M57466	11758772_x_at	3115	HLA-DPB1	NM_002121	34463391	0.0336	0.2473	-2.74123	0	2	3	0	0	-1.4549	6.4517	7.9066	87.5649	248.105	183.889	0.0036	0.2192	-5.3185	2
AFFX-DapX-M	AFFX-DapX-M_at			AFFX-DapX-M	34469023	0.0212	0.2209	-2.73823	0	2	3	0	0	-1.4534	9.6776	11.1311	825.911	2320.34	1722.57	0.0706	0.2148	-4.4458	3
AF521891	11727558_a_at	7084	TK2	NM_001172643	34366429	0.0346	0.2497	-2.73673	0	2	3	0	0	-1.4526	6.6167	8.0692	99.294	272.053	202.95	0.0983	0.0834	-5.2371	2
CR621132	11734818_at	323	APBB2	NM_001166050	34412721	0.0162	0.2079	-2.73448	0	2	3	0	0	-1.4512	7.7132	9.1644	211.793	588.092	437.572	0.077	0.1473	-4.903	3
BX342107	11739072_at	54749	EPDR1	NM_001242946	34435975	0.0151	0.2035	-2.73299	0	2	3	0	0	-1.4507	5.3765	6.8271	41.541	115.392	85.8517	0	0.0974	-8.051	2
NM_001008566	11721498_a_at	8459	TPST2	NM_001008566	34312498	0	0.0536	-2.73224	0	2	3	0	0	-1.4503	8.21	9.6603	296.147	809.332	604.058	0.0007	0.0012	-52.6087	3
CA941893	11744357_a_at	6867	TACC1	NM_001122824	34448976	0.0027	0.153	-2.73149	0	2	3	0	0	-1.4495	5.6454	7.0949	50.1519	137.759	102.716	0.0163	0.0492	-9.2513	3
NM_001145777	11739084_at	2289	FKBP5	NM_001145775	34435987	0.0282	0.2358	-2.73	0	2	3	0	0	-1.4489	2.7341	4.183	6.699	19.0743	14.1242	0.057	0.3104	-3.9882	3
NM_003851	11715681_s_at	8804	CREG1	NM_003851	34182584	0.0112	0.1943	-2.72926	0	2	3	0	0	-1.4484	9.6603	11.1087	814.953	2246.72	1674.01	0.0596	0.1102	-5.6146	3
AW204203	11758444_s_at	55526	DHTKD1	NM_018706	34463063	0.0201	0.218	-2.72926	0	2	3	0	0	-1.4485	9.321	10.7695	639.859	1780.38	1324.17	0.0035	0.1249	-6.9552	2
BC093993	11724125_at	94086	HSPB9	NM_033194	34337528	0.0432	0.2639	-2.72777	0	2	3	0	0	-1.4476	4.5757	6.0233	23.8462	68.286	50.5101	0	0.2905	-4.6513	2
NM_006350	11732713_at	10468	FST	NM_006350	34401300	0.0492	0.273	-2.72777	0	2	3	0	0	-1.4478	6.4169	7.8647	86.0425	252.228	185.754	0.0586	0.5248	-3.2038	3
AK300414	11717925_s_at	10413	YAP1	NM_001130145	34259313	0.0316	0.243	-2.72628	0	2	3	0	0	-1.4468	6.4166	7.8634	85.4595	240.906	178.727	0.0033	0.2034	-5.4897	2
BC008673	11742803_at	6715	SRD5A1	NM_001047	34447422	0.0497	0.2734	-2.7248	0	2	3	0	0	-1.4462	7.0435	8.4897	134.968	379.882	281.916	0.1916	0.3289	-3.1907	3
BC136637	11740551_a_at	374569	ASPG	NM_001080464	34441954	0.0059	0.1756	-2.71813	0	2	3	0	0	-1.4425	7.1508	8.5933	142.32	392.699	292.547	0.0129	0.1063	-7.0464	3
DQ104253	11741861_a_at	177	AGER	NM_001136	34446480	0.011	0.1941	-2.71444	0	2	3	0	0	-1.4406	6.6476	8.0882	100.673	278.604	207.431	0.0345	0.1442	-5.637	3
M81592	11729245_a_at	2677	GGCX	NM_000821	34377648	0.0492	0.273	-2.71076	0	2	3	0	0	-1.4387	8.5041	9.9428	368.042	1056.15	780.905	0.1137	0.4341	-3.2045	3
NM_000429	11724628_a_at	4143	MAT1A	NM_000429	34340031	0.0078	0.185	-2.70856	0	2	3	0	0	-1.4376	10.3955	11.8331	1350.99	3655.19	2733.51	0.0249	0.0113	-11.2893	2
AB016068	11726600_s_at	10269	ZMPSTE24	NM_005857	34356003	0.04	0.2589	-2.70783	0	2	3	0	0	-1.437	8.2922	9.7292	317.156	864.506	645.566	0.0974	0.1177	-4.8466	2
AK303125	11761538_x_at	7264	TSTA3	NM_003313	34466157	0.0341	0.2484	-2.70563	0	2	3	0	0	-1.436	6.9242	8.3603	123.17	330.974	247.852	0.1175	0.0458	-5.278	2
NM_006600	11716166_x_at	10726	NUDC	NM_006600	34199371	0.0099	0.191	-2.7027	0	2	3	0	0	-1.4345	9.2426	10.6771	606.966	1679.98	1250.78	0.0166	0.1553	-5.8534	3
AK296380	11747944_a_at	8499	PPFIA2	NM_001220473	34452563	0.0022	0.1509	-2.70051	0	2	3	0	0	-1.4333	5.5009	6.9342	45.3606	123.132	92.0237	0.0142	0.0422	-9.8532	3
BQ003526	11743561_a_at	5788	PTPRC	NM_001267798	34448180	0.0378	0.2556	-2.70051	0	2	3	0	0	-1.4334	2.4627	3.8961	5.5581	15.7731	11.6871	0.0688	0.383	-3.5605	3
NM_138348	11727569_at	90268	FAM105B	NM_138348	34366472	0.002	0.1484	-2.69906	0	2	3	0	0	-1.4325	4.6967	6.1292	25.9789	70.3982	52.6305	0.0151	0.0369	-10.1674	3
NM_031307	11730278_at	83480	PUS3	NM_031307	34386213	0.0124	0.197	-2.69687	0	2	3	0	0	-1.4314	7.4726	8.904	177.742	484.365	361.716	0.0062	0.0685	-8.8833	2
AI568930	11758627_s_at	445	ASS1	NM_000050	34463246	0.0078	0.1858	-2.69324	0	2	3	0	0	-1.4295	11.12	12.5495	2231.57	6107.64	4557.21	0.0223	0.1174	-6.3729	3
AB002380	11731444_a_at	23365	ARHGEF12	NM_001198665	34392347	0.0038	0.1644	-2.69251	0	2	3	0	0	-1.4291	8.5464	9.9755	375.12	1014.61	758.816	0.0277	0.0496	-8.1976	3
BC030614	11725379_at	56983	POGLUT1	NM_152305	34345150	0.0355	0.2519	-2.68817	0	2	3	0	0	-1.4266	6.9672	8.3938	126.104	357.543	264.967	0.0651	0.3607	-3.6498	3
AK307161	11756732_a_at	23554	TSPAN12	NM_012338	34461351	0.0374	0.2547	-2.68745	0	2	3	0	0	-1.4263	4.6206	6.0469	24.8357	70.2589	52.0896	0.0796	0.3575	-3.5771	3
AFFX-r2-Bs-dap-M	AFFX-r2-Bs-dap-M_at			AFFX-r2-Bs-dap-M	34469049	0.0204	0.2185	-2.68456	0	2	3	0	0	-1.4247	9.8346	11.2593	922.551	2516.83	1879.12	0.086	0.1703	-4.5109	3
AK299381	11747329_x_at	2273	FHL1	NM_001159699	34451948	0.0326	0.2453	-2.68456	0	2	3	0	0	-1.4248	4.9309	6.3557	30.7159	86.1055	63.9497	0.058	0.3412	-3.7716	3
NM_001382	11720468_x_at	1798	DPAGT1	NM_001382	34296732	0.0094	0.1903	-2.68312	0	2	3	0	0	-1.424	8.3915	9.8155	337.679	916.4	684.912	0.0461	0.1018	-5.9634	3
NM_139208	11735645_a_at	10747	MASP2	NM_006610	34416733	0.0383	0.2559	-2.68025	0	2	3	0	0	-1.4224	8.6245	10.0469	395.02	1100.69	818.423	0.0073	0.2357	-4.9605	2
NM_015621	11730265_x_at	26112	CCDC69	NM_015621	34386180	0.0034	0.1608	-2.67953	0	2	3	0	0	-1.4219	8.1199	9.5419	279.133	750.357	561.867	0.0282	0.0414	-8.5173	3
J04162	11733005_at	2215	FCGR3B	NM_000570	34403739	0.0408	0.2602	-2.67953	0	2	3	0	0	-1.422	2.9679	4.3899	7.877	22.3193	16.5424	0.0563	0.4243	-3.4534	3
NM_144589	11720130_x_at	118881	COMTD1	NM_144589	34293555	0.0129	0.1977	-2.67881	0	2	3	0	0	-1.4217	7.4294	8.8511	173.154	463.533	347.381	0.0377	0.023	-8.73	2
NM_006145	11715446_a_at	3337	DNAJB1	NM_006145	34172591	0.0028	0.1541	-2.67666	0	2	3	0	0	-1.4206	9.4705	10.8911	710.679	1914.12	1432.75	0.0149	0.0509	-9.0883	3
NM_003703	11742223_a_at	8602	NOP14	NM_003703	34446842	0.0374	0.2548	-2.67594	0	2	3	0	0	-1.4199	5.2666	6.6864	38.584	106.706	79.4574	0.0195	0.2104	-5.0234	2
NM_000219	11731273_a_at	3753	KCNE1	NM_000219	34391676	0.0063	0.1771	-2.67451	0	2	3	0	0	-1.4193	4.2461	5.6654	19.0202	51.5241	38.5225	0.0193	0.0986	-6.8833	3
AI807672	11731443_a_at	23365	ARHGEF12	NM_001198665	34392346	0.0047	0.1695	-2.6738	0	2	3	0	0	-1.4187	6.5428	7.9615	93.4708	252.052	188.619	0.0211	0.072	-7.6321	3
NM_001123225	11732717_at	644186	SYCE3	NM_001123225	34401377	0.014	0.2009	-2.67308	0	2	3	0	0	-1.4184	5.0267	6.4452	32.8487	88.8676	66.4601	0.0637	0.1297	-5.176	3
BX648873	11755098_a_at	3795	KHK	NM_000221	34459717	0.0094	0.1903	-2.67237	0	2	3	0	0	-1.4182	6.3972	7.8154	84.4989	226.21	169.525	0.021	0.026	-10.242	2
AK296306	11748958_a_at	84532	ACSS1	NM_001252675	34453577	0.0318	0.2432	-2.67237	0	2	3	0	0	-1.4183	4.932	6.3503	30.5265	84.2899	62.7845	0.0001	0.2013	-5.4735	2
BM971589	11724476_a_at	57509	MTUS1	NM_001001924	34338984	0.0093	0.1901	-2.66951	0	2	3	0	0	-1.4167	7.0015	8.4181	129.059	346.42	259.475	0.0603	0.0767	-6.002	3
BC148248	11741459_s_at	1579	CYP4A11 /// CYP4A22	NM_000778	34444862	0.0319	0.2438	-2.6688	0	2	3	0	0	-1.4162	7.5824	8.9986	191.863	526.422	392.599	0.0088	0.1885	-5.4607	2
AW069184	11758385_s_at	23493	HEY2	NM_012259	34463004	0.0013	0.133	-2.66525	0	2	3	0	0	-1.4144	3.1372	4.5516	8.8075	23.5707	17.6654	0.0086	0.0308	-11.7135	3
AK294260	11751495_x_at	10138	YAF2	NM_001012424	34456114	0.0213	0.2213	-2.66454	0	2	3	0	0	-1.4137	6.2748	7.6885	77.9025	208.135	156.042	0.0508	0.0555	-6.7467	2
BC033694	11718080_a_at	10018	BCL2L11	NM_001204106	34261983	0.0168	0.2108	-2.6617	0	2	3	0	0	-1.4125	5.9047	7.3172	60.1921	160.635	120.458	0.0393	0.0443	-7.6149	2
NM_004961	11734614_a_at	2564	GABRE /// MIR224 /// MIR452	NM_004961	34412017	0.0117	0.1951	-2.66028	0	2	3	0	0	-1.4116	4.3431	5.7547	20.3797	55.1957	41.2693	0.0344	0.144	-5.5277	3
AK290248	11741765_a_at	254013	METTL20	NM_001135863	34445668	0.0079	0.1863	-2.65816	0	2	3	0	0	-1.4104	4.0058	5.4162	16.0693	43.0081	32.2326	0.0024	0.0443	-11.1668	2
AK296210	11761841_a_at	3299	HSF4	NM_001040667	34466460	0.0147	0.2032	-2.65816	0	2	3	0	0	-1.4102	4.2602	5.6704	19.2512	52.2981	39.0793	0.0387	0.1731	-5.0809	3
NM_001560	11727905_a_at	3597	IL13RA1	NM_001560	34369308	0.0107	0.1931	-2.65675	0	2	3	0	0	-1.4095	8.9193	10.3288	487.594	1305.06	978.072	0.0591	0.0942	-5.7088	3
NM_002648	11717257_s_at	5292	PIM1	NM_001243186	34238090	0.0495	0.2733	-2.65534	0	2	3	0	0	-1.4088	8.2157	9.6244	298.999	854.758	632.455	0.0481	0.5111	-3.1951	3
NM_199344	11728033_at	375035	SFT2D2	NM_199344	34370015	0.0216	0.2221	-2.64971	0	2	3	0	0	-1.4057	6.1671	7.5728	71.8985	194.261	145.316	0.0048	0.1253	-6.6878	2
DB354916	11729858_s_at	9563	H6PD	NM_004285	34383670	0.049	0.2727	-2.6441	0	2	3	0	0	-1.4028	6.7426	8.1454	107.121	296.287	220.62	0.0029	0.3079	-4.3489	2
NM_203418	11733796_s_at	1827	RCAN1	NM_004414	34408506	0.0462	0.268	-2.64271	0	2	3	0	0	-1.4021	9.3447	10.7468	650.774	1800.21	1340.43	0.0075	0.2813	-4.4903	2
NM_014015	11724718_a_at	28955	DEXI	NM_014015	34341091	0.0051	0.1696	-2.64061	0	2	3	0	0	-1.401	8.0199	9.4209	259.883	696.022	521.567	0.0104	0.0924	-7.3814	3
BC017763	11728280_a_at	79663	HSPBAP1	NM_024610	34371683	0.012	0.1962	-2.63922	0	2	3	0	0	-1.4	4.707	6.107	26.1351	69.6082	52.219	0.0055	0.0634	-9.0618	2
NM_005387	11731268_a_at	4928	NUP98	NM_005387	34391671	0.0226	0.2251	-2.63644	0	2	3	0	0	-1.3987	5.948	7.3467	62.2247	168.708	126.115	0.066	0.213	-4.3381	3
AF090930	11762607_at			AF090930.1	34467226	0.0409	0.2602	-2.63644	0	2	3	0	0	-1.3985	2.6879	4.0863	6.5631	17.657	13.2194	0.1539	0.2615	-3.4517	3
AF466144	11720564_a_at	89797	NAV2	NM_001111018	34297967	0.0422	0.2626	-2.63574	0	2	3	0	0	-1.398	7.9312	9.3292	244.075	669.565	499.369	0	0.2638	-4.7144	2
AF207702	11762443_at	28996	HIPK2	NM_001113239	34467062	0.0419	0.2622	-2.63089	0	2	3	0	0	-1.3955	5.6408	7.0363	50.3116	139.102	103.586	0.0694	0.3962	-3.4174	3
BC093875	11737132_a_at	56106	PCDHGA10	NM_018913	34424535	0.0096	0.1908	-2.6295	0	2	3	0	0	-1.3948	3.6475	5.0422	12.5321	33.2388	24.9561	0.0006	0.0558	-10.1451	2
NM_001769	11715568_a_at	100652804	CD9 /// LOC100652804 /// LOC100653288	NM_001769	34177471	0.0305	0.2408	-2.62881	0	2	3	0	0	-1.3945	6.4408	7.8353	87.8788	229.929	173.109	0.0963	0.0421	-5.5915	2
NM_206922	11732027_at	401262	CRIP3	NM_206922	34396672	0.0304	0.2404	-2.62812	0	2	3	0	0	-1.394	5.2585	6.6525	38.3308	103.191	77.2471	0.0114	0.1688	-5.6007	2
BC009079	11717686_a_at	3716	JAK1	NM_002227	34253089	0.0048	0.1695	-2.62192	0	2	3	0	0	-1.3908	8.43	9.8207	345.373	916.853	688.261	0.0117	0.0841	-7.5566	3
NM_175884	11739442_s_at	168455	CCDC71L	NM_175884	34437345	0.0132	0.1986	-2.62192	0	2	3	0	0	-1.3908	3.6247	5.0155	12.3363	32.7474	24.5829	0.0007	0.0769	-8.6302	2
NM_031490	11734079_x_at	83752	LONP2	NM_031490	34409282	0.0067	0.1788	-2.61712	0	2	3	0	0	-1.3881	8.314	9.7021	318.698	848.367	636.5	0.0118	0.1103	-6.7178	3
NM_016817	11726201_a_at	4939	OAS2	NM_001032731	34352863	0.0143	0.2012	-2.6137	0	2	3	0	0	-1.3861	3.7906	5.1767	13.8701	37.2149	27.877	0.0194	0.1891	-5.1397	3
NM_001039127	11734416_x_at	255403	ZNF718	NM_001039127	34410819	0.0214	0.2216	-2.6137	0	2	3	0	0	-1.3861	3.3989	4.785	10.5974	28.6317	21.418	0.0389	0.2353	-4.4309	3
NM_000229	11725886_a_at	3931	LCAT	NM_000229	34350055	0.0159	0.2067	-2.61233	0	2	3	0	0	-1.3854	8.1325	9.5179	281.877	755.559	566.087	0.0372	0.1803	-4.9384	3
NM_181784	11717656_a_at	200734	SPRED2	NM_001128210	34252522	0.024	0.2279	-2.6096	0	2	3	0	0	-1.384	6.6049	7.9889	98.5502	260.462	195.697	0.1037	0.164	-4.2403	3
AB012610	11739537_a_at	3709	ITPR2	NM_002223	34437569	0.0056	0.1727	-2.60485	0	2	3	0	0	-1.3812	5.5078	6.889	45.5039	119.105	89.6644	0.0008	0.0312	-13.3008	2
BC037539	11725707_a_at	154810	AMOTL1	NM_130847	34348110	0.0003	0.099	-2.60349	0	2	3	0	0	-1.3806	5.4061	6.7867	42.4043	110.436	83.2236	0	0.0016	-58.4042	2
NM_002470	11727248_a_at	4621	MYH3	NM_002470	34363993	0.012	0.1962	-2.60349	0	2	3	0	0	-1.3805	3.5743	4.9548	11.9482	31.8101	23.8653	0.0256	0.1523	-5.4748	3
BC036839	11762104_at	4337	MOCS1	NM_001075098	34466723	0.0211	0.2207	-2.60349	0	2	3	0	0	-1.3805	3.2434	4.6239	9.5247	25.4693	19.0914	0.0476	0.2173	-4.4505	3
AF216967	11729549_s_at	57211	GPR126	NM_001032394	34381452	0.0279	0.2353	-2.60349	0	2	3	0	0	-1.3804	5.8197	7.2001	56.9262	148.64	111.955	0.0657	0.0681	-5.8567	2
CR456952	11742818_a_at	5329	PLAUR	NM_001005376	34447437	0.008	0.1871	-2.60281	0	2	3	0	0	-1.38	3.9261	5.306	15.2876	40.0152	30.1242	0.0474	0.0724	-6.3083	3
AK290816	11740990_x_at	3373	HYAL1	NM_007312	34443393	0.0197	0.2172	-2.60281	0	2	3	0	0	-1.3801	8.5811	9.9612	386.898	1020.31	766.947	0.085	0.1462	-4.5692	3
NM_000943	11722094_s_at	5480	PPIC	NM_000943	34319838	0.0377	0.2553	-2.60213	0	2	3	0	0	-1.3796	7.5916	8.9711	192.916	521.24	389.911	0.0015	0.2255	-5.0061	2
BC019088	11722261_at	9695	EDEM1	NM_014674	34321164	0.0177	0.2138	-2.60146	0	2	3	0	0	-1.3794	6.2886	7.668	78.5757	209.766	157.29	0.0427	0.1892	-4.7486	3
AK299123	11745947_a_at	8863	PER3	NM_016831	34450566	0.0446	0.2656	-2.59943	0	2	3	0	0	-1.3782	4.1895	5.5677	18.4087	50.2839	37.5339	0.0741	0.4013	-3.3346	3
BC150275	11735438_s_at	9379	NRXN2	NM_015080	34415341	0.0136	0.2001	-2.59875	0	2	3	0	0	-1.3777	5.2858	6.6635	39.3568	103.037	77.5647	0.0737	0.098	-5.2255	3
BC001555	11760261_at	9360	PPIG	NM_004792	34464880	0.0033	0.1597	-2.59808	0	2	3	0	0	-1.3775	4.3608	5.7383	20.5874	53.8214	40.5278	0.0169	0.052	-8.5845	3
AY366448	11751920_a_at	90627	STARD13	NM_001243466	34456539	0.0225	0.225	-2.59471	0	2	3	0	0	-1.3756	4.6717	6.0474	25.4984	67.5487	50.7286	0.0035	0.127	-6.5546	2
NM_153323	11738787_a_at	245932	DEFB119	NM_153289	34434551	0.0049	0.1695	-2.59403	0	2	3	0	0	-1.3752	5.8798	7.255	59.0514	154.376	116.246	0.0237	0.0652	-7.5042	3
NM_003656	11719228_a_at	8536	CAMK1	NM_003656	34281131	0.033	0.246	-2.59403	0	2	3	0	0	-1.3752	6.1301	7.5052	70.3177	191.278	142.894	0.0332	0.3524	-3.7556	3
BU742508	11726393_at	121512	FGD4	NM_139241	34354296	0.0191	0.2163	-2.59202	0	2	3	0	0	-1.3739	6.389	7.7629	84.7623	221.613	166.873	0.0948	0.1231	-4.6196	3
BC035817	11751202_a_at	55337	C19orf66	NM_018381	34455821	0.0246	0.2292	-2.59202	0	2	3	0	0	-1.3739	6.6619	8.0358	101.3	268.123	201.394	0.0032	0.14	-6.2517	2
BC033855	11724590_a_at	140290	TCP10L	NM_018277	34339510	0.0387	0.2567	-2.59	0	2	3	0	0	-1.3729	3.7043	5.0773	13.1571	35.7447	26.7097	0.0777	0.3382	-3.5261	3
AFFX-r2-Bs-phe-5	AFFX-r2-Bs-phe-5_at			AFFX-r2-Bs-phe-5	34469054	0.0196	0.2172	-2.58598	0	2	3	0	0	-1.3709	6.5538	7.9246	94.0453	246.782	185.687	0.0087	0.1005	-7.0435	2
NM_001124756	11721609_a_at	80336	PABPC1L	NM_001124756	34313929	0.0252	0.23	-2.58532	0	2	3	0	0	-1.3704	8.4843	9.8547	358.598	945.607	710.803	0.011	0.1308	-6.185	2
NM_032683	11726376_x_at	84769	MPV17L2	NM_032683	34353990	0.0268	0.2327	-2.58532	0	2	3	0	0	-1.3705	7.2584	8.6288	153.118	406.146	304.935	0.0007	0.1561	-5.9871	2
AK304761	11759746_a_at	64283	RGNEF	NM_001080479	34464365	0.0434	0.2639	-2.58465	0	2	3	0	0	-1.3699	5.6405	7.0104	49.8869	134.319	100.546	0.0006	0.2602	-4.6436	2
BC110824	11724629_at	286319	TUSC1	NM_001004125	34340032	0.0134	0.1996	-2.58264	0	2	3	0	0	-1.3688	7.5431	8.9119	187.399	483.024	364.774	0.0395	0.0175	-8.5554	2
BF740081	11757995_s_at	80267	EDEM3	NM_025191	34462614	0.0383	0.2559	-2.58131	0	2	3	0	0	-1.3682	7.7995	9.1677	226.734	597.186	449.005	0.1475	0.2265	-3.5421	3
NM_001008739	11724332_at	441150	C6orf226	NM_001008739	34338235	0.003	0.1557	-2.58065	0	2	3	0	0	-1.3677	6.0409	7.4086	65.9843	171.06	129.029	0.0181	0.0435	-8.9169	3
M14218	11720822_a_at	435	ASL	NM_000048	34301225	0.0241	0.228	-2.58065	0	2	3	0	0	-1.3677	10.4142	11.7818	1365.03	3594.09	2702.47	0.0032	0.1352	-6.331	2
AK290885	11739071_a_at	54749	EPDR1	NM_001242946	34435974	0.0278	0.2349	-2.57732	0	2	3	0	0	-1.366	3.7544	5.1203	13.6145	35.0829	26.4955	0.0734	0.0522	-5.8729	2
BC020636	11755058_a_at	11177	BAZ1A	NM_013448	34459677	0.0358	0.2525	-2.57666	0	2	3	0	0	-1.3654	7.2176	8.5829	148.934	396.798	297.652	0.0054	0.2036	-5.1394	2
AK296745	11762534_a_at	79083	MLPH	NM_001042467	34467153	0.0019	0.1472	-2.57599	0	2	3	0	0	-1.3651	5.8546	7.2198	57.9659	149.775	113.051	0.0145	0.0306	-10.3312	3
AK299497	11726414_a_at	7957	EPM2A	NM_001018041	34354317	0.0115	0.1951	-2.57599	0	2	3	0	0	-1.3651	3.6432	5.0083	12.5626	32.7495	24.6748	0.0454	0.1129	-5.5578	3
AW002855	11757914_a_at	400506	C16orf88	NM_001012991	34462533	0.013	0.1979	-2.56937	0	2	3	0	0	-1.3615	5.482	6.8435	44.8512	117.793	88.6165	0.0292	0.1528	-5.3171	3
NM_000515	11715987_a_at	2688	GH1	NM_000515	34191890	0.0081	0.1871	-2.56871	0	2	3	0	0	-1.3611	3.3875	4.7486	10.4945	27.3205	20.5901	0.0233	0.1055	-6.2907	3
BX453684	11743654_a_at	350	APOH	NM_000042	34448273	0.0082	0.1871	-2.56805	0	2	3	0	0	-1.3608	12.5804	13.9413	6124.97	15847.8	11958.7	0.0003	0.0454	-10.9989	2
U38945	11718293_a_at	1029	CDKN2A	NM_000077	34266696	0.0129	0.1977	-2.56739	0	2	3	0	0	-1.3602	4.4098	5.77	21.3525	55.8435	42.0471	0.0378	0.1383	-5.3339	3
AK303128	11759845_at	100141515	C17orf99	NM_001163075	34464464	0.0034	0.1607	-2.56674	0	2	3	0	0	-1.3598	6.1724	7.5322	72.1786	187.083	141.121	0.0063	0.0669	-8.5235	3
BX537380	11726323_a_at	51	ACOX1	NM_001185039	34353726	0.01	0.191	-2.56608	0	2	3	0	0	-1.3597	8.5984	9.9581	389.538	1011.26	762.572	0.0417	0.0995	-5.8513	3
NM_001017963	11732996_at	3320	HSP90AA1	NM_001017963	34403730	0.0238	0.2275	-2.56608	0	2	3	0	0	-1.3596	8.6577	10.0173	407.534	1069.69	804.828	0.0758	0.1922	-4.2575	3
AK295544	11748338_a_at	1318	SLC31A2	NM_001860	34452957	0.0158	0.206	-2.56542	0	2	3	0	0	-1.3592	7.2311	8.5903	150.692	397.071	298.519	0.025	0.1882	-4.9555	3
NM_005125	11720676_s_at	9973	CCS	NM_005125	34299045	0.0005	0.1065	-2.5641	0	2	3	0	0	-1.3586	8.6147	9.9734	392.005	1005.68	760.212	0	0.0026	-46.4588	2
BC008195	11742937_x_at	435	ASL	NM_000048	34447556	0.0117	0.1952	-2.56213	0	2	3	0	0	-1.3572	10.3815	11.7387	1334.01	3452.05	2604.84	0.0005	0.0653	-9.1495	2
N21993	11757798_s_at	9935	MAFB	NM_005461	34462417	0.0447	0.2661	-2.56213	0	2	3	0	0	-1.3574	7.8066	9.164	226.246	610.379	456.726	0.0878	0.3668	-3.3298	3
NM_016217	11719433_at	51696	HECA	NM_016217	34283836	0.0035	0.1616	-2.56016	0	2	3	0	0	-1.3561	5.8732	7.2293	58.7367	151.293	114.27	0.0171	0.0513	-8.4617	3
U88576	11755084_x_at	1604	CD55	NM_000574	34459703	0.0493	0.273	-2.55885	0	2	3	0	0	-1.3553	7.3308	8.6862	163.589	434.922	326.389	0.134	0.3366	-3.2019	3
AK303378	11751075_a_at	7253	TSHR	NM_000369	34455694	0.0021	0.1489	-2.5582	0	2	3	0	0	-1.355	3.4327	4.7877	10.8126	27.7874	20.9975	0.0114	0.0371	-10.0832	3
AB034747	11730168_s_at	9516	LITAF	NM_001136472	34386033	0.0358	0.2525	-2.55297	0	2	3	0	0	-1.352	8.535	9.887	374.642	959.913	725.804	0.0832	0.0826	-5.1422	2
AK096664	11736239_a_at	23461	ABCA5	NM_018672	34420293	0.0021	0.1491	-2.55037	0	2	3	0	0	-1.3507	8.684	10.0347	412.062	1054.08	797.27	0.0158	0.0308	-10.0162	3
BC104883	11748516_a_at	266812	NAP1L5	NM_153757	34453135	0.0155	0.2052	-2.5413	0	2	3	0	0	-1.3457	3.1949	4.5405	9.1991	23.38	17.7077	0.0382	0.0287	-7.9484	2
AA196325	11743632_a_at	10611	PDLIM5	NM_001011513	34448251	0.0268	0.2327	-2.53743	0	2	3	0	0	-1.3435	4.0556	5.3992	16.7439	42.6297	32.2754	0.0575	0.0647	-5.9904	2
NM_080662	11729537_at	92960	PEX11G	NM_080662	34381440	0.0015	0.139	-2.53678	0	2	3	0	0	-1.343	5.6631	7.0061	50.6707	128.718	97.4992	0	0.0084	-25.3794	2
NM_015719	11721742_at	50509	COL5A3	NM_015719	34315145	0.0089	0.19	-2.53678	0	2	3	0	0	-1.343	5.9389	7.2819	61.5059	158.553	119.734	0.0217	0.1137	-6.0819	3
BC143689	11742218_x_at	284111	SLC13A5	NM_001143838	34446837	0.0101	0.191	-2.53485	0	2	3	0	0	-1.3419	7.7837	9.1256	220.957	569.453	430.055	0.0225	0.1253	-5.8269	3
AI672353	11757624_s_at	64761	PARP12	NM_022750	34462243	0.0003	0.1024	-2.53357	0	2	3	0	0	-1.341	6.682	8.023	102.731	260.499	197.392	0.0044	0.0092	-18.4375	3
AY247744	11724950_a_at	132864	CPEB2	NM_001177381	34341876	0.0398	0.2586	-2.531	0	2	3	0	0	-1.3396	4.9668	6.3063	31.3317	81.746	61.5803	0.0161	0.2033	-4.8648	2
NM_001040667	11729934_a_at	3299	HSF4	NM_001040667	34384098	0.0232	0.226	-2.53036	0	2	3	0	0	-1.3394	5.7874	7.1268	55.2823	142.279	107.48	0.008	0.1171	-6.4546	2
NM_022132	11729236_at	64087	MCCC2	NM_022132	34377139	0.0177	0.2138	-2.52717	0	2	3	0	0	-1.3374	9.5714	10.9089	766.532	1965.25	1485.76	0.0622	0.1445	-4.7497	3
NM_022082	11721590_a_at	63910	SLC17A9	NM_022082	34313493	0.0386	0.2564	-2.52653	0	2	3	0	0	-1.337	9.1433	10.4803	565.928	1477.57	1112.92	0.0068	0.2092	-4.9432	2
AB033080	11723007_a_at	100533483	CCPG1 /// DYX1C1-CCPG1	NM_001204450	34328410	0.0473	0.2698	-2.52653	0	2	3	0	0	-1.3371	5.2876	6.6248	39.0602	102.739	77.2674	0	0.2727	-4.4348	2
AK293879	11746710_a_at	55619	DOCK10	NM_014689	34451329	0.0041	0.167	-2.52461	0	2	3	0	0	-1.3362	3.9458	5.2821	15.4272	38.9632	29.5488	0.009	0.0085	-15.5895	2
M58581	11742926_at	1376	CPT2	NM_000098	34447545	0.0127	0.1973	-2.52334	0	2	3	0	0	-1.3352	7.1114	8.4467	138.834	356.654	269.526	0.0335	0.1358	-5.3613	3
NM_178833	11727036_at	133308	SLC9B2	NM_178833	34361295	0.0234	0.2262	-2.52143	0	2	3	0	0	-1.3342	7.3954	8.7295	168.448	424.493	322.075	0.0046	0.0003	-27.2427	1
NM_012429	11730194_a_at	23541	SEC14L2	NM_001204204	34386069	0.0247	0.2292	-2.5208	0	2	3	0	0	-1.3338	5.3038	6.6376	39.5046	101.721	76.8347	0.0009	0.1355	-6.2465	2
AF119663	11739065_a_at	55970	GNG12	NM_018841	34435968	0.0259	0.2313	-2.51889	0	2	3	0	0	-1.3327	3.0723	4.405	8.4833	21.3083	16.1783	0.0714	0.0365	-6.0899	2
BC033519	11727992_at	8676	STX11	NM_003764	34369895	0.0216	0.2221	-2.51319	0	2	3	0	0	-1.3294	3.6419	4.9713	12.5359	32.44	24.4784	0.0353	0.2197	-4.4104	3
AK057950	11733995_x_at	133686	NADKD1	NM_001085411	34408909	0.0039	0.1649	-2.51193	0	2	3	0	0	-1.3287	9.4061	10.7348	680.244	1716.8	1302.18	0.022	0.0467	-8.1515	3
DQ249310	11753942_a_at	652995	UCA1	NR_015379	34458561	0.0086	0.1879	-2.51193	0	2	3	0	0	-1.3288	4.7397	6.0685	26.7756	67.3207	51.1027	0.0181	0.019	-10.7219	2
AB102804	11753878_s_at	3572	IL6ST	NM_001190981	34458497	0.0205	0.2186	-2.51067	0	2	3	0	0	-1.3282	8.626	9.9542	396.869	1023.13	772.625	0.0375	0.2054	-4.4975	3
AF327560	11732431_a_at	9848	MFAP3L	NM_001009554	34398794	0.036	0.2527	-2.50815	0	2	3	0	0	-1.3267	4.0983	5.425	17.1601	44.1808	33.3725	0.0156	0.1772	-5.1302	2
AL574071	11721636_a_at	79139	DERL1	NM_001134671	34314039	0.0016	0.139	-2.50501	0	2	3	0	0	-1.3249	8.3223	9.6472	320.372	805.782	611.618	0.0076	0.0311	-11.1314	3
AF237771	11758841_s_at	55742	PARVA	NM_018222	34463460	0.0169	0.2113	-2.50376	0	2	3	0	0	-1.3243	6.3084	7.6327	79.2762	201.265	152.469	0.0021	0.0882	-7.5882	2
BC000650	11741750_a_at	26268	FBXO9	NM_012347	34445653	0.0059	0.1756	-2.50313	0	2	3	0	0	-1.3237	8.4596	9.7832	352.64	893.161	676.953	0.0144	0.084	-7.054	3
NM_024705	11730449_a_at	79758	DHRS12	NM_001031719	34387067	0.0068	0.1789	-2.5025	0	2	3	0	0	-1.3234	5.6508	6.9742	50.2443	126.439	95.9613	0.0003	0.0354	-12.101	2
NM_015229	11717787_a_at	23277	KIAA0664	NM_015229	34256539	0.0111	0.1943	-2.50188	0	2	3	0	0	-1.3229	8.0741	9.397	269.589	680.259	515.991	0.003	0.0549	-9.3986	2
NM_001003395	11720704_s_at	7164	TPD52L1	NM_001003395	34299607	0.0044	0.169	-2.49938	0	2	3	0	0	-1.3216	8.6983	10.0198	415.379	1042.05	791.384	0.0001	0.0229	-15.1092	2
BC094715	11752869_s_at	1052	CEBPD	NM_005195	34457488	0.0182	0.2144	-2.49938	0	2	3	0	0	-1.3217	10.4441	11.7658	1405.44	3553.82	2694.47	0.0736	0.1269	-4.7	3
CA444302	11743592_a_at	89122	TRIM4	NM_033017	34448211	0.0013	0.1302	-2.49875	0	2	3	0	0	-1.3212	6.5972	7.9184	96.8653	243.142	184.631	0.0041	0.0309	-11.8924	3
NM_020188	11721136_a_at	56942	CMC2	NM_020188	34308103	0.0267	0.2327	-2.49875	0	2	3	0	0	-1.3212	7.7738	9.095	218.852	559.087	422.993	0.0002	0.1456	-5.993	2
BC142952	11754371_a_at	399665	FAM102A	NM_001035254	34458990	0.0456	0.2672	-2.49875	0	2	3	0	0	-1.3211	6.3666	7.6877	84.0356	213.982	162.003	0.1529	0.2501	-3.3047	3
BX537962	11744355_a_at	25777	SUN2	NM_001199579	34448974	0.0009	0.1167	-2.49314	0	2	3	0	0	-1.3181	8.5419	9.86	372.994	932.269	708.559	0.0064	0.02	-13.2758	3
NM_020531	11717153_a_at	57136	C20orf3	NM_020531	34234054	0.003	0.156	-2.49066	0	2	3	0	0	-1.3166	11.3789	12.6955	2668.01	6680.08	5075.25	0.015	0.0432	-8.8923	3
AF118124	11715487_a_at	4170	MCL1	NM_001197320	34174041	0.009	0.19	-2.49004	0	2	3	0	0	-1.3162	7.8324	9.1486	228.458	577.373	437.807	0.0195	0.1125	-6.0553	3
AK025805	11755687_x_at	10618	TGOLN2	NM_001206840	34460306	0.0263	0.2318	-2.49004	0	2	3	0	0	-1.3162	8.2527	9.5688	307.708	784.64	593.867	0.0738	0.1985	-4.1	3
AF019382	11763386_at	100288974	LOC100288974 /// MBL1P	NR_002724	34468005	0.0224	0.2249	-2.48818	0	2	3	0	0	-1.3151	4.7072	6.0223	26.122	66.3128	50.2365	0	0.1204	-6.5636	2
AY340963	11740649_a_at	51135	IRAK4	NM_001114182	34442516	0.0207	0.2195	-2.48633	0	2	3	0	0	-1.3139	4.345	5.6589	20.4719	51.9243	39.3433	0.0611	0.1664	-4.4793	3
BQ014130	11756145_s_at	10166	SLC25A15	NM_014252	34460764	0.02	0.2179	-2.48447	0	2	3	0	0	-1.313	9.5671	10.8801	761.04	1947.79	1473.09	0.0275	0.2095	-4.5426	3
AK290809	11729866_a_at	133688	UGT3A1	NM_001171873	34383682	0.0273	0.2339	-2.48262	0	2	3	0	0	-1.312	3.8741	5.1861	14.8428	37.4183	28.3881	0.1019	0.1636	-4.0397	3
BG434168	11719988_at	399979	SNX19	NM_014758	34292352	0.0196	0.2172	-2.47954	0	2	3	0	0	-1.3099	7.0721	8.382	135.344	335.317	255.328	0.0483	0.0318	-7.0303	2
BC032426	11754520_a_at	10150	MBNL2	NM_144778	34459139	0.0279	0.2351	-2.47954	0	2	3	0	0	-1.3102	5.1495	6.4597	35.503	90.1015	68.2621	0.0021	0.1465	-5.866	2
AY358730	11753795_a_at	283314	C1RL-AS1	NR_026947	34458414	0.0109	0.194	-2.47831	0	2	3	0	0	-1.3093	4.3279	5.6372	20.1362	49.9607	38.0309	0.0219	0.0243	-9.4917	2
NM_003001	11715839_a_at	6391	SDHC	NM_001035511	34187742	0.0193	0.2171	-2.47831	0	2	3	0	0	-1.3094	5.9079	7.2174	60.056	151.297	114.8	0.0017	0.0999	-7.0878	2
AF493894	11742977_a_at	2775	GNAO1	NM_020988	34447596	0.0229	0.2258	-2.47831	0	2	3	0	0	-1.3094	4.5204	5.8299	22.9568	57.9326	43.9423	0.0026	0.1181	-6.4952	2
EU732763	11753765_a_at	1124	CHN2	NM_001039936	34458384	0.0312	0.242	-2.47831	0	2	3	0	0	-1.3093	4.725	6.0343	26.4457	67.3882	51.0112	0	0.1682	-5.5299	2
CR607047	11756358_a_at	1263	PLK3	NM_004073	34460977	0.0482	0.2712	-2.47831	0	2	3	0	0	-1.3093	5.3849	6.6943	42.2075	109.335	82.4843	0.0838	0.3674	-3.2292	3
BF062937	11758146_s_at	64689	GORASP1	NM_031899	34462765	0.0192	0.2167	-2.47525	0	2	3	0	0	-1.3077	6.5276	7.8353	92.788	234.345	177.722	0.0478	0.1693	-4.6132	3
AK130583	11754995_a_at	5094	PCBP2	NM_001098620	34459614	0.0228	0.2253	-2.47341	0	2	3	0	0	-1.3064	7.2338	8.5402	150.924	386.576	292.315	0.0224	0.2399	-4.3261	3
NM_000877	11718025_at	3554	IL1R1	NM_000877	34260928	0.025	0.2298	-2.47341	0	2	3	0	0	-1.3065	8.8515	10.158	465.487	1149.26	875.753	0.0643	0.0366	-6.2021	2
AK292846	11720899_a_at	54762	GRAMD1C	NM_001172105	34303127	0.0434	0.2639	-2.47341	0	2	3	0	0	-1.3066	3.8639	5.1704	14.8099	37.4099	28.3699	0.143	0.2362	-3.3708	3
BC011864	11737463_at	4610	MYCL1	NM_001033081	34426794	0.0101	0.191	-2.47036	0	2	3	0	0	-1.3046	5.1454	6.45	35.5304	88.9233	67.5661	0.0322	0.1021	-5.8262	3
NM_001100389	11734005_s_at	201931	TMEM192	NM_001100389	34408919	0.0323	0.2444	-2.46792	0	2	3	0	0	-1.3032	5.1246	6.4278	35.2534	89.3381	67.7042	0.0873	0.2242	-3.7875	3
AV764112	11757513_at	64332	NFKBIZ	NM_001005474	34462132	0.0359	0.2526	-2.46792	0	2	3	0	0	-1.3033	9.7607	11.064	874.908	2169.9	1651.9	0.0711	0.0869	-5.1314	2
NM_024617	11738516_s_at	79670	ZCCHC6	NM_001185059	34433105	0.0026	0.1526	-2.46548	0	2	3	0	0	-1.3018	8.0443	9.3461	264.439	654.61	498.541	0.0141	0.0372	-9.3338	3
NM_001004723	11742367_at	390429	OR4N2	NM_001004723	34446986	0.0332	0.2464	-2.46184	0	2	3	0	0	-1.2998	7.4726	8.7725	179.301	441.302	336.502	0.0788	0.059	-5.3484	2
NM_006303	11716563_s_at	7965	AIMP2	NM_006303	34214981	0.0132	0.1987	-2.46124	0	2	3	0	0	-1.2994	8.1597	9.4591	287.073	718.649	546.019	0.0322	0.1328	-5.289	3
AK291394	11731044_at	11160	ERLIN2	NM_001003790	34390330	0.0035	0.1623	-2.46063	0	2	3	0	0	-1.2989	5.9283	7.2272	61.0423	150.798	114.896	0.0199	0.0413	-8.4306	3
AB014771	11761577_at	643616	MOP-1	XR_041844	34466196	0.0179	0.2138	-2.45881	0	2	3	0	0	-1.2981	3.4613	4.7594	11.0414	27.9364	21.1784	0.0206	0.1946	-4.7341	3
AF313468	11752737_a_at	64581	CLEC7A	NM_022570	34457356	0.0304	0.2404	-2.45881	0	2	3	0	0	-1.2979	2.869	4.1669	7.3103	18.3999	13.964	0.0055	0.1525	-5.6062	2
BC032139	11746051_a_at	50809	HP1BP3	NM_016287	34450670	0.0459	0.2676	-2.457	0	2	3	0	0	-1.2971	6.9278	8.2249	121.892	310.729	235.194	0.0097	0.234	-4.5066	2
AL833822	11754452_x_at	6238	RRBP1	NM_001042576	34459071	0.0231	0.226	-2.45519	0	2	3	0	0	-1.2957	7.2398	8.5356	151.219	371.141	283.172	0.0037	0.001	-27.5414	1
EB388415	11722592_at	55973	BCAP29	NM_001008405	34324701	0.0151	0.2035	-2.45459	0	2	3	0	0	-1.2957	3.7698	5.0654	13.6407	33.897	25.7944	0.0004	0.0772	-8.0451	2
g56090587	11715107_s_at	474383	F8A1 /// F8A2 /// F8A3	NM_001007523	34141470	0.0005	0.108	-2.44439	0	2	3	0	0	-1.2893	5.0633	6.3526	33.4466	81.9133	62.5267	0.0028	0.0146	-16.2907	3
AF406992	11722596_a_at	11214	AKAP13	NM_006738	34324794	0.0314	0.2425	-2.44379	0	2	3	0	0	-1.2892	6.2546	7.5438	76.6564	195.691	148.077	0.0331	0.2902	-3.8303	3
NM_025231	11725841_at	80345	ZSCAN16	NM_025231	34349244	0.0163	0.2082	-2.4432	0	2	3	0	0	-1.2888	4.2287	5.5175	18.7978	47.0466	35.7471	0.0218	0.1753	-4.8955	3
NM_001144063	11735164_a_at	114879	OSBPL5	NM_001144063	34414489	0.0403	0.2593	-2.4432	0	2	3	0	0	-1.2889	3.7935	5.0824	14.0238	34.2781	26.1764	0.0944	0.0721	-4.8294	2
AK303737	11749083_a_at	27297	CRCP	NM_001040647	34453702	0.0255	0.2305	-2.44021	0	2	3	0	0	-1.2872	6.5078	7.7949	91.5389	229.957	174.59	0.0494	0.2148	-4.1475	3
AK302863	11750567_a_at	2475	MTOR	NM_004958	34455186	0.0393	0.2573	-2.44021	0	2	3	0	0	-1.2871	3.2799	4.567	9.7129	24.4982	18.5841	0.0003	0.2068	-4.8976	2
NM_032355	11723457_a_at	84315	MON1A	NM_001142501	34332360	0.0031	0.1573	-2.43962	0	2	3	0	0	-1.2866	5.9813	7.2679	63.3005	155.075	118.365	0.0167	0.0388	-8.8171	3
NM_022171	11717093_at	6988	TCTA	NM_022171	34231496	0.0031	0.1573	-2.43902	0	2	3	0	0	-1.2862	6.8533	8.1395	115.741	284.364	216.915	0.0086	0.0513	-8.7917	3
NM_032167	11740345_at	92017	SNX29	NM_001009607	34441248	0.031	0.2416	-2.43724	0	2	3	0	0	-1.2853	4.0649	5.3501	16.7455	41.826	31.7938	0.0048	0.154	-5.5443	2
AK075279	11717734_at	219654	ZCCHC24	NM_153367	34254637	0.0313	0.2424	-2.43309	0	2	3	0	0	-1.2828	6.2035	7.4863	73.6974	184.203	140.001	0.0004	0.1616	-5.5184	2
BC060775	11731602_at	201799	TMEM154	NM_152680	34393934	0.0172	0.2124	-2.43132	0	2	3	0	0	-1.2819	5.1401	6.422	35.5791	87.1219	66.5048	0.0742	0.1031	-4.7958	3
AI810094	11721592_a_at	2176	FANCC	NM_000136	34313495	0.0306	0.2409	-2.42895	0	2	3	0	0	-1.2802	4.4361	5.7163	21.9109	54.1408	41.2489	0.1016	0.1769	-3.8648	3
AK295607	11746831_s_at	728642	CDK11A /// CDK11B	NM_001787	34451450	0.0395	0.258	-2.42895	0	2	3	0	0	-1.2803	6.1089	7.3892	69.8315	169.197	129.451	0.0981	0.0594	-4.8793	2
NM_022466	11736223_a_at	64376	IKZF5	NM_022466	34420222	0.009	0.19	-2.42777	0	2	3	0	0	-1.2796	5.1033	6.3829	34.5617	84.3094	64.4103	0.0453	0.066	-6.055	3
AB064665	11762921_at	4514	COX3	AB064665.1	34467540	0.0123	0.1969	-2.4266	0	2	3	0	0	-1.2788	11.7667	13.0456	3496.69	8615.42	6567.92	0.0291	0.1229	-5.4274	3
AFFX-DapX-3	AFFX-DapX-3_at			AFFX-DapX-3	34469021	0.0285	0.2364	-2.4266	0	2	3	0	0	-1.279	10.1511	11.4301	1147.24	2850.97	2169.48	0.0741	0.1997	-3.9732	3
NM_016123	11734067_a_at	51135	IRAK4	NM_001114182	34409257	0.0092	0.1901	-2.42542	0	2	3	0	0	-1.2784	5.5528	6.8311	46.9415	114.708	87.6015	0.0002	0.0456	-10.336	2
AK301263	11746966_a_at	1776	DNASE1L3	NM_001256560	34451585	0.0077	0.1844	-2.42424	0	2	3	0	0	-1.2775	3.1492	4.4267	8.9005	21.7836	16.6304	0.0269	0.0784	-6.4216	3
NM_197947	11733403_x_at	64581	CLEC7A	NM_022570	34406803	0.0259	0.2313	-2.42424	0	2	3	0	0	-1.2777	2.9461	4.2238	7.7077	19.0798	14.531	0.001	0.1305	-6.0917	2
M72238	11760081_x_at	634	CEACAM1	NM_001024912	34464700	0.0324	0.2447	-2.42424	0	2	3	0	0	-1.2774	6.0056	7.283	64.7756	157.334	120.311	0.0682	0.0645	-5.4162	2
NM_153230	11735459_at	162517	FBXO39	NM_153230	34415362	0.0034	0.1615	-2.41896	0	2	3	0	0	-1.2746	3.6764	4.951	12.8182	31.1066	23.7913	0.0215	0.0353	-8.4873	3
BC022451	11744849_a_at	79918	SETD6	NM_001160305	34449468	0.0003	0.0997	-2.41721	0	2	3	0	0	-1.2732	5.7696	7.0428	54.5597	132.094	101.08	0.0011	0.0113	-19.407	3
AK301414	11749430_a_at	100506538	LOC100506538 /// NDUFAF6	NM_152416	34454049	0.0102	0.1919	-2.41721	0	2	3	0	0	-1.2732	7.3483	8.6215	163.751	399.077	304.947	0.0407	0.0839	-5.7918	3
AI984394	11757267_x_at	22933	SIRT2	NM_001193286	34461886	0.0127	0.1975	-2.41663	0	2	3	0	0	-1.273	7.9836	9.2566	253.543	626.243	477.163	0.0143	0.1481	-5.355	3
AF126020	11722589_x_at	55973	BCAP29	NM_001008405	34324695	0.0282	0.2356	-2.41488	0	2	3	0	0	-1.2719	6.5501	7.8221	94.8166	231.751	176.977	0.0982	0.1574	-3.9914	3
AK292458	11746528_a_at	493	ATP2B4	NM_001001396	34451147	0.034	0.2481	-2.41138	0	2	3	0	0	-1.2698	2.9261	4.1959	7.6353	19.1825	14.5636	0.0381	0.2938	-3.7129	3
AF038563	11724947_a_at	9863	MAGI2	NM_012301	34341873	0.0037	0.1638	-2.40906	0	2	3	0	0	-1.2685	4.7447	6.0132	26.8147	64.7574	49.5803	0.0013	0.0159	-16.4408	2
NM_001449	11733817_s_at	2273	FHL1	NM_001159699	34408579	0.0161	0.2068	-2.40906	0	2	3	0	0	-1.2683	6.7506	8.0189	107.691	262.734	200.717	0.0011	0.0777	-7.7936	2
NM_002022	11730035_at	2329	FMO4	NM_002022	34384599	0.0363	0.2535	-2.4079	0	2	3	0	0	-1.2679	7.5585	8.8264	189.504	477.724	362.436	0.0441	0.3022	-3.6183	3
NM_004998	11718068_at	4643	MYO1E	NM_004998	34261803	0.0374	0.2548	-2.40674	0	2	3	0	0	-1.267	6.617	7.884	98.2621	243.377	185.331	0.0088	0.1777	-5.0223	2
NM_000136	11721591_a_at	2176	FANCC	NM_000136	34313494	0.0182	0.2144	-2.40616	0	2	3	0	0	-1.2668	6.5338	7.8005	92.6955	225.843	172.584	0.0039	0.0843	-7.3116	2
NM_199123	11731766_at	84193	SETD3	NM_032233	34395197	0.012	0.1962	-2.39923	0	2	3	0	0	-1.2627	6.5099	7.7726	91.4056	219.415	168.212	0.0251	0.021	-9.0376	2
NM_001145808	11732479_a_at	3684	ITGAM	NM_000632	34398882	0.0151	0.2035	-2.39923	0	2	3	0	0	-1.2624	3.2119	4.4744	9.3203	22.6262	17.3038	0.049	0.1152	-5.0338	3
NM_003597	11727145_s_at	8462	KLF11	NM_001177716	34362565	0.0181	0.2144	-2.39808	0	2	3	0	0	-1.2618	8.0388	9.3007	262.994	639.772	489.061	0.0002	0.0884	-7.3363	2
BC108322	11763545_a_at	23120	ATP10B	NM_025153	34468164	0.0331	0.246	-2.39751	0	2	3	0	0	-1.2614	3.9554	5.2169	15.5152	38.1268	29.0821	0.001	0.1647	-5.3583	2
BC104850	11731332_at	7545	ZIC1	NM_003412	34391890	0.0031	0.1573	-2.39693	0	2	3	0	0	-1.2612	3.6614	4.9226	12.6682	30.555	23.4003	0.0101	0.0464	-8.8001	3
AK301959	11750308_s_at	57136	C20orf3	NM_020531	34454927	0.0195	0.2172	-2.39521	0	2	3	0	0	-1.2601	9.2676	10.5277	621.596	1503.71	1150.86	0.0705	0.1206	-4.5871	3
AB209095	11755644_s_at	728642	CDK11A /// CDK11B	NM_001787	34460263	0.0185	0.2151	-2.39464	0	2	3	0	0	-1.2598	8.0916	9.3513	272.982	661.368	506.013	0.0062	0.081	-7.2596	2
AFFX-r2-Bs-dap-3	AFFX-r2-Bs-dap-3_at			AFFX-r2-Bs-dap-3	34469047	0.0307	0.2411	-2.3912	0	2	3	0	0	-1.2577	10.2944	11.5521	1265.22	3113.47	2374.17	0.0621	0.2252	-3.8605	3
NM_020533	11718554_a_at	57192	MCOLN1	NM_020533	34271224	0.0003	0.0989	-2.38892	0	2	3	0	0	-1.2563	7.3954	8.6517	168.433	402.633	308.953	0.0036	0.0069	-19.5915	3
BE395657	11717152_x_at	57136	C20orf3	NM_020531	34234053	0.044	0.2651	-2.38663	0	2	3	0	0	-1.2551	8.7282	9.9833	430.044	1050.34	802.224	0.117	0.2449	-3.3529	3
NM_138402	11735249_x_at	93349	SP140L	NM_138402	34414652	0.0317	0.243	-2.3855	0	2	3	0	0	-1.2543	6.2526	7.5069	76.5148	190.599	144.965	0.0293	0.2801	-3.8163	3
NM_033304	11738842_a_at	148	ADRA1A	NM_000680	34434745	0.0103	0.1921	-2.38379	0	2	3	0	0	-1.2532	5.6837	6.9369	51.4011	123.514	94.6686	0.0002	0.0489	-9.7848	2
AK299391	11752993_a_at	1843	DUSP1	NM_004417	34457612	0.0139	0.2009	-2.38265	0	2	3	0	0	-1.2524	10.2429	11.4953	1214.44	2954.58	2258.52	0.0184	0.1474	-5.1852	3
AK295380	11749724_a_at	1955	MEGF9	NM_001080497	34454343	0.0149	0.2035	-2.38265	0	2	3	0	0	-1.2525	5.4535	6.706	43.8209	105.594	80.8847	0.0005	0.071	-8.098	2
AK024704	11727828_s_at	9342	SNAP29	NM_004782	34369147	0.0169	0.2111	-2.38095	0	2	3	0	0	-1.2516	5.9197	7.1712	60.7755	147.72	112.942	0.0332	0.1512	-4.8357	3
BQ575899	11726355_at	5167	ENPP1	NM_006208	34353917	0	0.0608	-2.37756	0	2	3	0	0	-1.2493	8.0388	9.2881	263.003	625.351	480.412	0.001	0.0019	-36.941	3
NM_015900	11727116_a_at	51365	PLA1A	NM_001206960	34362283	0.0367	0.2539	-2.37756	0	2	3	0	0	-1.2495	7.9893	9.2388	255.698	629.943	480.245	0.052	0.283	-3.6019	3
AJ224328	11724617_a_at	4337	MOCS1	NM_001075098	34340020	0.03	0.2394	-2.37586	0	2	3	0	0	-1.2484	5.5833	6.8317	48.2613	115.112	88.372	0.0551	0.0644	-5.6384	2
AY845035	11744587_a_at	55219	TMEM57	NM_018202	34449206	0.013	0.1979	-2.3753	0	2	3	0	0	-1.248	8.0594	9.3074	267.199	648.361	495.897	0.0137	0.1449	-5.3144	3
AK308476	11756838_a_at	2220	FCN2	NM_004108	34461457	0.0455	0.2672	-2.37135	0	2	3	0	0	-1.2459	4.5373	5.7832	23.2587	56.9956	43.5009	0.0136	0.2071	-4.524	2
BI764017	11757278_x_at	445	ASS1	NM_000050	34461897	0.0494	0.2732	-2.37079	0	2	3	0	0	-1.2453	10.9421	12.1874	1995.9	4713.43	3626.42	0.12	0.068	-4.3312	2
CD240090	11759525_at	4616	GADD45B	NM_015675	34464144	0.0478	0.2705	-2.36911	0	2	3	0	0	-1.2443	11.3465	12.5908	2637.01	6454.2	4927.32	0.1052	0.2844	-3.2413	3
NM_001539	11717188_s_at	3301	DNAJA1	NM_001539	34235576	0.039	0.257	-2.36798	0	2	3	0	0	-1.2437	9.1861	10.4298	585.854	1447.53	1102.86	0.048	0.3028	-3.5186	3
NM_030641	11732244_at	80830	APOL6	NM_030641	34398147	0.0474	0.2698	-2.36798	0	2	3	0	0	-1.2436	6.5192	7.7628	92.3453	229.147	174.426	0.0563	0.3543	-3.2517	3
AK295632	11761245_x_at	8646	CHRD	NM_003741	34465864	0.008	0.1867	-2.36686	0	2	3	0	0	-1.2431	5.218	6.4611	37.2277	88.6007	68.0515	0.0018	0.0349	-11.105	2
U43747	11732322_at	2395	FXN	NM_000144	34398225	0.0457	0.2673	-2.3663	0	2	3	0	0	-1.2425	7.2679	8.5104	155.053	385.221	293.154	0.0505	0.3491	-3.302	3
CA426763	11721657_at	8543	LMO4	NM_006769	34314060	0.0439	0.2651	-2.36574	0	2	3	0	0	-1.2424	3.2831	4.5255	9.8367	23.3559	17.9482	0.0873	0.0867	-4.6116	2
BF939833	11724024_a_at	10206	TRIM13	NM_001007278	34336390	0.0249	0.2298	-2.36295	0	2	3	0	0	-1.2407	6.2518	7.4924	77.0298	183.758	141.067	0.0903	0.1284	-4.1837	3
AK131270	11726792_a_at	259173	ALS2CL	NM_001190707	34358423	0.0119	0.196	-2.36016	0	2	3	0	0	-1.2388	6.6782	7.9171	102.412	243.864	187.283	0.0001	0.0558	-9.0693	2
D89078	11731134_a_at	1241	LTB4R	NM_001143919	34391037	0.0047	0.1695	-2.3596	0	2	3	0	0	-1.2384	6.1297	7.3682	70.0919	166.919	128.188	0.0083	0.0666	-7.6239	3
BC109312	11752048_a_at	25924	MYRIP	NM_015460	34456667	0.0113	0.1943	-2.3596	0	2	3	0	0	-1.2387	2.9092	4.1479	7.5352	17.7694	13.6757	0.0255	0.0146	-9.3323	2
NM_002110	11718861_a_at	3055	HCK	NM_001172129	34276015	0.0464	0.2683	-2.35793	0	2	3	0	0	-1.2374	3.8474	5.0848	14.5659	35.4608	27.1028	0.099	0.2782	-3.2809	3
NM_001042376	11742637_s_at	3481	IGF2 /// INS-IGF2	NM_000612	34447256	0.0056	0.1729	-2.35627	0	2	3	0	0	-1.2367	5.4845	6.7211	44.7762	105.914	81.4591	0.0012	0.0243	-13.2832	2
BQ184424	11757512_a_at	55256	ADI1	NM_018269	34462131	0.0412	0.2608	-2.35405	0	2	3	0	0	-1.2352	9.9202	11.1554	978.259	2383.92	1821.66	0.0802	0.2664	-3.4403	3
AK302444	11750899_a_at	8736	MYOM1	NM_003803	34455518	0.0209	0.2197	-2.35183	0	2	3	0	0	-1.2338	4.9838	6.2176	31.7787	76.4557	58.5849	0.036	0.1748	-4.4685	3
NM_031913	11732507_a_at	83850	ESYT3	NM_031913	34399118	0.0298	0.2386	-2.35128	0	2	3	0	0	-1.2334	3.9532	5.1866	15.5896	36.79	28.3098	0.0539	0.0617	-5.6585	2
AY942123	11763237_x_at	3537	IGLC1	AY942123.1	34467856	0.0258	0.231	-2.35073	0	2	3	0	0	-1.2331	4.0826	5.3157	16.9457	40.5819	31.1274	0.0014	0.1202	-6.1072	2
M32373	11731767_at	411	ARSB	NM_000046	34395200	0.0086	0.1879	-2.35018	0	2	3	0	0	-1.2327	3.6852	4.9179	12.8638	30.4184	23.3965	0.0002	0.0395	-10.7045	2
NM_019896	11722215_at	56655	POLE4	NM_019896	34320618	0.0202	0.2184	-2.34742	0	2	3	0	0	-1.231	7.0059	8.2369	129.249	308.701	236.92	0.0468	0.1518	-4.5254	3
BC040107	11735413_x_at	27297	CRCP	NM_001040647	34415316	0.0331	0.246	-2.34522	0	2	3	0	0	-1.2296	6.7385	7.9681	106.781	257.058	196.947	0.0001	0.1577	-5.3618	2
AF227905	11742021_a_at	56886	UGGT1	NM_001025777	34446640	0.021	0.2206	-2.34247	0	2	3	0	0	-1.228	7.0264	8.2543	130.362	310.052	238.176	0.0001	0.0982	-6.7847	2
NM_032860	11719872_a_at	84946	LTV1	NM_032860	34290291	0.0293	0.2373	-2.34192	0	2	3	0	0	-1.2278	7.1155	8.3433	139.609	327.537	252.366	0.0562	0.0542	-5.7158	2
AK315968	11722329_at	79605	PGBD5	NM_001258311	34321844	0.031	0.2416	-2.33918	0	2	3	0	0	-1.2261	5.7557	6.9818	54.045	129.235	99.1591	0.0025	0.1431	-5.5437	2
AF025534	11739141_a_at	10990	LILRB5	NM_001081442	34436544	0.0231	0.226	-2.33809	0	2	3	0	0	-1.2255	5.8279	7.0534	57.2678	136.003	104.509	0.0678	0.1418	-4.3009	3
AF523359	11725054_a_at	3176	HNMT	NM_001024074	34342913	0.0039	0.165	-2.33699	0	2	3	0	0	-1.2248	8.3967	9.6215	337.338	794.667	611.735	0.0076	0.0568	-8.1292	3
BX647140	11755200_a_at	131566	DCBLD2	NM_080927	34459819	0.0144	0.2012	-2.33699	0	2	3	0	0	-1.2245	6.0887	7.3132	68.2102	162.8	124.964	0.0186	0.1434	-5.1237	3
NR_003032	11757164_s_at	100302240	MIR1304 /// SNORA1 /// SNORA18 /// SNORA32 /// SNORA40 /// SNORA8 /// SNORD5 /// TAF1D	NM_024116	34461783	0.0094	0.1903	-2.33536	0	2	3	0	0	-1.2238	7.1112	8.335	138.603	327.771	252.103	0.021	0.0941	-5.9819	3
NM_152510	11731970_at	150280	HORMAD2	NM_152510	34396356	0.0387	0.2565	-2.33536	0	2	3	0	0	-1.2235	3.1025	4.326	8.7183	20.6196	15.8591	0.125	0.1731	-3.5294	3
AF417489	11724067_a_at	64759	TNS3	NM_022748	34336570	0.0416	0.2615	-2.33318	0	2	3	0	0	-1.2222	5.4607	6.6829	44.0535	105.798	81.1001	0.0028	0.1946	-4.7489	2
NM_001033714	11737775_a_at	4839	NOP2	NM_001033714	34429219	0.0289	0.237	-2.33263	0	2	3	0	0	-1.222	6.0561	7.2781	66.9749	156.505	120.693	0.0546	0.0536	-5.7502	2
AI478619	11764164_at			AI478619	34468783	0.0489	0.2725	-2.33263	0	2	3	0	0	-1.2221	5.1399	6.362	35.6936	86.2239	66.0118	0.1025	0.2807	-3.2111	3
BC074726	11732019_a_at	3601	IL15RA	NM_001243539	34396583	0.045	0.2665	-2.33209	0	2	3	0	0	-1.2215	4.7423	5.9638	26.7927	64.5561	49.4507	0.0086	0.2029	-4.5546	2
BC105109	11743135_s_at	1052	CEBPD	NM_005195	34447754	0.0375	0.2548	-2.331	0	2	3	0	0	-1.2209	10.3827	11.6036	1354.47	3193.87	2458.11	0.1207	0.1693	-3.5724	3
NM_025061	11727264_at	80131	LRRC8E	NM_001268284	34364320	0.0095	0.1908	-2.32992	0	2	3	0	0	-1.2201	4.9053	6.1254	30.1268	70.4645	54.3294	0.0446	0.0597	-5.9409	3
NM_203305	11737845_x_at	399665	FAM102A	NM_001035254	34429748	0.0231	0.226	-2.32829	0	2	3	0	0	-1.2191	6.1611	7.3802	71.8953	171.266	131.518	0.0387	0.1827	-4.3029	3
AF126020	11722588_a_at	55973	BCAP29	NM_001008405	34324665	0.0298	0.2386	-2.32775	0	2	3	0	0	-1.2188	6.859	8.0778	117.439	276.378	212.802	0.0972	0.1466	-3.9038	3
NM_001136202	11729316_a_at	79763	ISOC2	NM_001136201	34378219	0.0112	0.1943	-2.32342	0	2	3	0	0	-1.2162	8.8622	10.0784	465.434	1089.61	839.942	0.0016	0.0482	-9.3639	2
AB102804	11753879_x_at	3572	IL6ST	NM_001190981	34458498	0.0356	0.252	-2.32342	0	2	3	0	0	-1.2163	8.6409	9.8572	402.804	958.672	736.325	0.0753	0.2207	-3.6477	3
BM929572	11726696_x_at	51341	ZBTB7A	NM_015898	34357215	0.0093	0.1901	-2.32288	0	2	3	0	0	-1.2159	3.4979	4.7138	11.3224	26.6327	20.5086	0.0183	0.0957	-6.0021	3
AF085692	11748362_s_at	8714	ABCC3	NM_001144070	34452981	0.0202	0.2184	-2.32234	0	2	3	0	0	-1.2156	9.7686	10.9842	872.316	2056.54	1582.85	0.0007	0.0912	-6.9341	2
Y12395	11755876_a_at	7866	IFRD2	NM_006764	34460495	0.0053	0.1708	-2.3218	0	2	3	0	0	-1.2153	7.2334	8.4487	150.476	350.739	270.634	0	0.0238	-13.6293	2
AI433545	11719882_s_at	28962	OSTM1	NM_014028	34290388	0.0405	0.2598	-2.31857	0	2	3	0	0	-1.2133	5.593	6.8063	48.3442	115.12	88.4098	0.0133	0.1705	-4.8155	2
BU688219	11757322_a_at	55559	HAUS7	NM_017518	34461941	0.0091	0.19	-2.3175	0	2	3	0	0	-1.2125	6.2086	7.4211	74.1438	171.625	132.632	0.0213	0.0087	-10.4169	2
AK074062	11739510_a_at	25992	SNED1	NM_001080437	34437470	0.0315	0.2428	-2.3175	0	2	3	0	0	-1.2124	3.7349	4.9474	13.4266	31.8778	24.4973	0.07	0.1967	-3.824	3
NM_020683	11726465_a_at	140	ADORA3	NM_000677	34354868	0.0416	0.2615	-2.31696	0	2	3	0	0	-1.2122	3.3871	4.5993	10.4696	25.0107	19.1943	0.0058	0.1869	-4.7467	2
BC074868	11718611_at	94241	TP53INP1	NM_001135733	34272481	0.0041	0.1678	-2.31589	0	2	3	0	0	-1.2117	5.2804	6.4921	38.9109	90.7819	70.0335	0.0101	0.0542	-7.9704	3
AK292118	11741440_x_at	84513	PPAPDC1B	NM_001102559	34444843	0.0064	0.1777	-2.31481	0	2	3	0	0	-1.2109	6.4378	7.6487	86.6929	201.566	155.617	0	0.0284	-12.442	2
BQ018536	11731644_s_at	7109	TRAPPC10	NM_001001723	34394439	0.0273	0.2339	-2.3116	0	2	3	0	0	-1.2088	6.6602	7.8689	101.909	234.844	181.67	0.0635	0.0293	-5.9313	2
NM_000327	11721556_at	6094	ROM1	NM_000327	34313253	0.0449	0.2665	-2.31107	0	2	3	0	0	-1.2084	5.9412	7.1496	61.5637	146.1	112.285	0.0161	0.1867	-4.5572	2
XM_929902	11745574_s_at	23102	TBC1D2B	NM_015079	34450193	0.0227	0.2251	-2.31054	0	2	3	0	0	-1.2083	5.3908	6.5991	42.0559	100.295	76.9993	0.0198	0.2037	-4.3324	3
AY032593	11750504_a_at	91703	ACY3	NM_080658	34455123	0.0479	0.2707	-2.31054	0	2	3	0	0	-1.2083	6.4987	7.707	91.4459	217.72	167.211	0.0934	0.2777	-3.2378	3
NM_001145416	11729377_a_at	374882	TMEM205	NM_001145416	34378796	0.0307	0.2411	-2.3084	0	2	3	0	0	-1.2069	8.9393	10.1462	494.784	1141.08	882.563	0.0655	0.0424	-5.5739	2
BC010942	11761280_at	38	ACAT1	NM_000019	34465899	0.0108	0.1937	-2.30681	0	2	3	0	0	-1.2058	3.7427	4.9485	13.4487	31.2568	24.1335	0.0387	0.0774	-5.6764	3
NM_003853	11732017_a_at	8807	IL18RAP	NM_003853	34396567	0.0114	0.1947	-2.30521	0	2	3	0	0	-1.2049	3.4609	4.6658	11.0269	25.9062	19.9545	0.0119	0.1224	-5.5711	3
DQ988947	11760912_x_at	170954	PPP1R18	NM_001134870	34465531	0.0076	0.1836	-2.30468	0	2	3	0	0	-1.2047	5.7828	6.9874	55.2766	127.973	98.8945	0.0336	0.0541	-6.4514	3
NM_213599	11726500_s_at	203859	ANO5	NM_001142649	34355364	0.0066	0.1783	-2.30362	0	2	3	0	0	-1.204	3.6083	4.8123	12.1964	28.2229	21.8123	0.0002	0.0284	-12.288	2
NM_018434	11715617_a_at	55819	RNF130	NM_018434	34180020	0.0406	0.26	-2.30362	0	2	3	0	0	-1.2038	8.9865	10.1903	507.382	1204.91	925.897	0.0024	0.1845	-4.8086	2
BC034321	11736619_a_at	7915	ALDH5A1	NM_001080	34421660	0.0467	0.2687	-2.30362	0	2	3	0	0	-1.2038	5.9446	7.1484	62.4972	147.216	113.329	0.1225	0.222	-3.2733	3
AB255451	11717461_a_at	54888	NSUN2	NM_001193455	34246309	0.0455	0.2672	-2.30309	0	2	3	0	0	-1.2035	7.1374	8.341	141.504	341.764	261.659	0.0419	0.3344	-3.3069	3
BC001738	11731420_x_at	7327	UBE2G2	NM_001202489	34392323	0.0021	0.1491	-2.30256	0	2	3	0	0	-1.2032	7.6304	8.8336	198.321	458.625	354.504	0.0072	0.0326	-9.9996	3
BC008478	11722591_s_at	55973	BCAP29	NM_001008405	34324700	0.0485	0.2717	-2.30256	0	2	3	0	0	-1.2032	7.7605	8.9637	219.865	517.799	398.626	0.1157	0.245	-3.2215	3
AK296802	11750945_x_at	4051	CYP4F3	NM_000896	34455564	0.0035	0.1623	-2.30203	0	2	3	0	0	-1.203	6.5786	7.7816	95.7234	221.517	171.2	0.0125	0.0428	-8.4047	3
BC033000	11759667_a_at	55761	TTC17	NM_018259	34464286	0.0236	0.2272	-2.30203	0	2	3	0	0	-1.2028	8.1973	9.4002	293.564	687.46	529.902	0.0011	0.1046	-6.3919	2
AB045831	11745086_a_at	63970	TP53AIP1	NM_001195194	34449705	0.0242	0.2281	-2.30203	0	2	3	0	0	-1.2031	3.9845	5.1876	15.9153	36.6906	28.3805	0.0452	0.0415	-6.3051	2
NM_020677	11721901_a_at	57407	NMRAL1	NM_020677	34317304	0.0367	0.2539	-2.30203	0	2	3	0	0	-1.2027	7.5274	8.7302	186.233	438.715	337.722	0.0782	0.2172	-3.6017	3
AK289744	11748049_x_at	25777	SUN2	NM_001199579	34452668	0.0055	0.1721	-2.3015	0	2	3	0	0	-1.2027	6.4451	7.6478	87.4397	201.791	156.05	0.0295	0.0396	-7.192	3
NM_016373	11721288_a_at	51741	WWOX	NM_016373	34310654	0.0045	0.1695	-2.30097	0	2	3	0	0	-1.2021	6.9256	8.1277	121.83	281.76	217.788	0.0183	0.045	-7.7398	3
BC065561	11755637_x_at	55160	ARHGEF10L	NM_001011722	34460256	0.0118	0.1952	-2.30097	0	2	3	0	0	-1.2023	9.5559	10.7582	752.787	1746.01	1348.72	0.0014	0.0499	-9.131	2
BC033634	11732218_x_at	637	BID	NM_001196	34397846	0.0364	0.2538	-2.30097	0	2	3	0	0	-1.2021	6.6115	7.8136	97.8896	230.741	177.601	0.0091	0.153	-5.1007	2
NM_213606	11730593_at	387700	SLC16A12	NM_213606	34387542	0.0031	0.1573	-2.29938	0	2	3	0	0	-1.2011	3.1153	4.3165	8.682	20.027	15.489	0.0156	0.0323	-8.8155	3
EF028063	11747092_x_at	7112	TMPO	NM_001032283	34451711	0.0314	0.2427	-2.29938	0	2	3	0	0	-1.2011	4.524	5.7251	23.1571	53.3989	41.3022	0.0546	0.0608	-5.5077	2
AK304009	11746794_a_at	133686	NADKD1	NM_001085411	34451413	0.0137	0.2003	-2.2941	0	2	3	0	0	-1.1979	6.6388	7.8367	100.079	232.592	179.587	0.0358	0.105	-5.2094	3
AL133642	11760156_at	51466	EVL	NM_016337	34464775	0.0193	0.217	-2.29358	0	2	3	0	0	-1.1975	6.8358	8.0333	114.236	265.581	205.043	0.0006	0.0846	-7.0974	2
AL544620	11723951_a_at	7035	TFPI	NM_001032281	34335854	0.0403	0.2594	-2.29358	0	2	3	0	0	-1.1975	10.1927	11.3902	1186.73	2765.81	2134.17	0.1165	0.1825	-3.4701	3
AK297994	11750674_a_at	6774	STAT3	NM_003150	34455293	0.0129	0.1977	-2.29305	0	2	3	0	0	-1.1972	8.8997	10.0968	480.512	1107.93	856.965	0.0507	0.0752	-5.3325	3
BC047936	11717372_s_at	5611	DNAJC3	NM_006260	34242738	0.0474	0.2698	-2.2899	0	2	3	0	0	-1.1954	7.2597	8.4551	155.104	354.84	274.946	0.1009	0.0672	-4.4282	2
AF155118	11734066_x_at	51135	IRAK4	NM_001114182	34409256	0.0061	0.1761	-2.28728	0	2	3	0	0	-1.1938	5.2173	6.4111	37.2101	85.4276	66.1406	0.0016	0.024	-12.714	2
BC137122	11737127_a_at	3672	ITGA1	NM_181501	34424499	0.045	0.2665	-2.28363	0	2	3	0	0	-1.1913	6.818	8.0093	112.865	265.762	204.603	0.0027	0.2015	-4.5515	2
AF140675	11760813_a_at	100291699	ADAMTS7 /// LOC100291699	NM_014272	34465432	0.0369	0.254	-2.28311	0	2	3	0	0	-1.1911	4.1768	5.3679	18.1921	42.8912	33.0116	0.049	0.2562	-3.593	3
AK299885	11748712_a_at	23082	PPRC1	NM_015062	34453331	0.0409	0.2602	-2.28311	0	2	3	0	0	-1.191	6.4196	7.6106	85.658	200.834	154.764	0.005	0.1777	-4.7929	2
AK297946	11759779_at	168850	ZNF800	NM_176814	34464398	0.0462	0.268	-2.28311	0	2	3	0	0	-1.191	5.6469	6.838	50.5445	119.847	92.1263	0.0726	0.285	-3.2871	3
AF117064	11723660_x_at	29914	UBIAD1	NM_013319	34334063	0.013	0.1979	-2.2805	0	2	3	0	0	-1.1893	6.3236	7.513	80.1004	184.307	142.624	0.0006	0.0552	-8.6966	2
NM_000867	11728104_at	3357	HTR2B	NM_000867	34370917	0.0397	0.2584	-2.27998	0	2	3	0	0	-1.1889	3.0017	4.1906	8.0201	18.7131	14.4359	0.0111	0.1621	-4.8702	2
NM_024101	11719266_x_at	79083	MLPH	NM_001042467	34281669	0.0476	0.27	-2.27998	0	2	3	0	0	-1.1892	3.5549	4.744	11.7738	27.5899	21.2634	0.0153	0.1943	-4.4192	2
BC000674	11720765_s_at	1861	TOR1A	NM_000113	34300668	0.0206	0.2189	-2.27946	0	2	3	0	0	-1.1888	6.7732	7.9619	109.813	256.107	197.589	0.0332	0.1601	-4.4932	3
NM_025246	11724122_a_at	80723	SLC35G2	NM_001097599	34337525	0.0244	0.2286	-2.27842	0	2	3	0	0	-1.1881	4.1274	5.3155	17.6044	40.7912	31.5165	0.0605	0.148	-4.2124	3
AK130807	11754297_s_at	7132	TNFRSF1A	NM_001065	34458916	0.0079	0.1862	-2.2779	0	2	3	0	0	-1.1877	8.6784	9.8662	411.138	942.227	729.792	0.0291	0.0611	-6.3544	3
CR457317	11725803_a_at	54149	C21orf91	NM_001100420	34349131	0.0032	0.1578	-2.27687	0	2	3	0	0	-1.1871	4.9373	6.1244	30.6575	70.3016	54.4439	0.0048	0.0484	-8.7215	3
CR594233	11756763_a_at	84681	HINT2	NM_032593	34461382	0.0389	0.2569	-2.2748	0	2	3	0	0	-1.1856	9.4198	10.6054	691.8	1569.77	1218.58	0.0835	0.0488	-4.9213	2
AK301266	11752632_a_at	8243	SMC1A	NM_006306	34457251	0.0282	0.2356	-2.27376	0	2	3	0	0	-1.1852	6.7138	7.899	105.665	240.242	186.411	0.055	0.0414	-5.8305	2
NM_001101676	11727336_at	401474	SAMD12	NM_001101676	34365007	0.029	0.237	-2.27324	0	2	3	0	0	-1.1847	5.3263	6.511	40.3533	94.1308	72.6198	0.048	0.198	-3.9491	3
CA427715	11736769_a_at	85015	USP45	NM_001080481	34422672	0.0159	0.2067	-2.27273	0	2	3	0	0	-1.1846	4.8037	5.9883	28.0449	64.7756	50.0834	0.0344	0.1211	-4.9379	3
AK092862	11746225_at	650669	GAS6-AS1	NM_001039799	34450844	0.0139	0.2009	-2.27015	0	2	3	0	0	-1.1826	4.0973	5.28	17.1582	39.6447	30.6501	0.0202	0.1256	-5.1894	3
AB022017	11739209_a_at	5562	PRKAA1	NM_006251	34436612	0.0173	0.2125	-2.27015	0	2	3	0	0	-1.1826	8.0045	9.1872	256.91	589.291	456.339	0.0033	0.0695	-7.5077	2
BC056403	11755135_a_at	84696	ABHD1	NM_032604	34459754	0.0081	0.1871	-2.26963	0	2	3	0	0	-1.1823	3.5248	4.7072	11.5589	26.3385	20.4266	0.0353	0.0533	-6.2829	3
AK301283	11760444_x_at	3107	HLA-C	NM_001243042	34465063	0.0213	0.2213	-2.26603	0	2	3	0	0	-1.1803	9.9571	11.1374	1000.57	2302.2	1781.55	0.0547	0.1302	-4.4366	3
NM_016178	11727229_a_at	51686	OAZ3	NM_001134939	34363854	0.0102	0.1917	-2.26552	0	2	3	0	0	-1.18	4.5689	5.7489	23.8466	54.3496	42.1484	0.0391	0.0654	-5.8008	3
BC051758	11755102_a_at	83642	SELO	NM_031454	34459721	0.0359	0.2526	-2.26552	0	2	3	0	0	-1.1798	8.754	9.9338	431.983	1001.81	773.882	0.0048	0.1512	-5.1349	2
BM811197	11715765_a_at	1843	DUSP1	NM_004417	34185168	0.0391	0.2571	-2.26398	0	2	3	0	0	-1.179	8.9892	10.1682	510.419	1207.11	928.432	0.0364	0.283	-3.5142	3
AL833374	11755292_a_at	220002	CYBASC3	NM_001161452	34459911	0.0084	0.1878	-2.2604	0	2	3	0	0	-1.1766	7.2484	8.4251	152.052	345.701	268.241	0	0.0353	-10.8367	2
AK023914	11739164_a_at	65263	PYCRL	NM_023078	34436567	0.0085	0.1878	-2.25632	0	2	3	0	0	-1.174	6.3507	7.5247	81.6375	185.087	143.707	0.0027	0.0313	-10.8082	2
BC018029	11727087_a_at	5805	PTS	NM_000317	34361449	0.0128	0.1977	-2.2553	0	2	3	0	0	-1.1735	9.0644	10.2379	537.014	1210.59	941.162	0.0256	0.0155	-8.758	2
NM_006417	11719886_a_at	10561	IFI44	NM_006417	34290419	0.012	0.1962	-2.25428	0	2	3	0	0	-1.1728	3.1063	4.279	8.629	19.7778	15.3183	0.017	0.1124	-5.4698	3
AK294803	11750580_x_at	23365	ARHGEF12	NM_001198665	34455199	0.0442	0.2654	-2.25225	0	2	3	0	0	-1.1715	6.1981	7.3695	74.2064	167.043	129.909	0.0891	0.0613	-4.5955	2
AB049652	11731434_s_at	64981	MRPL34	NM_023937	34392337	0.0075	0.1833	-2.25073	0	2	3	0	0	-1.1705	9.9781	11.1487	1011.05	2295.17	1781.52	0.0204	0.0677	-6.4671	3
AK225173	11754747_x_at	81890	QTRT1	NM_031209	34459366	0.0433	0.2639	-2.25073	0	2	3	0	0	-1.1704	7.8903	9.0606	239.459	540.257	419.938	0.0773	0.0743	-4.6475	2
AK128715	11739506_a_at	164832	LONRF2	NM_198461	34437455	0.043	0.2635	-2.25023	0	2	3	0	0	-1.1701	3.0803	4.2504	8.4888	20.0011	15.3962	0.0303	0.3135	-3.3826	3
CR596829	11756677_a_at	124936	CYB5D2	NM_001254755	34461296	0.0324	0.2446	-2.24972	0	2	3	0	0	-1.1697	7.0279	8.1976	130.566	300.108	232.291	0.0044	0.133	-5.4224	2
NM_001136005	11720968_a_at	2618	GART	NM_000819	34304371	0.0084	0.1878	-2.24921	0	2	3	0	0	-1.1694	6.9299	8.0993	121.941	275.73	214.214	0.0009	0.0334	-10.8642	2
BF589024	11743492_s_at	3895	KTN1	NM_001079521	34448111	0.0231	0.226	-2.24871	0	2	3	0	0	-1.1691	8.4866	9.6557	360.692	827.034	640.497	0.0464	0.152	-4.3024	3
AK094166	11754539_s_at	90768	MGC45800	NM_178838	34459158	0.0125	0.1973	-2.24719	0	2	3	0	0	-1.168	3.357	4.525	10.2481	23.2059	18.0228	0.0017	0.0497	-8.8494	2
NM_004417	11715766_a_at	1843	DUSP1	NM_004417	34185169	0.0276	0.2342	-2.24618	0	2	3	0	0	-1.1676	10.8279	11.9955	1822.96	4221.23	3261.92	0.024	0.2164	-4.0249	3
AK304506	11760158_at	3146	HMGB1	NM_002128	34464777	0.0488	0.2725	-2.24568	0	2	3	0	0	-1.167	7.0693	8.2363	135.931	304.743	237.219	0.101	0.0637	-4.3576	2
NM_198492	11731274_a_at	339390	CLEC4G	NM_001244856	34391677	0.0155	0.2052	-2.24366	0	2	3	0	0	-1.1658	4.2553	5.4211	19.1642	43.6684	33.8667	0.029	0.1201	-4.9915	3
BC032456	11749232_a_at	79670	ZCCHC6	NM_001185059	34453851	0.0385	0.2561	-2.24316	0	2	3	0	0	-1.1656	4.8649	6.0305	29.4355	65.7723	51.2376	0.0845	0.0395	-4.9511	2
AK295726	11746325_a_at	3131	HLF	NM_002126	34450944	0.0363	0.2535	-2.24266	0	2	3	0	0	-1.1651	4.9646	6.1297	31.3401	72.9233	56.2901	0.0307	0.2648	-3.6198	3
L14454	11763116_x_at	3500	IGHG1 /// IGHM	L14454.1	34467735	0.0409	0.2602	-2.24266	0	2	3	0	0	-1.1653	3.84	5.0053	14.4297	33.477	25.8581	0.0633	0.2469	-3.4523	3
AK074637	11717341_at	5738	PTGFRN	NM_020440	34242057	0.0287	0.2367	-2.24165	0	2	3	0	0	-1.1647	6.04	7.2046	65.8367	147.525	114.85	0.005	0.0007	-22.1828	1
AK297261	11750645_a_at	4784	NFIX	NM_002501	34455264	0.01	0.191	-2.23864	0	2	3	0	0	-1.1625	4.3064	5.4689	19.7893	44.5637	34.6539	0.0013	0.0391	-9.9306	2
NM_207042	11716274_a_at	2029	ENSA	NM_004436	34205413	0.0047	0.1695	-2.23814	0	2	3	0	0	-1.1623	7.8183	8.9806	226.353	507.917	395.291	0.0239	0.0343	-7.6	3
NM_001032998	11733646_x_at	8942	KYNU	NM_001032998	34408049	0.044	0.2651	-2.23714	0	2	3	0	0	-1.1618	5.6784	6.8402	51.47	119.739	92.4312	0.0418	0.298	-3.3508	3
NM_001144073	11742061_a_at	26973	CHORDC1	NM_001144073	34446680	0.043	0.2635	-2.23514	0	2	3	0	0	-1.1603	5.0621	6.2223	33.5573	78.4065	60.4668	0.0373	0.2967	-3.3837	3
AF179212	11729170_x_at	11221	DUSP10	NM_007207	34376532	0.0195	0.2172	-2.23464	0	2	3	0	0	-1.1599	7.3402	8.5001	162.353	372.044	288.168	0.0163	0.1679	-4.5807	3
AY358550	11744963_a_at	51684	SUFU	NM_001178133	34449582	0.0383	0.2559	-2.23464	0	2	3	0	0	-1.1601	4.5943	5.7544	24.4949	55.2586	42.9531	0.1167	0.147	-3.5409	3
NM_001144950	11725868_at	284297	SSC5D	NM_001144950	34349771	0.0367	0.2539	-2.23364	0	2	3	0	0	-1.1595	6.6218	7.7813	98.4883	225.695	174.812	0.0005	0.1559	-5.075	2
NM_152416	11728514_a_at	100506538	LOC100506538 /// NDUFAF6	NM_152416	34372917	0.0415	0.2614	-2.23314	0	2	3	0	0	-1.1589	4.2908	5.4497	19.7732	45.3087	35.0945	0.0851	0.2146	-3.4311	3
DB374012	11728706_x_at	2013	EMP2	NM_001424	34374109	0.0017	0.1433	-2.23115	0	2	3	0	0	-1.1578	6.3511	7.5089	81.7108	182.804	142.367	0.008	0.0231	-10.6981	3
BC029972	11756547_a_at	1191	CLU	NM_001831	34461166	0.0356	0.252	-2.23065	0	2	3	0	0	-1.1575	12.3629	13.5203	5271.63	11754.1	9161.1	0.0068	0.0024	-17.8568	1
NM_015359	11736570_a_at	23516	SLC39A14	NM_001128431	34421430	0.0318	0.2432	-2.22916	0	2	3	0	0	-1.1567	11.8093	12.966	3614.63	8060.03	6281.87	0.0595	0.0447	-5.4731	2
AK300974	11761506_at	10873	ME3	NM_001014811	34466125	0.0352	0.251	-2.22916	0	2	3	0	0	-1.1565	5.061	6.2175	33.3828	76.1719	59.0563	0.0001	0.1491	-5.185	2
BC010965	11718049_s_at	2745	GLRX	NM_001118890	34261452	0.0326	0.2453	-2.22668	0	2	3	0	0	-1.155	9.0921	10.2471	550.254	1222.2	953.423	0.0684	0.0347	-5.4001	2
CB115219	11758252_s_at	80270	HSD3B7	NM_001142777	34462871	0.0309	0.2415	-2.22618	0	2	3	0	0	-1.1545	8.6921	9.8466	417.961	940.928	731.741	0.0875	0.1386	-3.8496	3
NM_005866	11716143_a_at	10280	SIGMAR1	NM_005866	34198046	0.013	0.1979	-2.22469	0	2	3	0	0	-1.1536	9.2218	10.3754	600.472	1343.12	1046.06	0.0473	0.0702	-5.3191	3
AI983146	11744051_at	10103	TSPAN1	NM_005727	34448670	0.0388	0.2569	-2.2242	0	2	3	0	0	-1.1532	6.2073	7.3605	73.9148	168.523	130.679	0.0026	0.1605	-4.9252	2
NM_138285	11731060_x_at	129401	NUP35	NM_001008544	34390364	0.0395	0.258	-2.2242	0	2	3	0	0	-1.1533	6.3073	7.4606	79.8044	178.124	138.796	0.0642	0.0714	-4.8791	2
NM_002134	11729615_a_at	3163	HMOX2	NM_001127204	34382018	0.0133	0.1994	-2.22222	0	2	3	0	0	-1.1522	6.32	7.4721	79.9158	179.035	139.387	0.0025	0.0504	-8.569	2
NM_032205	11742454_s_at	51105	PHF20L1	NM_016018	34447073	0.0164	0.2084	-2.22222	0	2	3	0	0	-1.152	7.4644	8.6164	177.79	397.946	309.884	0.0555	0.0836	-4.8851	3
BC137367	11746708_at	389834	LOC389834	NR_027420	34451327	0.0215	0.2218	-2.22124	0	2	3	0	0	-1.1512	4.2428	5.3941	19.0882	42.7219	33.2684	0.0682	0.1015	-4.4166	3
BU753490	11763964_s_at	26164	GTPBP5	NM_015666	34468583	0.0427	0.263	-2.22124	0	2	3	0	0	-1.1512	6.9258	8.0771	122.625	280.228	217.187	0.071	0.2387	-3.3936	3
CA425973	11744071_at	55341	LSG1	NM_018385	34448690	0.0259	0.2313	-2.21926	0	2	3	0	0	-1.1501	6.7766	7.9267	109.705	247.213	192.21	0.0054	0.0989	-6.0904	2
NM_004042	11737743_a_at	416	ARSF	NM_001201538	34428693	0.0042	0.1678	-2.21729	0	2	3	0	0	-1.1487	4.5743	5.723	23.8671	53.1442	41.4334	0.0156	0.0394	-7.9406	3
AK294441	11734712_a_at	5142	PDE4B	NM_001037339	34412583	0.0106	0.1931	-2.21729	0	2	3	0	0	-1.1488	3.4134	4.5622	10.6585	23.7688	18.5247	0.0029	0.0381	-9.6447	2
BM716522	11744085_at	283991	FAM100B	NM_182565	34448704	0.0211	0.2207	-2.2168	0	2	3	0	0	-1.1486	5.8245	6.9731	57.106	127.818	99.533	0.0641	0.1035	-4.4517	3
AK095279	11758997_at	11346	SYNPO	NM_001109974	34463616	0.0124	0.197	-2.21582	0	2	3	0	0	-1.1478	5.2395	6.3873	37.8339	85.3362	66.3353	0.012	0.1174	-5.402	3
BC099923	11760368_x_at	10587	TXNRD2	NM_006440	34464987	0.002	0.1476	-2.2119	0	2	3	0	0	-1.1454	2.8466	3.992	7.196	15.9944	12.4751	0.0031	0.0328	-10.2364	3
BF108839	11743564_x_at	79649	MAP7D3	NM_001173516	34448183	0.0373	0.2547	-2.2119	0	2	3	0	0	-1.1454	5.2371	6.3825	37.7485	85.3049	66.2823	0.0073	0.1446	-5.0289	2
CR457277	11754049_a_at	55297	CCDC91	NM_018318	34458668	0.031	0.2416	-2.21141	0	2	3	0	0	-1.145	6.9897	8.1347	127.141	286.342	222.662	0.0034	0.1228	-5.5473	2
BC016027	11745795_s_at	1655	DDX5	NM_004396	34450414	0.0352	0.251	-2.21141	0	2	3	0	0	-1.145	10.3846	11.5296	1347.19	2980.48	2327.17	0.0646	0.0495	-5.1845	2
NM_006215	11726799_a_at	5267	SERPINA4	NM_006215	34358530	0.0208	0.2195	-2.20848	0	2	3	0	0	-1.1429	8.6395	9.7824	402.051	894.374	697.445	0.068	0.0934	-4.4788	3
AK294959	11749384_a_at	83548	COG3	NM_001204476	34454003	0.0178	0.2138	-2.20799	0	2	3	0	0	-1.1426	4.4619	5.6046	22.0427	49.1898	38.331	0.0017	0.069	-7.3956	2
AK303364	11747936_a_at	8291	DYSF	NM_001130455	34452555	0.0378	0.2556	-2.20702	0	2	3	0	0	-1.1421	6.4654	7.6075	88.4318	199.875	155.298	0.0062	0.1477	-4.9937	2
BC113475	11735802_a_at	3752	KCND3	NM_004980	34417449	0.0107	0.1931	-2.20653	0	2	3	0	0	-1.1418	4.8158	5.9576	28.1678	62.5546	48.7999	0.0011	0.0409	-9.5964	2
NM_024854	11723801_s_at	79912	PYROXD1	NM_024854	34335204	0.0103	0.1921	-2.20264	0	2	3	0	0	-1.1394	7.0326	8.172	131.082	293.312	228.42	0.01	0.1015	-5.7819	3
AI890858	11757932_x_at	100132406	LOC100506032 /// NBPF10 /// NBPF11 /// NBPF12 /// NBPF14 /// NBPF15 /// NBPF16 /// NBPF24 /// NBPF	NM_001037501	34462551	0.0204	0.2185	-2.20264	0	2	3	0	0	-1.1394	10.7658	11.9052	1749.17	3850.52	3009.98	0.0385	0.0241	-6.8994	2
L14451	11763126_x_at	3514	IGK@ /// IGKC	L14451.1	34467745	0.0409	0.2602	-2.20264	0	2	3	0	0	-1.1393	5.0123	6.1515	32.2894	73.0368	56.7379	0.0041	0.1637	-4.7889	2
NM_152629	11737723_a_at	169792	GLIS3	NM_001042413	34428673	0.0071	0.1808	-2.20216	0	2	3	0	0	-1.1388	5.9403	7.0791	61.5594	136.455	106.497	0.0209	0.0581	-6.5963	3
NM_024491	11720098_a_at	80321	CEP70	NM_024491	34293455	0.0059	0.1756	-2.2007	0	2	3	0	0	-1.138	7.205	8.3429	147.539	325.87	254.537	0	0.0231	-12.9738	2
NM_001384	11724208_a_at	1802	DPH2	NM_001039589	34337961	0.0179	0.2139	-2.2007	0	2	3	0	0	-1.1379	6.673	7.8109	102.344	229.719	178.769	0.0247	0.1368	-4.727	3
U54711	11722851_at	330	BIRC3	NM_001165	34326913	0.0214	0.2217	-2.19877	0	2	3	0	0	-1.1367	3.1408	4.2775	8.8204	19.6653	15.3273	0	0.0856	-6.7305	2
BC065515	11755340_a_at	90864	SPSB3	NM_080861	34459959	0.0035	0.1623	-2.19491	0	2	3	0	0	-1.1342	8.1577	9.292	285.803	631.481	493.209	0.0065	0.0448	-8.4064	3
NM_001029885	11724058_x_at	80772	GLTPD1	NM_001029885	34336461	0.016	0.2067	-2.19394	0	2	3	0	0	-1.1336	7.6256	8.7592	198.065	435.175	340.331	0.0244	0.0265	-7.8139	2
AY368652	11762741_at	11061	LECT1	NM_001011705	34467360	0.0395	0.258	-2.19346	0	2	3	0	0	-1.1331	3.7491	4.8822	13.4612	30.1869	23.4966	0.0096	0.1474	-4.8795	2
AB009462	11724852_s_at	4037	LRP3	NM_002333	34341689	0.0098	0.191	-2.19154	0	2	3	0	0	-1.132	8.4427	9.5747	349.535	768.992	601.209	0.0382	0.054	-5.879	3
NM_001144909	11742268_x_at	10332	CLEC4M	NM_001144904	34446887	0.022	0.2234	-2.19106	0	2	3	0	0	-1.1317	3.8729	5.0046	14.6872	32.9659	25.6544	0.0208	0.169	-4.3802	3
NM_144679	11729442_a_at	146705	C17orf56	NM_144679	34379345	0.0403	0.2593	-2.19058	0	2	3	0	0	-1.1313	6.5151	7.6464	92.071	207.841	161.533	0.0552	0.2358	-3.4712	3
AI377838	11743395_s_at	100532731	BMI1 /// COMMD3-BMI1	NM_001204062	34448014	0.0292	0.2373	-2.18675	0	2	3	0	0	-1.1286	8.2514	9.38	304.829	678.018	528.742	0.0029	0.1124	-5.721	2
NM_181536	11743235_at	342372	PKD1L3	NM_181536	34447854	0.0435	0.2641	-2.18627	0	2	3	0	0	-1.1284	4.3666	5.495	20.6643	46.2406	36.0101	0.0142	0.1564	-4.6361	2
NM_001025108	11740528_a_at	3899	AFF3	NM_001025108	34441931	0.0409	0.2602	-2.18484	0	2	3	0	0	-1.1277	4.7597	5.8873	27.4607	60.6876	47.3969	0.1139	0.1493	-3.452	3
NM_000418	11718073_at	3566	IL4R	NM_000418	34261976	0.0116	0.1951	-2.18341	0	2	3	0	0	-1.1265	8.5822	9.7088	383.855	850.323	663.736	0.0126	0.1049	-5.5467	3
BC036681	11751894_x_at	151556	GPR155	NM_001033045	34456513	0.0267	0.2327	-2.18341	0	2	3	0	0	-1.1265	4.6587	5.7852	25.4801	56.2567	43.9461	0.0727	0.1203	-4.0738	3
NM_213604	11740543_at	339366	ADAMTSL5	NM_213604	34441946	0.0427	0.263	-2.18341	0	2	3	0	0	-1.1265	4.7109	5.8374	26.4037	57.8399	45.2654	0.0682	0.0711	-4.6852	2
BC015030	11749013_x_at	9189	ZBED1	NM_001171135	34453632	0.0496	0.2733	-2.18245	0	2	3	0	0	-1.1261	7.7623	8.8884	219.107	494.709	384.468	0.0762	0.2587	-3.194	3
NM_022776	11723793_s_at	114885	OSBPL11	NM_022776	34335196	0.0476	0.27	-2.18198	0	2	3	0	0	-1.1256	8.2604	9.3861	308.66	698.436	542.526	0.0545	0.2786	-3.2475	3
AK294711	11751006_a_at	64225	ATL2	NM_001135673	34455625	0.013	0.1979	-2.1796	0	2	3	0	0	-1.124	5.47	6.594	44.4613	98.0934	76.6406	0.0256	0.0959	-5.3126	3
BC022792	11762378_a_at	9730	VPRBP	NM_001171904	34466997	0.0207	0.2194	-2.17912	0	2	3	0	0	-1.1237	7.4211	8.5448	172.229	374.664	293.69	0.0407	0.0198	-6.845	2
BC047916	11762017_at	80274	SCUBE1	NM_173050	34466636	0.0235	0.2265	-2.17912	0	2	3	0	0	-1.1236	4.3826	5.5062	20.8592	46.1005	36.004	0	0.092	-6.4143	2
AK289393	11740661_at	57118	CAMK1D	NM_020397	34442564	0.0154	0.2052	-2.17865	0	2	3	0	0	-1.1233	4.6103	5.7337	24.426	53.7329	42.0101	0.0001	0.0594	-7.9717	2
NM_130384	11730355_s_at	84126	ATRIP	NM_032166	34386758	0.0407	0.2602	-2.1777	0	2	3	0	0	-1.1229	5.0069	6.1298	32.5007	72.1116	56.2672	0.0898	0.182	-3.4568	3
NM_183241	11729412_x_at	286257	C9orf142	NM_183241	34379256	0.0458	0.2675	-2.1777	0	2	3	0	0	-1.1227	7.0801	8.2028	136.684	297.386	233.105	0.0845	0.0592	-4.5088	2
BC014500	11725209_at	3954	LETM1	NM_012318	34344073	0.036	0.2528	-2.17675	0	2	3	0	0	-1.1222	6.5963	7.7184	97.5693	216.99	169.222	0.07	0.1816	-3.6303	3
NM_007180	11731361_a_at	11181	TREH	NM_007180	34392251	0.0171	0.212	-2.17533	0	2	3	0	0	-1.1212	4.2219	5.3432	18.6935	41.5441	32.4038	0.0148	0.1411	-4.806	3
AA804455	11755137_a_at	55013	CCDC109B	NM_017918	34459756	0.0025	0.1526	-2.17486	0	2	3	0	0	-1.1208	3.0664	4.1872	8.3866	18.2964	14.3325	0.0097	0.0278	-9.4332	3
NM_001142800	11737592_at	346007	EYS	NM_001142800	34427760	0.0412	0.2608	-2.17486	0	2	3	0	0	-1.121	2.6124	3.7334	6.1348	13.8653	10.7731	0.0266	0.2786	-3.4405	3
NM_001528	11731985_a_at	3083	HGFAC	NM_001528	34396388	0.0198	0.2172	-2.17297	0	2	3	0	0	-1.1197	8.8475	9.9672	463.147	1019.16	796.755	0.0455	0.1131	-4.5552	3
AY484516	11744971_at	100130889	PSORS1C3	NM_001134284	34449590	0.0302	0.2398	-2.1725	0	2	3	0	0	-1.1194	3.3441	4.4635	10.1871	22.7621	17.7321	0.0263	0.2091	-3.8882	3
NM_001145010	11735496_at	341346	C12orf70	NM_001145010	34415589	0.018	0.2141	-2.17155	0	2	3	0	0	-1.1186	4.9442	6.0628	30.8959	67.1228	52.632	0.0296	0.025	-7.3518	2
AK295825	11753317_s_at	219899	TBCEL	NM_001130047	34457936	0.026	0.2314	-2.17155	0	2	3	0	0	-1.1187	3.6792	4.7979	12.892	28.4585	22.2319	0.0531	0.1419	-4.1171	3
AA029670	11758590_s_at	79901	CYBRD1	NM_001127383	34463209	0.0026	0.1526	-2.17108	0	2	3	0	0	-1.1183	4.6491	5.7674	25.1023	54.804	42.9233	0.0036	0.0372	-9.3745	3
NM_018380	11720180_at	55794	DDX28	NM_018380	34294148	0.0316	0.2429	-2.17061	0	2	3	0	0	-1.118	6.2752	7.3932	78.1611	171.878	134.391	0.0761	0.1429	-3.8198	3
NM_005916	11729603_a_at	4176	MCM7	NM_005916	34382006	0.0223	0.2243	-2.17014	0	2	3	0	0	-1.1176	7.9683	9.086	251.412	546.697	428.583	0.0322	0.0382	-6.5837	2
AK098451	11755295_x_at	10280	SIGMAR1	NM_005866	34459914	0.0363	0.2535	-2.16826	0	2	3	0	0	-1.1164	9.2801	10.3965	621.865	1378.26	1075.7	0.0018	0.1406	-5.1069	2
NM_001146197	11742411_s_at	643677	CCDC168	NM_001146197	34447030	0.0142	0.2012	-2.1645	0	2	3	0	0	-1.114	2.4836	3.5976	5.6216	12.2587	9.6039	0.0428	0.0763	-5.1475	3
AW779709	11729867_a_at	133688	UGT3A1	NM_001171873	34383685	0.0315	0.2428	-2.16403	0	2	3	0	0	-1.1138	6.3247	7.4385	80.6039	174.941	137.206	0.0468	0.0527	-5.5027	2
NM_001001716	11725836_x_at	4793	NFKBIB	NM_001001716	34349239	0.0401	0.2589	-2.1631	0	2	3	0	0	-1.1132	6.1543	7.2675	71.2851	157.836	123.216	0.0073	0.1476	-4.8433	2
AY305715	11745162_s_at	10018	BCL2L11	NM_001204106	34449781	0.0203	0.2185	-2.16076	0	2	3	0	0	-1.1116	3.6884	4.8	12.893	28.1943	22.0737	0.0006	0.077	-6.9028	2
BC111695	11734355_a_at	1821	DRP2	NM_001171184	34410614	0.0027	0.1537	-2.16029	0	2	3	0	0	-1.1111	5.5979	6.709	48.5217	104.972	82.392	0.0152	0.021	-9.1871	3
AY070435	11759754_a_at	100507206	LOC100507206	NR_038256	34464373	0.0441	0.2651	-2.15983	0	2	3	0	0	-1.1108	2.7919	3.9027	7.0045	15.3936	12.0379	0.0947	0.1878	-3.3496	3
AY633625	11719296_a_at	79109	MAPKAP1	NM_001006617	34282080	0.0065	0.1783	-2.15843	0	2	3	0	0	-1.11	7.3921	8.5021	168.349	365.648	286.728	0.0182	0.0529	-6.7867	3
AK315844	11722766_a_at	10150	MBNL2	NM_144778	34326169	0.0113	0.1943	-2.15843	0	2	3	0	0	-1.11	4.586	5.696	24.0823	52.5703	41.1751	0.0225	0.0843	-5.5945	3
NM_030782	11718420_a_at	81037	CLPTM1L	NM_030782	34268698	0.0481	0.271	-2.15703	0	2	3	0	0	-1.1092	10.0409	11.1501	1065.6	2351.5	1837.14	0.0961	0.209	-3.233	3
AK300391	11748180_a_at	5271	SERPINB8	NM_001031848	34452799	0.0182	0.2144	-2.1561	0	2	3	0	0	-1.1085	5.9701	7.0786	62.6866	136.717	107.105	0	0.0689	-7.3162	2
AA166678	11757924_s_at	57568	SIPA1L2	NM_020808	34462543	0.0131	0.1981	-2.15564	0	2	3	0	0	-1.1082	6.5583	7.6665	94.5032	203.641	159.986	0.023	0.0148	-8.6527	2
BC009959	11745047_a_at	10999	SLC27A4	NM_005094	34449666	0.0175	0.2129	-2.15564	0	2	3	0	0	-1.108	7.5112	8.6192	183.068	394.624	310.002	0.0292	0.0222	-7.4696	2
NM_001080392	11718566_s_at	57189	KIAA1147	NM_001080392	34271469	0.0247	0.2292	-2.15564	0	2	3	0	0	-1.1081	7.0831	8.1912	135.881	301.377	235.178	0.0179	0.1825	-4.194	3
NM_004817	11716743_s_at	9414	TJP2	NM_001170414	34222670	0.0327	0.2456	-2.15517	0	2	3	0	0	-1.1078	8.8269	9.9346	456.215	1009.44	788.152	0.0388	0.2013	-3.7668	3
NM_009590	11729504_a_at	314	AOC2	NM_001158	34380907	0.034	0.2483	-2.15332	0	2	3	0	0	-1.1064	5.2379	6.3443	38.0431	83.3233	65.2112	0.0675	0.1653	-3.7113	3
NM_207291	11730888_a_at	7392	USF2	NM_003367	34389038	0.0478	0.2705	-2.15285	0	2	3	0	0	-1.1064	7.2323	8.3387	150.382	333.94	260.517	0.0012	0.1871	-4.4093	2
AK298829	11746074_a_at	92106	OXNAD1	NM_138381	34450693	0.0473	0.2698	-2.15193	0	2	3	0	0	-1.1056	7.5564	8.662	188.301	416.418	325.171	0.0028	0.1823	-4.433	2
NM_007097	11734975_a_at	1212	CLTB	NM_001834	34413768	0.0032	0.1578	-2.15146	0	2	3	0	0	-1.1053	6.9126	8.0179	120.596	260.69	204.653	0.0081	0.0361	-8.7224	3
BC099717	11734232_a_at	51380	CSAD	NM_001244705	34409874	0.0226	0.225	-2.15146	0	2	3	0	0	-1.1053	6.9505	8.0557	124.369	271.189	212.461	0.0463	0.125	-4.3409	3
BC020724	11744856_a_at	21	ABCA3	NM_001089	34449475	0.0051	0.1695	-2.15054	0	2	3	0	0	-1.1048	5.6644	6.7692	50.752	110.105	86.3639	0.006	0.058	-7.3923	3
NM_024491	11720099_s_at	80321	CEP70	NM_024491	34293456	0.0469	0.2692	-2.15008	0	2	3	0	0	-1.1044	6.4932	7.5976	90.0934	199.089	155.491	0.001	0.1831	-4.4518	2
NM_017755	11717462_s_at	54888	NSUN2	NM_001193455	34246355	0.0259	0.2313	-2.14869	0	2	3	0	0	-1.1033	9.2331	10.3364	605.976	1319.59	1034.15	0.0581	0.1278	-4.1212	3
NM_018990	11722269_a_at	54440	SASH3	NM_018990	34321172	0.0497	0.2734	-2.14869	0	2	3	0	0	-1.1033	3.1342	4.2375	8.7902	19.4034	15.1581	0.0098	0.1811	-4.3184	2
AF217993	11755360_a_at	124565	SLC38A10	NM_001037984	34459979	0.0092	0.1901	-2.14823	0	2	3	0	0	-1.1031	8.9269	10.03	486.74	1051.03	825.313	0.0004	0.0335	-10.3412	2
BC128083	11762445_a_at	283551	C14orf182	NM_001012706	34467064	0.0383	0.2559	-2.14777	0	2	3	0	0	-1.1028	4.1339	5.2367	17.6382	39.0609	30.4918	0.0388	0.2325	-3.5425	3
AA034012	11725675_a_at	6095	RORA	NM_002943	34347805	0.0234	0.2265	-2.14684	0	2	3	0	0	-1.1023	7.8055	8.9078	224.259	493.651	385.894	0.0203	0.1687	-4.2788	3
XM_001725210	11763879_a_at			XM_001725210.1	34468498	0.0096	0.191	-2.14638	0	2	3	0	0	-1.1018	3.6461	4.7479	12.5736	27.0846	21.2802	0.0362	0.0494	-5.9256	3
BC112226	11746165_a_at	22864	R3HDM2	NM_014925	34450784	0.0151	0.2035	-2.14638	0	2	3	0	0	-1.1018	5.7212	6.823	52.8832	113.682	89.3623	0.0206	0.0252	-8.0575	2
CR616142	11756494_a_at	79918	SETD6	NM_001160305	34461113	0.0185	0.2151	-2.14546	0	2	3	0	0	-1.1014	6.0315	7.133	65.5856	143.37	112.256	0.0217	0.1338	-4.6765	3
NM_021994	11733090_at	11179	ZNF277	NM_021994	34403993	0.0234	0.2262	-2.145	0	2	3	0	0	-1.101	4.6609	5.7619	25.4125	54.5249	42.8799	0.0381	0.0308	-6.4267	2
NM_017739	11716959_s_at	55624	POMGNT1	NM_001243766	34228705	0.0218	0.2225	-2.14408	0	2	3	0	0	-1.1003	6.6273	7.7276	98.8837	214.707	168.377	0.002	0.0788	-6.6605	2
AY322430	11751541_a_at	5133	PDCD1	NM_005018	34456160	0.0335	0.2471	-2.14408	0	2	3	0	0	-1.1004	5.42	6.5205	42.8357	93.5585	73.2694	0.0041	0.122	-5.3233	2
BC126117	11740363_a_at	5774	PTPN3	NM_001145368	34441266	0.0106	0.1931	-2.14362	0	2	3	0	0	-1.1	6.6985	7.7985	104.153	225.417	176.911	0.0233	0.0761	-5.7167	3
NM_004558	11730001_at	4902	NRTN	NM_004558	34384404	0.0121	0.1967	-2.14362	0	2	3	0	0	-1.1001	7.2558	8.3559	153.173	332.531	260.788	0.0185	0.0944	-5.4523	3
NM_207002	11735895_at	10018	BCL2L11	NM_001204106	34418156	0.025	0.2298	-2.1427	0	2	3	0	0	-1.0995	2.9646	4.0641	7.807	16.9719	13.306	0.001	0.0929	-6.2	2
BC030552	11755685_s_at	100130872	LOC100130872	NR_024569	34460304	0.0262	0.2317	-2.14179	0	2	3	0	0	-1.0988	6.2412	7.34	75.6672	164.398	128.906	0.0025	0.0951	-6.0521	2
BC063642	11751626_s_at	767846	PFN1P2	NR_003242	34456245	0.0123	0.197	-2.14087	0	2	3	0	0	-1.0983	4.9878	6.0861	31.819	68.0535	53.5597	0.0232	0.0106	-8.9293	2
BF062038	11717070_x_at	3895	KTN1	NM_001079521	34230973	0.0117	0.1951	-2.13904	0	2	3	0	0	-1.0969	9.505	10.6019	726.651	1564.84	1229.56	0.0007	0.042	-9.1563	2
AI913003	11739103_a_at	55161	TMEM33	NM_018126	34436374	0.0254	0.2305	-2.13858	0	2	3	0	0	-1.0967	6.2903	7.387	78.2686	169.99	133.301	0.0005	0.0946	-6.1512	2
AK303255	11748724_a_at	3566	IL4R	NM_000418	34453343	0.014	0.2009	-2.13812	0	2	3	0	0	-1.0962	7.2614	8.3577	153.849	333.093	261.395	0.0228	0.1001	-5.1809	3
NM_001688	11734655_x_at	515	ATP5F1	NM_001688	34412526	0.0368	0.2539	-2.13675	0	2	3	0	0	-1.0953	3.9834	5.0787	15.8187	34.5757	27.0729	0.0012	0.1384	-5.0667	2
CA424227	11725207_at	3954	LETM1	NM_012318	34344071	0.0014	0.1344	-2.1363	0	2	3	0	0	-1.095	5.1154	6.2104	34.6769	74.3196	58.4625	0.0026	0.0232	-11.5135	3
AK298841	11751490_a_at	79109	MAPKAP1	NM_001006617	34456109	0.0049	0.1695	-2.13584	0	2	3	0	0	-1.0949	7.3893	8.4843	167.779	361.169	283.813	0.0062	0.0548	-7.4894	3
AI870882	11756162_s_at	8613	PPAP2B	NM_003713	34460781	0.0237	0.2272	-2.13538	0	2	3	0	0	-1.0944	9.3	10.3943	630.64	1364.31	1070.84	0.004	0.0821	-6.3852	2
BC008567	11746124_x_at	56911	C21orf7	NM_020152	34450743	0.0489	0.2725	-2.13538	0	2	3	0	0	-1.0946	2.6057	3.7004	6.0873	13.3761	10.4606	0.0004	0.1889	-4.3552	2
AF283645	11729156_a_at	81034	SLC25A32	NM_030780	34376518	0.0411	0.2605	-2.13447	0	2	3	0	0	-1.0939	6.6664	7.7603	102.604	217.857	171.756	0.0843	0.0308	-4.778	2
NM_013328	11715892_a_at	29920	PYCR2	NM_013328	34189295	0.026	0.2315	-2.13402	0	2	3	0	0	-1.0936	8.3551	9.4487	327.502	709.922	556.954	0.0013	0.0951	-6.0783	2
AK298448	11762734_at	2646	GCKR	NM_001486	34467353	0.0096	0.1908	-2.1322	0	2	3	0	0	-1.0923	5.902	6.9943	59.9961	128.694	101.215	0.028	0.0597	-5.9331	3
NM_004817	11716744_x_at	9414	TJP2	NM_001170414	34222673	0.026	0.2315	-2.1322	0	2	3	0	0	-1.0923	9.5688	10.661	764.147	1624.18	1280.17	0.0518	0.0191	-6.0807	2
BQ447533	11754487_x_at	133686	NADKD1	NM_001085411	34459106	0.0097	0.191	-2.13038	0	2	3	0	0	-1.0912	8.8872	9.9784	474.358	1021.68	802.749	0.0152	0.0796	-5.9068	3
AW006180	11721343_a_at	8648	NCOA1	NM_003743	34311039	0.0129	0.1977	-2.12902	0	2	3	0	0	-1.0902	6.8625	7.9527	116.627	248.489	195.744	0.0189	0.0184	-8.7327	2
NM_080614	11734455_x_at	140686	WFDC3	NM_080614	34410858	0.0443	0.2654	-2.12359	0	2	3	0	0	-1.0865	5.338	6.4245	40.5004	85.9083	67.7451	0.0107	0.0011	-14.347	1
BC001034	11716935_a_at	6647	SOD1	NM_000454	34228299	0.0136	0.2	-2.12314	0	2	3	0	0	-1.0862	11.9276	13.0138	3902.69	8408.61	6606.24	0.0156	0.1059	-5.2324	3
BC111967	11722979_a_at	2157	F8	NM_000132	34328087	0.0217	0.2222	-2.12314	0	2	3	0	0	-1.0863	5.2224	6.3088	37.3499	80.2239	63.0743	0.0034	0.0743	-6.6775	2
AK293520	11721796_at	223	ALDH9A1	NM_000696	34316518	0.0377	0.2553	-2.12224	0	2	3	0	0	-1.0856	9.3809	10.4665	666.775	1446.42	1134.56	0.001	0.1397	-5.0048	2
AF013990	11717777_a_at	9958	USP15	NM_001252078	34256140	0.0471	0.2695	-2.12134	0	2	3	0	0	-1.0848	7.6437	8.7285	200.257	435.251	341.254	0.0115	0.1615	-4.444	2
AF269288	11750163_a_at	55655	NLRP2	NM_001174081	34454782	0.0051	0.1695	-2.11999	0	2	3	0	0	-1.0839	6.5246	7.6085	92.0664	195.708	154.251	0.0001	0.0177	-14.0179	2
BF307264	11733901_a_at	27089	UQCRQ	NM_014402	34408804	0.0197	0.2172	-2.11954	0	2	3	0	0	-1.0836	11.2128	12.2964	2374.5	5082.65	3999.39	0.0034	0.0662	-7.025	2
AK293866	11762781_at	7485	WRB	NM_001146218	34467400	0.022	0.2233	-2.11909	0	2	3	0	0	-1.0834	3.9614	5.0448	15.6397	33.171	26.1585	0.0332	0.0302	-6.6316	2
NM_001467	11716064_a_at	2542	SLC37A4	NM_001164277	34194467	0.0207	0.2194	-2.11685	0	2	3	0	0	-1.0821	11.0133	12.0954	2076.32	4389.37	3464.15	0.0375	0.0189	-6.8379	2
DQ023513	11760058_at	6519	SLC3A1	NM_000341	34464677	0.0174	0.2127	-2.11551	0	2	3	0	0	-1.0811	3.8162	4.8973	14.0905	30.0787	23.6835	0.0027	0.0585	-7.4891	2
AK294336	11748596_a_at	11275	KLHL2	NM_001161521	34453215	0.0487	0.2722	-2.11506	0	2	3	0	0	-1.0807	6.2042	7.2849	74.4056	157.745	124.409	0.0759	0.0702	-4.3621	2
AK293955	11749659_s_at	10808	HSPH1	NM_006644	34454278	0.0455	0.2672	-2.11461	0	2	3	0	0	-1.0805	8.566	9.6466	379.258	821.835	644.804	0.0058	0.1623	-4.5262	2
BQ230678	11727719_a_at	55973	BCAP29	NM_001008405	34368352	0.0192	0.2167	-2.11416	0	2	3	0	0	-1.08	6.8507	7.9307	115.457	246.431	194.041	0.0031	0.0645	-7.1178	2
AK127326	11725072_at	79960	PHF17	NM_024900	34342931	0.0237	0.2273	-2.11416	0	2	3	0	0	-1.0799	4.6624	5.7423	25.5357	54.269	42.7757	0.0698	0.0878	-4.2626	3
AK001625	11720759_s_at	10625	IVNS1ABP	NM_006469	34300662	0.0186	0.2156	-2.11372	0	2	3	0	0	-1.0797	6.1408	7.2205	70.6976	152.323	119.673	0.0162	0.1368	-4.6609	3
BG698554	11756151_x_at	567	B2M	NM_004048	34460770	0.0054	0.1708	-2.11193	0	2	3	0	0	-1.0785	11.9325	13.011	3909.32	8277.74	6530.37	0.0011	0.0172	-13.613	2
BC021925	11726633_s_at	81603	TRIM8	NM_030912	34356536	0.0211	0.2208	-2.11193	0	2	3	0	0	-1.0785	7.9198	8.9983	242.701	523.712	411.308	0.0185	0.1486	-4.4488	3
BE208480	11718857_a_at	23386	NUDCD3	NM_015332	34275895	0.0312	0.2422	-2.11149	0	2	3	0	0	-1.0782	6.9703	8.0485	125.434	269.382	211.803	0.003	0.1098	-5.525	2
NM_001688	11734654_at	515	ATP5F1	NM_001688	34412525	0.0465	0.2683	-2.11104	0	2	3	0	0	-1.0778	3.5668	4.6446	11.8577	25.7111	20.1697	0.0055	0.1657	-4.4753	2
AK293585	11761023_at	57017	COQ9	NM_020312	34465642	0.0059	0.1757	-2.1106	0	2	3	0	0	-1.0777	3.5363	4.614	11.6037	24.5604	19.3777	0.0014	0.0187	-12.9259	2
NM_176894	11731728_at	53829	P2RY13	NM_023914	34395131	0.0038	0.1644	-2.11015	0	2	3	0	0	-1.0773	3.4846	4.5618	11.194	23.6651	18.6767	0.0006	0.0125	-16.1348	2
BC093809	11738058_s_at	3013	HIST1H2AD /// HIST1H3A /// HIST1H3B /// HIST1H3C /// HIST1H3D /// HIST1H3E /// HIST1H3F /// HIST1H	NM_003529	34430424	0.0042	0.1681	-2.1097	0	2	3	0	0	-1.0771	4.0011	5.0781	16.0117	33.8609	26.7212	0	0.0148	-15.3251	2
AK302483	11745848_a_at	9414	TJP2	NM_001170414	34450467	0.0043	0.1686	-2.10349	0	2	3	0	0	-1.0729	8.2641	9.337	307.691	651.556	514.01	0.0069	0.0458	-7.8374	3
NM_000518	11715348_x_at	3043	HBB	NM_000518	34167122	0.0097	0.191	-2.10349	0	2	3	0	0	-1.0729	7.0089	8.0818	129.13	273.914	216	0.0219	0.0662	-5.9047	3
AF533891	11719881_s_at	28962	OSTM1	NM_014028	34290387	0.0287	0.2367	-2.10349	0	2	3	0	0	-1.0728	7.2139	8.2867	149.113	320.195	251.762	0.0369	0.1645	-3.9636	3
BE542385	11764172_a_at			BE542385	34468791	0.0302	0.2399	-2.10261	0	2	3	0	0	-1.0722	4.0892	5.1614	17.1693	36.499	28.7671	0.0725	0.1198	-3.8843	3
NM_015704	11718606_a_at	27351	DESI1	NM_015704	34272429	0.0158	0.2063	-2.10172	0	2	3	0	0	-1.0716	7.1563	8.2278	143.146	300.382	237.488	0.0292	0.012	-7.8538	2
NM_003637	11727715_at	8515	ITGA10	NM_003637	34368271	0.0139	0.2009	-2.09908	0	2	3	0	0	-1.0698	5.021	6.0908	32.4702	68.6755	54.1934	0	0.0488	-8.3887	2
AK294287	11749774_x_at	56911	C21orf7	NM_020152	34454393	0.0206	0.219	-2.09908	0	2	3	0	0	-1.0698	3.2513	4.3211	9.5505	20.3964	16.0581	0.0248	0.1331	-4.4906	3
M26747	11741355_a_at	7068	THRB	NM_000461	34444749	0.0003	0.1024	-2.09864	0	2	3	0	0	-1.0695	4.84	5.9096	28.6463	60.1912	47.5732	0.0013	0.0081	-18.4257	3
AI814233	11744045_a_at	29948	OSGIN1	NM_013370	34448664	0.0419	0.2622	-2.09864	0	2	3	0	0	-1.0695	7.1179	8.1874	139.309	302.874	237.448	0.0246	0.2569	-3.4175	3
CA946727	11744406_a_at	65220	NADK	NM_001198993	34449025	0.0005	0.1065	-2.0982	0	2	3	0	0	-1.069	6.7429	7.8119	107.132	225.042	177.878	0.002	0.0092	-16.7785	3
NM_004729	11718794_at	9189	ZBED1	NM_001171135	34275197	0.0413	0.2611	-2.0982	0	2	3	0	0	-1.0693	8.8962	9.9655	480.084	1033.28	812.001	0.0631	0.1958	-3.4365	3
AK304447	11751951_a_at	9414	TJP2	NM_001170414	34456570	0.0076	0.1838	-2.09776	0	2	3	0	0	-1.069	7.8514	8.9204	230.982	486.43	384.251	0.0011	0.0246	-11.4166	2
NM_000740	11731806_a_at	1131	CHRM3	NM_000740	34395673	0.0414	0.2612	-2.09776	0	2	3	0	0	-1.0688	5.7413	6.8101	53.4933	114.819	90.2886	0	0.1513	-4.76	2
BC139903	11752640_a_at	100653137	CDH23 /// LOC100653137	NM_001171930	34457259	0.0288	0.2367	-2.09644	0	2	3	0	0	-1.0679	4.2344	5.3023	18.9154	39.7226	31.3997	0.0407	0.0418	-5.7681	2
NM_194283	11726835_a_at	134218	DNAJC21	NM_001012339	34358926	0.0297	0.2383	-2.096	0	2	3	0	0	-1.0677	5.4525	6.5202	44.0059	92.4306	73.0607	0.0411	0.0448	-5.6679	2
BC008413	11733120_a_at	84912	SLC35B4	NM_032826	34404094	0.0293	0.2373	-2.0938	0	2	3	0	0	-1.0661	6.628	7.6941	99.6102	211.276	166.61	0.0591	0.132	-3.9316	3
AA975634	11726511_a_at	84260	TCHP	NM_001143852	34355389	0.0211	0.2206	-2.09336	0	2	3	0	0	-1.0659	5.2996	6.3655	39.536	84.0887	66.2676	0.032	0.1237	-4.4548	3
AY198406	11742709_s_at	54681	P4HTM	NM_017732	34447328	0.0222	0.2242	-2.09074	0	2	3	0	0	-1.0641	6.6345	7.6986	99.5275	213.225	167.746	0.0148	0.156	-4.3658	3
DQ458779	11727025_a_at	80308	FLAD1	NM_001184891	34361235	0.0117	0.1951	-2.08986	0	2	3	0	0	-1.0633	7.437	8.5004	173.73	362.635	287.073	0.0212	0.0086	-9.1623	2
CB243202	11716346_at	9813	KIAA0494	NM_014774	34208749	0.0292	0.2373	-2.08986	0	2	3	0	0	-1.0633	6.9896	8.053	127.094	270.038	212.861	0.0008	0.1024	-5.7204	2
CR595178	11756849_x_at	4839	NOP2	NM_001033714	34461468	0.0386	0.2565	-2.08855	0	2	3	0	0	-1.0624	6.5307	7.5931	93.4782	197.265	155.75	0.0921	0.1336	-3.5301	3
D90188	11737430_a_at	4481	MSR1	NM_002445	34426333	0.0024	0.1509	-2.08638	0	2	3	0	0	-1.0609	4.7938	5.8547	27.7388	57.9438	45.8618	0	0.008	-20.5027	2
NM_000397	11727876_at	1536	CYBB	NM_000397	34369279	0.0279	0.2352	-2.08638	0	2	3	0	0	-1.0609	3.5757	4.6365	11.9923	25.3997	20.0368	0.0484	0.1379	-4.005	3
BX648623	11755205_a_at	10808	HSPH1	NM_006644	34459824	0.0457	0.2673	-2.08507	0	2	3	0	0	-1.0601	9.8997	10.9599	955.458	2041.47	1607.07	0.0018	0.1624	-4.5179	2
NM_002926	11722649_at	6002	RGS12	NM_002926	34325701	0.0372	0.2546	-2.08464	0	2	3	0	0	-1.0599	6.4909	7.5507	90.0417	191.153	150.708	0.0096	0.1184	-5.0377	2
BC029559	11726022_a_at	283635	FAM177A1	NM_001079519	34351381	0.0316	0.2429	-2.0842	0	2	3	0	0	-1.0595	8.4997	9.5592	365.458	768.477	607.269	0.08	0.1109	-3.8187	3
AW027070	11726697_at	51341	ZBTB7A	NM_015898	34357239	0.0048	0.1695	-2.0829	0	2	3	0	0	-1.0586	5.5503	6.6089	46.8932	98.4002	77.7974	0.006	0.0498	-7.5615	3
BG474541	11715471_a_at	6734	SRPR	NM_001177842	34173374	0.0048	0.1695	-2.08247	0	2	3	0	0	-1.0582	7.39	8.4483	167.918	351.799	278.247	0.0091	0.0455	-7.5376	3
NM_000388	11726226_a_at	846	CASR	NM_000388	34353129	0.0497	0.2734	-2.08073	0	2	3	0	0	-1.057	4.2971	5.3541	19.6741	42.0473	33.098	0.0062	0.1705	-4.3176	2
NM_001134832	11732950_a_at	54806	AHI1	NM_001134830	34402853	0.017	0.2115	-2.0803	0	2	3	0	0	-1.0569	4.4272	5.4841	21.5134	45.1656	35.7047	0	0.0584	-7.5705	2
AY181244	11762503_at	57211	GPR126	NM_001032394	34467122	0.0178	0.2138	-2.07943	0	2	3	0	0	-1.0563	3.1013	4.1576	8.5983	18.192	14.3545	0.0159	0.1254	-4.7367	3
BC104873	11723688_at	1389	CREBL2	NM_001310	34334231	0.0226	0.225	-2.07814	0	2	3	0	0	-1.0553	6.606	7.6613	97.7437	206.792	163.173	0.0284	0.1346	-4.3417	3
NM_001242	11725481_a_at	939	CD27	NM_001242	34345857	0.0242	0.2281	-2.07814	0	2	3	0	0	-1.0553	4.6111	5.6665	24.6267	51.5044	40.7534	0.0638	0.091	-4.2305	3
NM_018036	11721383_s_at	55102	ATG2B	NM_018036	34311440	0.0084	0.1878	-2.07555	0	2	3	0	0	-1.0534	8.4823	9.5357	358.267	749.587	593.059	0.015	0.064	-6.2033	3
NM_138462	11728865_at	116225	ZMYND19	NM_138462	34374768	0.0094	0.1903	-2.07555	0	2	3	0	0	-1.0535	7.3079	8.3614	159.064	331.334	262.426	0.032	0.0453	-5.9727	3
AK055575	11756104_a_at	8243	SMC1A	NM_006306	34460723	0.0028	0.1541	-2.07512	0	2	3	0	0	-1.0532	4.3655	5.4186	20.6225	42.7987	33.9282	0.0039	0.0037	-18.721	2
EF126147	11753702_a_at	388335	TMEM220	NM_001004313	34458321	0.0258	0.231	-2.07512	0	2	3	0	0	-1.0533	8.9495	10.0027	494.391	1040.05	821.785	0.0002	0.089	-6.1045	2
BC030146	11736640_a_at	80004	ESRP2	NM_024939	34421765	0.0349	0.2501	-2.07512	0	2	3	0	0	-1.0533	8.3509	9.4043	328.935	693.571	547.717	0.0621	0.1533	-3.6749	3
NM_031430	11720140_at	83547	RILP	NM_031430	34293762	0.0168	0.2108	-2.07383	0	2	3	0	0	-1.0523	7.4837	8.5359	178.986	374.447	296.263	0.0003	0.0568	-7.6168	2
AK297670	11751627_a_at	2531	KDSR	NM_002035	34456246	0.0081	0.1871	-2.0734	0	2	3	0	0	-1.0519	7.5703	8.6222	190.302	394.76	312.977	0.0106	0.0114	-11.0344	2
NM_000891	11730465_at	3759	KCNJ2	NM_000891	34387302	0.0018	0.1441	-2.07297	0	2	3	0	0	-1.0517	3.827	4.8787	14.2017	29.5165	23.3906	0.0059	0.0204	-10.6363	3
NM_012405	11716323_at	23463	ICMT	NM_012405	34207726	0.0165	0.209	-2.07254	0	2	3	0	0	-1.0513	6.5421	7.5934	93.5958	195.725	154.873	0.0363	0.0852	-4.8719	3
NM_199289	11737627_at	341676	NEK5	NM_199289	34428187	0.0388	0.2567	-2.07254	0	2	3	0	0	-1.0515	2.7292	3.7807	6.6879	13.8095	10.9608	0.0713	0.0295	-4.9296	2
AK125659	11754833_a_at	7097	TLR2	NM_003264	34459452	0.0496	0.2733	-2.07254	0	2	3	0	0	-1.0513	6.0132	7.0645	65.3045	134.714	106.951	0.092	0.0394	-4.3229	2
BC151228	11731187_at	22843	PPM1E	NM_014906	34391180	0.0085	0.1878	-2.07168	0	2	3	0	0	-1.0508	3.7136	4.7644	13.1371	27.229	21.5922	0.0111	0.0117	-10.8041	2
AY358947	11727242_at	54361	WNT4	NM_030761	34363986	0.0347	0.2497	-2.07125	0	2	3	0	0	-1.0505	5.6088	6.6594	49.0821	101.9	80.773	0.048	0.0491	-5.2291	2
BX108566	11764200_at			BX108566	34468819	0.0274	0.2339	-2.06954	0	2	3	0	0	-1.0494	3.7822	4.8316	13.7666	28.8869	22.8388	0.0052	0.0866	-5.9138	2
BC025710	11746309_a_at	51296	SLC15A3	NM_016582	34450928	0.0032	0.1578	-2.06782	0	2	3	0	0	-1.0482	5.5375	6.5858	46.4771	96.6075	76.5553	0.0053	0.0357	-8.6891	3
NM_032300	11726512_a_at	84260	TCHP	NM_001143852	34355390	0.0263	0.2319	-2.06697	0	2	3	0	0	-1.0475	6.7045	7.752	104.51	221.325	174.599	0.0173	0.1703	-4.0948	3
BM982552	11719776_at	3340	NDST1	NM_001543	34289031	0.0196	0.2172	-2.06654	0	2	3	0	0	-1.0472	6.5531	7.6003	94.1043	198.069	156.483	0.0179	0.1301	-4.5775	3
BC034775	11740226_at	285800	PRR18	NM_175922	34440629	0.0437	0.2647	-2.06569	0	2	3	0	0	-1.0466	2.9719	4.0185	7.8462	16.5871	13.0907	0.0005	0.153	-4.6248	2
AK304231	11749106_x_at	5097	PCDH1	NM_002587	34453725	0.011	0.1941	-2.06484	0	2	3	0	0	-1.0461	5.958	7.0041	62.2549	130.155	102.995	0.0124	0.0846	-5.6391	3
BX641017	11755223_a_at	80853	JHDM1D	NM_030647	34459842	0.0053	0.1708	-2.06398	0	2	3	0	0	-1.0453	7.1562	8.2016	142.98	295.895	234.729	0.0199	0.0315	-7.3053	3
NM_018990	11722270_at	54440	SASH3	NM_018990	34321173	0.0132	0.1987	-2.06356	0	2	3	0	0	-1.0451	4.0613	5.1064	16.7456	34.906	27.6418	0.0253	0.0794	-5.2865	3
AF070670	11726946_at	5494	PPM1A	NM_021003	34359849	0.0102	0.1919	-2.06228	0	2	3	0	0	-1.0444	5.135	6.1794	35.2073	73.2937	58.0592	0.0163	0.0731	-5.7929	3
AF510070	11737268_s_at	6006	RHCE /// RHD	NM_001127691	34424982	0.0112	0.1943	-2.05931	0	2	3	0	0	-1.0423	4.5947	5.6369	24.198	50.4637	39.9574	0.0123	0.085	-5.6106	3
NM_001135750	11738274_x_at	389362	PSMG4	NM_001128591	34431348	0.0065	0.1783	-2.05846	0	2	3	0	0	-1.0416	5.8535	6.8951	57.8274	119.399	94.7705	0.001	0.0198	-12.3556	2
M88107	11739140_a_at	2358	FPR2	NM_001005738	34436543	0.0125	0.1973	-2.05719	0	2	3	0	0	-1.0408	3.3841	4.4249	10.4623	21.5311	17.1036	0.0175	0.0151	-8.8691	2
CR749700	11756906_x_at	55624	POMGNT1	NM_001243766	34461525	0.0363	0.2535	-2.05719	0	2	3	0	0	-1.0406	7.6192	8.6598	196.667	412.665	326.266	0.0025	0.1208	-5.1075	2
NM_017931	11717468_s_at	55020	TTC38	NM_017931	34246371	0.0231	0.226	-2.05677	0	2	3	0	0	-1.0403	10.1623	11.2027	1145.97	2385.29	1889.56	0.0002	0.0774	-6.4677	2
NM_006464	11716904_s_at	10618	TGOLN2	NM_001206840	34227667	0.0173	0.2126	-2.0555	0	2	3	0	0	-1.0395	10.071	11.1106	1078.02	2253.64	1783.39	0.018	0.1145	-4.7862	3
AK291715	11729185_at	56902	PNO1	NM_020143	34376557	0.0446	0.2656	-2.05423	0	2	3	0	0	-1.0386	6.4993	7.538	91.1805	191.338	151.275	0.0655	0.193	-3.3338	3
BC009435	11755300_x_at	89958	SAPCD2	NM_178448	34459919	0.0315	0.2428	-2.05381	0	2	3	0	0	-1.0383	5.1772	6.2155	36.3292	76.4663	60.4114	0.034	0.1705	-3.8215	3
CR615658	11743348_a_at	961	CD47	NM_001025079	34447967	0.042	0.2622	-2.05339	0	2	3	0	0	-1.038	7.7231	8.7611	211.927	449.597	354.529	0.0249	0.2397	-3.4158	3
NM_175856	11732735_s_at	337876	CHSY3	NM_175856	34401599	0.0473	0.2698	-2.05339	0	2	3	0	0	-1.0379	3.7871	4.825	13.8479	29.5724	23.2826	0.0259	0.2661	-3.2553	3
AK302065	11751367_a_at	9695	EDEM1	NM_014674	34455986	0.0345	0.2494	-2.05255	0	2	3	0	0	-1.0374	6.598	7.6354	96.881	202.38	160.18	0.001	0.1161	-5.2417	2
BC037567	11723825_a_at	85007	AGXT2L2	NM_032921	34335340	0.0446	0.2656	-2.05212	0	2	3	0	0	-1.0371	7.5914	8.6284	194.393	399.131	317.236	0.0664	0.0545	-4.5756	2
NM_006942	11726887_a_at	6665	SOX15	NM_006942	34359290	0.0061	0.1761	-2.0517	0	2	3	0	0	-1.0369	5.6534	6.6903	50.4158	104.042	82.5917	0.0138	0.0461	-6.9465	3
NM_015726	11717700_at	50717	DCAF8	NM_015726	34253511	0.0368	0.2539	-2.0517	0	2	3	0	0	-1.0369	8.125	9.1619	279.389	582.982	461.545	0.0068	0.1153	-5.0708	2
AK303348	11753483_a_at	5073	PARN	NM_001134477	34458102	0.0116	0.1951	-2.05128	0	2	3	0	0	-1.0366	4.9708	6.0074	31.3595	64.7277	51.3804	0	0.038	-9.2139	2
AW165979	11723506_at	23060	ZNF609	NM_015042	34332909	0.0389	0.2569	-2.05128	0	2	3	0	0	-1.0366	5.7351	6.7716	53.7316	112.037	88.7146	0.0732	0.1501	-3.522	3
BF964925	11727160_at	4784	NFIX	NM_002501	34363216	0.0227	0.2251	-2.05002	0	2	3	0	0	-1.0357	6.0098	7.0455	64.4704	133.568	105.929	0.0043	0.069	-6.5277	2
AK297126	11746887_a_at	152195	NUDT16P1	NM_194289	34451506	0.0441	0.2651	-2.05002	0	2	3	0	0	-1.0357	5.5022	6.5379	45.7084	93.5815	74.4323	0.0706	0.0459	-4.6033	2
AF232238	11728430_a_at	23493	HEY2	NM_012259	34372487	0.0089	0.19	-2.0496	0	2	3	0	0	-1.0354	5.7594	6.7948	54.1693	111.548	88.5967	0	0.029	-10.5353	2
BC065027	11729237_a_at	64087	MCCC2	NM_022132	34377640	0.0017	0.1421	-2.04918	0	2	3	0	0	-1.0351	8.0817	9.1168	271.15	556.674	442.464	0.0071	0.0169	-10.7942	3
AF027219	11727196_a_at	7753	ZNF202	NM_003455	34363412	0.0406	0.26	-2.04834	0	2	3	0	0	-1.0345	4.9148	5.9493	30.4225	62.0988	49.4283	0.0712	0.0321	-4.8082	2
AY375451	11762996_x_at	10730	YME1L1	NM_001253866	34467615	0.0245	0.2289	-2.04792	0	2	3	0	0	-1.0341	4.5494	5.5834	23.5277	48.1145	38.2798	0.04	0.0218	-6.2651	2
AK296405	11761757_at	53822	FXYD7	NM_022006	34466376	0.0118	0.1952	-2.04666	0	2	3	0	0	-1.0331	5.0059	6.039	32.2057	65.8486	52.3914	0.0196	0.0091	-9.1302	2
AK290877	11731383_a_at	1677	DFFB	NM_001004285	34392286	0.0116	0.1951	-2.04583	0	2	3	0	0	-1.0327	5.2088	6.2415	37.0706	75.7698	60.2901	0.0194	0.0088	-9.1882	2
NM_021795	11734985_at	2005	ELK4	NM_001973	34413854	0.0172	0.2122	-2.04541	0	2	3	0	0	-1.0323	4.0186	5.0508	16.2078	33.4561	26.5568	0.0002	0.0562	-7.5285	2
AW294895	11764023_at			AW294895	34468642	0.0073	0.1818	-2.04499	0	2	3	0	0	-1.032	4.2134	5.2455	18.6053	38.174	30.3465	0.0242	0.0383	-6.5422	3
BE138825	11760143_at	3134	HLA-F	NM_001098478	34464762	0.0003	0.0938	-2.04457	0	2	3	0	0	-1.0318	4.8499	5.8816	28.8436	59.0065	46.9414	0.0018	0.005	-20.3475	3
NM_145658	11724041_at	246777	SPESP1	NM_145658	34336444	0.0176	0.2138	-2.04415	0	2	3	0	0	-1.0314	2.5815	3.6128	5.9875	12.3385	9.7981	0.0028	0.0536	-7.432	2
M86917	11728750_a_at	5007	OSBP	NM_002556	34374431	0.0217	0.2221	-2.04415	0	2	3	0	0	-1.0315	6.2497	7.2811	76.0916	157.295	124.814	0.0001	0.0714	-6.6826	2
AB018336	11743313_a_at	9855	FARP2	NM_014808	34447932	0.033	0.246	-2.04332	0	2	3	0	0	-1.0308	6.5267	7.5574	92.2012	191.865	151.999	0.0002	0.1104	-5.3658	2
BG698554	11756150_at	567	B2M	NM_004048	34460769	0.0001	0.08	-2.0404	0	2	3	0	0	-1.0289	12.5968	13.6257	6194.77	12640.7	10062.3	0	0.0004	-91.8875	2
AK001526	11739237_s_at	201626	PDE12	NM_177966	34436640	0.0215	0.2218	-2.03874	0	2	3	0	0	-1.0275	7.6861	8.7136	206.73	427.195	339.009	0.032	0.1143	-4.4185	3
NM_198489	11723112_a_at	338657	CCDC84	NM_198489	34329376	0.0239	0.2276	-2.03832	0	2	3	0	0	-1.0273	7.2436	8.2709	151.557	312.659	248.219	0.0006	0.0774	-6.3558	2
NM_004759	11719368_s_at	9261	MAPKAPK2	NM_004759	34282874	0.0253	0.2303	-2.03791	0	2	3	0	0	-1.0271	7.9228	8.9499	243.637	497.127	395.731	0.0335	0.0331	-6.1652	2
AI355279	11715696_a_at	9221	NOLC1	NM_004741	34183099	0.0373	0.2546	-2.03749	0	2	3	0	0	-1.0268	4.9557	5.9825	31.2093	65.0547	51.5166	0.0473	0.1757	-3.5804	3
DR005787	11743500_x_at	389362	PSMG4	NM_001128591	34448119	0.0018	0.1443	-2.03707	0	2	3	0	0	-1.0266	7.4882	8.5147	179.649	366.984	292.05	0.0051	0.0209	-10.5338	3
NM_199180	11727771_a_at	84063	KIRREL2	NM_032123	34368674	0.0226	0.2251	-2.03707	0	2	3	0	0	-1.0264	4.3419	5.3683	20.279	41.7855	33.1829	0.0001	0.0739	-6.5332	2
BC016713	11721081_at	55742	PARVA	NM_018222	34306943	0.0026	0.1526	-2.03666	0	2	3	0	0	-1.0261	6.5693	7.5954	95.0535	194.125	154.497	0.008	0.0241	-9.3589	3
AI769582	11721791_a_at	5789	PTPRD	NM_001040712	34316194	0.0452	0.2667	-2.03666	0	2	3	0	0	-1.0261	5.0349	6.061	33.0929	68.6788	54.4444	0.0786	0.1694	-3.316	3
AK295045	11731572_a_at	23150	FRMD4B	NM_015123	34392975	0.0204	0.2185	-2.03583	0	2	3	0	0	-1.0255	5.2198	6.2453	37.2709	76.6664	60.9082	0.0011	0.0648	-6.8907	2
BU784722	11759923_at	89122	TRIM4	NM_033017	34464542	0.0368	0.2539	-2.03583	0	2	3	0	0	-1.0256	3.9573	4.9828	15.6016	32.5754	25.7859	0.0366	0.1888	-3.5977	3
AF527766	11744742_x_at	55679	LIMS2	NM_001136037	34449361	0.0081	0.1871	-2.03459	0	2	3	0	0	-1.0248	5.4447	6.4695	43.5631	88.9506	70.7956	0.0019	0.0231	-11.0202	2
BC030140	11722212_x_at	80148	PQLC1	NM_001146343	34320615	0.014	0.2009	-2.03211	0	2	3	0	0	-1.023	8.804	9.827	446.968	914.587	727.539	0.0002	0.0446	-8.3642	2
CB306437	11763986_a_at	8542	APOL1	NM_001136540	34468605	0.0014	0.1344	-2.03169	0	2	3	0	0	-1.0226	7.9358	8.9584	245.036	498.631	397.193	0.006	0.015	-11.4281	3
NM_199320	11725069_s_at	79960	PHF17	NM_024900	34342928	0.0306	0.2408	-2.02881	0	2	3	0	0	-1.0205	7.2344	8.2549	150.943	314.634	249.157	0.0199	0.1792	-3.8665	3
AK124424	11754474_a_at	5341	PLEK	NM_002664	34459093	0.0178	0.2138	-2.0284	0	2	3	0	0	-1.0204	4.2209	5.2413	18.6804	38.5625	30.6096	0.0148	0.1169	-4.7385	3
NM_006108	11724503_at	10418	SPON1	NM_006108	34339082	0.0181	0.2144	-2.0284	0	2	3	0	0	-1.0202	2.9537	3.974	7.7724	15.7586	12.5641	0.0268	0.018	-7.3284	2
NM_001015072	11731345_at	402682	UFSP1	NM_001015072	34391934	0.0162	0.2075	-2.02799	0	2	3	0	0	-1.0202	5.79	6.8101	55.3348	113.112	90.0008	0.0009	0.0503	-7.7701	2
AY845015	11726748_at	55219	TMEM57	NM_018202	34358070	0.0241	0.2281	-2.02799	0	2	3	0	0	-1.0201	6.7705	7.7905	109.666	225.727	179.303	0.0375	0.1179	-4.2342	3
AF022797	11719227_x_at	3783	KCNN4	NM_002250	34281130	0.0479	0.2707	-2.02799	0	2	3	0	0	-1.0201	4.461	5.4811	22.1362	46.3656	36.6738	0.0424	0.2342	-3.2375	3
NM_006355	11736694_x_at	10475	TRIM38	NM_006355	34422097	0.0012	0.127	-2.02511	0	2	3	0	0	-1.0181	6.4538	7.4719	87.696	177.945	141.845	0.0038	0.0151	-12.2259	3
NM_197975	11734979_at	10917	BTNL3	NM_006707	34413778	0.0412	0.2607	-2.02429	0	2	3	0	0	-1.0174	3.0754	4.0928	8.5008	17.1455	13.6876	0.0706	0.0304	-4.7732	2
AK292660	11739557_a_at	10791	VAMP5	NM_006634	34437626	0.0155	0.2052	-2.02102	0	2	3	0	0	-1.0151	6.4198	7.435	85.6217	174.363	138.867	0.0005	0.0483	-7.9401	2
AK301478	11749122_a_at	79649	MAP7D3	NM_001173516	34453741	0.0383	0.2559	-2.02102	0	2	3	0	0	-1.015	4.3681	5.3831	20.7733	42.8484	34.0184	0.0494	0.1721	-3.5434	3
NM_006313	11717778_at	9958	USP15	NM_001252078	34256181	0.0135	0.1998	-2.0202	0	2	3	0	0	-1.0145	6.5102	7.5248	91.294	186.984	148.708	0.0128	0.0928	-5.249	3
BC125095	11736669_s_at	81848	SPRY4	NM_001127496	34422072	0.0345	0.2494	-2.01979	0	2	3	0	0	-1.0143	3.9613	4.9756	15.6368	32.411	25.7013	0.0319	0.1788	-3.6893	3
AK058170	11736238_a_at	23461	ABCA5	NM_018672	34420292	0.0289	0.2369	-2.01816	0	2	3	0	0	-1.0129	8.5641	9.577	380.524	766.925	612.364	0.0448	0.0259	-5.7519	2
AK304074	11748868_a_at	84680	ACCS	NM_001127219	34453487	0.0439	0.265	-2.01735	0	2	3	0	0	-1.0126	4.8376	5.8502	28.6022	58.9647	46.8197	0.0025	0.1407	-4.6148	2
AF332242	11753556_at	83868	TTTY13	NR_001537	34458175	0.0383	0.2559	-2.01694	0	2	3	0	0	-1.0121	5.4741	6.4862	44.6101	92.4566	73.318	0.0301	0.2	-3.5408	3
DQ386455	11760588_at	6453	ITSN1	NM_001001132	34465207	0.0439	0.265	-2.01613	0	2	3	0	0	-1.0115	5.8187	6.8303	57.0819	116.218	92.5635	0.094	0.1317	-3.3554	3
AY858798	11719191_s_at	26268	FBXO9	NM_012347	34280594	0.0096	0.1908	-2.01572	0	2	3	0	0	-1.0112	8.7332	9.7443	425.577	861.676	687.236	0.0007	0.0288	-10.1445	2
AL563068	11754333_a_at	27034	ACAD8	NM_014384	34458952	0.0018	0.1443	-2.0145	0	2	3	0	0	-1.0105	8.1529	9.1634	284.856	575.034	458.963	0.0068	0.0175	-10.5272	3
AK315219	11763854_a_at	100652804	CD9 /// LOC100652804 /// LOC100653288	NM_001769	34468473	0.0174	0.2127	-2.0141	0	2	3	0	0	-1.0102	6.4436	7.4538	87.0555	176.772	140.885	0.0015	0.0523	-7.4912	2
AK302814	11748605_a_at	84172	POLR1B	NM_001137604	34453224	0.0456	0.2673	-2.01248	0	2	3	0	0	-1.009	6.039	7.048	65.7667	135.616	107.676	0.0018	0.1468	-4.5197	2
CA416083	11739944_x_at	100132406	LOC100506032 /// NBPF10 /// NBPF11 /// NBPF12 /// NBPF15 /// NBPF16 /// NBPF24 /// NBPF7 /// NBPF8	NM_001037501	34438847	0.0129	0.1977	-2.01207	0	2	3	0	0	-1.0088	10.9413	11.9502	1968.71	4014.36	3196.1	0.0097	0.0926	-5.3361	3
NM_021958	11722111_at	3142	HLX	NM_021958	34320014	0.0103	0.1925	-2.01167	0	2	3	0	0	-1.0084	5.9006	6.909	59.837	120.395	96.1718	0.0136	0.0116	-9.755	2
U18759	11750285_a_at	4784	NFIX	NM_002501	34454904	0.0253	0.2303	-2.01126	0	2	3	0	0	-1.0082	5.933	6.9411	61.103	124.467	99.1214	0.0012	0.0782	-6.1695	2
NM_174891	11723603_a_at	122616	C14orf79	NM_174891	34333506	0.0073	0.1824	-2.01086	0	2	3	0	0	-1.0079	5.1317	6.1396	35.1379	70.9895	56.6488	0.0187	0.0437	-6.5166	3
AK299336	11761199_x_at	375484	C5orf25	NM_198567	34465818	0.0435	0.2641	-2.01045	0	2	3	0	0	-1.0075	4.4775	5.485	22.3902	46.1915	36.671	0.042	0.2057	-3.3661	3
BC004518	11727671_a_at	51760	SYT17	NM_016524	34368037	0.007	0.1803	-2.00924	0	2	3	0	0	-1.0067	6.6586	7.6653	101.03	203.659	162.607	0.0004	0.0208	-11.9052	2
BC026930	11736693_a_at	10475	TRIM38	NM_006355	34422096	0.0247	0.2292	-2.00884	0	2	3	0	0	-1.0064	5.5933	6.5997	48.5243	98.7508	78.6602	0.0424	0.1088	-4.1986	3
AK307406	11718254_a_at	5514	PPP1R10	NM_002714	34266033	0.0352	0.2508	-2.00884	0	2	3	0	0	-1.0064	7.3544	8.3608	164.034	339.739	269.457	0.0201	0.1962	-3.6635	3
NM_130468	11719426_at	113189	CHST14	NM_130468	34283808	0.0488	0.2723	-2.00884	0	2	3	0	0	-1.0062	6.7811	7.7873	110.815	223.22	178.258	0.0633	0.0648	-4.3605	2
CX782424	11758723_at	3418	IDH2	NM_002168	34463342	0.0073	0.1821	-2.00803	0	2	3	0	0	-1.0058	8.2794	9.2852	311.147	629.184	501.969	0.012	0.0531	-6.5367	3
AY243501	11752013_s_at	80205	CHD9	NM_025134	34456632	0.03	0.2394	-2.00803	0	2	3	0	0	-1.0058	6.2493	7.2552	76.077	155.123	123.504	0.0003	0.095	-5.6386	2
AK301143	11751163_a_at	5664	PSEN2	NM_000447	34455782	0.0197	0.2172	-2.00723	0	2	3	0	0	-1.0052	5.4279	6.4332	43.2655	87.5229	69.8199	0.0419	0.0829	-4.5624	3
NR_003028	11757141_s_at	100302240	MIR1304 /// SNORA1 /// SNORA18 /// SNORA25 /// SNORA32 /// SNORA40 /// SNORA8 /// SNORD5 /// TAF1D	NM_024116	34461760	0.0066	0.1783	-2.00602	0	2	3	0	0	-1.0044	7.1337	8.1381	140.623	283.933	226.609	0.0113	0.0489	-6.7744	3
NM_001145860	11723139_at	10940	POP1	NM_001145860	34329542	0.0069	0.1797	-2.00562	0	2	3	0	0	-1.0039	5.6058	6.6097	48.7831	98.3674	78.5337	0.0147	0.0464	-6.6475	3
BC128450	11755973_a_at	7127	TNFAIP2	NM_006291	34460592	0.0009	0.1154	-2.00481	0	2	3	0	0	-1.0035	3.6739	4.6774	12.7689	25.6328	20.4872	0.0036	0.011	-13.5812	3
CR624343	11756351_x_at	6647	SOD1	NM_000454	34460970	0.0084	0.1878	-2.00481	0	2	3	0	0	-1.0035	11.611	12.6145	3130.48	6340.64	5056.57	0.0066	0.0682	-6.2162	3
AK301881	11746101_x_at	80148	PQLC1	NM_001146343	34450720	0.0128	0.1975	-2.00361	0	2	3	0	0	-1.0025	7.0314	8.0339	131.098	265.446	211.707	0.0178	0.0786	-5.3534	3
BG741848	11757332_x_at	1655	DDX5	NM_004396	34461951	0.0148	0.2035	-2.00321	0	2	3	0	0	-1.0024	10.1213	11.1236	1116.21	2237.96	1789.26	0.018	0.0185	-8.1379	2
BC038983	11760874_at	57602	USP36	NM_025090	34465493	0.0324	0.2446	-2.00321	0	2	3	0	0	-1.0023	4.5848	5.5871	23.9988	48.8223	38.8929	0.0008	0.1013	-5.4239	2
AK302829	11750577_a_at	25938	HEATR5A	NM_015473	34455196	0.0056	0.1727	-2.0028	0	2	3	0	0	-1.0022	4.996	5.9981	31.9565	64.33	51.3806	0.012	0.0407	-7.1666	3
NM_016510	11742096_x_at	100533179	SCLY /// UBE2F-SCLY	NM_016510	34446715	0.0492	0.273	-2.0028	0	2	3	0	0	-1.002	7.0687	8.0708	135.126	277.561	220.587	0.0546	0.2116	-3.204	3
AF022231	11716957_x_at	10106	CTDSP2	NM_005730	34228640	0.0071	0.1807	-2.002	0	2	3	0	0	-1.0015	6.7808	7.7823	110.094	222.013	177.245	0.0104	0.0535	-6.5982	3
AY359044	11721117_at	60559	SPCS3	NM_021928	34308020	0.0164	0.2084	-2.002	0	2	3	0	0	-1.0013	8.6909	9.6922	413.327	833.803	665.613	0.0012	0.0488	-7.7058	2
NM_198988	11735457_at	94059	LENG9	NM_198988	34415360	0.0445	0.2656	-2.0012	0	2	3	0	0	-1.0008	7.209	8.2098	149.121	298.236	238.59	0.0658	0.0445	-4.5804	2
BC000122	11752288_a_at	89853	FAM125B	NM_001011703	34456907	0.0458	0.2675	2.0009	0	2	3	0	0	1.0006	6.9548	5.9541	124.068	63.39	87.6614	0.0013	0.1456	4.512	2
AK315914	11751597_x_at	10006	ABI1	NM_001012750	34456216	0.0085	0.1878	2.0018	0	2	3	0	0	1.0013	7.1682	6.1669	144.027	72.5328	101.131	0.0116	0.0614	6.1762	3
AK316343	11751404_x_at	10152	ABI2	NM_005759	34456023	0.0085	0.1878	2.0021	0	2	3	0	0	1.0015	5.386	4.3846	41.8966	21.077	29.4048	0.0157	0.055	6.1905	3
BC016321	11721565_x_at	58505	OSTC /// OSTCP2	NM_001267817	34313427	0.0366	0.2539	2.0024	0	2	3	0	0	1.0017	11.5704	10.5687	3044.1	1544.55	2144.37	0.0081	0.1046	5.08	2
AK301845	11746357_s_at	8505	PARG	NM_003631	34450976	0.0153	0.2044	2.0034	0	2	3	0	0	1.0025	7.0175	6.015	129.968	65.494	91.2835	0.0261	0.0806	5.0168	3
BC032446	11731482_s_at	7812	CSDE1	NM_001007553	34392469	0.0033	0.1597	2.0036	0	2	3	0	0	1.0026	11.3694	10.3668	2647.61	1327.14	1855.33	0.006	0.0319	8.5836	3
AL831939	11731108_s_at	10735	STAG2	NM_001042749	34390889	0.029	0.237	2.0036	0	2	3	0	0	1.0026	9.9206	8.9181	969.4	490.514	682.068	0.0017	0.0888	5.7437	2
CA772090	11756137_x_at	689	BTF3	NM_001037637	34460756	0.006	0.1761	2.0042	0	2	3	0	0	1.003	12.0392	11.0362	4212.78	2116.42	2954.97	0.008	0.0497	6.997	3
CR600452	11757027_x_at	6160	RPL31	NM_000993	34461646	0.0134	0.1998	2.0046	0	2	3	0	0	1.0033	13.9736	12.9703	16087	8079.74	11282.7	0	0.0414	8.5361	2
AK296196	11747605_a_at	10556	RPP30	NM_001104546	34452224	0.0314	0.2425	2.0049	0	2	3	0	0	1.0035	8.4242	7.4206	343.659	174.003	241.865	0.0038	0.0937	5.5137	2
NM_001008487	11737033_a_at	54946	SLC41A3	NM_001008485	34423400	0.0177	0.2138	2.0052	0	2	3	0	0	1.0038	7.7846	6.7809	220.594	110.837	154.74	0.0036	0.0497	7.4093	2
AF132960	11721114_a_at	51071	DERA	NM_015954	34307988	0.0019	0.1472	2.0062	0	2	3	0	0	1.0045	11.0265	10.022	2086.7	1043.58	1460.83	0.0032	0.0235	10.3572	3
AK294009	11740560_x_at	8439	NSMAF	NM_001144772	34441963	0.0151	0.2037	2.0065	0	2	3	0	0	1.0047	6.8994	5.8947	119.785	60.2018	84.0349	0.0285	0.0769	5.0317	3
AK293316	11749441_x_at	55255	WDR41	NM_018268	34454060	0.0196	0.2172	2.0065	0	2	3	0	0	1.0046	8.4871	7.4825	358.99	180.375	251.821	0.004	0.055	7.043	2
NM_014643	11731062_s_at	9658	ZNF516	NM_014643	34390409	0.0448	0.2663	2.0074	0	2	3	0	0	1.0053	6.6883	5.6829	103.175	52.5239	72.7844	0.004	0.1396	4.564	2
CK905664	11730770_at	8774	NAPG	NM_003826	34388631	0.0239	0.2278	2.0076	0	2	3	0	0	1.0055	8.5691	7.5636	379.875	191.453	266.822	0.0017	0.0728	6.3476	2
BC000717	11715938_x_at	10657	KHDRBS1	NM_006559	34190841	0.0045	0.1695	2.0079	0	2	3	0	0	1.0057	10.5768	9.5711	1530.04	764.045	1070.44	0.015	0.0285	7.7128	3
BC098404	11721516_at	64426	SUDS3	NM_022491	34312690	0.0309	0.2415	2.0079	0	2	3	0	0	1.0057	7.7211	6.7155	211.703	107.913	149.429	0.0276	0.1631	3.8516	3
AY486332	11748171_a_at	148423	C1orf52	NM_198077	34452790	0.0169	0.2112	2.0084	0	2	3	0	0	1.0061	9.8774	8.8713	940.716	472.21	659.612	0.0013	0.0507	7.5919	2
BC136615	11737054_a_at	57661	PHRF1	NM_020901	34423421	0.017	0.2115	2.0085	0	2	3	0	0	1.0061	8.5561	7.5499	377.407	187.978	263.75	0.0225	0.0192	7.5694	2
AK094022	11755075_s_at	55191	NADSYN1	NM_018161	34459694	0.016	0.2067	2.0092	0	2	3	0	0	1.0066	9.0229	8.0163	520.921	263.223	366.302	0.0114	0.1079	4.9312	3
NM_001042414	11725028_s_at	55269	PSPC1	NM_001042414	34342868	0.0179	0.2138	2.0101	0	2	3	0	0	1.0072	8.0171	7.0098	259.136	129.931	181.613	0.0028	0.0516	7.383	2
CR607911	11715497_a_at	5018	OXA1L	NM_005015	34174400	0.0008	0.1142	2.0105	0	2	3	0	0	1.0076	10.9943	9.9867	2040.32	1016.66	1426.12	0.0018	0.0125	14.1483	3
BQ771583	11722870_at	5810	RAD1	NM_001033673	34327036	0.0225	0.225	2.0107	0	2	3	0	0	1.0077	5.4718	4.4642	44.385	22.3256	31.1494	0.0009	0.0694	6.559	2
AF195120	11734571_x_at	51164	DCTN4	NM_001135643	34411672	0.0259	0.2313	2.0108	0	2	3	0	0	1.0078	7.2434	6.2356	151.541	76.3598	106.432	0.0009	0.0807	6.0943	2
AK091421	11755542_a_at	79891	ZNF671	NM_024833	34460161	0.0264	0.2321	2.011	0	2	3	0	0	1.0079	6.9489	5.941	124.011	61.8037	86.6868	0.0311	0.0371	6.0302	2
NM_177528	11732899_s_at	100526830	SLX1A-SULT1A3 /// SLX1B-SULT1A4 /// SULT1A1 /// SULT1A2 /// SULT1A3 /// SULT1A4	NM_001017387	34402302	0.0101	0.191	2.0119	0	2	3	0	0	1.0086	11.3208	10.3122	2560.96	1287.41	1796.83	0.0096	0.0755	5.8274	3
AK301269	11752154_x_at	23218	NBEAL2	NM_015175	34456773	0.039	0.2571	2.0124	0	2	3	0	0	1.0089	6.9674	5.9585	125.262	63.2815	88.0739	0.008	0.1144	4.9148	2
NM_007209	200002_PM_at	11224	RPL35	NM_007209	34468914	0.0296	0.238	2.0126	0	2	3	0	0	1.009	12.9005	11.8915	7647.34	3853.41	5370.98	0.0013	0.0925	5.6853	2
NM_152402	11731658_at	133022	TRAM1L1	NM_152402	34394489	0.0189	0.2158	2.0132	0	2	3	0	0	1.0095	5.9672	4.9577	62.9391	31.4154	44.0249	0.0504	0.0664	4.6402	3
NM_007363	200057_PM_s_at	4841	NONO	NM_001145408	34468969	0.0002	0.0806	2.0133	0	2	3	0	0	1.0096	11.8782	10.8686	3764.72	1871.13	2628.56	0.0008	0.0047	22.9232	3
NM_052848	11718730_at	90324	CCDC97	NM_052848	34274133	0.034	0.2481	2.0133	0	2	3	0	0	1.0095	7.2874	6.2779	156.28	78.953	109.884	0.0033	0.1044	5.2862	2
NM_006791	11715492_s_at	10933	MORF4L1	NM_001265603	34174354	0.0321	0.244	2.0134	0	2	3	0	0	1.0097	12.1541	11.1445	4579.25	2279.6	3199.46	0.0391	0.0444	5.4472	2
NM_019022	11721730_at	54495	TMX3	NM_019022	34315133	0.0404	0.2594	2.0134	0	2	3	0	0	1.0096	6.5186	5.509	91.702	46.5278	64.5975	0.0015	0.1292	4.8239	2
AF117754	11739632_at	9969	MED13	NM_005121	34438035	0.0242	0.2281	2.0138	0	2	3	0	0	1.0099	7.3349	6.325	161.744	82.0008	113.898	0.0152	0.1486	4.2258	3
NM_004446	11715969_a_at	2058	EPRS	NM_004446	34191530	0.0006	0.1105	2.0139	0	2	3	0	0	1.01	9.3409	8.3309	648.723	322.396	452.927	0.0033	0.0077	15.5071	3
Z25429	11739585_a_at	23683	PRKD3	NM_005813	34437704	0.0147	0.203	2.014	0	2	3	0	0	1.01	5.5075	4.4975	45.4971	22.7442	31.8454	0.0011	0.0444	8.1592	2
NM_002873	11720838_a_at	5884	RAD17	NM_002873	34301881	0.045	0.2665	2.015	0	2	3	0	0	1.0108	8.7412	7.7304	431.235	214.135	300.975	0.0643	0.0515	4.5516	2
NM_133637	11729992_at	165545	DQX1	NM_133637	34384395	0.0265	0.2323	2.0153	0	2	3	0	0	1.011	7.2486	6.2376	152.7	76.9961	107.278	0.0344	0.1322	4.0842	3
L05090	11756060_s_at	100508408	LOC100508408 /// RPS13 /// SNORD14B	NM_001017	34460679	0.0025	0.1526	2.0159	0	2	3	0	0	1.0114	13.3977	12.3862	10802.9	5371.3	7543.94	0.0085	0.0212	9.5128	3
AK303077	11760257_a_at	55139	ANKZF1	NM_001042410	34464876	0.0282	0.2356	2.016	0	2	3	0	0	1.0115	7.435	6.4235	174.389	87.2095	122.081	0.0646	0.0958	3.9907	3
AY358248	11759939_x_at	100131541	LOC100131541	XR_110905	34464558	0.0129	0.1977	2.0161	0	2	3	0	0	1.0116	4.2224	3.2108	18.7097	9.3752	13.109	0.0192	0.0792	5.333	3
BF686655	11757374_x_at	6142	RPL18A	NM_000980	34461993	0.038	0.2559	2.0168	0	2	3	0	0	1.0121	13.3299	12.3178	10304.8	5198.19	7240.82	0.0064	0.1142	4.9823	2
BM665290	11744084_s_at	54467	ANKIB1	NM_019004	34448703	0.0009	0.116	2.0171	0	2	3	0	0	1.0123	8.8112	7.7989	449.421	223.081	313.617	0.0041	0.0111	13.3688	3
AK295761	11748995_a_at	4641	MYO1C	NM_001080779	34453614	0.0334	0.2467	2.0173	0	2	3	0	0	1.0124	7.7893	6.7769	221.208	111.622	155.456	0	0.1079	5.337	2
AK303651	11752155_a_at	23081	KDM4C	NM_001146694	34456774	0.0438	0.265	2.0173	0	2	3	0	0	1.0124	7.0856	6.0732	135.83	68.947	95.7003	0.0005	0.1434	4.6176	2
BI492566	11722730_at	26060	APPL1	NM_012096	34326133	0.0056	0.1727	2.0182	0	2	3	0	0	1.0131	7.3896	6.3765	168.082	83.4868	117.325	0.0198	0.0303	7.1691	3
NM_016120	11734798_x_at	51132	RLIM	NM_016120	34412701	0.0078	0.1861	2.0185	0	2	3	0	0	1.0133	10.1841	9.1708	1166.64	580.123	814.731	0.0236	0.0406	6.3657	3
BG338144	11742989_a_at	7430	EZR	NM_001111077	34447608	0.0144	0.2012	2.0185	0	2	3	0	0	1.0133	8.03	7.0167	261.399	130.379	182.787	0.0009	0.044	8.2388	2
NM_001134382	11718920_a_at	9922	IQSEC1	NM_001134382	34276823	0.0427	0.263	2.0186	0	2	3	0	0	1.0133	9.4769	8.4636	713.115	360.116	501.316	0.0061	0.1311	4.6859	2
AK296424	11746107_a_at	8881	CDC16	NM_001078645	34450726	0.0424	0.2629	2.0188	0	2	3	0	0	1.0135	8.4014	7.3878	338.23	170.951	237.862	0.0029	0.1351	4.701	2
NM_002703	11731900_s_at	5471	PPAT	NM_002703	34395947	0.0434	0.2639	2.0188	0	2	3	0	0	1.0135	7.4443	6.4308	174.232	88.1539	122.585	0.003	0.1385	4.6441	2
BX648561	11743396_a_at	7812	CSDE1	NM_001007553	34448015	0.0113	0.1943	2.0191	0	2	3	0	0	1.0137	11.4691	10.4553	2843.48	1418.14	1988.28	0.0252	0.0607	5.5933	3
U34995	11754912_x_at	2597	GAPDH	NM_001256799	34459531	0.0122	0.1967	2.0191	0	2	3	0	0	1.0137	13.7759	12.7622	14029.3	6988.02	9804.53	0.0015	0.0359	8.9884	2
BC045667	11747967_a_at	23161	SNX13	NM_015132	34452586	0.0385	0.2561	2.0191	0	2	3	0	0	1.0137	7.6075	6.5938	195.188	98.3091	137.061	0.007	0.1153	4.9496	2
NM_005969	11715678_s_at	4676	NAP1L4	NM_005969	34182540	0.0047	0.1695	2.02	0	2	3	0	0	1.0143	9.8683	8.854	935.744	465.658	653.693	0.0095	0.0389	7.6174	3
AK304872	11749379_a_at	80146	UXS1	NM_001253875	34453998	0.0449	0.2664	2.0202	0	2	3	0	0	1.0145	6.8418	5.8273	114.759	58.1269	80.7798	0.0038	0.1427	4.5609	2
BC000523	200061_PM_s_at	6229	RPS24	NM_001026	34468973	0.0096	0.191	2.0203	0	2	3	0	0	1.0145	13.6803	12.6658	13171.2	6546.9	9196.62	0.0277	0.0464	5.9232	3
NM_018060	11717307_s_at	55699	IARS2	NM_018060	34240210	0.0186	0.2155	2.0203	0	2	3	0	0	1.0146	10.0816	9.067	1086.61	545.555	761.978	0.0233	0.1068	4.6681	3
AK297298	11722162_a_at	10769	PLK2	NM_001252226	34320529	0.0295	0.2379	2.021	0	2	3	0	0	1.0151	7.013	5.998	129.244	64.8269	90.5938	0.0053	0.0876	5.6906	2
AK291989	11730784_x_at	5000	ORC4	NM_001190879	34388687	0.0028	0.1541	2.0216	0	2	3	0	0	1.0155	9.2416	8.2261	605.35	299.867	422.06	0	0.0088	18.6926	2
AY742712	11754105_x_at	6628	SNRPB	NM_003091	34458724	0.0355	0.252	2.0221	0	2	3	0	0	1.0159	9.9568	8.941	993.948	500.86	698.095	0.0012	0.1144	5.1613	2
U86755	11731109_a_at	6868	ADAM17	NM_003183	34390890	0.0186	0.2156	2.0222	0	2	3	0	0	1.0159	6.6221	5.6061	98.8387	49.4783	69.2225	0.0286	0.0997	4.6609	3
NM_001146334	11724331_at	23148	NACAD	NM_001146334	34338234	0.0388	0.2567	2.0222	0	2	3	0	0	1.0159	5.288	4.2721	39.3406	19.448	27.405	0.0577	0.0409	4.93	2
NM_005378	11719870_s_at	4613	MYCN	NM_005378	34290289	0.0272	0.2339	2.0226	0	2	3	0	0	1.0162	4.5624	3.5462	23.705	11.9593	16.6576	0.0275	0.1484	4.0424	3
AY834276	11752067_a_at	9448	MAP4K4	NM_001242559	34456686	0.0094	0.1903	2.0227	0	2	3	0	0	1.0163	8.3038	7.2875	316.029	156.969	220.593	0.0005	0.029	10.2214	2
AB097016	11716693_a_at	7105	TSPAN6	NM_003270	34220594	0.0103	0.1924	2.0234	0	2	3	0	0	1.0168	10.5865	9.5697	1543.44	765.44	1076.64	0.0311	0.0464	5.7729	3
NM_004645	11718360_s_at	8161	COIL	NM_004645	34267763	0.0479	0.2707	2.0243	0	2	3	0	0	1.0175	7.918	6.9005	241.889	122.44	170.219	0.0012	0.1585	4.4028	2
NM_001136223	11732251_s_at	55758	RCOR3	NM_001136223	34398154	0.0046	0.1695	2.0252	0	2	3	0	0	1.0181	8.4063	7.3883	339.461	168.792	237.06	0.0044	0.0461	7.68	3
AK294264	11751727_s_at	127253	TYW3	NM_001162916	34456346	0.0288	0.2367	2.0274	0	2	3	0	0	1.0196	8.2323	7.2127	302.909	150.811	211.65	0.0603	0.1085	3.9587	3
AK300295	11746935_a_at	10352	WARS2	NM_015836	34451554	0.0231	0.226	2.0279	0	2	3	0	0	1.02	7.1861	6.1662	146.272	73.1748	102.414	0.037	0.113	4.3045	3
AK300701	11748282_a_at	5532	PPP3CB	NM_001142353	34452901	0.041	0.2605	2.028	0	2	3	0	0	1.0201	7.6647	6.6446	203.116	102.124	142.521	0.0087	0.1235	4.7825	2
CR613911	11756988_x_at	11344	TWF2	NM_007284	34461607	0.0463	0.2681	2.0284	0	2	3	0	0	1.0203	8.5551	7.5348	376.55	185.517	261.93	0.0092	0.0027	13.7382	1
BC042997	11763740_a_at	64431	ACTR6	NM_022496	34468359	0.0112	0.1943	2.0288	0	2	3	0	0	1.0206	7.204	6.1834	147.956	73.3417	103.188	0.0289	0.056	5.6082	3
BX106375	11725120_a_at	57798	GATAD1	NM_021167	34343228	0.002	0.1485	2.0298	0	2	3	0	0	1.0213	9.2812	8.2599	622.441	307.735	433.617	0.0036	0.025	10.1536	3
AY253672	11724536_a_at	79876	UBA5	NM_024818	34339439	0.0466	0.2686	2.0308	0	2	3	0	0	1.022	9.1508	8.1288	575.203	286.228	401.818	0.0991	0.1435	3.2753	3
NM_201439	11734523_x_at	51535	PPHLN1	NM_001143787	34411447	0.0029	0.1555	2.0326	0	2	3	0	0	1.0233	7.6609	6.6376	202.389	99.7066	140.78	0.0003	0.0088	18.4409	2
BC007517	11720775_s_at	9025	RNF8	NM_003958	34300678	0.0141	0.2011	2.0331	0	2	3	0	0	1.0237	8.0605	7.0368	267.408	133.284	186.933	0.0141	0.0969	5.1594	3
BC017399	11730175_at	401152	C4orf3	NM_001001701	34386040	0.0223	0.2244	2.0332	0	2	3	0	0	1.0238	8.6436	7.6199	400.624	201.355	281.062	0.0143	0.1441	4.3581	3
AB082533	11743288_at	79834	PEAK1	NM_024776	34447907	0.0069	0.1792	2.0343	0	2	3	0	0	1.0245	7.778	6.7535	219.958	108.677	153.19	0.0178	0.044	6.675	3
BC140877	11728757_a_at	387921	NHLRC3	NM_001012754	34374512	0.0276	0.2342	2.0347	0	2	3	0	0	1.0248	7.7589	6.7341	216.733	107.897	151.431	0.005	0.083	5.8972	2
AF056195	11744523_x_at	51594	NBAS	NM_015909	34449142	0.0104	0.1925	2.0351	0	2	3	0	0	1.0251	8.1689	7.1438	288.212	143.165	201.184	0.0123	0.0763	5.7661	3
BC005288	11719682_s_at	10412	NSA2	NM_014886	34287733	0.0391	0.2571	2.0358	0	2	3	0	0	1.0256	11.2375	10.2119	2414.66	1209.79	1691.74	0.0005	0.1303	4.9064	2
NM_024947	11722280_at	80012	PHC3	NM_024947	34321183	0.0495	0.2733	2.036	0	2	3	0	0	1.0257	9.2944	8.2687	628.36	316.052	440.975	0.0062	0.1594	4.3255	2
BC005369	11733857_x_at	54583	EGLN1	NM_022051	34408760	0.0402	0.2591	2.0362	0	2	3	0	0	1.0259	9.0055	7.9796	514.037	258.044	360.441	0.0013	0.133	4.837	2
AW082678	11744252_at	5991	RFX3	NM_002919	34448871	0.0234	0.2265	2.0365	0	2	3	0	0	1.0261	4.2708	3.2447	19.3179	9.58	13.4752	0.0061	0.0675	6.4178	2
NM_001008541	11730499_a_at	4601	MXI1	NM_001008541	34387368	0.0063	0.1771	2.0381	0	2	3	0	0	1.0272	6.3658	5.3386	82.5465	40.8291	57.516	0.0075	0.0558	6.8709	3
NM_184234	11717089_x_at	9584	RBM39	NM_001242599	34231483	0.0214	0.2217	2.0392	0	2	3	0	0	1.028	10.7541	9.726	1736.13	860.486	1210.74	0.0438	0.0959	4.4283	3
AK304570	11746194_x_at	56339	METTL3	NM_019852	34450813	0.0465	0.2683	2.0396	0	2	3	0	0	1.0283	7.8409	6.8126	229.28	115.264	160.87	0.0002	0.1582	4.4748	2
L75847	11750719_a_at	7596	ZNF45	NM_003425	34455338	0.0493	0.273	2.0396	0	2	3	0	0	1.0283	4.9955	3.9672	32.2477	15.7221	22.3324	0.0904	0.0331	4.3364	2
NM_001024	11715357_s_at	6227	RPS21	NM_001024	34167260	0.0023	0.1509	2.0399	0	2	3	0	0	1.0285	13.1678	12.1393	9209.6	4528.14	6400.73	0.0063	0.0238	9.773	3
AK057189	11731680_a_at	50507	NOX4	NM_001143836	34394583	0.0091	0.19	2.0399	0	2	3	0	0	1.0285	4.1355	3.107	17.6022	8.7071	12.2651	0.0125	0.068	6.0452	3
AI367228	11757984_s_at	5884	RAD17	NM_002873	34462603	0.0095	0.1908	2.0399	0	2	3	0	0	1.0285	9.4631	8.4346	705.79	347.725	490.951	0.0001	0.0306	10.1735	2
AY239293	11722465_a_at	55028	C17orf80	NM_001100621	34323868	0.0387	0.2565	2.04	0	2	3	0	0	1.0285	7.8819	6.8533	236.566	119.904	166.569	0.0244	0.2182	3.5293	3
BC031262	11749673_x_at	1495	CTNNA1	NM_001903	34454292	0.0106	0.1931	2.0403	0	2	3	0	0	1.0288	10.7748	9.746	1755.57	859.975	1218.21	0.0168	0.0092	9.6132	2
BC062583	11759831_x_at	55904	MLL5	NM_018682	34464450	0.0169	0.2113	2.0403	0	2	3	0	0	1.0288	8.3324	7.3036	323.157	158.579	224.41	0.0212	0.0234	7.5874	2
CK821916	11733196_a_at	57691	KIAA1586	NM_020931	34404622	0.0154	0.2052	2.0404	0	2	3	0	0	1.0289	6.4216	5.3927	86.0466	42.5621	59.9559	0.0317	0.0798	4.9943	3
NM_032038	11721121_a_at	83985	SPNS1	NM_001142448	34308024	0.0486	0.2719	2.041	0	2	3	0	0	1.0293	8.7958	7.7665	447.869	220.127	311.224	0.0647	0.0694	4.3707	2
CA418251	11745184_a_at	56947	MFF	NM_020194	34449803	0.0125	0.1973	2.042	0	2	3	0	0	1.03	10.1501	9.1201	1140.89	561.814	793.443	0.0338	0.0587	5.3917	3
AK297523	11752298_a_at	90293	KLHL13	NM_001168299	34456917	0.0328	0.2457	2.0427	0	2	3	0	0	1.0304	6.6663	5.6359	101.675	50.4674	70.9503	0.0087	0.0967	5.3872	2
NM_174936	11723499_a_at	255738	PCSK9	NM_174936	34332863	0.0197	0.2172	2.0431	0	2	3	0	0	1.0308	10.0823	9.0515	1086.95	540.788	759.254	0.022	0.1201	4.564	3
AK304361	11751742_x_at	10001	MED6	NM_005466	34456361	0.0417	0.2616	2.0441	0	2	3	0	0	1.0315	8.0147	6.9832	258.762	129.362	181.122	0.0042	0.1355	4.7425	2
NM_000381	11721888_a_at	4281	MID1	NM_000381	34317254	0.0428	0.2633	2.0444	0	2	3	0	0	1.0317	4.894	3.8624	29.9832	14.6378	20.776	0.0698	0.0413	4.677	2
BC017724	11751233_a_at	81608	FIP1L1	NM_001134937	34455852	0.0281	0.2356	2.0448	0	2	3	0	0	1.032	7.0105	5.9786	129.353	64.6433	90.5274	0.0268	0.1599	3.9958	3
BC009676	11721662_s_at	79885	HDAC11	NM_001136041	34314065	0.0147	0.2031	2.0453	0	2	3	0	0	1.0323	6.8116	5.7792	112.827	55.5003	78.4311	0.037	0.0683	5.0824	3
NM_003715	11716440_s_at	8615	USO1	NM_003715	34211648	0.0338	0.2479	2.0453	0	2	3	0	0	1.0323	10.6644	9.6321	1634.3	811.122	1140.39	0.0579	0.1442	3.7193	3
CR599346	11757052_x_at	11344	TWF2	NM_007284	34461671	0.0007	0.1127	2.0482	0	2	3	0	0	1.0343	8.578	7.5437	382.371	186.822	265.042	0.0047	0.0081	14.5392	3
AA621731	200083_PM_at	23326	USP22	NM_015276	34468995	0.006	0.176	2.0491	0	2	3	0	0	1.035	9.7848	8.7498	882.116	431.799	611.926	0.0001	0.0191	12.8956	2
NM_007184	11716864_s_at	11188	NISCH	NM_007184	34226767	0.0377	0.2553	2.0492	0	2	3	0	0	1.035	9.8375	8.8025	917.598	461.744	644.086	0.0241	0.2167	3.5649	3
AW167271	11764117_s_at	8467	SMARCA5	NM_003601	34468736	0.0445	0.2656	2.0492	0	2	3	0	0	1.035	9.2757	8.2407	626.368	309.841	436.452	0.0877	0.1571	3.3365	3
NM_032494	11725781_at	84524	ZC3H8	NM_032494	34348684	0.0017	0.1426	2.0493	0	2	3	0	0	1.0351	7.3235	6.2883	160.254	78.4253	111.157	0.0042	0.0216	10.7311	3
CR613965	11756758_x_at	92521	SPECC1	NM_001033553	34461377	0.0086	0.1879	2.0495	0	2	3	0	0	1.0352	4.9085	3.8733	30.0844	14.8021	20.915	0.0141	0.0634	6.1653	3
FJ380058	11745519_a_at	10006	ABI1	NM_001012750	34450138	0.0425	0.2629	2.0495	0	2	3	0	0	1.0352	7.6117	6.5765	197.292	96.0202	136.529	0.0721	0.0377	4.6954	2
AY167998	11753789_a_at	6487	ST3GAL3	NM_006279	34458408	0.008	0.1871	2.0514	0	2	3	0	0	1.0366	6.3021	5.2654	79.0367	38.8439	54.921	0.0138	0.0602	6.3113	3
NM_152407	11719301_s_at	134266	GRPEL2	NM_152407	34282192	0.0354	0.2518	2.0519	0	2	3	0	0	1.0369	8.0712	7.0343	269.123	133.492	187.744	0.0053	0.1127	5.1706	2
AL118812	11759304_at	7368	UGT8	NM_001128174	34463923	0.0194	0.2172	2.0525	0	2	3	0	0	1.0374	5.3103	4.2729	39.8366	19.3777	27.5613	0.0331	0.0148	7.0794	2
NM_001012985	11719756_s_at	388753	C1orf31	NM_001012985	34288363	0.0438	0.2647	2.0526	0	2	3	0	0	1.0375	8.8699	7.8324	467.893	233.343	327.163	0.001	0.1497	4.6224	2
Z25432	11753885_a_at	1432	MAPK14	NM_001315	34458504	0.0126	0.1973	2.0538	0	2	3	0	0	1.0383	6.9278	5.8895	122.32	59.8098	84.8139	0.0387	0.0541	5.3708	3
AF092923	11760598_at	267020	ATP5L2	NM_001165877	34465217	0.0096	0.1908	2.0549	0	2	3	0	0	1.0391	6.1554	5.1164	71.2826	34.8593	49.4286	0.0002	0.0311	10.1489	2
NM_013392	11734555_a_at	29959	NRBP1	NM_013392	34411640	0.0439	0.265	2.0549	0	2	3	0	0	1.0391	8.1955	7.1565	296.62	145.864	206.166	0.0981	0.1404	3.3559	3
BF111711	11743614_a_at	55031	USP47	NM_017944	34448233	0.0112	0.1943	2.056	0	2	3	0	0	1.0399	7.0793	6.0394	135.515	65.8886	93.7391	0.0174	0.011	9.3529	2
BC108311	11722577_a_at	64175	LEPRE1	NM_001146289	34324596	0.0022	0.1509	2.0562	0	2	3	0	0	1.04	9.363	8.323	658.773	320.312	455.696	0.0038	0.0015	21.2717	2
BM984473	11742729_s_at	23185	LARP4B	NM_015155	34447348	0.0102	0.1919	2.0576	0	2	3	0	0	1.041	7.6648	6.6239	202.93	99.1509	140.663	0	0.0338	9.8089	2
BC002438	11721301_a_at	10638	RAB4A /// SPHAR	NM_004578	34310668	0.0142	0.2012	2.0589	0	2	3	0	0	1.0419	11.0135	9.9716	2070.5	1021.17	1440.9	0.0132	0.1032	5.1462	3
NM_014078	11715772_x_at	100506980	LOC100506980 /// MRPL13	NM_014078	34185675	0.0306	0.2408	2.059	0	2	3	0	0	1.0419	9.7564	8.7144	865.455	426.356	601.995	0.0055	0.0961	5.5847	2
BC017220	11726540_a_at	55768	NGLY1	NM_001145293	34355517	0.0071	0.1807	2.0591	0	2	3	0	0	1.042	9.7185	8.6765	843.416	413.128	585.243	0.0092	0.0609	6.6049	3
BX434468	11725682_x_at	57380	MRS2	NM_020662	34347880	0.0074	0.1824	2.0591	0	2	3	0	0	1.042	7.9488	6.9067	247.772	120.761	171.566	0.0238	0.0413	6.5042	3
NM_015306	11742416_s_at	23358	USP24	NM_015306	34447035	0.0367	0.2539	2.0601	0	2	3	0	0	1.0427	8.7304	7.6877	425.097	206.173	293.742	0.0071	0.0001	17.3417	1
BQ018680	11763281_s_at	118433	RPL23AP7 /// RPL23AP82	NM_203302	34467900	0.0495	0.2733	2.0606	0	2	3	0	0	1.0431	5.3382	4.2951	40.7508	20.35	28.5103	0.061	0.2283	3.1945	3
AK290368	11737860_s_at	10801	2020-09-09	NM_001113491	34429763	0.043	0.2635	2.0615	0	2	3	0	0	1.0437	7.0314	5.9878	131.002	64.8719	91.3238	0.0116	0.1329	4.663	2
AL832772	11754409_x_at	9079	LDB2	NM_001130834	34459028	0.0217	0.2223	2.0621	0	2	3	0	0	1.0441	5.9725	4.9284	62.8032	30.8064	43.6051	0.0014	0.0714	6.6699	2
NM_130807	11720493_s_at	126308	MOB3A	NM_130807	34296896	0.0053	0.1708	2.0638	0	2	3	0	0	1.0453	7.3223	6.277	160.334	78.0394	110.957	0.0154	0.0387	7.2884	3
BC016842	11728798_x_at	26065	LSM14A	NM_001114093	34374701	0.0449	0.2665	2.0641	0	2	3	0	0	1.0455	9.4161	8.3706	688.522	334.2	475.929	0.0652	0.0601	4.5575	2
AK296149	11761838_at	4299	AFF1	NM_001166693	34466457	0.0224	0.2249	2.0643	0	2	3	0	0	1.0457	4.9623	3.9166	31.2536	15.46	21.7774	0.0213	0.1413	4.351	3
AK289639	11740898_a_at	4857	NOVA1	NM_002515	34443301	0.0073	0.1824	2.0657	0	2	3	0	0	1.0466	5.0597	4.0131	33.4008	16.3016	23.1413	0.0122	0.059	6.5181	3
AK294563	11749787_a_at	4735	2020-09-02	NM_001008491	34454406	0.0392	0.2573	2.0657	0	2	3	0	0	1.0466	8.1135	7.0668	278.038	138.492	194.31	0.0327	0.2176	3.5098	3
NM_015056	11721195_s_at	23076	RRP1B	NM_015056	34309098	0.0089	0.19	2.0662	0	2	3	0	0	1.047	9.7486	8.7016	860.248	418.332	595.099	0.0002	0.0293	10.5276	2
BC033642	11747977_a_at	7733	ZNF180	NM_013256	34452596	0.0053	0.1708	2.0663	0	2	3	0	0	1.047	6.0976	5.0506	68.6386	33.3157	47.4448	0.0191	0.0328	7.3095	3
BC111560	11731432_at	57575	PCDH10	NM_020815	34392335	0.0017	0.1423	2.0667	0	2	3	0	0	1.0473	4.5788	3.5314	23.8977	11.5729	16.5028	0.0002	0.0054	24.0805	2
AF251293	11744420_at	693185	MIR600 /// MIR600HG	NM_030814	34449039	0.0173	0.2124	2.0671	0	2	3	0	0	1.0476	7.252	6.2044	152.495	74.3725	105.621	0.0035	0.0531	7.5121	2
CA441287	11743567_s_at	64746	ACBD3	NM_022735	34448186	0.0399	0.2588	2.0673	0	2	3	0	0	1.0478	9.3877	8.3399	670.064	331.446	466.893	0.0027	0.1358	4.8546	2
AL137287	11755088_a_at	4649	MYO9A	NM_006901	34459707	0.0182	0.2145	2.0674	0	2	3	0	0	1.0478	8.6011	7.5533	389.032	191.644	270.599	0.0154	0.1261	4.6978	3
NM_023039	11719417_at	57763	ANKRA2	NM_023039	34283781	0.0104	0.1925	2.0676	0	2	3	0	0	1.048	7.6634	6.6154	203.154	99.2382	140.805	0.0175	0.073	5.7625	3
NM_016627	11721423_a_at	51321	AMZ2	NM_001033569	34312116	0.0313	0.2423	2.0678	0	2	3	0	0	1.0481	9.2135	8.1654	596.284	294.502	415.215	0.0367	0.1691	3.8352	3
BQ228913	11743393_x_at	724102	MATR3 /// SNHG4	NM_001194954	34448012	0.0215	0.2218	2.0679	0	2	3	0	0	1.0481	9.8978	8.8496	954.06	466.666	661.624	0.001	0.0715	6.7172	2
NM_001040649	11741528_a_at	52	ACP1	NM_001040649	34444983	0.0195	0.2172	2.0682	0	2	3	0	0	1.0483	9.9784	8.9301	1010.38	498.694	703.369	0.0131	0.1372	4.584	3
AK301918	11748533_x_at	9798	IST1	NM_014761	34453152	0.0008	0.1154	2.0686	0	2	3	0	0	1.0486	9.3885	8.3399	670.654	324.465	462.941	0.0053	0.0088	14.0112	3
AK295188	11751223_a_at	5594	MAPK1	NM_002745	34455842	0.0497	0.2734	2.0691	0	2	3	0	0	1.049	7.6739	6.6249	207.019	101.114	143.476	0.1141	0.1531	3.1911	3
NM_007079	11729281_s_at	11156	PTP4A3	NM_007079	34377839	0.0278	0.2349	2.0693	0	2	3	0	0	1.0491	7.453	6.4039	175.29	85.8761	121.642	0.0035	0.0906	5.8691	2
CA338039	11758290_s_at	8030	CCDC6	NM_005436	34462909	0.028	0.2356	2.0695	0	2	3	0	0	1.0493	9.7041	8.6548	839.092	411.243	582.382	0.0496	0.1323	3.9981	3
AK299092	11746841_a_at	10152	ABI2	NM_005759	34451460	0.0089	0.1899	2.0697	0	2	3	0	0	1.0494	8.1684	7.119	288.411	140.244	199.511	0.021	0.0574	6.0992	3
AK303152	11744949_a_at	100302242	MIR1236 /// RDBP	NM_002904	34449568	0.0466	0.2687	2.0699	0	2	3	0	0	1.0496	9.3788	8.3292	672.167	331.827	467.963	0.0804	0.1876	3.2744	3
AK297412	11752199_a_at	351	APP	NM_000484	34456818	0.0385	0.2562	2.0709	0	2	3	0	0	1.0502	10.2024	9.1522	1186.01	573.786	818.674	0.0548	0.053	4.947	2
NM_001145408	11718415_x_at	4841	NONO	NM_001145408	34268652	0.0489	0.2725	2.071	0	2	3	0	0	1.0503	11.912	10.8617	3859.28	1861.14	2660.4	0.0123	0.0012	12.9886	1
NM_001903	11727397_s_at	1495	CTNNA1	NM_001903	34365300	0.0407	0.2602	2.0712	0	2	3	0	0	1.0504	10.9461	9.8957	1990.17	957.867	1370.79	0.0728	0.0343	4.8015	2
NM_001896	11716807_a_at	1459	CSNK2A2	NM_001896	34225075	0.0148	0.2035	2.0719	0	2	3	0	0	1.0509	8.4369	7.386	347.877	169.512	240.858	0.032	0.0808	5.0718	3
NM_017811	11722846_at	54926	UBE2R2	NM_017811	34326749	0.0214	0.2218	2.0723	0	2	3	0	0	1.0512	9.0439	7.9927	530.634	258.823	367.547	0.0444	0.1028	4.4247	3
BC029619	11743164_x_at	466	ATF1	NM_005171	34447783	0.0397	0.2584	2.0725	0	2	3	0	0	1.0514	7.3911	6.3397	169.153	83.1692	117.563	0.0644	0.1753	3.4925	3
NM_006978	11719706_at	7737	RNF113A	NM_006978	34288015	0.0493	0.2731	2.0725	0	2	3	0	0	1.0514	9.3739	8.3226	670.659	330.421	466.516	0.0897	0.1893	3.2	3
AK298990	11748097_x_at	26986	PABPC1	NM_002568	34452716	0.0196	0.2172	2.0731	0	2	3	0	0	1.0518	13.1987	12.1469	9440.19	4546.64	6504.06	0.0339	0.016	7.0451	2
AK293245	11747637_a_at	6764	ST5	NM_005418	34452256	0.0326	0.2453	2.0732	0	2	3	0	0	1.0519	6.2533	5.2014	76.6167	37.9098	53.3925	0.0366	0.1782	3.7735	3
BC111774	11746273_x_at	11062	DUS4L	NM_001270419	34450892	0.0043	0.169	2.0736	0	2	3	0	0	1.0522	6.2374	5.1852	75.4976	36.6564	52.1929	0.0058	0.0455	7.8226	3
[truncated: 2,956 more rows]
