# Supplementary material for: Hepatocyte-like cells derived from human induced pluripotent stem cells using small molecules: implications of a transcriptomic study
Source: Stem Cell Res Ther. 2020 Sep 11;11:393. doi: 10.1186/s13287-020-01914-1 (PMC7488531; doi:10.1186/s13287-020-01914-1)
Supplement: Supplementary file 6 — Additional file 6. Supplemental Table 5. List of 6645 DEGs between HLC_GF and PHHs (FC > 2.0 and p < 0.05). [file 13287_2020_1914_MOESM6_ESM.xlsx]

## Sheet: HLCGFvsPHH_6645 genes
Supplemental Table 5. List of 6,645 DEGs between HLC_GF and PHHs (FC >2.0 and p <0.05)
Genbank Acc	Gene Mfr ID	LOCUSID	GENENAME	REFSEQ	SPOTID	P	FDR	Fold Change	Total Bad Flags	Grp 1 Size	Grp 2 Size	Bad Flags Grp 1	Bad Flags Grp 2	Diff Means grp1-grp2	Mean Grp 1	Mean Grp 2	Mean Intensities Grp 1	Mean Intensities Grp 2	Mean All Intensities	Var Grp 1	Var Grp 2	t	Degs Freedom
NM_001639	11727405_a_at	325	APCS	NM_001639	34365308	0	0.0056	-1428.57	0	3	3	0	0	-10.4849	2.9136	13.3985	7.5437	10833.5	5420.54	0.0071	0.0208	-108.653	3
BC020721	11739818_at	735	C9	NM_001737	34438720	0.0001	0.0154	-1000	0	3	3	0	0	-9.932	3.2154	13.1475	9.2911	9094.79	4552.04	0.0018	0.0147	-134	2
BC070257	11744471_s_at	1401	CRP	NM_000567	34449090	0.0001	0.0151	-833.333	0	3	3	0	0	-9.7603	4.6113	14.3716	25.2079	21288	10656.6	0.2059	0.0271	-35.0221	3
NM_001737	11739817_at	735	C9	NM_001737	34438678	0.0001	0.0157	-666.667	0	3	3	0	0	-9.3637	3.3366	12.7003	10.4439	6702.37	3356.4	0.199	0.0428	-32.9819	3
AK292752	11749157_s_at	10877	CFHR3 /// CFHR4	NM_001166624	34453776	0.0001	0.0149	-625	0	3	3	0	0	-9.265	3.1227	12.3877	8.7705	5494.22	2751.5	0.0431	0.1637	-35.2933	3
AA970267	11758039_s_at	10993	SDS	NM_006843	34462658	0.0031	0.075	-588.235	0	3	3	0	0	-9.2207	3.2516	12.4723	9.5641	6466.84	3238.2	0.0259	0.762	-17.9917	2
AK303793	11744719_x_at	722	C4BPA	NM_000715	34449338	0.0002	0.0266	-555.556	0	3	3	0	0	-9.1543	3.1089	12.2633	8.6301	4962.97	2485.8	0.0019	0.0579	-64.8709	2
AK316501	11746898_x_at	125	ADH1B	NM_000668	34451517	0.0042	0.0849	-555.556	0	3	3	0	0	-9.1472	2.7926	11.9398	6.9562	4541.78	2274.37	0.0251	1.0254	-15.4573	2
AK289443	11734732_s_at	1401	CRP	NM_000567	34412635	0	0.0134	-526.316	0	3	3	0	0	-9.0608	3.9849	13.0457	15.9183	8617.93	4316.92	0.034	0.1169	-40.397	3
NM_030754	11758938_x_at	100528017	SAA1 /// SAA2 /// SAA2-SAA4	NM_000331	34463557	0.0022	0.0654	-526.316	0	3	3	0	0	-9.0648	5.1284	14.1932	37.8282	18749	9393.4	0.5373	0.0056	-21.309	2
NM_005666	11728770_at	3080	CFHR2	NM_005666	34374609	0	0.0137	-400	0	3	3	0	0	-8.6306	2.8317	11.4623	7.1637	2869.01	1438.09	0.0385	0.1082	-39.0301	3
NM_176870	11728397_at	4499	MT1M	NM_176870	34372300	0.008	0.111	-322.581	0	3	3	0	0	-8.3106	3.5841	11.8946	12.0233	4929.88	2470.95	0.0161	1.6656	-11.1	2
NM_000607	11758794_x_at	5004	ORM1	NM_000607	34463413	0.0004	0.0337	-303.03	0	3	3	0	0	-8.2331	5.7416	13.9748	54.1862	16112.8	8083.51	0.0766	0.005	-49.9131	2
AK301018	11746322_x_at	125	ADH1B	NM_000668	34450941	0.003	0.0743	-285.714	0	3	3	0	0	-8.1538	4.1265	12.2803	17.6516	5373.21	2695.43	0.0646	0.5324	-18.2787	2
NM_000715	11723949_a_at	722	C4BPA	NM_000715	34335852	0.001	0.0483	-277.778	0	3	3	0	0	-8.117	2.7535	10.8705	6.7637	1923.82	965.294	0.0189	0.1717	-32.2065	2
D00137	11722995_at	125	ADH1B	NM_000668	34328398	0.0006	0.0395	-256.41	0	3	3	0	0	-7.9853	2.9507	10.936	7.8658	2174.35	1091.11	0.1084	0.6843	-15.5345	3
NM_176870	11728398_x_at	4499	MT1M	NM_176870	34372301	0.0035	0.0791	-250	0	3	3	0	0	-7.9522	4.934	12.8862	30.633	8366.14	4198.39	0.0129	0.6572	-16.8256	2
NM_001040021	11741520_x_at	929	CD14	NM_000591	34444958	0	0.0098	-243.902	0	3	3	0	0	-7.9272	4.1013	12.0285	17.4119	4309.88	2163.65	0.0932	0.2009	-25.318	4
NM_001127380	11737184_at	6289	SAA2	NM_001127380	34424603	0.0028	0.0723	-243.902	0	3	3	0	0	-7.942	2.7501	10.6921	6.7453	1786.88	896.811	0.0162	0.5168	-18.8415	2
NM_001025195	11721638_s_at	100653057	CES1 /// CES1P1 /// LOC100653057 /// LOC100653086	NM_001025194	34314041	0	0.0094	-232.558	0	3	3	0	0	-7.8653	5.4115	13.2767	43.4811	10085.2	5064.32	0.1369	0.1053	-27.6788	4
AF182276	11731467_a_at	1571	CYP2E1	NM_000773	34392370	0	0.0104	-227.273	0	3	3	0	0	-7.8183	4.806	12.6242	28.9035	6422.32	3225.61	0.2182	0.108	-23.7096	4
NM_000133	11735186_a_at	2158	F9	NM_000133	34414542	0.0023	0.0667	-227.273	0	3	3	0	0	-7.8379	3.1901	11.028	11.9659	2224.87	1118.42	1.5651	0.3787	-9.7372	3
NM_000353	11739703_at	6898	TAT	NM_000353	34438106	0.0008	0.0443	-222.222	0	3	3	0	0	-7.7909	4.0587	11.8496	16.6943	3765.21	1890.95	0.0113	0.1322	-35.6163	2
BC015964	11746256_x_at	5005	ORM2	NM_000608	34450875	0.0053	0.0928	-212.766	0	3	3	0	0	-7.7425	6.6386	14.3811	117.303	21342.4	10729.9	0.9534	0.0014	-13.7242	2
AK299409	11747167_x_at	125	ADH1B	NM_000668	34451786	0.0003	0.0292	-208.333	0	3	3	0	0	-7.717	4.0743	11.7913	17.0006	3768.89	1892.95	0.0592	0.4173	-19.3623	3
NM_181755	11741778_a_at	3290	HSD11B1	NM_001206741	34445681	0.0005	0.0376	-208.333	0	3	3	0	0	-7.6951	2.7794	10.4745	6.9629	1572.61	789.787	0.0849	0.5923	-16.1965	3
BC074719	11736569_at	5444	PON1	NM_000446	34421427	0.008	0.1111	-208.333	0	3	3	0	0	-7.6922	3.2655	10.9577	9.6208	2507.31	1258.47	0.0027	1.4423	-11.0832	2
NM_001040021	11741519_s_at	929	CD14	NM_000591	34444956	0	0.0132	-204.082	0	3	3	0	0	-7.6848	4.2728	11.9576	19.9301	4113.22	2066.58	0.1915	0.2142	-20.8985	4
BC058009	11762093_at	10878	CFHR3	NM_001166624	34466712	0.0001	0.0157	-200	0	3	3	0	0	-7.6467	3.2549	10.9016	9.9647	2007.99	1008.98	0.2556	0.3123	-17.5753	4
NM_001010845	11730021_s_at	123876	ACSM2A /// ACSM2B	NM_001010845	34384585	0.0043	0.0858	-200	0	3	3	0	0	-7.6305	4.6646	12.2951	28.2277	5086.75	2557.49	0.6755	0.0733	-15.2732	2
X51443	11756072_s_at	100528017	SAA1 /// SAA2 /// SAA2-SAA4	NM_000331	34460691	0.0058	0.0966	-196.078	0	3	3	0	0	-7.6138	6.706	14.3198	119.776	20453.9	10286.9	1.0151	0.0014	-13.0804	2
NM_001185	11718169_a_at	563	AZGP1	NM_001185	34264072	0.0017	0.0584	-188.679	0	3	3	0	0	-7.5557	4.9207	12.4764	30.4356	5933.96	2982.2	0.0308	0.2559	-24.4403	2
BT019790	11754065_x_at	5004	ORM1	NM_000607	34458684	0.0055	0.0949	-188.679	0	3	3	0	0	-7.5679	6.8503	14.4182	135.81	21934.3	11035.1	0.9427	0.0115	-13.4188	2
BC143314	11744905_x_at	5004	ORM1	NM_000607	34449524	0.0093	0.1175	-188.679	0	3	3	0	0	-7.5558	6.9335	14.4893	161.19	23004	11582.6	1.6097	0.0013	-10.3109	2
BC143314	11744904_a_at	5004	ORM1 /// ORM2	NM_000607	34449523	0.0197	0.1625	-185.185	0	3	3	0	0	-7.5313	6.3712	13.9026	148.245	15334.7	7741.45	3.454	0.0085	-7.0102	2
NM_000133	11735187_at	2158	F9	NM_000133	34414545	0.0247	0.1783	-185.185	0	3	3	0	0	-7.5302	5.1371	12.6673	70.0595	6609.06	3339.56	4.2583	0.1028	-6.2455	2
CR623103	11756316_a_at	1116	CHI3L1	NM_001276	34460935	0	0.0092	-181.818	0	3	3	0	0	-7.5142	4.1843	11.6985	18.4734	3384.16	1701.31	0.0971	0.1105	-28.5637	4
NM_001002294	11726051_a_at	2328	FMO3	NM_001002294	34351454	0	0.0134	-172.414	0	3	3	0	0	-7.4398	3.7258	11.1657	13.59	2374.65	1194.12	0.1686	0.219	-20.6998	4
AK301343	11750417_a_at	10216	PRG4	NM_001127708	34455036	0.0001	0.0157	-172.414	0	3	3	0	0	-7.4365	4.1402	11.5766	17.7013	3113.47	1565.58	0.0245	0.1218	-33.6724	3
NM_004335	11716034_a_at	684	BST2	NM_004335	34193437	0.0077	0.1093	-166.667	0	3	3	0	0	-7.3886	3.2469	10.6355	9.709	1852.86	931.283	0.1397	1.1415	-11.3064	2
BC130534	11739704_at	6898	TAT	NM_000353	34438107	0.002	0.063	-163.934	0	3	3	0	0	-7.3649	4.4979	11.8628	22.7029	3891.77	1957.24	0.0299	0.2941	-22.4129	2
NM_000331	11733442_x_at	6288	SAA1	NM_000331	34406845	0.0175	0.1545	-161.29	0	3	3	0	0	-7.3413	5.9176	13.2589	86.4565	9866.12	4976.29	2.8648	0.0397	-7.4611	2
NM_020980	11725702_a_at	366	AQP9	NM_020980	34348105	0	0.011	-149.254	0	3	3	0	0	-7.2158	4.8282	12.044	29.1305	4317.26	2173.19	0.1525	0.146	-22.8773	4
NM_001082	11727963_x_at	4051	CYP4F2 /// CYP4F3	NM_000896	34369670	0.0012	0.0513	-142.857	0	3	3	0	0	-7.1484	2.7419	9.8903	6.6979	976.583	491.64	0.0079	0.1724	-29.1592	2
NM_000596	11717473_s_at	3484	IGFBP1	NM_000596	34246689	0.0039	0.0824	-142.857	0	3	3	0	0	-7.1513	5.0703	12.2216	37.2731	6070.05	3053.66	0.6363	1.69	-8.121	3
AF182276	11731468_x_at	1571	CYP2E1	NM_000773	34392371	0.0046	0.0882	-140.845	0	3	3	0	0	-7.1442	5.8997	13.0439	60.1403	9352.51	4706.33	0.0472	0.6562	-14.7546	2
NM_181755	11741779_s_at	3290	HSD11B1	NM_001206741	34445682	0.0048	0.09	-126.582	0	3	3	0	0	-6.9839	4.4249	11.4088	21.7207	3020.58	1521.15	0.0704	0.6418	-14.3334	2
NM_003057	11731577_a_at	6580	SLC22A1	NM_003057	34392980	0.0049	0.0907	-126.582	0	3	3	0	0	-6.9758	5.3399	12.3157	40.9461	5648.62	2844.78	0.0706	0.6554	-14.1807	2
NM_018018	11725512_a_at	55089	SLC38A4	NM_001143824	34346415	0.0093	0.1175	-123.457	0	3	3	0	0	-6.9424	5.2653	12.2077	47.685	4818.67	2433.18	1.2408	0.1216	-10.3019	2
NM_213653	11726420_a_at	148738	HFE2	NM_145277	34354507	0.0004	0.0335	-121.951	0	3	3	0	0	-6.926	3.4689	10.3949	11.9652	1510.94	761.454	0.4537	0.7475	-10.9457	4
X68679	11755723_s_at	10877	CFHR3 /// CFHR4	NM_001166624	34460342	0	0.0086	-120.482	0	3	3	0	0	-6.9056	3.728	10.6336	13.4163	1612.01	812.712	0.0751	0.0889	-29.5396	4
BC020687	11762130_x_at	10878	CFHR3	NM_001166624	34466749	0.0006	0.0411	-117.647	0	3	3	0	0	-6.8705	3.2172	10.0877	9.4777	1179.6	594.54	0.1208	0.5091	-14.9941	3
NM_000300	11718416_a_at	5320	PLA2G2A	NM_000300	34268653	0.0016	0.0573	-113.636	0	3	3	0	0	-6.8229	5.3032	12.1261	46.4407	5244.53	2645.49	1.2214	1.1726	-7.6379	4
NM_001818	11731677_at	1109	AKR1C4	NM_001818	34394580	0.0063	0.0998	-113.636	0	3	3	0	0	-6.8266	3.701	10.5276	13.0592	1688.96	851.01	0.0257	0.8691	-12.5001	2
NM_015267	11727284_at	23316	CUX2	NM_015267	34364601	0.0026	0.0702	-112.36	0	3	3	0	0	-6.8055	3.5091	10.3146	11.3965	1341.81	676.603	0.0059	0.3585	-19.5251	2
AK298434	11745825_s_at	123876	ACSM2A /// ACSM2B	NM_001010845	34450444	0.0027	0.0714	-112.36	0	3	3	0	0	-6.8059	4.765	11.5709	33.2807	3301.88	1667.58	1.1682	0.4805	-9.1809	3
AY160217	11754129_s_at	123876	ACSM2A /// ACSM2B	NM_001010845	34458748	0.0002	0.0224	-109.89	0	3	3	0	0	-6.7756	4.5977	11.3733	25.8458	2794.1	1409.97	0.4054	0.3141	-13.8351	4
AK298298	11746667_a_at	23743	BHMT2	NM_001178005	34451286	0.0001	0.0157	-108.696	0	3	3	0	0	-6.7675	4.9912	11.7587	32.5634	3617.37	1824.96	0.1432	0.2861	-17.8899	4
AK057197	11755414_a_at	10216	PRG4	NM_001127708	34460033	0.0001	0.0166	-108.696	0	3	3	0	0	-6.7673	5.6378	12.405	50.0728	5517.75	2783.91	0.0351	0.1067	-31.1269	3
BC074957	11742140_a_at	10877	CFHR4	NM_001201550	34446759	0.0015	0.057	-108.696	0	3	3	0	0	-6.7567	2.9697	9.7264	7.8406	875.143	441.492	0.0055	0.2059	-25.4529	2
AK289423	11739984_a_at	54363	HAO1	NM_017545	34438950	0.0038	0.0818	-108.696	0	3	3	0	0	-6.7636	3.6764	10.44	12.8017	1518.42	765.609	0.0082	0.5192	-16.1309	2
AK298359	11746680_s_at	123876	ACSM2A /// ACSM2B	NM_001010845	34451299	0.0001	0.0199	-107.527	0	3	3	0	0	-6.7431	4.6425	11.3856	26.2844	2818.18	1422.23	0.3078	0.3167	-14.7786	4
NM_003227	11728023_a_at	7036	TFR2	NM_001206855	34369926	0.0001	0.018	-105.263	0	3	3	0	0	-6.719	4.8303	11.5493	28.5892	3055.96	1542.27	0.0305	0.1263	-29.388	3
AK289417	11741180_a_at	1	A1BG	NM_130786	34444084	0.0009	0.0474	-105.263	0	3	3	0	0	-6.7154	5.4809	12.1963	45.4777	4695.78	2370.63	0.1193	0.0038	-33.1536	2
BQ716411	11722994_s_at	124	ADH1A /// ADH1B /// ADH1C	NM_000667	34328102	0.0015	0.0569	-104.167	0	3	3	0	0	-6.7026	5.9066	12.6092	61.7466	7190.3	3626.02	0.1926	0.8812	-11.2031	3
AK300072	11749273_a_at	5105	PCK1	NM_002591	34453892	0.0029	0.0735	-104.167	0	3	3	0	0	-6.6967	5.0856	11.7823	34.1703	3710.91	1872.54	0.04	0.3514	-18.5404	2
BC111773	11740249_at	81494	CFHR5	NM_030787	34440857	0.0057	0.0963	-101.01	0	3	3	0	0	-6.6553	3.0398	9.6951	8.2359	932.719	470.478	0.0089	0.7555	-13.1846	2
BC012593	11729221_a_at	3290	HSD11B1	NM_001206741	34377124	0.0062	0.0991	-101.01	0	3	3	0	0	-6.6576	3.7873	10.4449	14.0047	1579.18	796.591	0.0861	0.744	-12.6564	2
NM_001872	11727175_a_at	1361	CPB2	NM_001872	34363326	0.0395	0.2179	-101.01	0	3	3	0	0	-6.6574	6.2221	12.8795	182.006	7636.68	3909.34	5.4981	0.0869	-4.8793	2
NM_004335	11716036_x_at	684	BST2	NM_004335	34193439	0.0005	0.0373	-97.0874	0	3	3	0	0	-6.6062	4.5879	11.1941	26.4106	2549.83	1288.12	0.6486	0.5924	-10.271	4
AF348994	11763100_x_at	4498	MT1JP	NR_036677	34467719	0.008	0.1111	-97.0874	0	3	3	0	0	-6.6072	4.8112	11.4184	28.4881	3202.07	1615.28	0.0953	0.9715	-11.0798	2
NM_004335	11716035_at	684	BST2	NM_004335	34193438	0.0004	0.0344	-96.1538	0	3	3	0	0	-6.5812	4.8586	11.4398	32.0731	2947.21	1489.64	0.7215	0.3941	-10.792	4
NM_000771	11727471_a_at	1559	CYP2C9	NM_000771	34365800	0.0024	0.0677	-95.2381	0	3	3	0	0	-6.5714	5.6777	12.2491	54.205	5610.74	2832.47	0.3793	1.0348	-9.5716	3
NM_018043	11723829_s_at	55107	ANO1	NM_018043	34335385	0.0007	0.0421	-93.4579	0	3	3	0	0	-6.5444	4.7192	11.2636	28.7168	2866.5	1447.61	0.5104	0.9192	-9.4805	4
AF045649	11752521_a_at	2160	F11	NM_000128	34457140	0.0182	0.1572	-93.4579	0	3	3	0	0	-6.5407	4.3594	10.9001	30.9824	1914.14	972.561	2.3973	0.0103	-7.3011	2
AK298401	11747879_a_at	1558	CYP2C8	NM_000770	34452498	0.0216	0.1683	-92.5926	0	3	3	0	0	-6.5368	4.1599	10.6967	18.2328	2488.14	1253.18	0.1299	2.7259	-6.6998	2
BU730835	11743846_s_at	3075	CFH /// CFHR1	NM_000186	34448465	0.0238	0.1757	-92.5926	0	3	3	0	0	-6.532	6.3451	12.8772	138.565	7533.49	3836.03	3.1508	0.0082	-6.3655	2
BU730835	11743847_x_at	3075	CFH	NM_000186	34448466	0.0245	0.1777	-91.7431	0	3	3	0	0	-6.5209	6.2143	12.7352	122.833	7066.64	3594.74	3.0011	0.2385	-6.2751	2
NM_018849	11732819_a_at	5244	ABCB4	NM_000443	34402163	0	0.0098	-88.4956	0	3	3	0	0	-6.4647	3.8992	10.3638	15.0956	1344.79	679.945	0.0748	0.1239	-25.1189	4
AY513277	11741521_a_at	51179	HAO2	NM_001005783	34444959	0.0011	0.0497	-88.4956	0	3	3	0	0	-6.4627	3.8834	10.3461	16.2774	1348.94	682.607	0.5746	0.2141	-12.6038	3
AF348994	11753736_s_at	140851	MT1JP /// MT1M /// MT1P3	NM_080757	34458355	0.0025	0.0692	-88.4956	0	3	3	0	0	-6.464	6.103	12.567	70.6321	7284.94	3677.79	0.1742	1.2354	-9.43	3
NM_000770	11728250_s_at	1558	CYP2C8	NM_000770	34371653	0.011	0.1268	-82.6446	0	3	3	0	0	-6.3723	6.168	12.5403	72.4425	7178.17	3625.31	0.048	1.3107	-9.469	2
BC020687	11762129_at	10878	CFHR3	NM_001166624	34466748	0.0114	0.1287	-82.6446	0	3	3	0	0	-6.37	2.8905	9.2605	7.5282	764.611	386.07	0.0915	1.3141	-9.3059	2
g41406092	11715165_at	56521	DNAJC12	NM_021800	34148765	0	0.0098	-81.3008	0	3	3	0	0	-6.3506	4.6924	11.043	26.2245	2138.85	1082.54	0.0925	0.0876	-25.9232	4
BC070259	11760453_x_at	10878	CFHR3	NM_001166624	34465072	0.0023	0.0669	-80	0	3	3	0	0	-6.3224	3.1691	9.4915	9.0317	747.74	378.386	0.0255	0.2554	-20.6629	2
BC073156	11726770_x_at	54739	XAF1	NM_017523	34358173	0.0001	0.0207	-79.3651	0	3	3	0	0	-6.3106	3.2677	9.5783	10.0617	802.789	406.425	0.2846	0.2893	-14.4282	4
J00137	11735185_a_at	2158	F9	NM_000133	34414519	0.0005	0.0371	-78.7402	0	3	3	0	0	-6.2965	4.253	10.5495	21.1728	1634.32	827.747	0.6097	0.5119	-10.2975	4
AK293328	11750452_a_at	1558	CYP2C8	NM_000770	34455071	0.0174	0.1539	-78.7402	0	3	3	0	0	-6.3007	5.7329	12.0336	53.6864	5612.22	2832.96	0.0588	2.0656	-7.4873	2
BC109214	11745643_a_at	2158	F9	NM_000133	34450262	0.0004	0.0328	-78.125	0	3	3	0	0	-6.2896	5.1431	11.4327	38.1741	3015.81	1526.99	0.465	0.5089	-11.0389	4
AK292848	11741202_x_at	54739	XAF1	NM_017523	34444142	0.0005	0.0357	-77.5194	0	3	3	0	0	-6.275	3.0393	9.3143	8.3386	672.087	340.213	0.0925	0.3241	-16.838	3
AK128314	11754669_a_at	383	ARG1	NM_000045	34459288	0.0466	0.2342	-77.5194	0	3	3	0	0	-6.2802	6.316	12.5962	205.654	6210.91	3208.28	5.902	0.0192	-4.4702	2
NM_007168	11721557_a_at	10351	ABCA8	NM_007168	34313357	0.0001	0.021	-75.7576	0	3	3	0	0	-6.244	3.2723	9.5163	9.7151	749.257	379.486	0.0352	0.1502	-25.1168	3
AK290823	11740562_at	10747	MASP2	NM_006610	34441965	0.001	0.0488	-75.7576	0	3	3	0	0	-6.2459	3.5962	9.8421	12.1	934.66	473.38	0.0034	0.1143	-31.5313	2
NM_013391	11740075_at	29958	DMGDH	NM_013391	34439978	0.0069	0.1035	-74.6269	0	3	3	0	0	-6.218	3.4158	9.6338	10.7074	898.351	454.529	0.0204	0.7831	-12.0152	2
CR456865	11754033_a_at	5320	PLA2G2A	NM_000300	34458652	0.0022	0.0659	-73.5294	0	3	3	0	0	-6.2047	4.6027	10.8074	27.7908	2147.21	1087.5	0.9938	1.3825	-6.9715	4
AF373290	11739904_a_at	23460	ABCA6	NM_080284	34438807	0	0.0131	-70.922	0	3	3	0	0	-6.1529	3.8077	9.9606	14.1995	1024.77	519.482	0.0887	0.1678	-21.0403	4
NM_031279	11733137_a_at	64850	AGXT2L1	NM_001146590	34404138	0.016	0.1493	-70.4225	0	3	3	0	0	-6.1332	4.4148	10.548	41.8139	1636.03	838.924	4.03	0.6189	-4.9269	3
NM_001010845	11730020_a_at	123876	ACSM2A	NM_001010845	34384584	0.0002	0.0224	-69.9301	0	3	3	0	0	-6.132	5.7198	11.8518	55.1986	3904.72	1979.96	0.2734	0.3303	-13.6692	4
AV699122	11743944_x_at	348158	ACSM2B	NM_001105069	34448563	0.0003	0.0284	-69.4444	0	3	3	0	0	-6.1145	5.5874	11.7019	50.0693	3354.19	1702.13	0.2412	0.0426	-19.8822	3
AL833940	11756915_a_at	57834	CYP4F11	NM_001128932	34461534	0.0001	0.0182	-65.7895	0	3	3	0	0	-6.0374	3.1546	9.1921	8.9515	594.849	301.9	0.0333	0.1046	-28.1664	3
NM_000606	11731854_at	733	C8G	NM_000606	34395721	0	0.0016	-65.3595	0	3	3	0	0	-6.0271	5.4807	11.5078	44.7024	2914.14	1479.42	0.007	0.0045	-97.5276	4
NM_001145033	11719899_at	387763	C11orf96	NM_001145033	34290696	0.0081	0.1112	-65.3595	0	3	3	0	0	-6.0325	4.4597	10.4922	23.6139	1929.95	976.782	0.4852	2.2596	-6.3067	3
NM_000151	11736929_at	2538	G6PC	NM_000151	34422868	0.0002	0.0228	-64.5161	0	3	3	0	0	-6.0117	5.5231	11.5348	48.8685	3075.55	1562.21	0.3834	0.2135	-13.4775	4
BC010379	11719480_a_at	1475	CSTA	NM_005213	34284352	0.0002	0.0249	-63.6943	0	3	3	0	0	-5.9964	3.3215	9.3179	10.0687	657.341	333.705	0.0458	0.1788	-21.9146	3
NM_000771	11727472_x_at	1559	CYP2C9	NM_000771	34365801	0.0027	0.0714	-63.6943	0	3	3	0	0	-5.9897	6.6396	12.6293	102.494	7391.93	3747.21	0.1826	1.0909	-9.1934	3
NM_005950	11717386_s_at	4495	MT1G	NM_005950	34242860	0.0035	0.0788	-62.8931	0	3	3	0	0	-5.9781	7.4865	13.4645	208.798	12003.7	6106.24	1.089	0.4159	-8.4406	3
AY529122	11747071_x_at	7363	UGT2B4	NM_021139	34451690	0.0108	0.1256	-62.5	0	3	3	0	0	-5.9621	4.3692	10.3313	33.7379	1384.81	709.275	2.8739	0.4228	-5.6875	3
NM_005951	11731857_x_at	4496	MT1H	NM_005951	34395760	0.0016	0.0579	-62.1118	0	3	3	0	0	-5.9589	7.4285	13.3874	194.167	12271.3	6232.75	0.8648	0.9919	-7.5745	4
BC075023	11733907_s_at	1564	CYP2D6 /// CYP2D7P1	NM_000106	34408810	0.0013	0.0541	-59.1716	0	3	3	0	0	-5.8909	6.1052	11.9961	75.4984	4180.35	2127.92	0.6164	0.1428	-11.7105	3
NM_017888	11727524_at	54988	ACSM5	NM_017888	34366284	0.0009	0.0464	-58.4795	0	3	3	0	0	-5.8698	4.4978	10.3677	23.0169	1422.42	722.716	0.1168	0.4442	-13.5741	3
BC171786	11734747_a_at	721	C4A /// C4B /// LOC100293534	NM_001002029	34412650	0.0028	0.0716	-58.4795	0	3	3	0	0	-5.8687	7.707	13.5757	218.996	12223	6221	0.2786	0.0069	-19.0236	2
NM_018043	11723830_x_at	55107	ANO1	NM_018043	34335386	0.0069	0.1042	-58.1395	0	3	3	0	0	-5.8642	2.9499	8.8141	7.8183	503.158	255.488	0.0755	0.6477	-11.944	2
NM_001014975	11734578_a_at	3075	CFH	NM_000186	34411689	0.0084	0.1129	-57.8035	0	3	3	0	0	-5.8502	5.9237	11.7739	90.2467	3719.35	1904.8	2.3056	0.3544	-6.2128	3
BC107604	11742751_a_at	3699	ITIH3	NM_002217	34447370	0.0141	0.141	-57.8035	0	3	3	0	0	-5.8548	7.04	12.8948	166.488	7731.28	3948.89	1.3836	0.0954	-8.3385	2
NM_019844	11732569_at	28234	SLCO1B3	NM_019844	34399472	0.0332	0.2016	-57.1429	0	3	3	0	0	-5.8391	3.5659	9.405	11.9929	1044.27	528.13	0.0774	3.4963	-5.3499	2
BC074771	11730779_at	126	ADH1C	NM_000669	34388680	0.0308	0.1958	-56.8182	0	3	3	0	0	-5.8248	4.3646	10.1894	20.639	1697.19	858.914	0.0114	3.2727	-5.5671	2
CD251475	11743917_a_at	2289	FKBP5	NM_001145775	34448536	0.0024	0.067	-56.4972	0	3	3	0	0	-5.8172	4.6596	10.4768	31.8021	1594.43	813.114	1.3365	0.816	-6.8676	4
NM_003708	11732038_a_at	8608	RDH16	NM_003708	34396750	0.0097	0.1195	-56.1798	0	3	3	0	0	-5.8147	5.4775	11.2922	45.1608	2867.63	1456.4	0.0852	0.9116	-10.0875	2
NM_002591	11726273_a_at	5105	PCK1	NM_002591	34353176	0.0002	0.0227	-55.2486	0	3	3	0	0	-5.7839	6.8255	12.6094	114.101	6390.6	3252.35	0.0371	0.1477	-23.3018	3
T67984	11754270_a_at	721	C4A /// C4B /// LOC100293534	NM_001002029	34458889	0.0023	0.0667	-54.9451	0	3	3	0	0	-5.7829	7.6962	13.4791	215.166	11435.8	5825.49	0.2219	0.0094	-20.8285	2
NM_000667	11728639_x_at	124	ADH1A	NM_000667	34373950	0.0004	0.0346	-54.0541	0	3	3	0	0	-5.7572	3.4299	9.1871	10.879	607.193	309.036	0.0589	0.2746	-17.2674	3
CR591563	11757057_x_at	5320	PLA2G2A	NM_000300	34461676	0.0059	0.0971	-54.0541	0	3	3	0	0	-5.7547	7.6035	13.3581	234.447	11420.1	5827.29	1.4153	0.595	-7.03	3
NM_024080	11732876_at	79054	TRPM8	NM_024080	34402279	0.0189	0.1594	-54.0541	0	3	3	0	0	-5.7568	2.6957	8.4525	6.4874	475.175	240.831	0.0085	1.9232	-7.1743	2
AF153821	11758877_at	125	ADH1B	NM_000668	34463496	0.0375	0.2134	-54.0541	0	3	3	0	0	-5.7591	3.9948	9.7538	16.4319	1318.29	667.359	0.1849	3.7712	-5.0151	2
AK303486	11750700_a_at	2180	ACSL1	NM_001995	34455319	0.0351	0.2074	-53.7634	0	3	3	0	0	-5.7457	5.6896	11.4353	91.8949	2877.14	1484.52	3.4128	0.2528	-5.1979	2
AF193836	11740711_a_at	55089	SLC38A4	NM_001143824	34442614	0.001	0.0489	-53.4759	0	3	3	0	0	-5.741	3.5408	9.2818	11.9568	664.264	338.111	0.168	0.4364	-12.791	3
NM_000618	11729818_s_at	3479	IGF1	NM_000618	34383186	0	0.0104	-52.356	0	3	3	0	0	-5.7094	4.245	9.9545	19.0484	994.079	506.563	0.0292	0.0118	-48.8645	3
AK298434	11760131_a_at	123876	ACSM2A /// ACSM2B	NM_001010845	34464750	0.0003	0.0284	-52.356	0	3	3	0	0	-5.709	2.7655	8.4745	6.831	368.611	187.721	0.0293	0.2181	-19.8801	3
NM_021175	11759007_at	57817	HAMP	NM_021175	34463626	0.001	0.0483	-52.0833	0	3	3	0	0	-5.7032	4.1345	9.8378	17.5732	928.145	472.859	0.0034	0.0913	-32.1141	2
AK303861	11751459_x_at	116844	LRG1	NM_052972	34456078	0	0.0098	-51.5464	0	3	3	0	0	-5.6894	7.5981	13.2874	195.845	10119.5	5157.65	0.0665	0.078	-25.923	4
BC020618	11762867_at	5244	ABCB4	NM_000443	34467486	0.0005	0.0357	-51.2821	0	3	3	0	0	-5.682	3.5597	9.2416	11.9457	632.067	322.006	0.0845	0.2568	-16.8453	3
BC074771	11730780_x_at	126	ADH1C	NM_000669	34388683	0.0326	0.2001	-50	0	3	3	0	0	-5.642	4.5655	10.2075	23.7962	1713.82	868.807	0.0309	3.243	-5.4009	2
AK298459	11747213_x_at	10878	CFHR3	NM_001166624	34451832	0.0011	0.0497	-49.2611	0	3	3	0	0	-5.6213	5.0256	10.647	32.9446	1728.71	880.825	0.0725	0.5267	-12.5778	3
NM_013261	11723404_at	10891	PPARGC1A	NM_013261	34332033	0.0014	0.0547	-49.2611	0	3	3	0	0	-5.6202	4.507	10.1272	24.659	1301.23	662.944	0.5311	0.9832	-7.9103	4
NM_001646	11734042_at	100533990	APOC2 /// APOC4 /// APOC4-APOC2	NM_000483	34408956	0.0064	0.1006	-49.2611	0	3	3	0	0	-5.6244	5.5493	11.1737	46.9944	2558.39	1302.69	0.0218	0.5945	-12.4087	2
AF159714	11723403_at	10891	PPARGC1A	NM_013261	34332032	0.0066	0.1018	-49.2611	0	3	3	0	0	-5.6226	3.6673	9.2898	13.3671	844.736	429.051	0.3113	1.7694	-6.7513	3
NM_000667	11728638_at	124	ADH1A	NM_000667	34373896	0.0034	0.0775	-49.0196	0	3	3	0	0	-5.6125	6.0138	11.6264	64.8954	3301.2	1683.05	0.0264	0.2931	-17.1989	2
NM_004391	11730157_at	1582	CYP8B1	NM_004391	34386022	0.0033	0.0768	-47.8469	0	3	3	0	0	-5.5785	5.9635	11.542	62.5083	3131.27	1596.89	0.0108	0.2959	-17.4484	2
AK303806	11750472_a_at	5105	PCK1	NM_002591	34455091	0.0005	0.0364	-47.619	0	3	3	0	0	-5.5749	5.7337	11.3086	54.0621	2630.11	1342.08	0.0957	0.2438	-16.5721	3
BC008396	11751833_a_at	590	BCHE	NM_000055	34456452	0.0367	0.2113	-46.9484	0	3	3	0	0	-5.5559	2.5988	8.1547	6.0669	436.176	221.121	0.0093	3.5894	-5.0727	2
BC073156	11726769_a_at	54739	XAF1	NM_017523	34358172	0.0009	0.0477	-46.5116	0	3	3	0	0	-5.5389	3.4224	8.9613	10.9182	533.849	272.384	0.1184	0.4104	-13.1935	3
BC101579	11737924_at	3950	LECT2	NM_002302	34429827	0.0032	0.0759	-45.8716	0	3	3	0	0	-5.5169	4.6423	10.1592	24.9892	1198.75	611.87	0.0042	0.2875	-17.6922	2
g52630341	11715316_x_at	3107	HLA-C	NM_001243042	34164633	0.0021	0.065	-45.6621	0	3	3	0	0	-5.5139	5.2077	10.7216	38.0111	1880.01	959.01	0.176	0.7411	-9.9728	3
BC070317	11760391_at	1559	CYP2C9	NM_000771	34465010	0.0336	0.2032	-45.6621	0	3	3	0	0	-5.5105	4.3142	9.8247	20.0999	1334.51	677.307	0.0648	3.1625	-5.313	2
NM_001638	11736950_at	319	APOF	NM_001638	34422988	0.0003	0.0288	-45.4545	0	3	3	0	0	-5.5073	5.3711	10.8785	43.896	1973.17	1008.53	0.367	0.2795	-11.8634	4
BQ004763	11758382_s_at	10060	ABCC9	NM_005691	34463001	0.0036	0.08	-45.045	0	3	3	0	0	-5.4942	3.9006	9.3948	14.9909	708.94	361.966	0.0238	0.3066	-16.5564	2
NM_205845	11729101_a_at	100653286	AKR1C2 /// LOC100653286	NM_001135241	34376004	0.0004	0.0355	-44.843	0	3	3	0	0	-5.4851	6.7821	12.2672	114.611	5317.46	2716.04	0.2745	0.5264	-10.6159	4
NM_001136230	11738831_x_at	345275	HSD17B13	NM_001136230	34434734	0.0119	0.1313	-44.843	0	3	3	0	0	-5.4878	3.3928	8.8806	10.5248	545.244	277.884	0.013	1.079	-9.0961	2
AK316207	11761414_x_at	5004	ORM1	NM_000607	34466033	0.0024	0.0672	-43.8596	0	3	3	0	0	-5.4562	4.5157	9.9719	22.8789	1040.44	531.661	0.001	0.2112	-20.5178	2
NM_005950	11717387_x_at	4495	MT1G	NM_005950	34242861	0.0005	0.0383	-43.6681	0	3	3	0	0	-5.4504	8.1579	13.6084	310.3	13021.9	6666.11	0.587	0.2835	-10.1184	4
NM_004171	11718492_at	6506	SLC1A2	NM_001195728	34269895	0	0.0137	-43.4783	0	3	3	0	0	-5.4434	3.2377	8.6811	9.5914	418.11	213.851	0.102	0.1216	-19.94	4
BC070259	11760452_at	10878	CFHR3	NM_001166624	34465071	0	0.0143	-43.4783	0	3	3	0	0	-5.4422	2.9098	8.352	7.6295	335.066	171.348	0.0913	0.1583	-18.8669	4
EL952952	11724271_a_at	3131	HLF	NM_002126	34338122	0.005	0.0916	-43.29	0	3	3	0	0	-5.4357	3.5822	9.0179	12.0238	555.247	283.635	0.0241	0.4263	-14.0298	2
AK303477	11749605_x_at	4051	CYP4F3	NM_000896	34454224	0.0002	0.0243	-42.9185	0	3	3	0	0	-5.4265	5.6684	11.0948	51.1277	2235.35	1143.24	0.0328	0.1427	-22.4347	3
NM_000128	11734932_at	2160	F11	NM_000128	34413114	0.0016	0.0582	-42.735	0	3	3	0	0	-5.4193	3.0559	8.4751	9.1159	367.12	188.118	0.5447	0.1942	-10.9197	3
BU607992	11757800_s_at	4781	NFIB	NM_001190737	34462419	0.0002	0.0224	-42.5532	0	3	3	0	0	-5.4086	3.3244	8.733	10.3769	440.468	225.422	0.2336	0.2258	-13.8215	4
BC022292	11763823_a_at	6898	TAT	NM_000353	34468442	0	0.006	-42.3729	0	3	3	0	0	-5.4028	3.3759	8.7787	10.4264	442.014	226.22	0.0272	0.0414	-35.72	4
AK307738	11756912_a_at	316	AOX1	NM_001159	34461531	0.002	0.0637	-42.3729	0	3	3	0	0	-5.4047	7.6025	13.0071	215.7	8578.15	4396.92	0.6084	0.2435	-10.1421	3
NM_005807	11734829_a_at	10216	PRG4	NM_001127708	34412732	0.0008	0.0458	-42.0168	0	3	3	0	0	-5.3944	2.9636	8.358	7.8876	350.769	179.328	0.0685	0.3971	-13.6933	3
NM_001528	11731985_a_at	3083	HGFAC	NM_001528	34396388	0.0001	0.0207	-41.841	0	3	3	0	0	-5.3855	4.5817	9.9672	24.0327	1019.16	521.596	0.0225	0.1131	-25.3346	3
AK298308	11747053_a_at	635	BHMT	NM_001713	34451672	0.0034	0.0775	-41.841	0	3	3	0	0	-5.3882	4.4966	9.8848	26.1144	991.615	508.865	0.9042	0.2895	-8.5419	3
AI985785	11754614_a_at	5105	PCK1	NM_002591	34459233	0.0003	0.0308	-41.3223	0	3	3	0	0	-5.3709	5.1649	10.5358	36.0476	1539.3	787.675	0.0299	0.2165	-18.7422	3
NM_005950	11717385_a_at	4495	MT1G	NM_005950	34242859	0.0005	0.0383	-40.4858	0	3	3	0	0	-5.3411	8.2405	13.5817	325.864	12836.9	6581.4	0.5218	0.3135	-10.122	4
AK298429	11760199_a_at	3700	ITIH4 /// MUSTN1	NM_001166449	34464818	0.0007	0.0428	-40.4858	0	3	3	0	0	-5.3405	4.8615	10.202	31.5798	1261.84	646.712	0.4857	0.4804	-9.4109	4
BC039065	11744437_a_at	130	ADH6	NM_000672	34449056	0.0126	0.1344	-40.4858	0	3	3	0	0	-5.3387	4.4449	9.7837	24.4678	1184.29	604.377	0.6862	2.2664	-5.3814	3
NM_003042	11723862_at	6529	SLC6A1	NM_003042	34335722	0.0211	0.1666	-40.4858	0	3	3	0	0	-5.3375	2.9291	8.2667	7.623	394.379	201.001	0.0052	1.8551	-6.778	2
NM_002591	11726274_x_at	5105	PCK1	NM_002591	34353177	0	0.0098	-40.3226	0	3	3	0	0	-5.3355	7.9734	13.3089	252.932	10281.6	5267.27	0.0399	0.0847	-26.1894	4
BC152321	11729817_a_at	3479	IGF1	NM_000618	34383185	0.0001	0.0182	-38.61	0	3	3	0	0	-5.2684	4.9201	10.1886	30.9291	1207.43	619.179	0.1381	0.2028	-15.63	4
NM_020995	11728518_at	3250	HPR	NM_020995	34372921	0.0028	0.0716	-38.1679	0	3	3	0	0	-5.2557	6.5451	11.8007	104.934	3739.92	1922.43	0.7104	0.2786	-9.1533	3
AK131263	11754732_a_at	84735	CNDP1	NM_032649	34459351	0.0135	0.1384	-38.0228	0	3	3	0	0	-5.2499	4.1345	9.3844	17.8555	794.533	406.194	0.0994	1.036	-8.5337	2
BC029781	11762671_at	717	C2	NM_000063	34467290	0	0.0137	-37.594	0	3	3	0	0	-5.2333	3.1779	8.4112	9.2372	344.708	176.972	0.1244	0.0807	-20.0134	4
NM_013314	11728530_a_at	29760	BLNK	NM_001114094	34372933	0.0029	0.0736	-37.3134	0	3	3	0	0	-5.2201	4.8332	10.0534	32.3921	1095.74	564.066	0.8291	0.1831	-8.9868	3
AV682654	11757990_s_at	3075	CFH /// CFHR1	NM_000186	34462609	0.0444	0.2287	-37.3134	0	3	3	0	0	-5.2199	7.3326	12.5525	307.461	6024.64	3166.05	3.8666	0.0176	-4.5875	2
NM_001701	11736625_s_at	570	BAAT	NM_001127610	34421680	0.0165	0.1511	-36.7647	0	3	3	0	0	-5.2014	6.4251	11.6265	107.253	3180.55	1643.9	1.3338	0.0381	-7.6917	2
AK298423	11721358_a_at	3697	ITIH1	NM_001166434	34311223	0.0481	0.2367	-36.63	0	3	3	0	0	-5.1937	5.5687	10.7624	91.0486	1816.08	953.564	3.8918	0.303	-4.3922	2
AK291313	11742701_x_at	715	C1R	NM_001733	34447320	0	0.0024	-36.3636	0	3	3	0	0	-5.1845	7.8985	13.083	238.957	8683.51	4461.23	0.009	0.0046	-76.9373	4
NM_001005783	11727665_a_at	51179	HAO2	NM_001005783	34368031	0.0008	0.0441	-36.2319	0	3	3	0	0	-5.1784	4.9922	10.1706	33.5612	1168.77	601.167	0.3179	0.0845	-14.1388	3
AK294072	11746821_a_at	64850	AGXT2L1	NM_001146590	34451440	0.0049	0.0907	-35.9712	0	3	3	0	0	-5.1667	4.1777	9.3445	22.6862	763.97	393.328	1.3172	1.2159	-5.6228	4
BC132911	11743199_at	731	C8A	NM_000562	34447818	0.0007	0.0436	-34.4828	0	3	3	0	0	-5.1064	6.9325	12.0389	128.011	4276.13	2202.07	0.2864	0.0983	-14.2596	3
NM_031479	11736262_at	83729	INHBE	NM_031479	34420357	0.0028	0.072	-34.4828	0	3	3	0	0	-5.1054	4.9766	10.082	37.2816	1218.88	628.079	0.9817	0.8328	-6.5646	4
DB325071	11758395_s_at	2153	F5	NM_000130	34463014	0.0067	0.1019	-34.3643	0	3	3	0	0	-5.1035	4.4774	9.5809	31.499	887.467	459.483	2.0075	0.9157	-5.1701	4
NM_001994	11737202_at	2165	F13B	NM_001994	34424650	0.0026	0.0705	-34.2466	0	3	3	0	0	-5.096	4.3157	9.4116	20.3516	778.154	399.253	0.131	0.7729	-9.2835	3
NM_005952	11726385_a_at	4501	MT1X	NM_005952	34353999	0.0006	0.0405	-34.0136	0	3	3	0	0	-5.0872	7.9031	12.9902	248.363	8253.77	4251.07	0.2489	0.088	-15.1795	3
NM_173843	11719754_s_at	3557	IL1RN	NM_000577	34288349	0.0121	0.1322	-34.0136	0	3	3	0	0	-5.0894	4.3937	9.4831	21.3377	806.022	413.68	0.0929	0.8609	-9.0263	2
NM_002864	11733593_a_at	5858	PZP	NM_002864	34407496	0.0082	0.1117	-33.67	0	3	3	0	0	-5.0747	3.7706	8.8453	13.7021	510.362	262.032	0.0244	0.6137	-11.0033	2
BC001283	11717219_s_at	4781	NFIB	NM_001190737	34236083	0	0.0107	-32.8947	0	3	3	0	0	-5.0399	4.4393	9.4793	21.8929	723.485	372.689	0.0551	0.0871	-23.1482	4
NM_004590	11732829_at	6360	CCL16	NM_004590	34402193	0.0086	0.1134	-32.8947	0	3	3	0	0	-5.0387	3.7889	8.8276	13.8676	498.589	256.228	0.0207	0.6425	-10.7165	2
AB002454	11759103_at	4051	CYP4F3	NM_000896	34463722	0.0031	0.075	-32.7869	0	3	3	0	0	-5.0331	6.0361	11.0693	74.3174	2227.07	1150.69	0.7327	0.241	-8.8344	3
BC101827	11725511_a_at	55089	SLC38A4	NM_001143824	34346414	0.0052	0.0924	-32.7869	0	3	3	0	0	-5.0356	3.7941	8.8296	13.9283	480.169	247.048	0.026	0.3707	-13.8487	2
BC111050	11739567_s_at	2289	FKBP5	NM_001145775	34437682	0.0094	0.1179	-32.1543	0	3	3	0	0	-5.0058	6.9741	11.9799	127.293	4426.22	2276.76	0.075	0.6425	-10.2359	2
BC020849	11756873_a_at	64577	ALDH8A1	NM_001193480	34461492	0.0286	0.1902	-32.0513	0	3	3	0	0	-5.0013	6.6129	11.6142	139.773	3228.08	1683.93	2.0665	0.1759	-5.7848	2
BP319539	11757581_x_at	4501	MT1X	NM_005952	34462200	0.0009	0.0461	-31.9489	0	3	3	0	0	-4.9984	8.1563	13.1547	300.424	9195.11	4747.77	0.3531	0.0507	-13.6254	3
AK298736	11752202_a_at	3034	HAL	NM_001258333	34456821	0.0108	0.1254	-31.746	0	3	3	0	0	-4.9887	4.8829	9.8717	38.776	1051.01	544.894	1.6118	0.6929	-5.6917	3
AY168789	11744643_a_at	202299	C5orf27	NM_175616	34449262	0.0001	0.0199	-31.1526	0	3	3	0	0	-4.9631	4.1466	9.1097	18.1486	569.648	293.898	0.1488	0.1854	-14.8705	4
BC007320	11724372_at	11199	ANXA10	NM_007193	34338485	0.0003	0.0305	-31.1526	0	3	3	0	0	-4.9631	5.0202	9.9833	33.3989	1017.47	525.434	0.1752	0.0323	-18.8709	3
NM_001009567	11724954_s_at	4360	MRC1	NM_001009567	34341880	0.0235	0.1749	-31.1526	0	3	3	0	0	-4.9625	3.1936	8.156	9.1518	382.371	195.761	0.0021	1.7981	-6.4062	2
N39037	11758077_s_at	635	BHMT	NM_001713	34462696	0.0002	0.0224	-31.0559	0	3	3	0	0	-4.9563	6.6793	11.6356	105.232	3308.13	1706.68	0.1605	0.2338	-13.6718	4
BC114376	11739848_at	10599	SLCO1B1	NM_006446	34438751	0.0069	0.104	-31.0559	0	3	3	0	0	-4.9569	4.7269	9.6838	26.5854	891.412	458.998	0.0249	0.4899	-11.9668	2
AW978605	11757586_a_at	10998	SLC27A5	NM_012254	34462205	0.0005	0.0381	-30.6748	0	3	3	0	0	-4.9402	6.055	10.9952	70.0548	2150.35	1110.2	0.355	0.3574	-10.1378	4
NM_001308	11726118_at	1369	CPN1	NM_001308	34352021	0.0118	0.1308	-30.3951	0	3	3	0	0	-4.9238	6.3499	11.2737	81.696	2853.09	1467.39	0.0096	0.8626	-9.1315	2
BC130280	11747714_a_at	10351	ABCA8	NM_007168	34452333	0	0.0125	-29.7619	0	3	3	0	0	-4.8947	3.1111	8.0059	8.648	258.445	133.546	0.0053	0.0336	-42.9452	3
CB132473	11757115_s_at	3312	HSPA8 /// SNORD14C /// SNORD14D	NM_006597	34461734	0.0006	0.0408	-29.2398	0	3	3	0	0	-4.868	3.7455	8.6135	13.531	408.275	210.903	0.0563	0.2564	-15.0781	3
AK291313	11742700_s_at	715	C1R	NM_001733	34447319	0	0.006	-28.8184	0	3	3	0	0	-4.8481	8.6621	13.5102	405.615	11671.9	6038.76	0.0081	0.0025	-81.4318	3
AF194172	11739565_a_at	2289	FKBP5	NM_001145775	34437680	0.0123	0.1332	-28.7356	0	3	3	0	0	-4.8464	4.5563	9.4027	23.7974	757.188	390.493	0.0688	0.8145	-8.9311	2
NM_003064	11716033_at	6590	SLPI	NM_003064	34193436	0.0004	0.0333	-28.6533	0	3	3	0	0	-4.8423	6.4805	11.3228	92.7436	2707.93	1400.34	0.2521	0.3316	-10.978	4
NM_021139	11731588_s_at	7363	UGT2B4	NM_021139	34392991	0.0196	0.1617	-28.6533	0	3	3	0	0	-4.8399	7.4231	12.263	217.13	4948.32	2582.72	1.3745	0.0415	-7.0448	2
NM_000896	11733297_at	4051	CYP4F3	NM_000896	34405270	0.0004	0.0326	-28.49	0	3	3	0	0	-4.8327	5.0843	9.917	35.6166	1009.92	522.77	0.2899	0.2785	-11.1028	4
NM_000672	11735686_a_at	130	ADH6	NM_000672	34416956	0.043	0.2257	-28.3286	0	3	3	0	0	-4.8227	3.1211	7.9438	9.1558	361.494	185.325	0.3011	2.9056	-4.6646	2
M16474	11746149_x_at	590	BCHE	NM_000055	34450768	0.0275	0.1867	-28.169	0	3	3	0	0	-4.8177	2.7805	7.5981	6.8786	251.484	129.181	0.0071	1.9865	-5.9098	2
AF370364	11756471_a_at	84879	MFSD2A	NM_001136493	34461090	0.0012	0.0516	-27.8552	0	3	3	0	0	-4.7982	5.593	10.3912	51.1723	1358.77	704.973	0.3923	0.0733	-12.1792	3
NM_052968	11735047_at	116519	APOA5	NM_001166598	34413950	0.0021	0.0637	-27.7778	0	3	3	0	0	-4.7948	6.4291	11.2239	86.2593	2443.58	1264.92	0.0064	0.1356	-22.0422	2
BC020750	11761210_at	10993	SDS	NM_006843	34465829	0.0093	0.1175	-27.5482	0	3	3	0	0	-4.7834	4.7581	9.5415	27.2873	819.528	423.408	0.0539	0.593	-10.3012	2
NM_002775	11716405_a_at	5654	HTRA1	NM_002775	34210808	0.0019	0.0616	-27.027	0	3	3	0	0	-4.7551	6.4936	11.2487	91.5934	2660.06	1375.83	0.1033	0.5197	-10.4341	3
BC070125	11759819_at	23460	ABCA6	NM_080284	34464438	0.0002	0.0249	-26.9542	0	3	3	0	0	-4.7508	3.2687	8.0196	9.9181	269.885	139.902	0.1718	0.2328	-12.9371	4
AK290846	11733276_a_at	6514	SLC2A2	NM_000340	34405179	0.0017	0.0589	-26.738	0	3	3	0	0	-4.7424	5.6306	10.373	52.5197	1521.94	787.232	0.4028	0.804	-7.4773	4
AK298429	11745935_x_at	3700	ITIH4 /// MUSTN1	NM_001166449	34450554	0.0371	0.2124	-25.8398	0	3	3	0	0	-4.6914	7.1243	11.8158	208.356	3737.95	1973.15	2.3624	0.2325	-5.0443	2
AK310937	11756590_a_at	8564	KMO	NM_003679	34461209	0.0025	0.0694	-25.3165	0	3	3	0	0	-4.6618	4.3883	9.0501	20.9995	542.323	281.661	0.0171	0.1492	-19.8043	2
NM_000892	11727252_a_at	3818	KLKB1	NM_000892	34364155	0.0006	0.0392	-24.9377	0	3	3	0	0	-4.6412	4.9992	9.6404	34.3368	827.836	431.086	0.4165	0.2352	-9.9582	4
NM_004490	11723586_a_at	2888	GRB14	NM_004490	34333353	0.0001	0.0184	-24.8756	0	3	3	0	0	-4.6375	6.1444	10.7819	72.7296	1785.51	929.12	0.1811	0.0863	-15.5338	4
BE300055	11717801_a_at	22809	ATF5	NM_001193646	34257000	0.0002	0.0224	-24.8756	0	3	3	0	0	-4.6378	6.8568	11.4946	117.944	2994.34	1556.14	0.1144	0.2206	-13.8779	4
NR_001454	11757166_at	3312	HSPA8 /// SNORD14C /// SNORD14D	NM_006597	34461785	0.006	0.0975	-24.8756	0	3	3	0	0	-4.637	3.9699	8.6069	15.6942	415.815	215.755	0.0099	0.3787	-12.8843	2
NM_002108	11735177_at	3034	HAL	NM_001258333	34414502	0.0033	0.0775	-24.57	0	3	3	0	0	-4.6193	7.1384	11.7577	167.534	3857.5	2012.52	1.0008	0.6341	-6.2573	4
BC131703	11741178_a_at	51733	UPB1	NM_016327	34444081	0.0061	0.0986	-24.4499	0	3	3	0	0	-4.6129	4.4907	9.1036	23.5525	635.051	329.302	0.3136	1.0095	-6.9462	3
U39664	11729844_at	8876	VNN1	NM_004666	34383357	0.0006	0.0385	-23.8663	0	3	3	0	0	-4.5762	3.5954	8.1716	12.5243	308.922	160.723	0.2168	0.4057	-10.0465	4
NM_000340	11733278_at	6514	SLC2A2	NM_000340	34405181	0.0011	0.0497	-23.8663	0	3	3	0	0	-4.5785	6.802	11.3805	118.417	2894.88	1506.65	0.3987	0.4818	-8.451	4
CR541907	11744776_a_at	4837	NNMT	NM_006169	34449395	0.0117	0.1303	-23.8663	0	3	3	0	0	-4.5755	9.0987	13.6741	605.99	13125.6	6865.78	0.7206	0.026	-9.1716	2
AK302704	11746275_a_at	2289	FKBP5	NM_001145775	34450894	0.0003	0.0291	-23.8095	0	3	3	0	0	-4.5727	4.8473	9.42	29.8404	707.667	368.754	0.2423	0.2089	-11.7914	4
NM_016518	11726585_at	51268	PIPOX	NM_016518	34355735	0.0152	0.1459	-23.8095	0	3	3	0	0	-4.5733	6.3578	10.9311	82.7369	2220.99	1151.86	0.0533	0.9242	-8.0123	2
NM_001353	11719171_a_at	1645	AKR1C1	NM_001353	34280529	0.0013	0.0536	-23.4192	0	3	3	0	0	-4.55	6.6205	11.1705	106.137	2453.13	1279.63	0.5318	0.4316	-8.0293	4
BU626285	11754592_x_at	22809	ATF5	NM_001193646	34459211	0.0002	0.0224	-23.31	0	3	3	0	0	-4.5414	7.164	11.7055	146.237	3456.52	1801.38	0.1263	0.2046	-13.6743	4
AK303050	11752143_a_at	8647	ABCB11	NM_003742	34456762	0.008	0.111	-23.0947	0	3	3	0	0	-4.5306	3.4477	7.9783	10.981	269.415	140.198	0.039	0.4604	-11.1043	2
BE300055	11717802_s_at	22809	ATF5	NM_001193646	34257002	0.0012	0.0513	-22.6244	0	3	3	0	0	-4.4987	7.325	11.8237	163.071	3810.17	1986.62	0.111	0.2954	-12.2226	3
AK301276	11763017_at	3329	HSPD1	NM_002156	34467636	0.0009	0.0476	-22.5225	0	3	3	0	0	-4.4918	3.8998	8.3916	15.0879	351.303	183.195	0.0668	0.2775	-13.2592	3
AK290089	11747787_a_at	5654	HTRA1	NM_002775	34452406	0.0027	0.0705	-22.5225	0	3	3	0	0	-4.4929	5.9239	10.4169	61.7512	1506.39	784.069	0.1051	0.5996	-9.2706	3
AK297004	11751231_a_at	3034	HAL	NM_001258333	34455850	0.0058	0.0966	-22.5225	0	3	3	0	0	-4.4921	5.5548	10.0468	59.979	1182.91	621.444	1.4316	0.6654	-5.3728	4
NM_005946	11735703_at	4489	MT1A	NM_005946	34417106	0.0233	0.174	-22.4215	0	3	3	0	0	-4.4881	5.2653	9.7534	39.2555	1059.65	549.451	0.1344	1.3213	-6.4431	2
NM_001206	11717326_at	687	KLF9	NM_001206	34240910	0.001	0.0487	-22.3714	0	3	3	0	0	-4.4835	6.624	11.1075	99.8672	2300.73	1200.3	0.077	0.2835	-12.935	3
NM_005060	11726774_a_at	6097	RORC	NM_001001523	34358177	0.0001	0.0154	-22.2717	0	3	3	0	0	-4.4765	4.0033	8.4798	16.1929	364.082	190.137	0.0587	0.1254	-18.0683	4
AA702805	11758013_s_at	56892	C8orf4	NM_020130	34462632	0.029	0.1913	-22.0751	0	3	3	0	0	-4.4638	5.1564	9.6202	44.1396	804.473	424.306	1.6762	0.1358	-5.7436	2
NM_006440	11718685_a_at	10587	TXNRD2	NM_006440	34273446	0.0001	0.0182	-21.7391	0	3	3	0	0	-4.4426	4.098	8.5406	17.2904	373.265	195.278	0.0585	0.0153	-28.318	3
NM_032181	11732078_a_at	84141	FAM176A	NM_001135032	34396981	0.0011	0.0508	-21.7391	0	3	3	0	0	-4.4435	4.4859	8.9294	22.6339	512.738	267.686	0.0651	0.323	-12.3552	3
NM_001353	11719172_x_at	1645	AKR1C1	NM_001353	34280530	0.0082	0.112	-21.7391	0	3	3	0	0	-4.4413	6.9604	11.4017	145.927	2834.75	1490.34	1.1906	0.3167	-6.2659	3
CD240090	11759525_at	4616	GADD45B	NM_015675	34464144	0.0004	0.0348	-21.692	0	3	3	0	0	-4.4391	8.1517	12.5908	295.596	6454.2	3374.9	0.2303	0.2844	-10.7174	4
NM_033013	11738805_a_at	8856	NR1I2	NM_003889	34434669	0.0094	0.1176	-21.692	0	3	3	0	0	-4.438	3.4377	7.8757	10.9022	253.427	132.165	0.0393	0.5211	-10.2677	2
NM_052972	11725368_at	116844	LRG1	NM_052972	34345129	0.0005	0.0358	-21.5983	0	3	3	0	0	-4.4327	9.1447	13.5773	581.302	12318.2	6449.75	0.1598	0.049	-16.8007	3
CA432076	11721837_a_at	4638	MYLK	NM_005965	34316896	0.002	0.0632	-21.5983	0	3	3	0	0	-4.4335	4.7814	9.2148	29.3805	611.849	320.615	0.3898	0.1747	-10.2199	3
AK292037	11741290_a_at	8740	TNFSF14	NM_003807	34444653	0.0086	0.1136	-21.5517	0	3	3	0	0	-4.4313	3.9807	8.412	16.4419	423.265	219.853	0.2686	1.2878	-6.1522	3
AK303768	11739129_at	3827	KNG1	NM_000893	34436532	0.0015	0.0562	-21.4592	0	3	3	0	0	-4.4238	5.354	9.7778	43.3488	893.722	468.535	0.3453	0.1104	-11.3506	3
BX649081	11755618_a_at	8659	ALDH4A1	NM_001161504	34460237	0.0326	0.2002	-21.4592	0	3	3	0	0	-4.4222	7.1067	11.5289	193.662	2974.59	1584.13	1.9722	0.0413	-5.398	2
NM_005946	11735704_x_at	4489	MT1A	NM_005946	34417107	0.0231	0.1737	-21.1416	0	3	3	0	0	-4.4017	5.2936	9.6953	39.641	1017.83	528.734	0.0673	1.3213	-6.4698	2
AK291313	11742699_a_at	715	C1R	NM_001733	34447318	0	0.0094	-20.8333	0	3	3	0	0	-4.3795	9.5801	13.9596	766.92	15942.8	8354.86	0.0122	0.0045	-58.7081	3
NM_000340	11733277_a_at	6514	SLC2A2	NM_000340	34405180	0.0119	0.1316	-20.8333	0	3	3	0	0	-4.382	4.4057	8.7878	21.3003	495.704	258.502	0.0302	0.6687	-9.0787	2
NM_139057	11734291_at	170691	ADAMTS17	NM_139057	34410194	0.0007	0.0419	-20.7469	0	3	3	0	0	-4.3747	4.9551	9.3299	32.0616	688.394	360.228	0.2174	0.415	-9.5278	4
NM_000063	11717045_a_at	717	C2	NM_000063	34230412	0.0001	0.0181	-20.7039	0	3	3	0	0	-4.373	7.8701	12.2431	236.117	4853.96	2545.04	0.0591	0.008	-29.2544	3
L34081	11736627_s_at	570	BAAT	NM_001127610	34421682	0.0015	0.0572	-20.7039	0	3	3	0	0	-4.3723	6.6647	11.037	109.764	2257.14	1183.45	0.4716	0.5014	-7.6773	4
AK316326	11751669_a_at	130	ADH6	NM_000672	34456288	0.0302	0.1946	-20.7039	0	3	3	0	0	-4.3728	4.2635	8.6363	21.2192	630.463	325.841	0.5906	3.212	-3.884	3
AI698179	11758230_s_at	4774	NFIA	NM_001134673	34462849	0.0015	0.056	-20.5761	0	3	3	0	0	-4.363	5.2419	9.6049	39.9829	854.208	447.096	0.3384	0.598	-7.8093	4
BM907551	11754189_s_at	100653286	AKR1C1 /// AKR1C2 /// LOC100653286	NM_001135241	34458808	0.0019	0.0624	-20.4918	0	3	3	0	0	-4.3568	6.8814	11.2382	120.843	2556.46	1338.65	0.1591	0.3735	-10.3407	3
NM_000518	11715347_s_at	3043	HBB	NM_000518	34166750	0.0302	0.1946	-20.4499	0	3	3	0	0	-4.3555	2.6439	6.9994	6.3415	163.478	84.9097	0.0876	1.7143	-5.6198	2
AV652795	11756154_a_at	3273	HRG	NM_000412	34460773	0.0016	0.0578	-20.4082	0	3	3	0	0	-4.3522	7.8151	12.1673	225.278	4668.93	2447.11	0.0021	0.0902	-24.821	2
AA427904	11757865_a_at	4616	GADD45B	NM_015675	34462484	0.0085	0.1132	-20.1613	0	3	3	0	0	-4.3337	6.7419	11.0756	107.218	2319.31	1213.27	0.0107	0.4747	-10.774	2
BC075023	11733908_x_at	1565	CYP2D6	NM_000106	34408811	0	0.0098	-20.0803	0	3	3	0	0	-4.3286	7.5699	11.8985	191.324	3838.9	2015.11	0.0442	0.0353	-26.5826	4
U71321	11739566_a_at	2289	FKBP5	NM_001145775	34437681	0.0017	0.0582	-20.0803	0	3	3	0	0	-4.3273	4.445	8.7723	22.1285	462.053	242.091	0.0958	0.3771	-10.9	3
NM_001552	11715465_at	3487	IGFBP4	NM_001552	34173368	0.0042	0.0849	-20.0401	0	3	3	0	0	-4.3238	6.3331	10.6569	87.8703	1920.87	1004.37	0.6055	1.0147	-5.8834	4
NM_053032	11727361_a_at	4638	MYLK	NM_005965	34365264	0.0001	0.0199	-19.685	0	3	3	0	0	-4.2992	5.8984	10.1975	60.7968	1198.17	629.483	0.1192	0.129	-14.9457	4
AK304572	11749616_s_at	3487	IGFBP4	NM_001552	34454235	0.004	0.0833	-19.6078	0	3	3	0	0	-4.2938	4.3114	8.6052	19.8807	403.063	211.472	0.0081	0.2134	-15.8029	2
AL119949	11759696_a_at	22865	SLITRK3	NM_014926	34464315	0.0404	0.22	-19.5312	0	3	3	0	0	-4.2865	4.4983	8.7848	23.6081	594.157	308.882	0.2644	2.1081	-4.8201	2
AK290831	11739779_a_at	148738	HFE2	NM_145277	34438552	0.0219	0.1696	-19.4553	0	3	3	0	0	-4.2831	4.0684	8.3515	17.0017	389.327	203.164	0.0852	1.1587	-6.6517	2
BC016934	11760293_at	100129518	LOC100129518 /// SOD2	NM_000636	34464912	0.0265	0.1836	-19.305	0	3	3	0	0	-4.2717	3.1484	7.4201	8.9564	214.642	111.799	0.0647	1.4466	-6.0184	2
NM_012068	11717800_a_at	22809	ATF5	NM_001193646	34256997	0.0002	0.0221	-19.1571	0	3	3	0	0	-4.26	8.3667	12.6267	339.005	6431.65	3385.33	0.1773	0.1015	-13.9754	4
NM_021957	11725020_at	2998	GYS2	NM_021957	34342514	0.0001	0.0196	-19.084	0	3	3	0	0	-4.2548	3.8843	8.1391	14.9554	289.53	152.243	0.0787	0.1591	-15.1118	4
BC070125	11759820_s_at	23460	ABCA6	NM_080284	34464439	0.0001	0.0181	-19.0114	0	3	3	0	0	-4.2479	3.0291	7.2771	8.2255	155.455	81.8404	0.049	0.0144	-29.2296	3
NM_000066	11728913_a_at	732	C8B	NM_000066	34375131	0.0002	0.0255	-18.9036	0	3	3	0	0	-4.2409	7.0489	11.2899	134.263	2514.17	1324.22	0.0896	0.0265	-21.5554	3
NM_002612	11716974_a_at	5166	PDK4	NM_002612	34228877	0.0169	0.1524	-18.8679	0	3	3	0	0	-4.2385	5.7876	10.0261	55.852	1204.94	630.395	0.0709	0.8646	-7.5901	2
NM_024913	11726485_at	79974	CPED1	NM_001105533	34355283	0.0134	0.1384	-18.6916	0	3	3	0	0	-4.2241	3.7663	7.9904	14.2556	322.595	168.425	0.3177	1.6227	-5.2523	3
AY225131	11726160_a_at	151531	UPP2	NM_001135098	34352533	0.0404	0.2199	-18.6916	0	3	3	0	0	-4.223	2.8724	7.0954	7.3465	190.441	98.8937	0.0204	2.2775	-4.8251	2
AK310467	11756623_at	3312	HSPA8 /// SNORD14C /// SNORD14D	NM_006597	34461242	0	0.0141	-18.622	0	3	3	0	0	-4.219	4.0163	8.2353	16.3997	304.188	160.294	0.0823	0.0596	-19.3971	4
CR456894	11754061_x_at	10581	IFITM2	NM_006435	34458680	0.0004	0.0352	-18.4162	0	3	3	0	0	-4.2016	7.2995	11.5011	158.431	2970.34	1564.38	0.0352	0.1464	-17.0795	3
AK291219	11726982_a_at	1356	CP	NM_000096	34360537	0.0273	0.1862	-18.3486	0	3	3	0	0	-4.1969	7.9642	12.1611	317.054	4669.2	2493.13	1.3777	0.1235	-5.9329	2
NM_005596	11717220_at	4781	NFIB	NM_001190737	34236123	0.0037	0.0803	-18.2815	0	3	3	0	0	-4.1925	4.1372	8.3297	19.0561	363.713	191.384	0.5251	0.8995	-6.0841	4
CD518693	11717327_at	687	KLF9	NM_001206	34241022	0.0003	0.0315	-18.2482	0	3	3	0	0	-4.1902	6.5723	10.7625	97.1143	1812.03	954.57	0.1299	0.2793	-11.3446	4
AK290276	11747631_x_at	54739	XAF1	NM_017523	34452250	0.0021	0.0647	-18.2482	0	3	3	0	0	-4.1896	3.2201	7.4098	9.3264	173.091	91.2088	0.0052	0.1068	-21.6839	2
NM_001115131	11736704_a_at	729	C6	NM_000065	34422107	0.0002	0.0228	-18.1818	0	3	3	0	0	-4.184	8.5642	12.7482	389.81	6996.5	3693.16	0.1847	0.1033	-13.5046	4
BC130478	11736930_at	2538	G6PC	NM_000151	34422872	0.0012	0.051	-17.6678	0	3	3	0	0	-4.1436	4.4215	8.5651	21.6309	395.724	208.677	0.0577	0.282	-12.313	3
NM_001039752	11737505_at	387775	SLC22A10	NM_001039752	34427363	0.0014	0.0547	-17.6367	0	3	3	0	0	-4.141	2.815	6.9561	7.402	125.795	66.5985	0.3016	0.0813	-11.5916	3
AK298407	11744877_a_at	3700	ITIH4 /// MUSTN1	NM_001166449	34449496	0.0003	0.0276	-17.6056	0	3	3	0	0	-4.1372	9.1427	13.2798	579.224	10250.5	5414.86	0.1463	0.1929	-12.3031	4
AK289916	11736164_a_at	84735	CNDP1	NM_032649	34420067	0.023	0.1737	-17.6056	0	3	3	0	0	-4.139	3.9422	8.0811	15.4751	330.23	172.852	0.0429	1.1838	-6.4724	2
NM_018950	11718230_a_at	3134	HLA-F	NM_001098478	34265633	0.0039	0.0823	-17.4216	0	3	3	0	0	-4.1217	2.8897	7.0114	7.6295	129.374	68.5017	0.1817	0.0177	-15.9871	2
U21938	11740432_at	7274	TTPA	NM_000370	34441335	0.0497	0.2403	-17.4216	0	3	3	0	0	-4.1235	3.9622	8.0857	15.8953	373.038	194.466	0.1197	2.6158	-4.3183	2
AK295222	11742992_s_at	29968	PSAT1	NM_021154	34447611	0.0133	0.138	-17.331	0	3	3	0	0	-4.1157	5.9274	10.0431	76.8885	1121.32	599.103	1.4109	0.4213	-5.2665	3
NM_030882	11737791_s_at	23780	APOL1 /// APOL2	NM_001136540	34429350	0.002	0.0628	-17.2712	0	3	3	0	0	-4.1108	5.4508	9.5617	46.5101	767.703	407.107	0.3831	0.0968	-10.2773	3
NM_001129908	11736840_at	729085	FAM198A	NM_001129908	34422743	0.0121	0.1322	-17.1821	0	3	3	0	0	-4.1027	3.2887	7.3914	9.8028	185.377	97.59	0.0195	0.603	-9.0068	2
NM_015900	11727116_a_at	51365	PLA1A	NM_001206960	34362283	0.0013	0.0528	-17.094	0	3	3	0	0	-4.0942	5.1446	9.2388	35.7745	629.943	332.859	0.0689	0.283	-11.953	3
BC136392	11724773_x_at	3700	ITIH4 /// MUSTN1	NM_001166449	34341225	0.0038	0.0819	-17.0068	0	3	3	0	0	-4.0871	9.2348	13.322	661.819	10566.9	5614.37	0.5474	0.204	-8.1669	3
BC060041	11748953_a_at	6514	SLC2A2	NM_000340	34453572	0.0006	0.0385	-16.9779	0	3	3	0	0	-4.0861	6.7249	10.8111	109.463	1881.17	995.316	0.2241	0.2719	-10.0496	4
NR_001454	11757167_x_at	3312	HSPA8 /// SNORD14C /// SNORD14D	NM_006597	34461786	0.0009	0.0476	-16.9492	0	3	3	0	0	-4.0839	5.2148	9.2987	37.3358	656.496	346.916	0.033	0.252	-13.2499	3
BC024003	11760029_x_at	10351	ABCA8	NM_007168	34464648	0.0023	0.0666	-16.9492	0	3	3	0	0	-4.0828	2.8567	6.9395	7.391	130.654	69.0226	0.1214	0.4041	-9.7552	3
M16967	11723553_at	2153	F5	NM_000130	34333162	0.0423	0.2241	-16.8919	0	3	3	0	0	-4.0773	6.74	10.8173	153.228	1852.52	1002.87	2.0934	0.1573	-4.7073	2
NM_001003680	11738813_a_at	3953	LEPR	NM_001003679	34434677	0.0016	0.0578	-16.8634	0	3	3	0	0	-4.0747	5.5147	9.5894	46.4384	810.955	428.697	0.0957	0.3173	-10.9821	3
NM_018286	11741049_s_at	55273	TMEM100	NM_001099640	34443810	0.0222	0.1702	-16.7785	0	3	3	0	0	-4.0674	3.5296	7.597	11.5542	235.587	123.571	0.0034	1.1344	-6.6047	2
BC002666	11726329_x_at	2633	GBP1	NM_002053	34353732	0.0024	0.0674	-16.7224	0	3	3	0	0	-4.0646	4.3846	8.4492	22.952	372.084	197.518	0.6266	0.4338	-6.8366	4
NM_001995	11716302_s_at	2180	ACSL1	NM_001995	34206672	0.0156	0.1477	-16.6945	0	3	3	0	0	-4.0604	8.3287	12.3891	366.915	5385.18	2876.05	0.766	0.0243	-7.9108	2
BC143323	11755236_a_at	10246	SLC17A2	NM_005835	34459855	0.0005	0.0383	-16.6113	0	3	3	0	0	-4.0533	3.4315	7.4848	10.7901	179.859	95.3246	0.0008	0.0257	-43.148	2
AF262322	11752403_a_at	55240	STEAP3	NM_001008410	34457022	0.0015	0.0562	-16.3934	0	3	3	0	0	-4.0353	4.1033	8.1386	18.0348	284.147	151.091	0.3265	0.0517	-11.3645	3
AB013885	11749171_a_at	51733	UPB1	NM_016327	34453790	0.0236	0.1754	-16.3934	0	3	3	0	0	-4.0357	5.3404	9.3761	41.111	771.919	406.515	0.0949	1.1025	-6.3881	2
BG611359	11757436_x_at	10581	IFITM2	NM_006435	34462055	0.0004	0.0328	-16.3399	0	3	3	0	0	-4.0302	8.9969	13.027	514.056	8505.22	4509.64	0.0381	0.1146	-17.8653	3
AK296200	11749758_s_at	4051	CYP4F2 /// CYP4F3	NM_000896	34454377	0.0034	0.0775	-16.3132	0	3	3	0	0	-4.0287	7.1302	11.1589	140.165	2343.01	1241.59	0.0032	0.1615	-17.1941	2
AK301276	11763018_x_at	3329	HSPD1	NM_002156	34467637	0.0261	0.1826	-16.2866	0	3	3	0	0	-4.0253	3.9899	8.0152	15.9217	310.63	163.276	0.0128	1.3073	-6.0681	2
CB963445	11758233_s_at	8876	VNN1	NM_004666	34462852	0.003	0.0743	-16.2338	0	3	3	0	0	-4.0198	6.1371	10.1569	72.0755	1141.88	606.976	0.1443	0.0013	-18.2426	2
AI361941	11754381_a_at	7111	TMOD1	NM_001166116	34459000	0.039	0.2171	-16.1812	0	3	3	0	0	-4.0169	5.3343	9.3512	40.5881	917.516	479.052	0.0373	1.969	-4.9119	2
AK291613	11723554_at	2153	F5	NM_000130	34333163	0.0122	0.133	-16.129	0	3	3	0	0	-4.0117	7.6337	11.6454	218.49	3225.94	1722.22	0.558	0.0432	-8.9618	2
NM_000716	11729899_a_at	725	C4BPB	NM_000716	34383959	0.0001	0.0166	-16.1031	0	3	3	0	0	-4.01	8.5647	12.5747	382.423	6211.04	3296.73	0.0619	0.109	-16.7982	4
AK302129	11751465_a_at	2888	GRB14	NM_004490	34456084	0.0002	0.0249	-16.1031	0	3	3	0	0	-4.0099	5.0959	9.1057	34.8063	565.585	300.196	0.1157	0.1737	-12.9115	4
AI858069	11756323_x_at	2161	F12	NM_000505	34460942	0.0009	0.0475	-16.0772	0	3	3	0	0	-4.006	8.1422	12.1482	293.194	4566.16	2429.68	0.2353	0.0364	-13.3105	3
L20977	11750378_a_at	491	ATP2B2	NM_001001331	34454997	0.0014	0.0543	-16.0256	0	3	3	0	0	-4.0023	3.1663	7.1687	9.4555	154.129	81.7922	0.3108	0.448	-7.9585	4
BC058031	11744649_x_at	3240	HP	NM_001126102	34449268	0.0077	0.1093	-15.9744	0	3	3	0	0	-3.9972	10.4573	14.4544	1495.54	22464.7	11980.1	0.3702	0.004	-11.3176	2
BC137016	11725565_at	79694	MANEA	NM_024641	34346929	0.0464	0.2335	-15.9744	0	3	3	0	0	-3.9978	4.2344	8.2322	33.3793	355.622	194.501	3.4665	0.9843	-3.2822	3
NM_002644	11716109_a_at	5284	PIGR	NM_002644	34196512	0.014	0.1408	-15.9236	0	3	3	0	0	-3.994	5.3961	9.3902	52.0579	695.773	373.915	1.5592	0.228	-5.1747	3
BC148266	11743202_x_at	3479	IGF1	NM_000618	34447821	0.0005	0.0379	-15.8983	0	3	3	0	0	-3.9903	4.5254	8.5157	23.5275	369.213	196.37	0.1286	0.0559	-16.0888	3
NM_001077	11736648_at	7367	UGT2B17	NM_001077	34421835	0.0253	0.1803	-15.873	0	3	3	0	0	-3.9878	3.839	7.8268	15.4487	313.803	164.626	0.4729	2.2853	-4.1589	3
NM_002644	11716111_x_at	5284	PIGR	NM_002644	34196820	0.0095	0.1185	-15.8479	0	3	3	0	0	-3.9871	5.2176	9.2047	43.6508	609.399	326.525	1.154	0.1977	-5.9398	3
NM_018960	11731112_at	27232	GNMT	NM_018960	34390893	0.0096	0.1191	-15.7978	0	3	3	0	0	-3.9811	6.416	10.3971	88.6097	1603.69	846.15	0.2273	1.1293	-5.9202	3
D84371	11759206_at	5444	PON1	NM_000446	34463825	0.0241	0.1769	-15.7729	0	3	3	0	0	-3.9798	3.4507	7.4305	11.6445	239.439	125.542	0.3784	2.2733	-4.2331	3
BC111542	11756916_a_at	64240	ABCG5	NM_022436	34461535	0.0005	0.0364	-15.7233	0	3	3	0	0	-3.9759	5.9911	9.9669	65.9244	1034.56	550.241	0.2127	0.2227	-10.4362	4
N30588	11756191_a_at	57134	MAN1C1	NM_020379	34460810	0.0166	0.1512	-15.6986	0	3	3	0	0	-3.9735	5.0354	9.0089	32.978	573.694	303.336	0.0347	0.7702	-7.6713	2
NM_207398	11741675_s_at	388646	GBP7	NM_207398	34445578	0.0464	0.2338	-15.674	0	3	3	0	0	-3.9692	3.1994	7.1686	9.1957	191.874	100.535	0.0069	2.3511	-4.477	2
BC022188	11732531_s_at	90634	N4BP2L1	NM_001079691	34399434	0.0141	0.1412	-15.6006	0	3	3	0	0	-3.9627	5.0892	9.052	38.0557	532.7	285.378	0.6569	0.0225	-8.3276	2
AF523359	11725054_a_at	3176	HNMT	NM_001024074	34342913	0.0279	0.1882	-15.4321	0	3	3	0	0	-3.9477	5.6738	9.6215	62.9513	794.667	428.809	1.3069	0.0568	-5.8555	2
AF090897	11746624_at	29034	CPS1-IT1	NR_002763	34451243	0.0038	0.0819	-15.4083	0	3	3	0	0	-3.9448	4.1291	8.0739	17.8737	295.7	156.787	0.1377	0.5609	-8.1747	3
NM_004585	11719692_a_at	5920	RARRES3	NM_004585	34288001	0.0119	0.1318	-15.3846	0	3	3	0	0	-3.9435	5.3417	9.2852	48.8737	741.667	395.271	1.4399	0.9994	-4.3733	4
NM_001486	11730560_at	2646	GCKR	NM_001486	34387463	0	0.0137	-15.3374	0	3	3	0	0	-3.9394	7.1002	11.0396	138.979	2117.7	1128.34	0.0813	0.037	-19.8383	4
AL049788	11755903_x_at	90634	N4BP2L1	NM_001079691	34460522	0.0289	0.1911	-15.3374	0	3	3	0	0	-3.9382	5.9399	9.8781	75.8919	950.133	513.012	1.3442	0.061	-5.7543	2
AK293357	11748907_a_at	5920	RARRES3	NM_004585	34453526	0.0196	0.1618	-15.1286	0	3	3	0	0	-3.9186	5.2867	9.2053	50.0704	738.779	394.425	1.9346	1.3043	-3.7714	4
NM_001801	11717913_at	1036	CDO1	NM_001801	34259263	0.0009	0.0475	-15.083	0	3	3	0	0	-3.9148	7.6796	11.5943	215.785	3226.3	1721.04	0.3065	0.2874	-8.7982	4
AK308047	11756672_a_at	116519	APOA5	NM_001166598	34461291	0.0148	0.1441	-15.0602	0	3	3	0	0	-3.912	7.4207	11.3327	171.466	2886.63	1529.05	0.0045	0.6915	-8.1216	2
AI701410	11736839_at	729085	FAM198A	NM_001129908	34422742	0.0048	0.0899	-15.015	0	3	3	0	0	-3.9078	4.3319	8.2397	20.4735	340.604	180.539	0.1011	0.7023	-7.5514	3
AK095290	11755193_x_at	1356	CP	NM_000096	34459812	0.0086	0.1134	-14.9477	0	3	3	0	0	-3.902	8.4774	12.3794	427.892	5455.32	2941.6	1.0582	0.1439	-6.1643	3
BQ019244	11720852_s_at	4774	NFIA	NM_001134673	34302255	0.031	0.1963	-14.8368	0	3	3	0	0	-3.8908	4.077	7.9677	17.1585	313.132	165.145	0.1027	1.3733	-5.547	2
BC113862	11727975_a_at	64577	ALDH8A1	NM_001193480	34369693	0.0059	0.0971	-14.7929	0	3	3	0	0	-3.8873	5.3328	9.2201	45.4866	693.947	369.717	0.7082	0.8774	-5.3471	4
NM_134470	11732585_a_at	3556	IL1RAP	NM_001167928	34399641	0.0092	0.1175	-14.7929	0	3	3	0	0	-3.8864	5.4801	9.3665	47.5646	662.844	355.204	0.3982	0.0266	-10.3287	2
AK298056	11744413_x_at	3303	HSPA1A /// HSPA1B	NM_005345	34449032	0	0.0111	-14.7493	0	3	3	0	0	-3.8836	9.1938	13.0774	585.833	8669.58	4627.71	0.0024	0.0188	-46.2394	3
AK298407	11744878_x_at	3700	ITIH4 /// MUSTN1	NM_001166449	34449497	0.0011	0.0497	-14.6843	0	3	3	0	0	-3.8755	9.2355	13.111	623.816	8956.95	4790.38	0.2075	0.0794	-12.5328	3
NM_001077	11736649_x_at	7367	UGT2B17	NM_001077	34421838	0.0221	0.1702	-14.6843	0	3	3	0	0	-3.8772	3.9737	7.851	16.6343	307.351	161.993	0.393	1.9663	-4.3721	3
BM979794	11743839_a_at	10402	ST3GAL6	NM_006100	34448458	0.0002	0.0224	-14.5985	0	3	3	0	0	-3.8671	5.0209	8.888	33.0334	483.424	258.229	0.1072	0.1283	-13.8011	4
AK297612	11748805_a_at	284111	SLC13A5	NM_001143838	34453424	0.0075	0.1078	-14.5773	0	3	3	0	0	-3.8649	6.0095	9.8744	68.1603	939.461	503.811	0.3345	0.0054	-11.4825	2
AK298659	11749291_a_at	2353	FOS	NM_005252	34453910	0.0076	0.1088	-14.556	0	3	3	0	0	-3.8641	8.4456	12.3096	349.312	5333.55	2841.43	0.0123	0.3337	-11.3783	2
NM_002126	11724272_at	3131	HLF	NM_002126	34338124	0.0368	0.2115	-14.5138	0	3	3	0	0	-3.8587	3.9136	7.7723	15.2955	280.539	147.917	0.0894	1.6507	-5.0665	2
NM_024693	11728810_a_at	79746	ECHDC3	NM_024693	34374713	0.0001	0.0208	-14.4928	0	3	3	0	0	-3.8571	6.9138	10.7708	122.891	1773.78	948.335	0.1189	0.0969	-14.3801	4
BC002660	11732501_a_at	7111	TMOD1	NM_001166116	34399054	0.0435	0.2269	-14.4092	0	3	3	0	0	-3.8487	4.9279	8.7766	30.6979	620.785	325.741	0.0521	2.0165	-4.6349	2
NM_001003679	11726871_s_at	3953	LEPR	NM_001003679	34359229	0.0003	0.0277	-14.3678	0	3	3	0	0	-3.8451	6.1451	9.9902	72.9478	1035.55	554.247	0.1811	0.1133	-12.2751	4
NM_001077482	11730596_a_at	9970	NR1I3	NM_001077469	34387659	0.0318	0.1982	-14.3472	0	3	3	0	0	-3.8428	5.8623	9.7051	59.2789	1000.31	529.796	0.1162	1.3649	-5.4692	2
BC117354	11745000_x_at	10587	TXNRD2	NM_006440	34449619	0.0001	0.0177	-14.3266	0	3	3	0	0	-3.8397	5.0854	8.9251	34.1366	487.279	260.708	0.0348	0.0155	-29.6508	3
NM_001134673	11720851_s_at	4774	NFIA	NM_001134673	34302254	0.019	0.1596	-14.3062	0	3	3	0	0	-3.8391	4.5862	8.4252	24.1455	391.968	208.057	0.0318	0.8316	-7.1561	2
AK289424	11733964_x_at	57834	CYP4F11	NM_001128932	34408867	0.0023	0.0668	-14.245	0	3	3	0	0	-3.8326	3.1886	7.0212	9.2028	137.863	73.5331	0.0585	0.4086	-9.7125	3
NM_006944	11729425_a_at	6694	SPP2	NM_006944	34379328	0.0143	0.1419	-14.1844	0	3	3	0	0	-3.8262	4.2244	8.0506	18.7795	294.221	156.5	0.0296	0.6114	-8.2771	2
DC426127	11757621_a_at	4638	MYLK	NM_005965	34462240	0.0027	0.0706	-14.0647	0	3	3	0	0	-3.8138	5.8653	9.6791	58.3282	835.297	446.813	0.0037	0.1132	-19.3234	2
NM_080283	11730520_a_at	10350	ABCA9	NM_080283	34387423	0.0045	0.0877	-14.0647	0	3	3	0	0	-3.8145	3.8252	7.6397	15.6189	223.074	119.346	0.658	0.6522	-5.7721	4
BC002434	11716937_a_at	26471	NUPR1	NM_001042483	34228340	0.0141	0.141	-14.0252	0	3	3	0	0	-3.8097	6.5028	10.3125	100.972	1271.72	686.346	0.6259	0.0004	-8.3377	2
BC121124	11733829_x_at	3240	HP	NM_001126102	34408596	0.0119	0.1313	-14.0056	0	3	3	0	0	-3.8076	10.4971	14.3047	1579.53	20243	10911.3	0.5238	0.0018	-9.0961	2
NM_015460	11724974_x_at	25924	MYRIP	NM_015460	34342107	0.0003	0.0276	-13.9665	0	3	3	0	0	-3.8031	3.3018	7.1049	10.0076	141.69	75.849	0.0946	0.1922	-12.3003	4
NM_153742	11742278_a_at	1491	CTH	NM_001190463	34446897	0.0009	0.0468	-13.947	0	3	3	0	0	-3.802	6.7118	10.5138	108.016	1543.66	825.84	0.1789	0.3677	-8.9068	4
NM_019075	11724282_a_at	54575	UGT1A1 /// UGT1A10 /// UGT1A3 /// UGT1A4 /// UGT1A5 /// UGT1A6 /// UGT1A7 /// UGT1A8 /// UGT1A9	NM_000463	34338137	0.0057	0.0965	-13.947	0	3	3	0	0	-3.8023	7.706	11.5084	231.246	3286.49	1758.87	0.7189	0.7735	-5.3908	4
BC104795	11723745_x_at	284111	SLC13A5	NM_001143838	34334840	0.0123	0.1333	-13.947	0	3	3	0	0	-3.8015	6.6601	10.4616	110.628	1410.83	760.728	0.5421	0.0029	-8.9187	2
AW005054	11744138_at	57118	CAMK1D	NM_020397	34448757	0.0269	0.1849	-13.947	0	3	3	0	0	-3.8016	4.3516	8.1531	24.8161	286.249	155.533	1.1799	0.0355	-5.9725	2
NM_015460	11724973_a_at	25924	MYRIP	NM_015460	34342104	0.0003	0.0278	-13.8313	0	3	3	0	0	-3.7901	2.5313	6.3214	5.7973	81.0494	43.4234	0.0178	0.0851	-20.4571	3
AW295034	11758079_s_at	8564	KMO	NM_003679	34462698	0.0001	0.0152	-13.8122	0	3	3	0	0	-3.7885	3.6368	7.4254	12.4924	172.145	92.3186	0.0272	0.009	-34.507	3
NM_000772	11735077_a_at	1562	CYP2C18	NM_000772	34413980	0.0117	0.1305	-13.7931	0	3	3	0	0	-3.7853	6.7443	10.5296	125.87	1528.58	827.224	1.2114	0.2002	-5.5183	3
BC036929	11756498_a_at	27165	GLS2	NM_013267	34461117	0.0001	0.0181	-13.7363	0	3	3	0	0	-3.7803	5.4169	9.1972	43.1079	597.24	320.174	0.055	0.1117	-16.0362	4
NM_005691	11742433_a_at	10060	ABCC9	NM_005691	34447052	0.0001	0.0205	-13.6799	0	3	3	0	0	-3.7748	3.8811	7.6559	14.7749	203.256	109.016	0.0173	0.0476	-25.6716	3
AK295310	11751230_a_at	29968	PSAT1	NM_021154	34455849	0.0085	0.1131	-13.6426	0	3	3	0	0	-3.7697	4.6256	8.3953	30.2752	370.374	200.325	1.1872	0.6416	-4.8282	4
NM_182915	11722678_a_at	55240	STEAP3	NM_001008410	34325990	0.0065	0.1009	-13.6054	0	3	3	0	0	-3.7655	7.692	11.4575	214.649	2824.51	1519.58	0.252	0.0279	-12.3274	2
NM_014026	11717953_a_at	28960	DCPS	NM_014026	34259820	0.026	0.1823	-13.5685	0	3	3	0	0	-3.7624	6.7837	10.5461	110.337	1808.14	959.241	0.009	1.1394	-6.081	2
NM_001034852	11721012_at	64093	SMOC1	NM_001034852	34305172	0	0.0024	-13.4953	0	3	3	0	0	-3.7545	4.8972	8.6517	29.8168	402.44	216.128	0.0036	0.004	-74.4492	4
AK304085	11760312_at	10135	NAMPT	NM_005746	34464931	0	0.0106	-13.4228	0	3	3	0	0	-3.7462	3.2999	7.046	9.8878	133.259	71.5735	0.0256	0.0507	-23.4805	4
AF209930	11745548_a_at	8646	CHRD	NM_003741	34450167	0.0008	0.0449	-13.369	0	3	3	0	0	-3.7405	6.6567	10.3972	101.428	1391.33	746.38	0.0338	0.1861	-13.8161	3
NM_017523	11726771_a_at	54739	XAF1	NM_017523	34358174	0.0018	0.0595	-13.3511	0	3	3	0	0	-3.7388	5.4566	9.1954	44.445	615.489	329.967	0.0782	0.2902	-10.6702	3
D26481	11740291_x_at	1579	CYP4A11	NM_000778	34441020	0.0486	0.2377	-13.3511	0	3	3	0	0	-3.7393	4.7835	8.5227	27.6676	506.541	267.104	0.0293	2.1662	-4.3711	2
AK304282	11753074_a_at	5446	PON3	NM_000940	34457693	0.0008	0.0449	-13.2979	0	3	3	0	0	-3.7338	6.988	10.7219	127.955	1733.93	930.94	0.049	0.1701	-13.8168	3
BM811197	11715765_a_at	1843	DUSP1	NM_004417	34185168	0.019	0.1596	-13.2275	0	3	3	0	0	-3.7263	6.4419	10.1682	115.788	1207.11	661.448	1.6589	0.283	-4.6316	3
NM_033302	11738641_a_at	148	ADRA1A	NM_000680	34433871	0.0002	0.0224	-13.21	0	3	3	0	0	-3.7233	5.4603	9.1836	44.8927	591.146	318.019	0.1231	0.0991	-13.682	4
AK299289	11740841_a_at	4774	NFIA	NM_001134673	34443244	0.0246	0.1783	-13.21	0	3	3	0	0	-3.7244	3.7949	7.5193	13.8973	219.059	116.478	0.0082	1.0549	-6.2566	2
L14721	11721126_a_at	2028	ENPEP	NM_001977	34308029	0.0108	0.1257	-13.1579	0	3	3	0	0	-3.7173	3.7979	7.5151	13.92	196.848	105.384	0.0053	0.4504	-9.5383	2
AK294326	11750960_a_at	10157	AASS	NM_005763	34455579	0.0006	0.0392	-13.1406	0	3	3	0	0	-3.7166	4.8472	8.5638	28.8851	387.017	207.951	0.0223	0.1473	-15.6327	3
AK300894	11749741_a_at	29958	DMGDH	NM_013391	34454360	0.0415	0.2222	-13.089	0	3	3	0	0	-3.7094	4.112	7.8214	17.7207	295.537	156.629	0.1486	1.6752	-4.7575	2
AK298032	11752931_x_at	2633	GBP1	NM_002053	34457550	0.0146	0.1432	-13.0719	0	3	3	0	0	-3.7086	4.5083	8.2169	24.708	300.01	162.359	0.561	0.0536	-8.1936	2
BC011548	11721011_at	64093	SMOC1	NM_001034852	34305169	0.0003	0.0291	-13.0548	0	3	3	0	0	-3.7057	5.1107	8.8164	35.5712	458.513	247.042	0.1888	0.106	-11.8212	4
BC113823	11756040_a_at	55908	C19orf80	NM_018687	34460659	0.0328	0.2007	-13.0208	0	3	3	0	0	-3.7024	4.4628	8.1652	22.1539	344.347	183.251	0.0283	1.392	-5.3809	2
NM_031481	11731029_a_at	83733	SLC25A18	NM_031481	34390309	0.0022	0.066	-12.9702	0	3	3	0	0	-3.6964	7.1937	10.8901	155.859	1913.84	1034.85	0.3707	0.0543	-9.8216	3
AA873869	11758468_s_at	128553	TSHZ2	NM_001193421	34463087	0.0041	0.0847	-12.9199	0	3	3	0	0	-3.691	4.6773	8.3683	27.7114	339.243	183.477	0.4842	0.1598	-7.9663	3
NM_007120	11732106_a_at	54575	UGT1A1 /// UGT1A10 /// UGT1A3 /// UGT1A4 /// UGT1A5 /// UGT1A6 /// UGT1A7 /// UGT1A8 /// UGT1A9	NM_000463	34397405	0.0082	0.1121	-12.9199	0	3	3	0	0	-3.6919	7.7488	11.4407	235.523	3304.48	1770	0.6418	1.0834	-4.8684	4
BC104795	11723744_a_at	284111	SLC13A5	NM_001143838	34334839	0.0086	0.1133	-12.87	0	3	3	0	0	-3.6867	5.8662	9.5528	61.7357	751.984	406.86	0.3465	0.0074	-10.7339	2
AK303771	11751670_a_at	2538	G6PC	NM_000151	34456289	0.0257	0.1813	-12.87	0	3	3	0	0	-3.6852	5.6818	9.367	51.6839	783.132	417.408	0.0435	1.0434	-6.1227	2
AA173918	11756182_s_at	29968	PSAT1	NM_021154	34460801	0.0027	0.0715	-12.8535	0	3	3	0	0	-3.6848	6.8573	10.5421	128.3	1568.01	848.154	0.594	0.3425	-6.5951	4
J04093	11752269_a_at	54575	UGT1A1 /// UGT1A10 /// UGT1A3 /// UGT1A4 /// UGT1A5 /// UGT1A6 /// UGT1A7 /// UGT1A8 /// UGT1A9	NM_000463	34456888	0.0071	0.1049	-12.837	0	3	3	0	0	-3.6814	7.9158	11.5972	261.322	3637.11	1949.22	0.5391	1.0368	-5.0794	4
NM_005622	11727427_a_at	6296	ACSM3	NM_005622	34365485	0.0016	0.0573	-12.7877	0	3	3	0	0	-3.6766	5.5462	9.2228	49.0697	638.61	343.84	0.2931	0.404	-7.6274	4
AJ308108	11736878_a_at	2822	GPLD1	NM_001503	34422781	0.0206	0.1651	-12.7877	0	3	3	0	0	-3.6765	3.7257	7.4022	13.2521	194.571	103.912	0.0105	0.8508	-6.8617	2
AY091855	11740333_a_at	8856	NR1I2	NM_003889	34441236	0.0227	0.1722	-12.7551	0	3	3	0	0	-3.6735	4.9187	8.5922	30.4578	436.784	233.621	0.0442	0.9056	-6.5288	2
AL138283	11739724_a_at	491	ATP2B2	NM_001001331	34438127	0.0156	0.1475	-12.7065	0	3	3	0	0	-3.668	4.8409	8.5089	31.808	366.405	199.106	0.6069	0.0359	-7.9239	2
AK300469	11751042_a_at	2153	F5	NM_000130	34455661	0.0106	0.1248	-12.6904	0	3	3	0	0	-3.6652	4.9291	8.5942	37.8931	434.453	236.173	1.2703	0.6981	-4.5248	4
NM_001128305	11741315_a_at	57088	PLSCR4	NM_001128304	34444689	0.0113	0.1283	-12.6743	0	3	3	0	0	-3.6647	5.5742	9.2389	51.277	605.948	328.612	0.4442	0.0179	-9.3379	2
NM_006569	11728528_a_at	10669	CGREF1	NM_001166239	34372931	0.0453	0.231	-12.6263	0	3	3	0	0	-3.6575	3.9263	7.5838	15.3067	261.516	138.412	0.0417	1.9071	-4.538	2
AK300896	11759614_a_at	55268	ECHDC2	NM_001198961	34464233	0.0176	0.1549	-12.5786	0	3	3	0	0	-3.6535	5.6443	9.2978	56.2135	631.236	343.725	0.7069	0.0184	-7.4305	2
AK299391	11752993_a_at	1843	DUSP1	NM_004417	34457612	0.0095	0.1181	-12.5628	0	3	3	0	0	-3.652	7.8434	11.4953	271.286	2954.58	1612.93	0.9802	0.1474	-5.9567	3
AK290907	11749852_s_at	2353	FOS	NM_005252	34454471	0.0075	0.1075	-12.5313	0	3	3	0	0	-3.6478	7.914	11.5618	241.458	3157.04	1699.25	0.0071	0.294	-11.5142	2
AK303973	11746299_a_at	54875	CNTLN	NM_001114395	34450918	0.0095	0.1184	-12.5313	0	3	3	0	0	-3.6469	5.2164	8.8632	39.6584	466.087	252.873	0.3793	0.0053	-10.1848	2
AK290839	11750241_x_at	3827	KNG1	NM_000893	34454860	0.0004	0.0347	-12.4844	0	3	3	0	0	-3.6427	8.5637	12.2064	385.089	4742.11	2563.6	0.1127	0.0214	-17.2305	3
BC075010	11740277_at	134526	ACOT12	NM_130767	34441006	0.0499	0.2409	-12.4688	0	3	3	0	0	-3.6399	5.4091	9.049	60.5479	529.855	295.202	2.1422	0.0021	-4.3053	2
NM_000714	11716614_a_at	706	TSPO	NM_000714	34217510	0.0011	0.0497	-12.4533	0	3	3	0	0	-3.6379	5.7836	9.4215	55.6854	706.675	381.18	0.0696	0.1803	-12.6048	3
NM_053016	11735476_a_at	114299	PALM2	NM_001037293	34415428	0.0018	0.0597	-12.4069	0	3	3	0	0	-3.633	2.913	6.546	7.6152	97.3913	52.5033	0.0714	0.2792	-10.6278	3
NM_005031	11723552_a_at	5348	FXYD1	NM_005031	34333161	0.0032	0.0765	-12.3762	0	3	3	0	0	-3.6302	5.946	9.5762	68.325	805.609	436.967	0.6681	0.3268	-6.3038	4
CK904807	11720855_a_at	4774	NFIA	NM_001134673	34302258	0.0063	0.0995	-12.3153	0	3	3	0	0	-3.6222	4.005	7.6272	16.5968	219.417	118.007	0.2207	0.6103	-6.8826	3
NM_005956	11716667_a_at	4522	MTHFD1	NM_005956	34219553	0.0005	0.0361	-12.285	0	3	3	0	0	-3.6194	6.7082	10.3276	106.924	1332.84	719.881	0.1371	0.2204	-10.4844	4
BC096266	11729843_s_at	8876	VNN1	NM_004666	34383356	0	0.0058	-12.2699	0	3	3	0	0	-3.6165	4.5614	8.1778	23.6602	290.028	156.844	0.0131	0.0098	-41.4695	4
NM_181699	11731881_a_at	5519	PPP2R1B	NM_001177562	34395784	0.001	0.0487	-12.2549	0	3	3	0	0	-3.6151	6.9838	10.5989	130.324	1634.68	882.502	0.1757	0.3526	-8.6153	4
CR456801	11729680_a_at	3795	KHK	NM_000221	34382502	0.0002	0.0224	-12.2399	0	3	3	0	0	-3.6134	6.8903	10.5038	120.169	1481.06	800.612	0.0834	0.1219	-13.8124	4
NM_005949	11721877_s_at	4494	MT1F	NM_005949	34317243	0.0274	0.1865	-12.2399	0	3	3	0	0	-3.614	8.7707	12.3847	537.343	6723.5	3630.42	1.6104	1.7875	-3.3958	4
AF147355	11756126_x_at	57817	HAMP	NM_021175	34460745	0.0016	0.0572	-12.21	0	3	3	0	0	-3.6096	9.2985	12.9081	654.147	7796.33	4225.24	0.226	0.0911	-11.1026	3
NM_006895	11725055_at	3176	HNMT	NM_001024074	34342914	0.0041	0.084	-12.1359	0	3	3	0	0	-3.6008	4.458	8.0588	23.5941	274.182	148.888	0.4404	0.1661	-8.008	3
BC001653	11719265_a_at	79083	MLPH	NM_001042467	34281668	0.0011	0.0497	-12.0192	0	3	3	0	0	-3.5879	6.8011	10.389	112.172	1341.79	726.98	0.0376	0.0042	-30.3985	2
AY570298	11746571_a_at	283600	SLC25A47	NM_207117	34451190	0.0017	0.0588	-12.0192	0	3	3	0	0	-3.5865	4.0228	7.6094	16.5138	202.927	109.72	0.103	0.2285	-10.7895	3
BC148266	11743201_a_at	3479	IGF1	NM_000618	34447820	0.0003	0.0297	-11.9904	0	3	3	0	0	-3.5834	5.1924	8.7758	37.4508	447.219	242.335	0.1584	0.1249	-11.6616	4
NM_153486	11726884_a_at	197257	LDHD	NM_153486	34359242	0.0009	0.0477	-11.976	0	3	3	0	0	-3.5825	5.9608	9.5433	62.5538	768.228	415.391	0.0277	0.1928	-13.2143	3
BC022294	11761775_s_at	5342	PLGLB1 /// PLGLB2	NM_001032392	34466394	0.0048	0.0895	-11.9332	0	3	3	0	0	-3.5762	7.5943	11.1705	209.452	2376.25	1292.85	0.4731	0.1934	-7.5873	3
NM_205862	11741369_a_at	54575	UGT1A1 /// UGT1A10 /// UGT1A3 /// UGT1A4 /// UGT1A5 /// UGT1A6 /// UGT1A7 /// UGT1A8 /// UGT1A9	NM_000463	34444772	0.0047	0.0889	-11.919	0	3	3	0	0	-3.5754	7.9896	11.5651	268.93	3424.11	1846.52	0.3876	0.7912	-5.7039	4
NM_000379	11733464_at	7498	XDH	NM_000379	34406867	0.0027	0.0715	-11.8064	0	3	3	0	0	-3.5609	6.5305	10.0914	93.7921	1156.6	625.194	0.0941	0.3576	-9.1773	3
AK295222	11742991_a_at	29968	PSAT1	NM_021154	34447610	0.0068	0.1026	-11.7925	0	3	3	0	0	-3.5605	5.3336	8.8941	46.4455	513.346	279.896	0.913	0.5218	-5.1485	4
NM_020872	11730073_at	5067	CNTN3	NM_020872	34384976	0.012	0.1322	-11.7925	0	3	3	0	0	-3.5595	4.0293	7.5888	17.5866	193.465	105.526	0.435	0.0307	-9.034	2
NM_001100607	11735745_a_at	51156	SERPINA10	NM_001100607	34417236	0.0059	0.0971	-11.7786	0	3	3	0	0	-3.5588	7.8492	11.408	255.813	2760.58	1508.2	0.6705	0.0982	-7.0304	3
M94065	11743643_a_at	1723	DHODH	NM_001025193	34448262	0.0045	0.0877	-11.7647	0	3	3	0	0	-3.5567	5.9923	9.549	63.8321	768.618	416.225	0.0169	0.1543	-14.8871	2
M29644	11729819_a_at	3479	IGF1	NM_000618	34383187	0.0004	0.0325	-11.7371	0	3	3	0	0	-3.5536	4.9299	8.4836	30.8808	359.746	195.314	0.0845	0.0316	-18.061	3
EU489483	11733414_a_at	143941	TTC36	NM_001080441	34406814	0.0059	0.0971	-11.6686	0	3	3	0	0	-3.5444	5.3088	8.8532	42.5765	521.236	281.906	0.4961	0.8202	-5.3509	4
BC088829	11725474_a_at	4217	MAP3K5	NM_005923	34345850	0.0212	0.167	-11.6686	0	3	3	0	0	-3.5451	5.8745	9.4196	62.7362	888.643	475.69	0.4062	1.5065	-4.4398	3
AI948848	11734893_s_at	55084	SOBP	NM_018013	34412814	0.0034	0.078	-11.6144	0	3	3	0	0	-3.5385	3.569	7.1075	12.5592	152.817	82.688	0.3336	0.6393	-6.2136	4
AA622929	11758100_s_at	716	C1S	NM_001734	34462719	0.0053	0.0929	-11.6144	0	3	3	0	0	-3.5381	9.749	13.2871	886.554	10016.9	5451.73	0.1868	0.0133	-13.7012	2
BC137405	11738373_s_at	763	CA5A	NM_001739	34432010	0.0001	0.0164	-11.6009	0	3	3	0	0	-3.5361	5.6925	9.2286	52.1709	607.302	329.737	0.055	0.0754	-16.9665	4
AI190683	11756222_a_at	9971	NR1H4	NM_001206977	34460841	0.0012	0.0516	-11.5741	0	3	3	0	0	-3.5336	6.3775	9.9111	85.6607	971.86	528.76	0.1956	0.058	-12.1539	3
X06290	11746859_a_at	4018	LPA	NM_005577	34451478	0.0034	0.0775	-11.5741	0	3	3	0	0	-3.5335	4.8768	8.4103	31.2647	344.858	188.061	0.4273	0.0852	-8.5489	3
CR613579	11756314_a_at	10912	GADD45G	NM_006705	34460933	0.0032	0.0761	-11.534	0	3	3	0	0	-3.528	8.479	12.007	378.363	4460.88	2419.62	0.4055	0.5277	-6.3258	4
NM_006350	11732713_at	10468	FST	NM_006350	34401300	0.0051	0.092	-11.5075	0	3	3	0	0	-3.5239	4.3408	7.8647	20.7439	252.228	136.486	0.1537	0.5248	-7.4096	3
AK294507	11750630_s_at	4217	MAP3K5	NM_005923	34455249	0.041	0.2213	-11.5075	0	3	3	0	0	-3.5248	5.5082	9.033	46.661	673.339	360	0.1646	1.4627	-4.786	2
AK054648	11754888_a_at	122622	ADSSL1	NM_152328	34459507	0.0009	0.0461	-11.4416	0	3	3	0	0	-3.5165	5.2268	8.7433	37.7213	438.962	238.342	0.0466	0.1531	-13.6306	3
AB039791	11759956_a_at	653857	ACTR3C	NM_001164458	34464575	0.0001	0.0199	-11.4286	0	3	3	0	0	-3.5138	4.9567	8.4705	31.6177	358.07	194.844	0.1082	0.0609	-14.799	4
NM_024641	11725564_at	79694	MANEA	NM_024641	34346928	0.0191	0.16	-11.3766	0	3	3	0	0	-3.5074	5.7248	9.2322	65.821	651.47	358.646	1.263	0.4701	-4.6147	3
AK301472	11749589_x_at	1520	CTSS	NM_001199739	34454208	0.0299	0.194	-11.325	0	3	3	0	0	-3.5008	3.6907	7.1915	13.006	172.869	92.9374	0.0461	1.1051	-5.6514	2
NM_019863	11722980_a_at	2157	F8	NM_000132	34328088	0.0071	0.1049	-11.2994	0	3	3	0	0	-3.4985	4.5168	8.0153	23.8161	285.731	154.774	0.2622	0.5809	-6.5995	3
AK292754	11731623_s_at	189	AGXT	NM_000030	34394246	0.0444	0.2287	-11.2994	0	3	3	0	0	-3.4974	8.5914	12.0888	510.298	4442.69	2476.5	1.6164	0.1263	-4.5887	2
AK292851	11743111_s_at	10135	NAMPT	NM_005746	34447730	0.0002	0.0229	-11.2486	0	3	3	0	0	-3.4911	7.8787	11.3698	239.921	2684.56	1462.24	0.1155	0.0872	-13.4311	4
BM925414	11743721_at	3956	LGALS1	NM_002305	34448340	0.0059	0.097	-11.236	0	3	3	0	0	-3.4903	4.9378	8.4282	31.3903	378.396	204.893	0.1551	0.58	-7.051	3
NM_005949	11721878_x_at	4494	MT1F	NM_005949	34317244	0.0211	0.1666	-11.1982	0	3	3	0	0	-3.4853	7.5126	10.9978	194.332	2598.64	1396.49	0.4238	1.4138	-4.4532	3
NM_000893	11729956_a_at	3827	KNG1	NM_000893	34384274	0.0001	0.0157	-11.1483	0	3	3	0	0	-3.4785	9.5805	13.059	774.406	8599.38	4686.9	0.0695	0.0471	-17.6419	4
NM_000893	11729957_x_at	3827	KNG1	NM_000893	34384275	0.0018	0.0597	-11.1483	0	3	3	0	0	-3.4784	9.6962	13.1745	838.004	9248.39	5043.2	0.0628	0.002	-23.6567	2
AK291608	11722677_a_at	55240	STEAP3	NM_001008410	34325989	0.0019	0.0624	-11.0988	0	3	3	0	0	-3.4719	4.9456	8.4175	30.8413	345.43	188.135	0.0052	0.0647	-22.7465	2
AY358575	11732541_a_at	345275	HSD17B13	NM_001136230	34399444	0.0153	0.1461	-11.0865	0	3	3	0	0	-3.4703	3.7978	7.2682	14.2974	183.441	98.8694	0.1649	1.2717	-5.0148	3
AY317148	11752820_a_at	55022	PID1	NM_001100818	34457439	0.0236	0.1754	-11.0742	0	3	3	0	0	-3.4697	4.9717	8.4413	40.2805	372.84	206.56	1.4973	0.4878	-4.2653	3
AK300830	11721545_x_at	6935	ZEB1	NM_001128128	34313179	0.0011	0.0497	-11.0254	0	3	3	0	0	-3.4627	4.1898	7.6524	18.3615	201.203	109.782	0.0392	0.0003	-30.1562	2
AK291326	11734658_s_at	2353	FOS	NM_005252	34412529	0.0104	0.1233	-11.0254	0	3	3	0	0	-3.462	8.4531	11.9151	350.512	4080.51	2215.51	0.0009	0.378	-9.7416	2
NM_001093	11720885_at	32	ACACB	NM_001093	34302788	0	0.0144	-11.0011	0	3	3	0	0	-3.4596	7.0162	10.4758	130.418	1436.45	783.433	0.0483	0.0544	-18.7025	4
AK092804	11754862_a_at	5919	RARRES2	NM_002889	34459481	0.0001	0.0186	-11.0011	0	3	3	0	0	-3.4602	9.2151	12.6753	601.801	6618.69	3610.25	0.0769	0.0739	-15.4355	4
NM_152435	11724671_a_at	144193	AMDHD1	NM_152435	34340574	0.0034	0.0775	-11.0011	0	3	3	0	0	-3.4592	7.9186	11.3778	242.221	2710.66	1476.44	0.0067	0.1143	-17.2252	2
NM_018129	11722377_at	55163	PNPO	NM_018129	34322780	0.0005	0.0379	-10.9529	0	3	3	0	0	-3.4533	7.141	10.5943	144.388	1591.65	868.019	0.1505	0.194	-10.1919	4
NM_001129896	11730651_a_at	94121	SYTL4	NM_001129896	34388054	0.002	0.0631	-10.929	0	3	3	0	0	-3.4509	5.1878	8.6387	37.9569	404.485	221.221	0.2451	0.0965	-10.2278	3
NM_004067	11721936_a_at	1124	CHN2	NM_001039936	34318151	0.0087	0.1144	-10.9051	0	3	3	0	0	-3.4471	5.2963	8.7434	40.0307	495.005	267.518	0.1149	0.8345	-6.1278	3
NM_000772	11735078_s_at	1562	CYP2C18	NM_000772	34413981	0.0357	0.2091	-10.8696	0	3	3	0	0	-3.442	6.8446	10.2866	152.791	1322.19	737.49	2.3417	0.336	-3.6433	3
NM_018667	11726509_at	55512	SMPD3	NM_018667	34355387	0.0116	0.13	-10.8108	0	3	3	0	0	-3.4338	4.1037	7.5376	18.0708	213.837	115.954	0.2943	0.8599	-5.5361	3
NM_000348	11726918_at	6716	SRD5A2	NM_000348	34359441	0.0238	0.1758	-10.8108	0	3	3	0	0	-3.434	2.7321	6.1661	6.6494	83.3844	45.0169	0.005	0.8692	-6.3616	2
NM_033303	11738830_x_at	148	ADRA1A	NM_000680	34434733	0.0001	0.0182	-10.7875	0	3	3	0	0	-3.4313	4.2651	7.6963	19.4106	210.372	114.891	0.0578	0.0875	-15.5904	4
AY572820	11756010_x_at	9970	NR1I3	NM_001077469	34460629	0.0326	0.2001	-10.7411	0	3	3	0	0	-3.4245	6.2355	9.66	76.1606	950.298	513.229	0.0691	1.1367	-5.4016	2
BC112392	11734686_x_at	6935	ZEB1	NM_001128128	34412557	0	0.0094	-10.7181	0	3	3	0	0	-3.4213	3.7983	7.2196	13.9495	149.725	81.8373	0.0171	0.0282	-27.8299	4
NM_005252	11734659_a_at	2353	FOS	NM_005252	34412530	0.0017	0.0584	-10.7181	0	3	3	0	0	-3.4227	8.9349	12.3576	496.45	5417.79	2957.12	0.0894	0.2094	-10.8448	3
AK296099	11751619_a_at	8542	APOL1	NM_001136540	34456238	0.0193	0.1607	-10.7066	0	3	3	0	0	-3.4208	3.7924	7.2132	13.9407	164.708	89.3245	0.0375	0.661	-7.0894	2
AK295103	11750568_a_at	6299	SALL1	NM_001127892	34455187	0	0.0131	-10.6838	0	3	3	0	0	-3.4167	5.5328	8.9495	46.6043	497.246	271.925	0.0429	0.0361	-21.0557	4
BC136637	11740552_at	374569	ASPG	NM_001080464	34441955	0.0007	0.0433	-10.6838	0	3	3	0	0	-3.4181	4.9287	8.3468	31.1591	327.281	179.22	0.1364	0.0336	-14.3601	3
AK300962	11747961_a_at	5696	PSMB8	NM_004159	34452580	0.0135	0.1385	-10.6838	0	3	3	0	0	-3.418	5.2554	8.6734	40.1704	465.18	252.675	0.3134	0.9635	-5.2392	3
EF028165	11749370_x_at	54739	XAF1	NM_017523	34453989	0.0033	0.0775	-10.6724	0	3	3	0	0	-3.4153	4.9339	8.3492	30.9744	348.724	189.849	0.0841	0.3933	-8.561	3
BG618608	11757277_x_at	3240	HP	NM_001126102	34461896	0.0169	0.1525	-10.627	0	3	3	0	0	-3.4098	10.5275	13.9373	1635.69	15701.1	8668.38	0.6005	0.0055	-7.5864	2
AW197670	11758087_s_at	1807	DPYS	NM_001385	34462706	0.0009	0.0477	-10.582	0	3	3	0	0	-3.4031	7.997	11.4001	268.188	2770.27	1519.23	0.2881	0.1635	-8.7709	4
BC010128	11726787_s_at	55273	TMEM100	NM_001099640	34358411	0.0104	0.1233	-10.5597	0	3	3	0	0	-3.4008	4.4189	7.8197	22.0064	262.508	142.257	0.1749	0.8706	-5.7607	3
BC121036	11750410_a_at	54575	UGT1A1 /// UGT1A10 /// UGT1A3 /// UGT1A4 /// UGT1A5 /// UGT1A6 /// UGT1A7 /// UGT1A8 /// UGT1A9	NM_000463	34455029	0.014	0.1409	-10.5597	0	3	3	0	0	-3.3998	8.1421	11.5419	297.412	3440.01	1868.71	0.3524	0.9448	-5.1702	3
BE395657	11717151_s_at	57136	C20orf3	NM_020531	34234010	0.0171	0.1531	-10.5485	0	3	3	0	0	-3.3985	6.6943	10.0928	128.919	1129.21	629.067	1.2805	0.218	-4.8087	3
NM_024512	11740095_a_at	79442	LRRC2	NM_024512	34439998	0.0294	0.1927	-10.5152	0	3	3	0	0	-3.3948	2.9347	6.3295	7.6712	92.823	50.2471	0.0203	1.0442	-5.699	2
BC137122	11737127_a_at	3672	ITGA1	NM_181501	34424499	0.0009	0.0461	-10.4932	0	3	3	0	0	-3.3915	4.6178	8.0093	25.4582	265.762	145.61	0.2262	0.2015	-8.9821	4
AK295222	11742993_x_at	29968	PSAT1	NM_021154	34447612	0.0041	0.0844	-10.4932	0	3	3	0	0	-3.3909	5.4911	8.882	49.5296	502.342	275.936	0.5618	0.4241	-5.9151	4
NM_005763	11739601_at	10157	AASS	NM_005763	34437994	0.0007	0.0425	-10.4712	0	3	3	0	0	-3.3891	7.6571	11.0462	208.5	2172	1190.25	0.2097	0.1771	-9.4379	4
BC117354	11744999_a_at	10587	TXNRD2	NM_006440	34449618	0.0004	0.0342	-10.4167	0	3	3	0	0	-3.3814	5.1887	8.5701	37.4563	387.526	212.491	0.1725	0.1202	-10.8268	4
BC112001	11737306_a_at	2822	GPLD1	NM_001503	34425428	0.0276	0.1871	-10.4167	0	3	3	0	0	-3.3808	3.8428	7.2236	14.4433	170.852	92.6478	0.0405	0.9463	-5.8945	2
NM_172014	11738883_x_at	8740	TNFSF14	NM_003807	34435354	0.0339	0.2038	-10.4167	0	3	3	0	0	-3.3806	5.632	9.0126	49.7109	632.323	341.017	0.0151	1.2074	-5.2958	2
BT007315	11753900_x_at	4502	MT2A	NM_005953	34458519	0.01	0.1213	-10.395	0	3	3	0	0	-3.3783	11.17	14.5483	2420.84	23999.2	13210	0.3384	0.0101	-9.9122	2
BC112305	11732540_a_at	345275	HSD17B13	NM_001136230	34399443	0.0034	0.0779	-10.3842	0	3	3	0	0	-3.377	4.1241	7.5011	17.8167	191.53	104.673	0.1306	0.3415	-8.5129	3
AK290276	11747630_a_at	54739	XAF1	NM_017523	34452249	0.0116	0.1299	-10.3842	0	3	3	0	0	-3.3768	2.7702	6.147	6.851	74.9013	40.8762	0.0268	0.3769	-9.2052	2
NM_000940	11742503_a_at	5446	PON3	NM_000940	34447122	0.0025	0.0683	-10.352	0	3	3	0	0	-3.3719	8.786	12.1579	441.605	4630.12	2535.86	0.0027	0.0812	-20.1643	2
AF276432	11730558_a_at	83875	BCO2	NM_001037290	34387461	0.0009	0.0472	-10.3413	0	3	3	0	0	-3.3707	5.5335	8.9042	47.2943	503.75	275.522	0.1377	0.2973	-8.852	4
AK298032	11752930_a_at	2633	GBP1	NM_002053	34457549	0.0015	0.0566	-10.3413	0	3	3	0	0	-3.3699	2.9917	6.3617	8.0034	85.1335	46.5685	0.0376	0.2312	-11.2575	3
BM677874	11757367_s_at	3310	HSPA6 /// HSPA7	NM_002155	34461986	0.0165	0.1511	-10.3413	0	3	3	0	0	-3.3706	5.6204	8.991	51.4558	621.363	336.41	0.2803	1.1536	-4.8754	3
BC040722	11756978_a_at	3781	KCNN2	NM_021614	34461597	0.0392	0.2174	-10.3413	0	3	3	0	0	-3.3702	3.8405	7.2107	14.3295	187.869	101.099	0.0017	1.4172	-4.9005	2
AK299002	11760915_a_at	1577	CYP3A5	NM_000777	34465534	0.0489	0.2384	-10.3199	0	3	3	0	0	-3.368	5.2026	8.5706	42.3632	581.718	312.041	0.8116	2.4866	-3.2121	3
NM_004417	11715766_a_at	1843	DUSP1	NM_004417	34185169	0.0011	0.0497	-10.3093	0	3	3	0	0	-3.3666	8.6289	11.9955	413.351	4221.23	2317.29	0.2607	0.2164	-8.4418	4
BC137405	11738372_at	763	CA5A	NM_001739	34432007	0.0078	0.1099	-10.3093	0	3	3	0	0	-3.3664	3.5328	6.8993	11.8185	134.308	73.0633	0.1254	0.7127	-6.3691	3
AY894567	11759887_x_at	728841	NBPF8	NM_001037501	34464506	0.0291	0.1917	-10.2775	0	3	3	0	0	-3.3614	5.6564	9.0178	69.5211	547.236	308.379	1.8633	0.3194	-3.9408	3
BC146962	11740520_at	256394	SERPINA11	NM_001080451	34441893	0.0064	0.1	-10.2354	0	3	3	0	0	-3.355	7.6231	10.9781	217.37	2062.67	1140.02	0.5721	0.1464	-6.8556	3
AY358306	11761997_at	166647	GPR125	NM_145290	34466616	0.001	0.0489	-10.2145	0	3	3	0	0	-3.3529	4.7222	8.075	27.1952	282.456	154.826	0.1829	0.2778	-8.5561	4
AF179212	11729169_a_at	11221	DUSP10	NM_007207	34376531	0.0125	0.1342	-10.2145	0	3	3	0	0	-3.3529	4.267	7.6199	22.3064	206.744	114.525	0.8558	0.303	-5.3947	3
NM_173354	11716771_s_at	150094	SIK1	NM_173354	34223674	0.0196	0.162	-10.2041	0	3	3	0	0	-3.3505	7.2599	10.6103	154.223	1720.44	937.332	0.0392	0.6421	-7.0307	2
NM_006210	11722472_a_at	5178	PEG3	NM_001146184	34323875	0.0019	0.0625	-10.1937	0	3	3	0	0	-3.3496	3.2982	6.6478	9.9236	104.715	57.3192	0.055	0.2619	-10.3071	3
NM_177550	11723746_a_at	284111	SLC13A5	NM_001143838	34334841	0	0.0108	-10.142	0	3	3	0	0	-3.3426	8.1264	11.469	280.975	2847.51	1564.24	0.0344	0.0288	-23.0334	4
AK026696	11755044_x_at	54103	PION	NM_017439	34459663	0.016	0.1491	-10.1317	0	3	3	0	0	-3.3409	5.8553	9.1962	68.8031	624.272	346.538	0.9987	0.3767	-4.9341	3
AI677856	11759316_at	4782	NFIC	NM_001245002	34463935	0.0036	0.0795	-10.1112	0	3	3	0	0	-3.3384	6.4759	9.8144	96.1433	964.766	530.455	0.4796	0.4068	-6.1418	4
AV658368	11758280_s_at	8608	HSD17B6 /// RDH16	NM_003708	34462899	0.0059	0.0972	-10.0806	0	3	3	0	0	-3.3341	7.6137	10.9477	201.487	2143.58	1172.53	0.1691	0.5067	-7.0246	3
AK304249	11750728_a_at	10941	UGT2A1 /// UGT2A2	NM_001105677	34455347	0.0204	0.1645	-10.0503	0	3	3	0	0	-3.3287	2.7611	6.0898	6.8121	76.3121	41.5621	0.0299	0.6703	-6.8905	2
NM_001072	11718163_a_at	54575	UGT1A1 /// UGT1A10 /// UGT1A3 /// UGT1A4 /// UGT1A5 /// UGT1A6 /// UGT1A7 /// UGT1A8 /// UGT1A9	NM_000463	34264066	0.0175	0.1545	-10.0402	0	3	3	0	0	-3.3272	7.9744	11.3015	282.502	3080.38	1681.44	0.8216	1.3601	-3.9016	4
AK303477	11749604_s_at	4051	CYP4F2 /// CYP4F3	NM_000896	34454223	0.0067	0.1019	-10.0301	0	3	3	0	0	-3.3256	7.3679	10.6935	165.184	1712.43	938.808	0.0002	0.2229	-12.1948	2
AB000814	11755151_a_at	406	ARNTL	NM_001030272	34459770	0.0071	0.1048	-10.0301	0	3	3	0	0	-3.3262	5.7992	9.1254	61.9758	570.1	316.038	0.6258	0.1342	-6.6084	3
NM_000062	11715368_a_at	710	SERPING1	NM_000062	34168255	0.0096	0.1191	-10.0301	0	3	3	0	0	-3.3263	9.7727	13.099	915.745	8794.63	4855.19	0.3091	0.0147	-10.1259	2
BC171913	11745695_a_at	143941	TTC36	NM_001080441	34450314	0.0045	0.0877	-10.02	0	3	3	0	0	-3.3249	6.1539	9.4787	76.5219	766.035	421.279	0.5021	0.4934	-5.7719	4
NM_002501	11727161_a_at	4784	NFIX	NM_002501	34363217	0.0231	0.1739	-10	0	3	3	0	0	-3.3224	3.3316	6.654	10.0809	112.375	61.2281	0.0084	0.7855	-6.4587	2
NM_002053	11726328_x_at	2633	GBP1	NM_002053	34353731	0.0025	0.0691	-9.96016	0	3	3	0	0	-3.3165	3.9243	7.2408	15.4234	157.797	86.61	0.1021	0.2684	-9.4384	3
NM_003944	11716401_a_at	8991	SELENBP1	NM_001258288	34210777	0.0022	0.066	-9.95025	0	3	3	0	0	-3.315	8.286	11.601	312.553	3138.64	1725.6	0.0082	0.0661	-21.0558	2
K02276	11745021_a_at	4609	MYC	NM_002467	34449640	0.0017	0.0589	-9.9108	0	3	3	0	0	-3.3084	6.2379	9.5463	80.6799	771.26	425.97	0.4018	0.1877	-7.4631	4
BC026262	11717828_a_at	4055	LTBR	NM_002342	34257545	0.0251	0.1796	-9.88142	0	3	3	0	0	-3.3047	7.3828	10.6875	186.609	1662.28	924.442	0.805	0.0483	-6.1966	2
NM_024119	11721897_a_at	79132	DHX58	NM_024119	34317300	0.0059	0.0971	-9.86193	0	3	3	0	0	-3.3014	4.7498	8.0512	27.6617	286.778	157.22	0.1828	0.4787	-7.0307	3
BC029118	11741749_x_at	79442	LRRC2	NM_024512	34445652	0.0017	0.0591	-9.76562	0	3	3	0	0	-3.2873	2.9736	6.2608	7.9058	79.7673	43.8365	0.0396	0.2423	-10.7249	3
NM_001080513	11732816_x_at	1370	CPN2	NM_001080513	34402079	0.0031	0.075	-9.72763	0	3	3	0	0	-3.2822	7.4466	10.7288	186.789	1788.66	987.726	0.4752	0.3158	-6.3919	4
NM_001099744	11721430_a_at	55638	SYBU	NM_001099743	34312123	0.0012	0.0513	-9.68054	0	3	3	0	0	-3.2751	7.2097	10.4847	152.478	1504.47	828.473	0.1819	0.2885	-8.2712	4
BC144247	11755241_a_at	10157	AASS	NM_005763	34459860	0.0004	0.0338	-9.65251	0	3	3	0	0	-3.2706	5.3673	8.6378	41.4796	403.083	222.281	0.03	0.0743	-17.5434	3
AK295398	11750411_x_at	3303	HSPA1A /// HSPA1B	NM_005345	34455030	0.0004	0.0335	-9.61538	0	3	3	0	0	-3.2655	9.0733	12.3388	546.295	5322.63	2934.46	0.0869	0.18	-10.9475	4
NM_001100607	11735746_x_at	51156	SERPINA10	NM_001100607	34417238	0.0006	0.0403	-9.59693	0	3	3	0	0	-3.2627	8.1834	11.4461	300.48	2846.31	1573.39	0.2108	0.1232	-9.7781	4
AK026696	11755043_a_at	54103	PION	NM_017439	34459662	0.0088	0.1145	-9.59693	0	3	3	0	0	-3.2631	4.847	8.11	33.4875	300.95	167.219	0.887	0.5115	-4.7792	4
BG491844	11718394_at	3725	JUN	NM_002228	34268297	0.007	0.1044	-9.58773	0	3	3	0	0	-3.2614	8.8653	12.1267	509.111	4622.86	2565.99	0.5188	0.2071	-6.6302	3
NM_001098478	11734530_x_at	3134	HLA-F	NM_001098478	34411454	0.0015	0.0568	-9.54198	0	3	3	0	0	-3.2541	4.3959	7.65	21.6626	202.83	112.246	0.1904	0.0615	-11.2291	3
BC035665	11723050_a_at	3310	HSPA6	NM_002155	34328484	0.0112	0.1277	-9.48767	0	3	3	0	0	-3.2461	5.8645	9.1106	60.801	626.366	343.584	0.2745	0.729	-5.6126	3
BX449937	11757907_x_at	3303	HSPA1A /// HSPA1B	NM_005345	34462526	0.0079	0.1103	-9.46074	0	3	3	0	0	-3.2426	10.084	13.3266	1123.96	10303.6	5713.76	0.2342	0.0184	-11.1733	2
NM_001080513	11732815_at	1370	CPN2	NM_001080513	34401875	0.012	0.1319	-9.44287	0	3	3	0	0	-3.2391	6.9143	10.1533	133.947	1197.97	665.959	0.7456	0.3032	-5.4781	3
BC137017	11739929_a_at	57134	MAN1C1	NM_020379	34438832	0.0205	0.1648	-9.42507	0	3	3	0	0	-3.2369	4.4262	7.6631	21.5608	222.107	121.834	0.0178	0.6472	-6.8754	2
NM_006440	11718686_x_at	10587	TXNRD2	NM_006440	34273447	0.0247	0.1783	-9.4162	0	3	3	0	0	-3.235	5.36	8.595	46.0347	388.746	217.391	0.7697	0.0338	-6.2509	2
NM_001011645	11742471_a_at	367	AR	NM_000044	34447090	0.0068	0.1026	-9.3985	0	3	3	0	0	-3.2321	5.7686	9.0007	55.2582	558.821	307.04	0.082	0.6142	-6.7095	3
U54617	11716975_a_at	5166	PDK4	NM_002612	34228878	0.0225	0.1714	-9.3985	0	3	3	0	0	-3.2328	3.066	6.2988	8.4018	88.9195	48.6607	0.0201	0.7098	-6.5541	2
AY732486	11751845_x_at	710	SERPING1	NM_000062	34456464	0.01	0.1213	-9.38967	0	3	3	0	0	-3.2308	9.9306	13.1613	1020.04	9191.7	5105.87	0.2984	0.0206	-9.9088	2
NM_000769	11759475_at	1557	CYP2C19	NM_000769	34464094	0.0471	0.2351	-9.37207	0	3	3	0	0	-3.2277	4.1631	7.3908	19.6367	223.572	121.605	0.6098	2.3319	-3.2596	3
AL582781	11756210_a_at	10171	RCL1	NM_005772	34460829	0.004	0.0839	-9.3633	0	3	3	0	0	-3.2265	6.2025	9.429	80.6775	732.11	406.394	0.533	0.3542	-5.9333	4
BC089421	11761467_x_at	3502	IGHG3 /// IGHM	BC089421.1	34466086	0.0383	0.2153	-9.34579	0	3	3	0	0	-3.2247	5.5155	8.7402	46.7217	502.808	274.765	0.1302	1.1373	-4.9612	2
AK291536	11743077_s_at	1051	CEBPB	NM_005194	34447696	0.0003	0.0314	-9.33707	0	3	3	0	0	-3.2225	8.5029	11.7253	371.18	3438.16	1904.67	0.1444	0.0966	-11.371	4
DQ839131	11737160_at	440503	PLIN5	NM_001013706	34424563	0.0092	0.1175	-9.33707	0	3	3	0	0	-3.2235	5.9135	9.137	61.4818	633.356	347.419	0.119	0.7445	-6.0086	3
AK092002	11755667_x_at	284904	SEC14L4	NM_001161368	34460286	0.0046	0.0882	-9.31966	0	3	3	0	0	-3.2204	5.4058	8.6262	43.3406	418.745	231.043	0.1461	0.3798	-7.6913	3
BF055050	11757516_s_at	1124	CHN2	NM_001039936	34462135	0.0281	0.1885	-9.30233	0	3	3	0	0	-3.2177	6.0152	9.2329	65.6518	688.02	376.836	0.0955	0.8143	-5.843	2
NM_002615	11716014_a_at	5176	SERPINF1	NM_002615	34192917	0.0048	0.0897	-9.28505	0	3	3	0	0	-3.2152	8.5209	11.7361	396.216	3455.83	1926.02	0.4627	0.0793	-7.5648	3
AK297447	11750722_a_at	10243	GPHN	NM_001024218	34455341	0.0071	0.1049	-9.28505	0	3	3	0	0	-3.2155	5.6658	8.8813	58.0614	503.312	280.687	0.7843	0.4176	-5.0802	4
CA488909	11763748_a_at	79083	MLPH	NM_001042467	34468367	0.001	0.0486	-9.27644	0	3	3	0	0	-3.2137	5.3388	8.5526	41.3913	378.402	209.897	0.1351	0.0488	-12.9772	3
L28821	11717533_at	4122	MAN2A2	NM_006122	34248436	0.0015	0.0568	-9.27644	0	3	3	0	0	-3.2138	6.2758	9.4896	82.0527	738.841	410.447	0.3503	0.1691	-7.7232	4
D90228	11742973_at	38	ACAT1	NM_000019	34447592	0.0017	0.0585	-9.27644	0	3	3	0	0	-3.2142	9.7298	12.944	891.764	8217.59	4554.68	0.2914	0.2585	-7.5073	4
BC074879	11717329_at	687	KLF9	NM_001206	34241232	0.0119	0.1314	-9.22509	0	3	3	0	0	-3.2056	3.7196	6.9252	13.4613	137.531	75.4961	0.1292	0.894	-5.4889	3
NM_000777	11721940_a_at	1577	CYP3A5	NM_000777	34318250	0.0015	0.0569	-9.21659	0	3	3	0	0	-3.2048	9.1045	12.3093	568.887	5341.4	2955.14	0.196	0.322	-7.7121	4
AK302914	11747055_a_at	2674	GFRA1	NM_001145453	34451674	0.0091	0.117	-9.19963	0	3	3	0	0	-3.2011	4.8594	8.0605	29.1643	278.718	153.941	0.0289	0.2555	-10.3969	2
BC046632	11730384_at	64388	GREM2	NM_022469	34386787	0.022	0.1698	-9.19963	0	3	3	0	0	-3.2016	3.8647	7.0664	18.0883	158.524	88.3063	1.352	0.9704	-3.6389	4
AY572808	11742328_x_at	9970	NR1I3	NM_001077469	34446947	0.0305	0.195	-9.19963	0	3	3	0	0	-3.2021	6.1527	9.3549	71.4154	753.413	412.414	0.0233	0.9594	-5.5948	2
NM_005476	11721769_s_at	10020	GNE	NM_001128227	34316172	0.003	0.0747	-9.18274	0	3	3	0	0	-3.1989	7.7958	10.9947	222.535	2069.16	1145.85	0.0089	0.0847	-18.1106	2
AK303893	11749773_x_at	2633	GBP1	NM_002053	34454392	0.0053	0.0935	-9.14913	0	3	3	0	0	-3.1936	4.1652	7.3588	19.253	168.43	93.8418	0.4201	0.1568	-7.2823	3
NM_006732	11717345_a_at	2354	FOSB	NM_001114171	34242112	0.0454	0.2314	-9.14913	0	3	3	0	0	-3.1935	5.9686	9.1621	63.0686	701.185	382.127	0.0457	1.4454	-4.5296	2
BC007750	11727272_x_at	84675	TRIM55	NM_033058	34364420	0.0095	0.1185	-9.12409	0	3	3	0	0	-3.1899	4.0789	7.2688	16.9534	161.256	89.1046	0.0198	0.2754	-10.1693	2
U67178	11755381_s_at	285189	PLGLA /// PLGLB1 /// PLGLB2	NM_001032392	34460000	0.0286	0.1901	-9.09091	0	3	3	0	0	-3.184	9.1038	12.2878	640.356	5024.02	2832.19	0.8789	0.0288	-5.7883	2
AU146978	11734902_a_at	285440	CYP4V2	NM_207352	34412898	0.0002	0.0255	-9.08265	0	3	3	0	0	-3.1827	7.0881	10.2708	136.506	1244.43	690.467	0.0201	0.0458	-21.4699	3
AV658684	11764031_at	4616	GADD45B	NM_015675	34468650	0.0274	0.1865	-9.08265	0	3	3	0	0	-3.1834	6.0584	9.2418	67.6529	685.966	376.809	0.096	0.7716	-5.9198	2
NM_138290	11733522_a_at	154661	RUNDC3B	NM_001134405	34407387	0.0128	0.1356	-9.05797	0	3	3	0	0	-3.1788	5.8812	9.06	59.0573	568.61	313.834	0.0122	0.3839	-8.7488	2
BC136392	11724772_a_at	3700	ITIH4 /// MUSTN1	NM_001166449	34341224	0.0005	0.0383	-9.04159	0	3	3	0	0	-3.177	10.383	13.56	1373.32	12325.2	6849.27	0.1676	0.1288	-10.1083	4
CR617902	11757058_x_at	706	TSPO	NM_000714	34461677	0.0012	0.052	-9.02527	0	3	3	0	0	-3.1744	6.4015	9.576	85.349	782.017	433.683	0.0611	0.1464	-12.0709	3
AK292929	11740357_a_at	79083	MLPH	NM_001042467	34441260	0.0003	0.0279	-8.99281	0	3	3	0	0	-3.1687	5.03	8.1988	33.3635	297.489	165.426	0.1285	0.0756	-12.1486	4
NM_181481	11735383_s_at	753	C18orf1	NM_001003674	34415251	0.0357	0.2091	-8.98473	0	3	3	0	0	-3.1674	3.0848	6.2522	8.6121	89.4492	49.0306	0.0917	1.0439	-5.1483	2
AI128539	11757912_a_at	33	ACADL	NM_001608	34462531	0.0039	0.0822	-8.97666	0	3	3	0	0	-3.1655	4.8777	8.0433	31.0128	285.376	158.194	0.3198	0.5138	-6.005	4
AK296687	11750400_a_at	10020	GNE	NM_001128227	34455019	0.006	0.0975	-8.96057	0	3	3	0	0	-3.1639	4.7103	7.8742	26.6008	255.143	140.872	0.1003	0.5113	-7.007	3
AK290806	11749043_a_at	10864	SLC22A7	NM_006672	34453662	0.0022	0.066	-8.95255	0	3	3	0	0	-3.1626	6.5905	9.7531	102.772	894.231	498.502	0.3824	0.2383	-6.953	4
BC069666	11735076_a_at	1562	CYP2C18	NM_000772	34413979	0.0026	0.0702	-8.95255	0	3	3	0	0	-3.1621	6.2253	9.3874	76.0867	697.004	386.546	0.1019	0.2445	-9.3057	3
BC031590	11724843_s_at	1154	CISH	NM_013324	34341642	0.011	0.1269	-8.94454	0	3	3	0	0	-3.1615	5.7522	8.9138	54.1681	506.321	280.244	0.0315	0.3038	-9.4567	2
BG150451	11730385_at	64388	GREM2	NM_022469	34386788	0.0248	0.1789	-8.91266	0	3	3	0	0	-3.1556	5.5697	8.7253	57.7186	529.458	293.588	1.1367	1.2979	-3.5029	4
AK301358	11745244_x_at	28396	IGHG1 /// IGHG2 /// IGHG3 /// IGHM /// IGHV4-31	AK301358.1	34449863	0.027	0.1853	-8.90472	0	3	3	0	0	-3.1546	7.0962	10.2508	141.678	1515.5	828.59	0.2338	1.5813	-4.0556	3
AK293388	11747147_a_at	5519	PPP2R1B	NM_001177562	34451766	0.0061	0.0984	-8.88889	0	3	3	0	0	-3.1517	7.9155	11.0673	248.242	2299.85	1274.04	0.1671	0.4481	-6.9596	3
AK303859	11749278_a_at	26998	FETUB	NM_014375	34453897	0.014	0.1408	-8.8574	0	3	3	0	0	-3.1475	5.079	8.2265	37.2592	348.537	192.898	0.5677	1.1377	-4.1746	4
AK289749	11721219_a_at	1373	CPS1	NM_001122633	34309497	0.0215	0.1681	-8.81057	0	3	3	0	0	-3.139	8.67	11.8089	450.771	3625.11	2037.94	0.5921	0.0651	-6.7065	2
CR936725	11756887_a_at	23371	TENC1	NM_015319	34461506	0.0002	0.0252	-8.80282	0	3	3	0	0	-3.1381	6.2713	9.4094	78.4842	689	383.742	0.099	0.0796	-12.8617	4
NM_000777	11721941_x_at	1577	CYP3A5	NM_000777	34318252	0.0023	0.0669	-8.78735	0	3	3	0	0	-3.1353	8.7007	11.836	419.38	3816.81	2118.1	0.049	0.2648	-9.6947	3
NM_054111	11730620_a_at	117283	IP6K3	NM_001142883	34388023	0.0003	0.0279	-8.76424	0	3	3	0	0	-3.1322	5.4563	8.5885	44.3337	393.656	218.995	0.0628	0.1364	-12.1558	4
BG568641	11726981_a_at	1356	CP	NM_000096	34360536	0.0007	0.0432	-8.76424	0	3	3	0	0	-3.1315	9.8634	12.9949	965.593	8323.58	4644.59	0.2136	0.1215	-9.3687	4
AK316136	11733296_s_at	4051	CYP4F2 /// CYP4F3	NM_000896	34405269	0.0002	0.0265	-8.74891	0	3	3	0	0	-3.1288	7.5875	10.7163	194.308	1714.51	954.409	0.0647	0.1232	-12.5038	4
CD365380	11758370_s_at	2114	ETS2	NM_001256295	34462989	0.0033	0.0767	-8.73362	0	3	3	0	0	-3.127	6.7379	9.8649	114.855	978.209	546.532	0.4292	0.3109	-6.2956	4
NM_017831	11730478_at	54941	RNF125	NM_017831	34387338	0.0143	0.142	-8.6881	0	3	3	0	0	-3.1196	4.636	7.7556	24.9309	231.769	128.35	0.0165	0.4102	-8.2721	2
NM_018950	11718231_x_at	3134	HLA-F	NM_001098478	34265677	0	0.0106	-8.68056	0	3	3	0	0	-3.1183	4.4085	7.5268	21.3489	185.002	103.175	0.0329	0.0203	-23.4264	4
AK294938	11750720_s_at	2710	GK	NM_000167	34455339	0.0077	0.1093	-8.67303	0	3	3	0	0	-3.1159	4.5433	7.6592	25.4597	223.116	124.288	0.5321	0.6536	-4.9563	4
NM_001085	11716490_a_at	12	SERPINA3	NM_001085	34213393	0.0245	0.1779	-8.67303	0	3	3	0	0	-3.1164	11.1051	14.2214	2495.51	19142.8	10819.2	0.728	0.0131	-6.27	2
CR456844	11754034_a_at	10247	HRSP12	NM_005836	34458653	0.0083	0.1124	-8.65801	0	3	3	0	0	-3.1146	8.9653	12.0799	559.31	4393.02	2476.17	0.6548	0.0941	-6.2335	3
CB054633	11764030_x_at	1052	CEBPD	NM_005195	34468649	0.0119	0.1313	-8.65801	0	3	3	0	0	-3.1138	6.6732	9.787	117.556	965.196	541.376	0.9239	0.593	-4.3791	4
AI885070	11758120_s_at	3745	KCNB1	NM_004975	34462739	0.0018	0.0594	-8.60585	0	3	3	0	0	-3.1047	3.3815	6.4862	10.7365	94.6408	52.6886	0.1775	0.3461	-7.4319	4
NM_001077475	11738355_x_at	9970	NR1I3	NM_001077469	34431887	0.0396	0.2179	-8.60585	0	3	3	0	0	-3.1048	6.5897	9.6945	96.455	980.591	538.523	0.0089	1.2067	-4.8776	2
CR602052	11756313_x_at	5176	SERPINF1	NM_002615	34460932	0.0099	0.1207	-8.56898	0	3	3	0	0	-3.0989	8.7779	11.8768	496.411	3839.15	2167.78	0.7152	0.1253	-5.8548	3
NM_013409	11724032_a_at	10468	FST	NM_006350	34336398	0.0109	0.126	-8.51789	0	3	3	0	0	-3.09	5.1938	8.2837	39.1131	355.954	197.534	0.4625	0.9544	-4.4962	4
CR602052	11756312_a_at	5176	SERPINF1	NM_002615	34460931	0.0113	0.1282	-8.51064	0	3	3	0	0	-3.0897	8.3699	11.4596	373.286	2916.35	1644.82	0.7017	0.2119	-5.599	3
BU623972	11732433_s_at	2710	GK	NM_000167	34398796	0.0239	0.176	-8.5034	0	3	3	0	0	-3.088	5.743	8.831	53.6239	512.38	283.002	0.0079	0.7014	-6.3508	2
AK302570	11750592_a_at	128553	TSHZ2	NM_001193421	34455211	0	0.0098	-8.47458	0	3	3	0	0	-3.0831	3.0117	6.0948	8.0973	68.559	38.3281	0.0252	0.0193	-25.3169	4
NM_001128128	11721547_s_at	6935	ZEB1	NM_001128128	34313187	0.0009	0.0475	-8.4674	0	3	3	0	0	-3.0822	3.7123	6.7945	13.1718	113.28	63.2259	0.0304	0.1304	-13.3147	3
BC008180	11719375_x_at	25840	METTL7A	NM_014033	34283278	0.0173	0.1537	-8.44595	0	3	3	0	0	-3.0778	6.235	9.3128	84.753	751.243	417.998	0.6853	1.1657	-3.9183	4
AL050391	11760221_at	837	CASP4	NM_001225	34464840	0.02	0.1634	-8.44595	0	3	3	0	0	-3.0781	5.0649	8.143	34.4353	345.44	189.938	0.1741	1.2066	-4.5372	3
AK289736	11725427_a_at	22885	ABLIM3	NM_014945	34345330	0.0205	0.165	-8.41751	0	3	3	0	0	-3.073	4.755	7.8281	32.353	237.621	134.987	1.1347	0.2671	-4.4956	3
AK296862	11746530_s_at	10166	SLC25A15	NM_014252	34451149	0.0151	0.1453	-8.40336	0	3	3	0	0	-3.0704	6.2627	9.3331	90.1909	725.13	407.661	0.9761	0.7227	-4.0801	4
BM811197	11758730_x_at	1843	DUSP1	NM_004417	34463349	0.0232	0.174	-8.38926	0	3	3	0	0	-3.0686	6.173	9.2416	87.1091	709.601	398.355	1.0892	1.1176	-3.5779	4
BC106872	11735268_s_at	84102	SLC41A2	NM_032148	34414743	0.0115	0.1292	-8.37521	0	3	3	0	0	-3.0661	5.2839	8.3499	44.7837	331.7	188.242	0.8087	0.1034	-5.5605	3
NM_018245	11723929_a_at	55753	OGDHL	NM_001143996	34335832	0.0064	0.1005	-8.34725	0	3	3	0	0	-3.061	7.3053	10.3663	170.426	1336.04	753.232	0.5245	0.0776	-6.833	3
BC143689	11742218_x_at	284111	SLC13A5	NM_001143838	34446837	0.0011	0.0497	-8.33333	0	3	3	0	0	-3.0585	6.0671	9.1256	69.9289	569.453	319.691	0.2702	0.1253	-8.4237	4
AY517500	11759997_a_at	387601	SLC22A25	NM_199352	34464616	0.0411	0.2215	-8.33333	0	3	3	0	0	-3.0584	4.1997	7.2582	18.6309	178.44	98.5353	0.0849	1.1449	-4.7768	2
NM_003641	11715670_a_at	8519	IFITM1	NM_003641	34182188	0.0051	0.0921	-8.31947	0	3	3	0	0	-3.0569	7.7603	10.8172	234.873	1908.34	1071.6	0.5647	0.3405	-5.5651	4
NM_020459	11722146_s_at	400961	PAIP2B	NM_020459	34320472	0.0127	0.1353	-8.31947	0	3	3	0	0	-3.0561	5.9014	8.9574	63.3451	498.783	281.064	0.342	0.0206	-8.7902	2
NM_017933	11721983_a_at	55022	PID1	NM_001100818	34318625	0.0129	0.136	-8.30565	0	3	3	0	0	-3.0542	7.6874	10.7416	235.024	1911.38	1073.2	0.7607	0.7707	-4.2748	4
AK297539	11716049_a_at	10221	TRIB1	NM_025195	34193952	0.0157	0.1481	-8.30565	0	3	3	0	0	-3.0542	4.9733	8.0275	35.5896	307.828	171.709	0.7337	0.9882	-4.0314	4
AK289424	11733963_a_at	57834	CYP4F11	NM_001128932	34408866	0.002	0.0628	-8.23723	0	3	3	0	0	-3.0419	5.6323	8.6742	50.9404	433.713	242.327	0.1704	0.3642	-7.2062	4
AK296442	11747256_a_at	125488	TTC39C	NM_001135993	34451875	0.0094	0.1179	-8.19672	0	3	3	0	0	-3.0351	5.9818	9.0169	72.251	554.87	313.56	0.7792	0.4793	-4.686	4
NM_001113411	11734103_a_at	55277	FGGY	NM_001113411	34409555	0.0124	0.1337	-8.19001	0	3	3	0	0	-3.0336	7.4294	10.4631	172.918	1486.08	829.501	0.0195	0.3293	-8.8968	2
NM_052890	11729690_a_at	114770	PGLYRP2	NM_052890	34382552	0.034	0.2041	-8.19001	0	3	3	0	0	-3.0343	6.001	9.0353	64.3342	600.603	332.468	0.0276	0.9617	-5.2841	2
CB054633	11764029_at	1052	CEBPD	NM_005195	34468648	0.0127	0.1353	-8.18331	0	3	3	0	0	-3.0329	6.9092	9.9421	138.325	1074.66	606.49	0.9037	0.5926	-4.2945	4
BF575514	11743110_at	10135	NAMPT	NM_005746	34447729	0.0026	0.07	-8.17661	0	3	3	0	0	-3.0318	8.4024	11.4342	342.239	2880.7	1611.47	0.069	0.2472	-9.3385	3
NM_004169	11733969_a_at	6470	SHMT1	NM_004169	34408872	0.0102	0.1226	-8.14996	0	3	3	0	0	-3.0272	8.3017	11.3289	317.006	2679.05	1498.03	0.0291	0.2568	-9.8053	2
NM_001127892	11726555_a_at	6299	SALL1	NM_001127892	34355623	0.001	0.0491	-8.11688	0	3	3	0	0	-3.0215	5.179	8.2005	37.4176	302.084	169.751	0.2016	0.1751	-8.5266	4
NM_006798	11737634_a_at	10941	UGT2A1 /// UGT2A2	NM_001105677	34428205	0.0088	0.1145	-8.1103	0	3	3	0	0	-3.0203	3.0322	6.0525	8.3443	73.4671	40.9057	0.1198	0.6107	-6.121	3
AF179212	11729170_x_at	11221	DUSP10	NM_007207	34376532	0.0113	0.1284	-8.1103	0	3	3	0	0	-3.0197	5.4804	8.5001	50.3835	372.044	211.214	0.7072	0.1679	-5.5911	3
DA061965	11763656_s_at	51028	VPS36	NM_016075	34468275	0.005	0.0913	-8.10373	0	3	3	0	0	-3.0182	5.0129	8.0311	32.7148	278.276	155.495	0.084	0.4081	-7.4521	3
NM_201540	11738835_x_at	57447	NDRG2	NM_016250	34434738	0.0234	0.1747	-8.09717	0	3	3	0	0	-3.0175	6.6327	9.6502	100.336	882.691	491.513	0.0717	0.5912	-6.4192	2
AK291940	11725566_at	79694	MANEA	NM_024641	34346930	0.0098	0.1204	-8.07754	0	3	3	0	0	-3.0135	5.7345	8.7479	60.852	466.821	263.836	0.7752	0.4978	-4.6261	4
NM_001133	11730979_at	173	AFM	NM_001133	34389809	0.0414	0.2222	-8.05153	0	3	3	0	0	-3.0092	8.3954	11.4046	452.32	2960.59	1706.46	1.7058	0.5993	-3.433	3
BC028417	11744991_a_at	32	ACACB	NM_001093	34449610	0.0108	0.1256	-8.04505	0	3	3	0	0	-3.0078	5.3308	8.3386	40.2995	337.9	189.1	0.0081	0.2894	-9.5517	2
AK023723	11763594_a_at	9953	HS3ST3B1	NM_006041	34468213	0.0139	0.1403	-8.02568	0	3	3	0	0	-3.0047	5.1201	8.1248	39.9952	312.906	176.451	0.8096	0.7397	-4.1811	4
AK291459	11736485_s_at	153020	RASGEF1B	NM_152545	34421041	0.0059	0.0971	-8.01282	0	3	3	0	0	-3.0017	3.2521	6.2538	9.7651	76.3686	43.0668	0.1559	0.0047	-12.9769	2
NM_001105580	11742289_a_at	200959	GABRR3	NM_001105580	34446908	0.0227	0.1724	-7.98722	0	3	3	0	0	-2.998	4.2519	7.2499	19.082	168.436	93.7589	0.0095	0.6253	-6.5173	2
NM_025132	11720158_a_at	57728	WDR19	NM_025132	34294061	0.0023	0.0668	-7.96178	0	3	3	0	0	-2.9927	5.556	8.5487	47.5706	387.123	217.347	0.0676	0.217	-9.7164	3
BC101550	11734867_a_at	100505861	LOC100505861 /// TPRG1	NM_198485	34412770	0.0316	0.1974	-7.96178	0	3	3	0	0	-2.9929	3.9973	6.9902	16.1653	142.172	79.1688	0.078	0.8125	-5.4936	2
BC004471	11717305_a_at	10974	C10orf116	NM_006829	34240208	0.0051	0.0921	-7.94281	0	3	3	0	0	-2.9902	5.7257	8.7158	55.8888	429.004	242.447	0.3582	0.1312	-7.4032	3
BX640623	11754032_x_at	28396	IGHG1 /// IGHG2 /// IGHG3 /// IGHM /// IGHV4-31	BX640623.1	34458651	0.048	0.2366	-7.93651	0	3	3	0	0	-2.988	7.2633	10.2513	160.69	1624.34	892.517	0.2985	2.2608	-3.2351	3
AK300479	11751015_a_at	100287413	GLYATL1 /// LOC100287413	NM_001220494	34455634	0.007	0.1046	-7.93021	0	3	3	0	0	-2.9876	8.0013	10.9889	264.466	2175.46	1219.96	0.1892	0.422	-6.6194	3
AK299243	11749190_a_at	1047	CLGN	NM_001130675	34453809	0.0349	0.2068	-7.92393	0	3	3	0	0	-2.9863	3.9937	6.98	18.4464	126.922	72.6844	0.95	0.0344	-5.2132	2
NM_001007098	11734259_a_at	6342	SCP2	NM_001007098	34410105	0.0019	0.0625	-7.90514	0	3	3	0	0	-2.9828	4.179	7.1618	18.259	143.226	80.7426	0.0505	0.0015	-22.6582	2
NM_000775	11722614_a_at	1573	CYP2J2	NM_000775	34325017	0.0111	0.1274	-7.90514	0	3	3	0	0	-2.9829	7.6182	10.6011	217.951	1609.43	913.691	0.6228	0.2215	-5.623	3
AK315996	11749267_a_at	6715	SRD5A1	NM_001047	34453886	0.0081	0.1116	-7.89889	0	3	3	0	0	-2.9818	3.7502	6.7321	14.8338	115.765	65.2993	0.5737	0.5451	-4.8828	4
BE395657	11717152_x_at	57136	C20orf3	NM_020531	34234053	0.0183	0.1576	-7.86782	0	3	3	0	0	-2.9757	7.0076	9.9833	151.961	1050.34	601.153	0.9631	0.2449	-4.6894	3
DC426448	11754601_s_at	100130872	LOC100130872 /// SPON2	NM_001128325	34459220	0.0001	0.0157	-7.85546	0	3	3	0	0	-2.9742	7.6042	10.5784	195.895	1539.94	867.918	0.0412	0.044	-17.6527	4
AK297495	11746574_x_at	388	RHOB	NM_004040	34451193	0.0125	0.1343	-7.85546	0	3	3	0	0	-2.9731	6.8291	9.8023	123.224	1025.3	574.26	0.476	0.9502	-4.312	4
NM_001077482	11730597_x_at	9970	NR1I3	NM_001077469	34387660	0.0371	0.2124	-7.85546	0	3	3	0	0	-2.9736	6.628	9.6016	99.1982	893.289	496.244	0.0186	1.0239	-5.0443	2
AK297495	11746573_s_at	388	RHOB	NM_004040	34451192	0.0056	0.0959	-7.83085	0	3	3	0	0	-2.9687	7.5577	10.5263	201.437	1593.65	897.544	0.4002	0.4996	-5.4205	4
AB032179	11729330_a_at	54566	EPB41L4B	NM_018424	34378374	0.0022	0.0653	-7.82473	0	3	3	0	0	-2.9685	5.1334	8.1019	36.2326	290.18	163.206	0.2084	0.33	-7.0072	4
BG925294	11743792_a_at	125488	TTC39C	NM_001135993	34448411	0.0134	0.1383	-7.82473	0	3	3	0	0	-2.9685	6.6467	9.6152	112.319	818.552	465.436	0.6666	0.2901	-5.2567	3
BC132975	11737903_a_at	367	AR	NM_000044	34429806	0.0201	0.1636	-7.79423	0	3	3	0	0	-2.9619	5.0996	8.0615	34.3079	289.414	161.861	0.0039	0.5419	-6.9443	2
BC053564	11717735_at	219654	ZCCHC24	NM_153367	34254638	0.0042	0.0849	-7.75795	0	3	3	0	0	-2.9556	6.1041	9.0597	72.0533	543.232	307.643	0.3007	0.115	-7.9397	3
AF038421	11724132_at	2674	GFRA1	NM_001145453	34337535	0.0005	0.0364	-7.75194	0	3	3	0	0	-2.9543	4.3441	7.2984	20.6058	161.165	90.8852	0.0944	0.1457	-10.4422	4
BC039306	11740799_x_at	114299	PALM2	NM_001037293	34442997	0.0014	0.0552	-7.73994	0	3	3	0	0	-2.9523	3.8487	6.801	14.7123	116.445	65.5787	0.1386	0.2836	-7.8701	4
AK296428	11750653_a_at	89866	SEC16B	NM_033127	34455272	0.0416	0.2225	-7.73994	0	3	3	0	0	-2.9525	5.0823	8.0348	47.8956	300.167	174.031	2.0057	0.98	-2.9596	4
M24895	11744433_x_at	279	ACTG1P4 /// AMY2A /// AMY2B	NM_000699	34449052	0.0015	0.0566	-7.65697	0	3	3	0	0	-2.9362	3.8084	6.7446	14.0627	110.172	62.1175	0.0237	0.1799	-11.2721	3
BQ446538	11759141_at	3092	HIP1	NM_001243198	34463760	0.0009	0.0475	-7.63359	0	3	3	0	0	-2.9327	4.5875	7.5202	24.5397	184.238	104.389	0.1231	0.0231	-13.2867	3
AI675762	11734858_at	56605	ERO1LB	NM_019891	34412761	0.0065	0.1007	-7.60456	0	3	3	0	0	-2.9269	4.4599	7.3869	23.151	186.783	104.967	0.3058	0.6431	-5.2043	4
BC030029	11728829_at	3625	INHBB	NM_002193	34374732	0.0331	0.2014	-7.59878	0	3	3	0	0	-2.9257	5.6205	8.5462	49.6064	420.861	235.234	0.0508	0.8442	-5.3566	2
AJ001417	11736281_a_at	6581	SLC22A3	NM_021977	34420376	0.0022	0.066	-7.58725	0	3	3	0	0	-2.9241	5.2519	8.176	40.287	298.639	169.463	0.3364	0.1926	-6.9633	4
AK299272	11762438_a_at	1356	CP	NM_000096	34467057	0.0121	0.1322	-7.57002	0	3	3	0	0	-2.9198	6.0494	8.9693	73.8483	553.87	313.859	0.6627	0.6832	-4.3592	4
AK303536	11749331_a_at	55163	PNPO	NM_018129	34453950	0.0207	0.1652	-7.57002	0	3	3	0	0	-2.9204	4.2302	7.1506	18.9244	153.258	86.0911	0.0533	0.492	-6.8501	2
AK298415	11751011_x_at	6470	SHMT1	NM_004169	34455630	0.0006	0.0405	-7.55858	0	3	3	0	0	-2.9187	7.7588	10.6775	221.213	1674.62	947.916	0.1329	0.1362	-9.7438	4
NM_001105663	11733535_a_at	283927	NUDT7	NM_001105663	34407400	0.001	0.0489	-7.55858	0	3	3	0	0	-2.9185	5.9918	8.9103	64.9701	497.757	281.363	0.1265	0.2231	-8.5494	4
NM_017577	11720901_a_at	54762	GRAMD1C	NM_001172105	34303304	0.047	0.2348	-7.55287	0	3	3	0	0	-2.917	4.155	7.0719	18.0923	159.56	88.8259	0.0947	1.195	-4.4487	2
NM_014079	11726210_at	28999	KLF15	NM_014079	34353016	0.0037	0.0803	-7.54717	0	3	3	0	0	-2.916	6.8124	9.7284	113.963	849.293	481.628	0.0875	0.0074	-16.393	2
BC022520	11735331_a_at	154661	RUNDC3B	NM_001134405	34415170	0.0146	0.1432	-7.5358	0	3	3	0	0	-2.9139	4.6063	7.5202	24.5001	193.747	109.124	0.036	0.3436	-8.1913	2
NM_002387	11728536_a_at	4163	MCC	NM_001085377	34372939	0.0287	0.1905	-7.5358	0	3	3	0	0	-2.9137	4.6332	7.5469	30.9515	196.738	113.845	1.2888	0.3334	-3.9624	3
NM_005346	11729120_x_at	3303	HSPA1A /// HSPA1B	NM_005345	34376180	0.0083	0.1123	-7.51315	0	3	3	0	0	-2.9099	9.2238	12.1338	599.283	4632.67	2615.97	0.0143	0.1989	-10.9162	2
AK128275	11721384_at	55102	ATG2B	NM_018036	34311441	0.0088	0.1145	-7.47943	0	3	3	0	0	-2.9034	5.2243	8.1278	40.8909	304.07	172.481	0.612	0.4961	-4.7773	4
NM_001503	11736879_at	2822	GPLD1	NM_001503	34422782	0.0466	0.2343	-7.47384	0	3	3	0	0	-2.9021	5.2204	8.1225	37.8711	339.918	188.894	0.102	1.1644	-4.4668	2
AK301959	11750308_s_at	57136	C20orf3	NM_020531	34454927	0.0163	0.1505	-7.45156	0	3	3	0	0	-2.8972	7.6305	10.5277	232.768	1503.71	868.238	0.931	0.1206	-4.8937	3
BQ575899	11726355_at	5167	ENPP1	NM_006208	34353917	0.0178	0.1554	-7.44048	0	3	3	0	0	-2.8952	6.3928	9.2881	90.7151	625.351	358.033	0.4569	0.0019	-7.4035	2
AK126745	11755110_a_at	26018	LRIG1	NM_015541	34459729	0.0001	0.0167	-7.4239	0	3	3	0	0	-2.8917	6.5692	9.4609	95.7653	708.869	402.317	0.0529	0.0371	-16.699	4
CR749807	11756274_a_at	10840	ALDH1L1	NM_001270364	34460893	0.019	0.1596	-7.4239	0	3	3	0	0	-2.8919	7.2861	10.178	182.957	1253.4	718.178	1.1766	0.5536	-3.8081	4
NM_199330	11719600_a_at	9455	HOMER2	NM_004839	34287003	0.0013	0.0531	-7.39645	0	3	3	0	0	-2.8865	4.7064	7.5929	26.654	194.509	110.581	0.1288	0.0477	-11.8993	3
AK297867	11750968_x_at	4782	NFIC	NM_001245002	34455587	0.009	0.1159	-7.39645	0	3	3	0	0	-2.8866	6.4882	9.3748	91.2837	732.737	412.01	0.1035	0.5749	-6.07	3
NM_001085377	11726911_a_at	4163	MCC	NM_001085377	34359433	0.0278	0.1879	-7.39645	0	3	3	0	0	-2.8872	4.5448	7.4319	28.1456	185.333	106.74	1.0821	0.4739	-4.0089	3
NM_032866	11720016_at	84952	CGNL1	NM_001252335	34292554	0.0098	0.1204	-7.36377	0	3	3	0	0	-2.8806	6.1105	8.9911	71.8817	510.002	290.942	0.2346	0.0139	-10.0083	2
NM_153374	11721149_a_at	256586	LYSMD2	NM_001143917	34308500	0.0003	0.0286	-7.35294	0	3	3	0	0	-2.8788	4.8289	7.7077	28.8408	211.837	120.339	0.0924	0.0817	-11.953	4
AK300243	11760146_a_at	137872	ADHFE1	NM_144650	34464765	0.0209	0.166	-7.35294	0	3	3	0	0	-2.8785	3.8192	6.6976	17.425	112.915	65.1697	1.244	0.5758	-3.6958	4
NM_207344	11724215_at	283377	SPRYD4	NM_207344	34337968	0.0002	0.0255	-7.32601	0	3	3	0	0	-2.8732	6.0474	8.9207	66.2753	487.812	277.043	0.013	0.0408	-21.4566	3
NM_002150	11727840_at	3242	HPD	NM_001171993	34369243	0.0006	0.0405	-7.32064	0	3	3	0	0	-2.8723	9.4026	12.2749	696.769	5019.87	2858.32	0.1782	0.0817	-9.759	4
CR625398	11757025_s_at	5176	SERPINF1	NM_002615	34461644	0.0002	0.0244	-7.28863	0	3	3	0	0	-2.8653	9.6522	12.5175	817.447	5909.55	3363.5	0.0952	0.0481	-13.111	4
BI764017	11757278_x_at	445	ASS1	NM_000050	34461897	0.0026	0.0697	-7.25163	0	3	3	0	0	-2.858	9.3294	12.1874	665.877	4713.43	2689.65	0.2103	0.068	-9.3828	3
U02310	11727927_a_at	2308	FOXO1	NM_002015	34369488	0.0111	0.127	-7.24638	0	3	3	0	0	-2.8575	3.1715	6.029	9.2884	71.3945	40.3415	0.2019	0.5693	-5.6361	3
U72245	11753824_x_at	5348	FXYD1	NM_005031	34458443	0.0102	0.1222	-7.23589	0	3	3	0	0	-2.8553	6.0448	8.9002	67.647	526.142	296.894	0.1602	0.5659	-5.8037	3
NM_175617	11716413_x_at	4493	MT1E	NM_175617	34211285	0.0001	0.0182	-7.23066	0	3	3	0	0	-2.8541	7.1102	9.9643	139.383	1005.96	572.672	0.0564	0.0431	-15.6718	4
NM_014945	11725428_a_at	22885	ABLIM3	NM_014945	34345331	0.0005	0.0383	-7.23066	0	3	3	0	0	-2.854	7.8186	10.6726	230.068	1662.7	946.383	0.1238	0.1157	-10.1005	4
NM_024660	11726464_a_at	79713	IGFLR1	NM_024660	34354867	0.0074	0.1069	-7.22543	0	3	3	0	0	-2.8533	7.2214	10.0747	149.604	1107.51	628.557	0.0155	0.1667	-11.5755	2
NM_014096	11716847_a_at	29015	SLC43A3	NM_014096	34226107	0.0086	0.1133	-7.18907	0	3	3	0	0	-2.8453	7.4349	10.2803	188.205	1270.81	729.509	0.501	0.1365	-6.1723	3
NM_001736	11733355_x_at	728	C5AR1	NM_001736	34406258	0.0338	0.2038	-7.1736	0	3	3	0	0	-2.8426	3.2485	6.0911	9.8927	83.0348	46.4638	0.2415	1.5114	-3.7188	3
NM_000699	11715490_s_at	276	ACTG1P4 /// AMY1A /// AMY1B /// AMY1C /// AMY2A /// AMY2B	NM_000699	34174184	0.001	0.0488	-7.1582	0	3	3	0	0	-2.8394	5.6364	8.4758	50.7927	366.74	208.767	0.1303	0.1965	-8.6029	4
NM_015506	11725013_at	25974	MMACHC	NM_015506	34342507	0.001	0.0481	-7.15308	0	3	3	0	0	-2.8388	5.6353	8.4741	51.1855	363.403	207.294	0.1889	0.1302	-8.7036	4
AK297825	11749437_x_at	4782	NFIC	NM_001245002	34454056	0.0087	0.1144	-7.15308	0	3	3	0	0	-2.8383	6.4133	9.2516	87.1543	663.563	375.359	0.1353	0.5083	-6.1279	3
AA129660	11759071_at	5629	PROX1	NM_002763	34463690	0.0483	0.237	-7.15308	0	3	3	0	0	-2.8389	8.2632	11.1021	381.387	2201.14	1291.26	1.2486	0.0087	-4.3853	2
BC065771	11753047_a_at	441024	MTHFD2L	NM_001004346	34457666	0.0017	0.0594	-7.14796	0	3	3	0	0	-2.8378	3.3027	6.1405	9.9411	72.5095	41.2253	0.0476	0.1637	-10.6909	3
NM_018009	11721460_s_at	55080	TAPBPL	NM_018009	34312363	0.0103	0.123	-7.13776	0	3	3	0	0	-2.8357	4.2968	7.1324	20.3836	140.673	80.5282	0.2368	0.0162	-9.7636	2
NM_017947	11727675_at	55034	MOCOS	NM_017947	34368041	0.0446	0.2294	-7.12758	0	3	3	0	0	-2.8333	6.3899	9.2232	84.0592	701.106	392.582	0.0149	1.1356	-4.5753	2
NM_078625	11732926_a_at	55350	VNN3	NM_018399	34402829	0.0244	0.1775	-7.12251	0	3	3	0	0	-2.8322	3.862	6.6942	16.3031	122.742	69.5223	0.6653	1.2732	-3.5233	4
NM_001145	11721569_a_at	283	ANG	NM_001097577	34313431	0.0056	0.0959	-7.07714	0	3	3	0	0	-2.8232	9.0941	11.9173	557.604	4091.22	2324.41	0.1324	0.3355	-7.1481	3
NM_144492	11735525_a_at	23562	CLDN14	NM_001146077	34415890	0.0364	0.2108	-7.04722	0	3	3	0	0	-2.8175	4.9801	7.7976	36.665	224.309	130.487	0.8676	0.0498	-5.0951	2
CD364541	11719554_at	1520	CTSS	NM_001199739	34286222	0.0424	0.2245	-7.0028	0	3	3	0	0	-2.8081	5.0642	7.8723	33.5853	279.099	156.342	0.0246	1.0465	-4.6997	2
BC096266	11729842_at	8876	VNN1	NM_004666	34383355	0.0159	0.1491	-6.98812	0	3	3	0	0	-2.8047	4.3019	7.1066	19.827	145.107	82.4671	0.0322	0.3532	-7.8248	2
AK091935	11754377_a_at	79754	ASB13	NM_024701	34458996	0.0031	0.075	-6.97837	0	3	3	0	0	-2.8032	6.0838	8.887	68.4278	491.006	279.717	0.0565	0.2457	-8.8318	3
AK304766	11748910_a_at	100129518	LOC100129518 /// SOD2	NM_000636	34453529	0.025	0.1794	-6.9735	0	3	3	0	0	-2.8016	7.292	10.0936	165.369	1278.71	722.037	0.352	0.9972	-4.1777	3
NM_001128590	11729997_a_at	1589	CYP21A2	NM_000500	34384400	0.0368	0.2115	-6.9735	0	3	3	0	0	-2.8015	5.3443	8.1458	40.8076	320.598	180.703	0.0285	0.8888	-5.0664	2
AK294775	11749644_s_at	6935	ZEB1	NM_001128128	34454263	0.0012	0.0514	-6.93963	0	3	3	0	0	-2.7949	3.8733	6.6683	15.0969	104.323	59.71	0.178	0.1672	-8.2386	4
BQ774211	11739600_s_at	10157	AASS	NM_005763	34437993	0.0032	0.0759	-6.93963	0	3	3	0	0	-2.7949	7.9143	10.7091	254.208	1731.22	992.714	0.3591	0.2246	-6.3361	4
AK290991	11731740_a_at	114789	SLC25A25	NM_001006641	34395143	0.0103	0.1227	-6.93001	0	3	3	0	0	-2.7929	5.5086	8.3015	49.9018	324.055	186.978	0.5354	0.163	-5.7886	3
AK297208	11749518_a_at	6715	SRD5A1	NM_001047	34454137	0.0093	0.1175	-6.92521	0	3	3	0	0	-2.7916	5.2903	8.0819	42.0468	298.583	170.315	0.4267	0.6291	-4.7058	4
M36693	11725024_a_at	100129518	LOC100129518 /// SOD2	NM_000636	34342795	0.0176	0.1547	-6.90608	0	3	3	0	0	-2.7881	7.7321	10.5202	223.675	1646.08	934.876	0.2994	0.7287	-4.7626	3
AK300961	11753371_a_at	4051	CYP4F2 /// CYP4F3	NM_000896	34457990	0.0209	0.1662	-6.89655	0	3	3	0	0	-2.7861	5.9814	8.7675	63.2932	472.538	267.916	0.0113	0.4921	-6.8017	2
AK300352	11731146_s_at	400966	RGPD1 /// RGPD2 /// RGPD3	NM_001024457	34391049	0.0121	0.1322	-6.85871	0	3	3	0	0	-2.778	6.9492	9.7272	125.587	931.118	528.352	0.1053	0.6707	-5.4622	3
BU520808	11757538_a_at	2805	GOT1	NM_002079	34462157	0.0184	0.1578	-6.84463	0	3	3	0	0	-2.7752	8.3124	11.0876	328.181	2522.56	1425.37	0.1987	0.8564	-4.6797	3
AK293379	11762264_at	725	C4BPB	NM_000716	34466883	0.0034	0.0775	-6.81199	0	3	3	0	0	-2.7677	7.2047	9.9724	153.275	1060.96	607.117	0.2349	0.356	-6.2366	4
NM_000110	11725790_at	1806	DPYD	NM_000110	34349102	0.0243	0.1772	-6.80735	0	3	3	0	0	-2.7673	5.4668	8.2341	51.7597	320.414	186.087	0.9229	0.3654	-4.2229	3
NM_202000	11730154_a_at	6296	ACSM3	NM_005622	34386019	0.0111	0.1271	-6.77507	0	3	3	0	0	-2.7604	5.3044	8.0648	41.9564	303.841	172.899	0.407	0.7368	-4.4704	4
NM_144676	11733542_a_at	146456	TMED6	NM_144676	34407445	0.0074	0.1073	-6.75219	0	3	3	0	0	-2.7554	4.8869	7.6423	29.9584	214.863	122.411	0.0772	0.4642	-6.4864	3
BC031101	11732219_a_at	51175	TUBE1	NM_016262	34397849	0.0009	0.0472	-6.74309	0	3	3	0	0	-2.7538	6.6211	9.3748	101.176	677.444	389.31	0.1644	0.1259	-8.8521	4
AK293379	11762265_x_at	725	C4BPB	NM_000716	34466884	0.0033	0.0767	-6.74309	0	3	3	0	0	-2.753	7.6912	10.4442	214.931	1467.12	841.026	0.2386	0.3357	-6.2923	4
U06117	11733465_at	7498	XDH	NM_000379	34406887	0.0009	0.0464	-6.72495	0	3	3	0	0	-2.7494	6.1112	8.8606	70.617	475.514	273.066	0.1399	0.144	-8.9372	4
BC127186	11745189_a_at	8542	APOL1	NM_001136540	34449808	0.0135	0.1384	-6.72495	0	3	3	0	0	-2.7495	5.0225	7.772	32.6414	229.283	130.962	0.027	0.2856	-8.5174	2
BC113738	11737948_a_at	727	C5	NM_001735	34430040	0.0172	0.1535	-6.71592	0	3	3	0	0	-2.7472	9.4099	12.1571	784.356	4675.33	2729.85	0.8283	0.1549	-4.7987	3
NM_201252	11735600_x_at	246181	AKR7L	NM_001145289	34416503	0.0062	0.0994	-6.71141	0	3	3	0	0	-2.7464	4.2653	7.0117	20.5468	135.969	78.2581	0.4611	0.3561	-5.2621	4
AB073385	11755597_x_at	283600	SLC25A47	NM_207117	34460216	0.0013	0.0541	-6.70691	0	3	3	0	0	-2.7457	6.7209	9.4666	108.67	727.102	417.886	0.1783	0.1775	-7.9726	4
g148612841	11715239_x_at	10410	IFITM3	NM_021034	34157642	0.0027	0.0713	-6.68449	0	3	3	0	0	-2.741	9.888	12.629	980.67	6398.93	3689.8	0.2045	0.0619	-9.1993	3
AI568930	11758627_s_at	445	ASS1	NM_000050	34463246	0.0004	0.0316	-6.68003	0	3	3	0	0	-2.7402	9.8093	12.5495	905.911	6107.64	3506.77	0.0592	0.1174	-11.2934	4
BX648873	11755098_a_at	3795	KHK	NM_000221	34459717	0.001	0.0489	-6.65779	0	3	3	0	0	-2.7347	5.0807	7.8154	34.467	226.21	130.338	0.1112	0.026	-12.7876	3
BC039871	11723008_s_at	9236	CCPG1	NM_001204450	34328411	0.0012	0.0516	-6.64011	0	3	3	0	0	-2.7316	6.4256	9.1572	88.3491	584.754	336.551	0.181	0.1512	-8.2087	4
CR625398	11757026_x_at	5176	SERPINF1	NM_002615	34461645	0.0009	0.0469	-6.6357	0	3	3	0	0	-2.7298	9.9275	12.6573	989.08	6491.02	3740.05	0.0936	0.0292	-13.4886	3
AL136931	11756992_a_at	54996	2020-03-02	NM_017898	34461611	0.0006	0.0385	-6.62691	0	3	3	0	0	-2.7286	8.4345	11.1631	353.625	2324.36	1338.99	0.1332	0.0879	-10.0511	4
NM_000035	11739163_a_at	229	ALDOB	NM_000035	34436566	0.0092	0.1173	-6.62691	0	3	3	0	0	-2.7281	6.9935	9.7216	136.302	867.792	502.047	0.4519	0.1639	-6.0213	3
NM_025202	11717516_s_at	80303	EFHD1	NM_001243252	34247919	0.0373	0.2127	-6.62691	0	3	3	0	0	-2.7287	7.1662	9.895	143.841	1106.89	625.366	0.0089	0.8725	-5.034	2
NM_000064	11715393_a_at	718	C3	NM_000064	34169757	0.0213	0.1671	-6.61376	0	3	3	0	0	-2.7254	11.2734	13.9989	2685.58	16392.1	9538.85	0.4821	0.008	-6.7435	2
AK225871	11755276_a_at	2877	GPX2	NM_002083	34459895	0.0131	0.1369	-6.60502	0	3	3	0	0	-2.724	8.6573	11.3813	416.65	2912.02	1664.34	0.2106	0.5799	-5.3066	3
AF248053	11744517_a_at	81031	SLC2A10	NM_030777	34449136	0.0004	0.0326	-6.56168	0	3	3	0	0	-2.7137	7.2702	9.9839	156.906	1024.56	590.732	0.1057	0.0743	-11.0808	4
NM_021232	11727763_a_at	58510	PRODH2	NM_021232	34368666	0.0065	0.1007	-6.56168	0	3	3	0	0	-2.7142	7.2116	9.9258	153.975	1056.46	605.215	0.257	0.5568	-5.2114	4
AK296591	11750243_a_at	10891	PPARGC1A	NM_013261	34454862	0.0421	0.2238	-6.54022	0	3	3	0	0	-2.7094	3.5426	6.252	11.6641	90.09	50.877	0.0062	0.9837	-4.7167	2
CA427153	11758374_s_at	5346	PLIN1	NM_001145311	34462993	0.0052	0.0926	-6.53168	0	3	3	0	0	-2.7078	4.4694	7.1771	23.0584	154.426	88.7421	0.2715	0.4468	-5.534	4
g78711800	11715308_s_at	51085	MLXIPL	NM_032951	34164211	0.0012	0.0513	-6.51042	0	3	3	0	0	-2.7031	8.3079	11.011	324.331	2123.1	1223.72	0.1519	0.17	-8.2524	4
BC002702	11739956_s_at	10166	SLC25A15	NM_014252	34438859	0.0047	0.0889	-6.51042	0	3	3	0	0	-2.7029	6.6025	9.3054	101.382	676.186	388.784	0.2655	0.4077	-5.7063	4
NM_004159	11715665_a_at	5696	PSMB8	NM_004159	34182068	0.0021	0.065	-6.50195	0	3	3	0	0	-2.7011	6.6796	9.3807	102.967	686.144	394.556	0.0284	0.1916	-9.9746	3
CR536507	11752847_a_at	4782	NFIC	NM_001245002	34457466	0.0114	0.1287	-6.50195	0	3	3	0	0	-2.701	6.082	8.783	68.837	488.229	278.533	0.1025	0.6003	-5.5804	3
AB435061	11746681_a_at	55350	VNN3	NM_018399	34451300	0.0143	0.1419	-6.48929	0	3	3	0	0	-2.6983	4.5712	7.2695	27.222	165.975	96.5982	0.8022	0.4669	-4.1486	4
CA449902	11760120_s_at	100507577	LOC100507577 /// LONP2	NM_031490	34464739	0.0001	0.0152	-6.45578	0	3	3	0	0	-2.6907	7.2009	9.8916	147.419	950.728	549.074	0.0126	0.0056	-34.5103	3
NM_001075	11736455_a_at	7365	UGT2B10	NM_001075	34420902	0.0414	0.2221	-6.45578	0	3	3	0	0	-2.6904	5.5067	8.197	59.9193	304.245	182.082	1.6199	0.2211	-3.4343	3
AK299605	11749498_a_at	4781	NFIB	NM_001190737	34454117	0.0002	0.0221	-6.45161	0	3	3	0	0	-2.69	5.5621	8.2522	47.7945	306.824	177.309	0.0729	0.0385	-13.9596	4
NM_152545	11736487_at	153020	RASGEF1B	NM_152545	34421099	0.0033	0.0767	-6.44745	0	3	3	0	0	-2.6884	5.2975	7.9859	39.7529	253.665	146.709	0.067	0.004	-17.4818	2
AW204203	11758444_s_at	55526	DHTKD1	NM_018706	34463063	0.0058	0.0968	-6.43501	0	3	3	0	0	-2.6862	8.0833	10.7695	271.311	1780.38	1025.85	0.0021	0.1249	-13.0534	2
AI221741	11757953_x_at	125488	TTC39C	NM_001135993	34462572	0.0184	0.1578	-6.43087	0	3	3	0	0	-2.6854	7.9024	10.5878	269.887	1605.99	937.938	0.7004	0.2872	-4.6804	3
BC017963	11747887_a_at	10864	SLC22A7	NM_006672	34452506	0.0067	0.1019	-6.42261	0	3	3	0	0	-2.683	6.4072	9.0902	90.075	584.428	337.252	0.3509	0.4572	-5.1697	4
NM_002501	11727162_x_at	4784	NFIX	NM_002501	34363218	0.0391	0.2172	-6.41849	0	3	3	0	0	-2.6825	4.1197	6.8023	17.5684	127.411	72.4897	0.0663	0.8291	-4.9103	2
NM_000024	11728728_s_at	154	ADRB2	NM_000024	34374286	0.0059	0.097	-6.41437	0	3	3	0	0	-2.6816	5.4426	8.1242	43.5744	284.032	163.803	0.012	0.1157	-12.9935	2
NM_001122741	11721785_a_at	2099	ESR1	NM_000125	34316188	0.0141	0.1412	-6.41437	0	3	3	0	0	-2.6817	3.7936	6.4754	14.264	98.7993	56.5317	0.1773	0.6335	-5.1586	3
g78711808	11715310_s_at	51085	MLXIPL	NM_032951	34164213	0.0058	0.0966	-6.40205	0	3	3	0	0	-2.6786	8.2384	10.917	307.193	2040.17	1173.68	0.1117	0.3164	-7.0905	3
NM_001039395	11731295_at	55064	SPATA6L	NM_001039395	34391698	0.0102	0.1222	-6.37755	0	3	3	0	0	-2.6731	3.1839	5.857	9.4227	57.9973	33.71	0.2176	0.0041	-9.8345	2
AL359213	11755602_x_at	2027	ENO3	NM_001193503	34460221	0.0203	0.164	-6.37349	0	3	3	0	0	-2.6725	6.2586	8.9311	79.7511	555.747	317.749	0.2761	0.7729	-4.5195	3
AK301641	11760705_a_at	4720	NDUFS2	NM_001166159	34465324	0.0002	0.0228	-6.35728	0	3	3	0	0	-2.6687	4.4571	7.1258	22.2372	140.593	81.4152	0.0751	0.0428	-13.4647	4
BC110398	11732148_at	847	CAT	NM_001752	34397513	0.0278	0.1878	-6.33714	0	3	3	0	0	-2.6642	8.2769	10.9411	310.392	2180.23	1245.31	0.0047	0.6137	-5.868	2
BC001639	11744921_a_at	8501	SLC43A1	NM_001198810	34449540	0.017	0.1526	-6.33312	0	3	3	0	0	-2.6634	7.1937	9.8571	163.265	966.608	564.936	0.6351	0.2808	-4.8202	3
NM_001127460	11718786_a_at	9924	PAN2	NM_001127460	34275189	0.0001	0.0202	-6.32911	0	3	3	0	0	-2.6616	6.9597	9.6213	124.665	790.378	457.522	0.0097	0.022	-25.8866	3
AK290810	11715463_s_at	3487	IGFBP4	NM_001552	34173366	0.004	0.0839	-6.32911	0	3	3	0	0	-2.6621	4.699	7.3611	27.5412	171.072	99.3066	0.3671	0.2359	-5.9381	4
NM_052901	11717375_a_at	114789	SLC25A25	NM_001006641	34242778	0.0094	0.1177	-6.32911	0	3	3	0	0	-2.6616	7.9621	10.6238	249.43	1631.79	940.611	0.0016	0.2002	-10.2631	2
AW242046	11758637_x_at	276	AMY1A /// AMY1B /// AMY1C	NM_001008218	34463256	0.0007	0.0423	-6.31313	0	3	3	0	0	-2.6584	5.0787	7.7371	33.8606	216.231	125.046	0.0123	0.0872	-14.5988	3
BU607676	11743844_a_at	5624	PROC	NM_000312	34448463	0.0014	0.0555	-6.31313	0	3	3	0	0	-2.6587	8.8596	11.5182	475.777	2941.69	1708.74	0.1434	0.0182	-11.4536	3
AK293364	11749926_a_at	721	C4A /// C4B /// LOC100293534	NM_001002029	34454545	0.0213	0.1671	-6.31313	0	3	3	0	0	-2.6588	3.6044	6.2631	13.1031	77.1161	45.1096	0.4406	0.0258	-6.7436	2
BC110398	11732147_a_at	847	CAT	NM_001752	34397512	0.012	0.1318	-6.28141	0	3	3	0	0	-2.6511	6.9239	9.575	123.534	843.446	483.49	0.1061	0.596	-5.48	3
BC060773	11752146_a_at	6660	SOX5	NM_001261414	34456765	0.0173	0.1538	-6.2461	0	3	3	0	0	-2.6432	3.37	6.0132	10.3473	68.3086	39.3279	0.0052	0.3668	-7.5062	2
DA830350	11733042_at	6542	SLC7A2	NM_001008539	34403913	0.0056	0.0959	-6.2383	0	3	3	0	0	-2.6408	8.9563	11.5971	537.541	3216.48	1877.01	0.4847	0.227	-5.4219	4
BC034914	11747376_s_at	9236	CCPG1	NM_001204450	34451995	0.0022	0.0654	-6.23053	0	3	3	0	0	-2.6392	6.2433	8.8825	77.8597	490.337	284.099	0.181	0.2451	-7.003	4
g78711807	11715309_s_at	51085	MLXIPL	NM_032951	34164212	0.0032	0.076	-6.23053	0	3	3	0	0	-2.6395	8.1356	10.7751	288.301	1861.72	1075.01	0.1649	0.3567	-6.3301	4
BC020844	11724214_a_at	283377	SPRYD4	NM_207344	34337967	0.0007	0.0421	-6.22665	0	3	3	0	0	-2.6386	6.6747	9.3133	103.448	638.463	370.955	0.0756	0.0218	-14.6415	3
AK289365	11744828_a_at	1195	CLK1	NM_001024646	34449447	0.0098	0.1201	-6.22665	0	3	3	0	0	-2.6382	6.2092	8.8474	81.0927	492.549	286.821	0.5431	0.4296	-4.6332	4
AK290806	11761463_x_at	10864	SLC22A7	NM_006672	34466082	0.0313	0.1968	-6.21118	0	3	3	0	0	-2.635	6.4431	9.0781	87.5829	591.54	339.562	0.0407	0.6434	-5.5181	2
NM_005264	11724131_at	2674	GFRA1	NM_001145453	34337534	0.0341	0.2043	-6.16523	0	3	3	0	0	-2.6239	4.1184	6.7423	17.4536	120.963	69.2082	0.0308	0.7108	-5.2773	2
NM_003641	11715671_x_at	8519	IFITM1	NM_003641	34182229	0.004	0.0839	-6.15764	0	3	3	0	0	-2.6226	8.3507	10.9733	341.859	2103.7	1222.78	0.3119	0.274	-5.9345	4
EU732766	11751748_a_at	1124	CHN2	NM_001039936	34456367	0.0022	0.066	-6.15385	0	3	3	0	0	-2.6218	5.6676	8.2894	52.1199	327.457	189.788	0.1506	0.2743	-6.9671	4
AY926481	11744833_at	128553	TSHZ2	NM_001193421	34449452	0.0015	0.0563	-6.13874	0	3	3	0	0	-2.6177	4.0255	6.6432	16.7094	102.967	59.8381	0.1536	0.186	-7.7798	4
AK289935	11731356_a_at	117283	IP6K3	NM_001142883	34392246	0.0031	0.075	-6.13874	0	3	3	0	0	-2.6183	4.5222	7.1405	23.696	142.517	83.1065	0.2005	0.0647	-8.8071	3
NM_080661	11742115_a_at	100287413	GLYATL1 /// LOC100287413	NM_001220494	34446734	0.0186	0.1586	-6.13874	0	3	3	0	0	-2.618	6.6538	9.2717	103.826	696.207	400.016	0.194	0.7529	-4.6599	3
NM_023037	11726384_at	10129	FRY	NM_023037	34353998	0.0027	0.0705	-6.13497	0	3	3	0	0	-2.6167	4.419	7.0358	22.1191	136.686	79.4025	0.2223	0.2421	-6.6511	4
AK298280	11745349_a_at	5624	PROC	NM_000312	34449968	0.0059	0.0971	-6.11247	0	3	3	0	0	-2.6121	8.8472	11.4593	469.714	2816.9	1643.31	0.1195	0.0024	-12.9598	2
NM_001127501	11729336_a_at	249	ALPL	NM_000478	34378406	0.0398	0.2185	-6.10874	0	3	3	0	0	-2.6104	5.4209	8.0314	43.3916	295.483	169.437	0.0825	0.7817	-4.8637	2
AK297182	11747372_a_at	55638	SYBU	NM_001099743	34451991	0.0059	0.0971	-6.09756	0	3	3	0	0	-2.6083	6.1622	8.7705	73.1183	457.907	265.513	0.1261	0.2871	-7.0279	3
BC014260	11744608_a_at	10039	PARP3	NM_001003931	34449227	0.0005	0.0365	-6.07533	0	3	3	0	0	-2.6028	6.3738	8.9766	84.277	510.501	297.389	0.1057	0.0821	-10.4047	4
BC113657	11737339_at	64241	ABCG8	NM_022437	34425563	0.0237	0.1755	-6.06428	0	3	3	0	0	-2.6002	5.8838	8.484	59.4284	383.549	221.489	0.0398	0.4585	-6.3795	2
NM_001077473	11735976_a_at	9970	NR1I3	NM_001077469	34418661	0.0392	0.2174	-6.06428	0	3	3	0	0	-2.6	6.5479	9.1479	97.1708	710.459	403.815	0.2337	1.4137	-3.5087	3
AK300961	11753372_x_at	4051	CYP4F2 /// CYP4F3	NM_000896	34457991	0.0264	0.1832	-6.06061	0	3	3	0	0	-2.5993	4.1252	6.7245	17.5147	115.79	66.6524	0.0231	0.5331	-6.0367	2
AB016901	11760048_at	26238	C6orf123	NM_014356	34464667	0.0094	0.1181	-6.05327	0	3	3	0	0	-2.5975	4.2172	6.8147	19.1559	119.837	69.4966	0.176	0.3938	-5.9601	3
AK304699	11751817_x_at	10150	MBNL2	NM_144778	34456436	0.0209	0.1658	-6.04961	0	3	3	0	0	-2.5965	4.5842	7.1807	27.3502	149.944	88.6468	0.815	0.197	-4.4704	3
BC022874	11740366_a_at	6470	SHMT1	NM_004169	34441269	0.0016	0.0572	-6.0423	0	3	3	0	0	-2.5948	8.2875	10.8823	318.808	1960.01	1139.41	0.1209	0.2236	-7.657	4
AK304009	11746794_a_at	133686	NADKD1	NM_001085411	34451413	0.0053	0.0928	-6.03136	0	3	3	0	0	-2.5921	5.2446	7.8367	39.6967	232.592	136.144	0.2718	0.105	-7.3138	3
BC053576	11747457_x_at	54575	UGT1A1 /// UGT1A10 /// UGT1A4 /// UGT1A6	NM_000463	34452076	0.0305	0.195	-6.02047	0	3	3	0	0	-2.5896	8.2777	10.8674	323.769	2204.44	1264.1	0.277	1.0657	-3.8708	3
BC066971	11748073_a_at	753	C18orf1	NM_001003674	34452692	0.0256	0.1813	-6.01685	0	3	3	0	0	-2.5886	3.4066	5.9952	10.6722	69.0557	39.864	0.0391	0.4965	-6.1263	2
AK294113	11762875_a_at	6124	RPL4	NM_000968	34467494	0.0157	0.1483	-6.00601	0	3	3	0	0	-2.5867	3.7821	6.3689	15.387	84.9588	50.1729	0.6512	0.165	-4.9592	3
BC143549	11753519_a_at	54103	PION	NM_017439	34458138	0.0132	0.1377	-6.0024	0	3	3	0	0	-2.5859	5.1495	7.7354	39.5588	227.694	133.627	0.7022	0.4116	-4.244	4
BC101614	11730631_a_at	256764	WDR72	NM_182758	34388034	0.0073	0.1063	-5.9952	0	3	3	0	0	-2.5834	3.5825	6.1659	12.1616	75.844	44.0028	0.0919	0.3771	-6.5335	3
NM_001977	11721127_at	2028	ENPEP	NM_001977	34308030	0.0367	0.2113	-5.9952	0	3	3	0	0	-2.5841	2.8677	5.4518	7.3952	49.2966	28.3459	0.0842	0.6943	-5.0726	2
AW118587	11758473_s_at	6935	ZEB1	NM_001128128	34463092	0.0038	0.0818	-5.96303	0	3	3	0	0	-2.5759	4.4728	7.0487	22.9651	133.967	78.4661	0.2251	0.0722	-8.1837	3
AK302259	11751197_a_at	5858	PZP	NM_002864	34455816	0.0022	0.066	-5.95948	0	3	3	0	0	-2.5749	3.3197	5.8946	10.3998	60.8809	35.6404	0.2586	0.1528	-6.9536	4
BE789464	11754383_s_at	81577	GFOD2	NM_001243650	34459002	0.0084	0.1128	-5.94884	0	3	3	0	0	-2.5726	5.3639	7.9365	41.6156	264.37	152.993	0.0634	0.4504	-6.2164	3
NM_018004	11728022_a_at	55076	TMEM45A	NM_018004	34369925	0.0035	0.0784	-5.9312	0	3	3	0	0	-2.5683	8.1852	10.7535	292.8	1795.79	1044.3	0.0371	0.239	-8.4665	3
NM_004726	11722348_a_at	9185	REPS2	NM_001080975	34322389	0.0275	0.1869	-5.9312	0	3	3	0	0	-2.5684	5.001	7.5693	32.3033	207.408	119.856	0.0541	0.5137	-5.9035	2
NM_020806	11720066_a_at	10243	GPHN	NM_001024218	34292969	0.0162	0.1502	-5.92417	0	3	3	0	0	-2.5669	7.0588	9.6256	133.982	827.006	480.494	0.0305	0.2985	-7.7511	2
NM_003884	11720669_at	8850	KAT2B	NM_003884	34299038	0.0031	0.0752	-5.91716	0	3	3	0	0	-2.5649	6.6242	9.1892	99.6854	602.902	351.294	0.0637	0.1921	-8.7837	3
BC115406	11736441_a_at	131669	UROC1	NM_001165974	34420844	0.0396	0.2179	-5.91017	0	3	3	0	0	-2.5632	5.9693	8.5325	62.8642	424.469	243.667	0.0209	0.808	-4.8762	2
NM_000429	11724628_a_at	4143	MAT1A	NM_000429	34340031	0.0008	0.0442	-5.88928	0	3	3	0	0	-2.5583	9.2748	11.8331	628.462	3655.19	2141.82	0.0877	0.0113	-14.0869	3
NM_134446	11740986_a_at	83692	CD99L2	NM_001184808	34443389	0.0001	0.0218	-5.88235	0	3	3	0	0	-2.556	7.8171	10.3731	226.766	1339.99	783.379	0.0349	0.064	-14.0757	4
AK130018	11755953_a_at	63951	DMRTA1	NM_022160	34460572	0.0108	0.1255	-5.88235	0	3	3	0	0	-2.5563	4.9749	7.5313	32.2502	199.726	115.988	0.1543	0.4515	-5.6885	3
AK298085	11748031_a_at	249	ALPL	NM_000478	34452650	0.0399	0.2188	-5.83771	0	3	3	0	0	-2.5458	5.5171	8.0629	45.9586	304.061	175.01	0.0221	0.803	-4.8542	2
AK290705	11717376_a_at	114789	SLC25A25	NM_001006641	34242779	0.0101	0.1218	-5.83431	0	3	3	0	0	-2.5449	4.8792	7.4241	31.7111	185.41	108.56	0.4396	0.4838	-4.587	4
NM_002114	11722548_at	3096	HIVEP1	NM_002114	34324451	0.0027	0.0714	-5.8072	0	3	3	0	0	-2.5381	5.6731	8.2112	53.1562	305.839	179.498	0.2427	0.2006	-6.6027	4
BC131778	11725789_at	1806	DPYD	NM_000110	34349101	0.0331	0.2014	-5.79374	0	3	3	0	0	-2.5344	4.809	7.3434	33.7579	183.543	108.65	1.1281	0.7623	-3.1927	4
AY101770	11753046_x_at	10150	MBNL2	NM_144778	34457665	0.0084	0.113	-5.77701	0	3	3	0	0	-2.5301	4.7893	7.3194	29.9907	168.09	99.0403	0.5147	0.3076	-4.8326	4
AK092001	11763541_x_at	283600	SLC25A47	NM_207117	34468160	0.0164	0.1507	-5.77367	0	3	3	0	0	-2.5293	6.4294	8.9586	87.6996	550.449	319.075	0.1068	0.6961	-4.8891	3
NM_001127501	11729337_x_at	249	ALPL	NM_000478	34378408	0.0117	0.1302	-5.76369	0	3	3	0	0	-2.5269	6.4861	9.013	90.8963	562.231	326.563	0.0838	0.5429	-5.5284	3
BC012622	11751517_a_at	5562	PRKAA1	NM_006251	34456136	0.0149	0.1444	-5.76369	0	3	3	0	0	-2.5274	3.2843	5.8116	10.8657	57.2313	34.0485	0.6361	0.1129	-5.058	3
NM_004416	11724930_a_at	1840	DTX1	NM_004416	34341833	0.0245	0.1777	-5.76369	0	3	3	0	0	-2.5272	5.1852	7.7124	37.2284	237.975	137.601	0.1521	0.9287	-4.2106	3
NM_001085	11716491_s_at	12	SERPINA3	NM_001085	34213394	0.0134	0.1383	-5.75374	0	3	3	0	0	-2.5247	11.8357	14.3604	3811.38	21040.6	12426	0.2596	0.0022	-8.5473	2
AK304009	11746795_s_at	133686	NADKD1	NM_001085411	34451414	0.0055	0.0944	-5.74713	0	3	3	0	0	-2.523	6.7956	9.3186	113.027	638.559	375.793	0.1049	0.0005	-13.4635	2
AK303779	11748915_a_at	2875	GPT	NM_005309	34453534	0.0459	0.2323	-5.74713	0	3	3	0	0	-2.5228	5.0846	7.6073	33.938	222.496	128.217	0.0012	0.9403	-4.5032	2
NM_139314	11716630_a_at	51129	ANGPTL4	NM_001039667	34217533	0.0346	0.206	-5.74383	0	3	3	0	0	-2.5221	7.4625	9.9846	177.545	1132.39	654.965	0.0406	0.6551	-5.2371	2
NM_021215	11718279_at	58490	RPRD1B	NM_021215	34266344	0.0206	0.1652	-5.74053	0	3	3	0	0	-2.5208	7.6354	10.1562	215.31	1314.19	764.751	0.469	0.9157	-3.7105	4
BC011444	11737095_a_at	1073	CFL2	NM_001243645	34423768	0.0397	0.2183	-5.74053	0	3	3	0	0	-2.5213	5.9339	8.4552	75.7115	362.295	219.003	1.3513	0.2125	-3.4921	3
BM720038	11744516_a_at	81031	SLC2A10	NM_030777	34449135	0.0313	0.1968	-5.73723	0	3	3	0	0	-2.5203	6.1411	8.6614	76.6521	408.222	242.437	0.5725	0.0525	-5.5219	2
AK292795	11748068_x_at	100533483	CCPG1 /// DYX1C1-CCPG1	NM_001204450	34452687	0.0358	0.2092	-5.73394	0	3	3	0	0	-2.5194	5.5768	8.0962	57.0457	289.357	173.201	1.0567	0.3811	-3.6393	3
NM_032239	11723907_a_at	55132	LARP1B	NM_018078	34335810	0.0088	0.1145	-5.72082	0	3	3	0	0	-2.5162	6.8805	9.3967	117.828	692.299	405.064	0.0003	0.1689	-10.596	2
BC036784	11762408_a_at	153020	RASGEF1B	NM_152545	34467027	0.0119	0.1313	-5.72082	0	3	3	0	0	-2.516	3.9063	6.4222	15.0472	88.6961	51.8716	0.0228	0.2068	-9.0946	2
NM_001008566	11721498_a_at	8459	TPST2	NM_001008566	34312498	0.0017	0.0586	-5.71755	0	3	3	0	0	-2.5158	7.1446	9.6603	142.191	809.332	475.762	0.031	0.0012	-24.2566	2
BQ447533	11754487_x_at	133686	NADKD1	NM_001085411	34459106	0.0073	0.1066	-5.71102	0	3	3	0	0	-2.5141	7.4643	9.9784	187.893	1021.68	604.785	0.3666	0.0796	-6.519	3
BC037309	11752034_a_at	10351	ABCA8	NM_007168	34456653	0.0036	0.08	-5.69801	0	3	3	0	0	-2.5107	2.8054	5.3161	7.0775	41.1782	24.1278	0.0748	0.1981	-8.3253	3
BF446913	11743351_a_at	22837	COBLL1	NM_014900	34447970	0.0121	0.1324	-5.69476	0	3	3	0	0	-2.5099	5.3537	7.8635	43.9991	254.647	149.323	0.435	0.5626	-4.3523	4
AK298769	11718493_a_at	6506	SLC1A2	NM_001195728	34269903	0.0089	0.1156	-5.68182	0	3	3	0	0	-2.5062	4.302	6.8081	20.985	119.843	70.4142	0.3722	0.4601	-4.7581	4
AK298448	11762734_at	2646	GCKR	NM_001486	34467353	0.0038	0.0818	-5.67859	0	3	3	0	0	-2.5059	4.4884	6.9943	23.199	128.694	75.9467	0.2216	0.0597	-8.1836	3
BQ014130	11756145_s_at	10166	SLC25A15	NM_014252	34460764	0.002	0.0635	-5.67537	0	3	3	0	0	-2.5045	8.3756	10.8801	341.085	1947.79	1144.44	0.1592	0.2095	-7.1442	4
NM_022049	11732069_at	54112	GPR88	NM_022049	34396943	0.0104	0.1233	-5.66893	0	3	3	0	0	-2.5031	3.481	5.984	11.1965	65.058	38.1272	0.0171	0.181	-9.7398	2
NM_005900	11723044_at	4086	SMAD1	NM_001003688	34328474	0.0083	0.1124	-5.66572	0	3	3	0	0	-2.5025	7.061	9.5635	135.027	811.116	473.072	0.0679	0.4166	-6.2274	3
NM_002528	11721157_at	4913	NTHL1	NM_002528	34308523	0.0337	0.2033	-5.66572	0	3	3	0	0	-2.5021	6.3648	8.8669	83.3054	517.23	300.268	0.0687	0.5981	-5.3074	2
AK293187	11746908_a_at	4055	LTBR	NM_002342	34451527	0.0005	0.0356	-5.65291	0	3	3	0	0	-2.4992	5.9864	8.4855	64.3563	362.596	213.476	0.0978	0.07	-10.57	4
BC007750	11727271_a_at	84675	TRIM55	NM_033058	34364418	0.0334	0.2025	-5.64972	0	3	3	0	0	-2.4985	4.82	7.3184	30.8103	160.724	95.767	0.6171	0.0422	-5.3298	2
NM_001879	11739111_at	5648	MASP1	NM_001031849	34436382	0.0014	0.0547	-5.64653	0	3	3	0	0	-2.4976	4.4384	6.936	21.8194	124.329	73.0741	0.0402	0.0995	-11.5725	3
BU741930	11755533_a_at	166647	GPR125	NM_145290	34460152	0.0231	0.1737	-5.62746	0	3	3	0	0	-2.4922	8.2004	10.6926	294.845	1780.64	1037.74	0.0147	0.4307	-6.4676	2
BC006175	11718395_s_at	3725	JUN	NM_002228	34268298	0.0078	0.1099	-5.62114	0	3	3	0	0	-2.4909	9.2465	11.7374	616.191	3602.41	2109.3	0.0914	0.3667	-6.374	3
BQ045476	11729329_at	54566	EPB41L4B	NM_018424	34378373	0.0095	0.1181	-5.61482	0	3	3	0	0	-2.489	8.483	10.972	380.854	2164.12	1272.49	0.3915	0.4576	-4.6784	4
BC065027	11729237_a_at	64087	MCCC2	NM_022132	34377640	0.0313	0.1968	-5.58971	0	3	3	0	0	-2.4826	6.6342	9.1168	109.568	556.674	333.121	0.5902	0.0169	-5.5186	2
NM_201535	11735968_s_at	57447	NDRG2	NM_016250	34418578	0.0281	0.1886	-5.58347	0	3	3	0	0	-2.4811	6.9044	9.3854	120.619	724.388	422.504	0.0443	0.4973	-5.8391	2
M13232	11732883_a_at	2155	F7	NM_000131	34402286	0.001	0.0484	-5.57103	0	3	3	0	0	-2.4779	8.1048	10.5828	278.811	1572.2	925.504	0.081	0.1648	-8.6571	4
BT006838	11742752_a_at	2114	ETS2	NM_001256295	34447371	0.0094	0.1176	-5.56483	0	3	3	0	0	-2.476	7.3513	9.8273	173.859	928.512	551.186	0.3821	0.1318	-5.982	3
AF010233	11722347_a_at	9185	REPS2	NM_001080975	34322250	0.0021	0.0638	-5.55247	0	3	3	0	0	-2.4734	4.9896	7.463	31.9243	180.863	106.394	0.0308	0.1487	-10.1122	3
NM_001144978	11740964_a_at	441024	MTHFD2L	NM_001004346	34443367	0.001	0.0488	-5.54324	0	3	3	0	0	-2.471	5.3141	7.7851	40.3042	226.896	133.6	0.0792	0.1688	-8.5935	4
BC028730	11740206_x_at	151556	GPR155	NM_001033045	34440609	0.0147	0.1434	-5.5371	0	3	3	0	0	-2.4695	3.5932	6.0627	12.9398	73.9478	43.4438	0.412	0.6675	-4.1168	4
AK298318	11746581_a_at	5095	PCCA	NM_000282	34451200	0.0034	0.0782	-5.53097	0	3	3	0	0	-2.4677	6.8151	9.2828	115.703	653.47	384.586	0.1655	0.3092	-6.2036	4
U51869	11760124_a_at	1316	KLF6	NM_001008490	34464743	0.0107	0.1254	-5.53097	0	3	3	0	0	-2.4678	6.0926	8.5604	72.2598	411.946	242.103	0.3422	0.5562	-4.5096	4
AK091939	11754812_a_at	4862	NPAS2	NM_002518	34459431	0.0014	0.0553	-5.51572	0	3	3	0	0	-2.4635	4.7529	7.2164	27.4652	153.274	90.3693	0.1112	0.1836	-7.8591	4
AK090439	11755758_s_at	84166	NLRC5	NM_032206	34460377	0.0068	0.1027	-5.50964	0	3	3	0	0	-2.4621	5.3417	7.8038	41.1605	234.912	138.036	0.0936	0.3109	-6.7049	3
AK304288	11750770_a_at	2729	GCLC	NM_001197115	34455389	0.0354	0.2084	-5.50964	0	3	3	0	0	-2.4618	6.4298	8.8916	96.4786	476.644	286.561	0.6577	0.0221	-5.1715	2
AW195092	11757605_s_at	54566	EPB41L4B	NM_018424	34462224	0.0259	0.1822	-5.50661	0	3	3	0	0	-2.4615	8.1233	10.5848	281.029	1644.62	962.827	0.0477	0.442	-6.0922	2
NM_000229	11725886_a_at	3931	LCAT	NM_000229	34350055	0.003	0.0748	-5.50358	0	3	3	0	0	-2.4603	7.0576	9.5179	138.479	755.559	447.019	0.2616	0.1803	-6.4102	4
BC037549	11734201_s_at	2710	GK	NM_000167	34409779	0.0056	0.0959	-5.48847	0	3	3	0	0	-2.4561	6.037	8.4931	67.8085	384.551	226.18	0.196	0.4218	-5.412	4
BQ001246	11729838_at	54877	ZCCHC2	NM_017742	34383325	0.0128	0.1356	-5.47945	0	3	3	0	0	-2.4539	6.0659	8.5198	72.2811	396.265	234.273	0.53	0.4557	-4.2809	4
NM_016276	11738370_x_at	10110	SGK2	NM_001199264	34432003	0.0035	0.0787	-5.4615	0	3	3	0	0	-2.4493	5.8229	8.2722	57.2351	317.893	187.564	0.0668	0.1851	-8.4538	3
AL564991	11758411_s_at	83692	CD99L2	NM_001184808	34463030	0.0104	0.1233	-5.45852	0	3	3	0	0	-2.4482	6.2169	8.6651	79.6476	410.349	244.999	0.4744	0.0682	-5.7567	3
AK302285	11750178_a_at	55268	ECHDC2	NM_001198961	34454797	0.0051	0.092	-5.45554	0	3	3	0	0	-2.4474	8.8235	11.2709	459.442	2472.97	1466.21	0.0872	0.0049	-13.9723	2
BC140830	11740721_at	3175	ONECUT1	NM_004498	34442624	0.0439	0.2278	-5.44662	0	3	3	0	0	-2.4451	4.8102	7.2553	32.1362	154.046	93.0913	0.7891	0.0528	-4.6155	2
NM_024721	11729328_s_at	79776	ZFHX4	NM_024721	34378372	0.0028	0.072	-5.44366	0	3	3	0	0	-2.4443	4.9421	7.3865	31.4708	169.052	100.261	0.1514	0.0638	-9.126	3
AW057543	11764052_s_at	54996	2020-03-02	NM_017898	34468671	0.0005	0.0381	-5.4407	0	3	3	0	0	-2.444	7.7905	10.2345	224.697	1221.03	722.865	0.0909	0.0833	-10.1443	4
BC012120	11731486_a_at	4782	NFIC	NM_001245002	34392473	0.034	0.2043	-5.4407	0	3	3	0	0	-2.4435	5.7737	8.2172	55.183	329.176	192.179	0.0549	0.5874	-5.2806	2
AY044164	11730576_a_at	80216	ALPK1	NM_001102406	34387512	0.0051	0.0921	-5.43478	0	3	3	0	0	-2.4426	3.6744	6.117	13.5081	71.7406	42.6243	0.3573	0.222	-5.5586	4
AK301443	11746438_a_at	6472	SHMT2	NM_001166356	34451057	0.0133	0.1377	-5.43183	0	3	3	0	0	-2.4415	7.3874	9.8289	182.29	931.499	556.894	0.4972	0.1459	-5.2732	3
NM_173557	11732768_at	220441	RNF152	NM_173557	34401671	0.0148	0.1441	-5.43183	0	3	3	0	0	-2.4414	5.5532	7.9946	50.991	276.881	163.936	0.5794	0.4826	-4.1033	4
AK295788	11750355_a_at	100533483	CCPG1 /// DYX1C1-CCPG1	NM_001204450	34454974	0.0326	0.2001	-5.43183	0	3	3	0	0	-2.4417	5.8048	8.2465	65.972	314.66	190.316	1.0186	0.2384	-3.7721	3
NM_000282	11727385_a_at	5095	PCCA	NM_000282	34365288	0.0075	0.1078	-5.42299	0	3	3	0	0	-2.4392	9.0674	11.5066	536.599	2975.26	1755.93	0.0011	0.1343	-11.4827	2
CA416531	11743682_s_at	7071	KLF10	NM_001032282	34448301	0.0083	0.1124	-5.41712	0	3	3	0	0	-2.4375	7.8612	10.2987	237.771	1261.51	749.643	0.1407	0.0098	-10.8841	2
BC006175	11718396_x_at	3725	JUN	NM_002228	34268299	0.0097	0.1197	-5.41126	0	3	3	0	0	-2.4363	8.9208	11.3571	494.01	2775.49	1634.75	0.1231	0.3877	-5.9047	3
AK290898	11740722_a_at	3557	IL1RN	NM_000577	34442625	0.0125	0.1342	-5.40833	0	3	3	0	0	-2.4354	5.8988	8.3341	60.7348	347.655	204.195	0.1082	0.5036	-5.3931	3
U87460	11751962_s_at	2861	GPR37	NM_005302	34456581	0.0013	0.0538	-5.40541	0	3	3	0	0	-2.4347	5.7512	8.1859	54.7362	292.284	173.51	0.1053	0.0234	-11.7566	3
NM_012445	11716525_a_at	100130872	LOC100130872 /// SPON2	NM_001128325	34214146	0.0001	0.0167	-5.39084	0	3	3	0	0	-2.4304	7.1958	9.6261	146.946	790.776	468.861	0.0145	0.0043	-30.777	3
NM_031462	11716750_a_at	83692	CD99L2	NM_001184808	34223097	0.0002	0.0276	-5.39084	0	3	3	0	0	-2.4309	8.4576	10.8884	354.019	1917.86	1135.94	0.0451	0.0718	-12.3155	4
NM_001128127	11732432_a_at	2710	GK	NM_000167	34398795	0.0051	0.0921	-5.36769	0	3	3	0	0	-2.4243	7.0028	9.4271	128.401	697.714	413.058	0.0076	0.083	-13.9546	2
NM_139208	11735645_a_at	10747	MASP2	NM_006610	34416733	0.0135	0.1384	-5.35332	0	3	3	0	0	-2.4201	7.6268	10.0469	197.844	1100.69	649.268	0.0061	0.2357	-8.5255	2
BT006840	11747349_s_at	29968	PSAT1	NM_021154	34451968	0.0147	0.1437	-5.33333	0	3	3	0	0	-2.4149	6.1471	8.562	77.5761	408.503	243.04	0.5278	0.5076	-4.1106	4
NM_002600	11724095_a_at	5142	PDE4B	NM_001037339	34336998	0.0253	0.1803	-5.33049	0	3	3	0	0	-2.4142	3.4814	5.8956	11.4554	68.1752	39.8153	0.1537	0.8576	-4.1582	3
AF546700	11733839_s_at	11057	ABHD2	NM_007011	34408703	0.0005	0.0359	-5.32481	0	3	3	0	0	-2.4127	6.5886	9.0013	97.1937	520.169	308.681	0.0612	0.0971	-10.5064	4
AK289419	11741265_s_at	7366	UGT2B15	NM_001076	34444586	0.012	0.1322	-5.31915	0	3	3	0	0	-2.4111	8.5734	10.9845	412.394	2064.08	1238.23	0.4643	0.1188	-5.4689	3
NM_001040022	11719728_s_at	140885	SIRPA	NM_001040022	34288089	0.0206	0.1651	-5.30223	0	3	3	0	0	-2.4062	7.0083	9.4145	129.519	721.988	425.754	0.0371	0.3318	-6.8619	2
AK291510	11741091_a_at	406	ARNTL	NM_001030272	34443934	0.0149	0.1443	-5.29101	0	3	3	0	0	-2.4038	5.8472	8.251	62.4824	310.647	186.565	0.5491	0.1278	-5.0602	3
AI738883	11756209_x_at	6470	SHMT1	NM_004169	34460828	0.0058	0.0968	-5.28821	0	3	3	0	0	-2.4025	8.1326	10.5351	282.828	1559.95	921.389	0.0492	0.2973	-7.0687	3
NM_000043	11725998_a_at	355	FAS	NM_000043	34351000	0.0133	0.138	-5.28541	0	3	3	0	0	-2.4017	4.8907	7.2925	30.1166	171.347	100.732	0.0934	0.5306	-5.2663	3
BC126213	11739943_a_at	51091	SEPSECS	NM_001159728	34438846	0.0021	0.0638	-5.27704	0	3	3	0	0	-2.3996	5.0106	7.4102	32.9141	171.232	102.073	0.1285	0.0406	-10.1093	3
NM_174896	11727292_a_at	128346	C1orf162	NM_174896	34364660	0.0145	0.143	-5.27426	0	3	3	0	0	-2.3991	3.883	6.2821	15.4564	85.791	50.6237	0.3157	0.697	-4.1293	4
AK292118	11741440_x_at	84513	PPAPDC1B	NM_001102559	34444843	0.0164	0.1507	-5.25486	0	3	3	0	0	-2.394	5.2547	7.6487	39.8907	201.566	120.728	0.2603	0.0284	-7.7174	2
NM_019043	11726421_a_at	54518	APBB1IP	NM_019043	34354508	0.0011	0.0497	-5.23834	0	3	3	0	0	-2.3891	7.7551	10.1442	219.158	1134.5	676.831	0.0922	0.0159	-12.5885	3
NM_005302	11737992_s_at	2861	GPR37	NM_005302	34430300	0.0043	0.0865	-5.22193	0	3	3	0	0	-2.3846	5.2647	7.6493	39.9226	202.05	120.986	0.2366	0.0407	-7.8434	3
BC019827	11715445_a_at	3337	DNAJB1	NM_006145	34172441	0.0038	0.0819	-5.21376	0	3	3	0	0	-2.382	8.3725	10.7545	342.209	1745.84	1044.03	0.1908	0.0645	-8.1665	3
BC067439	11727964_x_at	4051	CYP4F2 /// CYP4F3	NM_000896	34369672	0.0054	0.0942	-5.21376	0	3	3	0	0	-2.382	6.6035	8.9855	98.0039	527.974	312.989	0.0502	0.2744	-7.2421	3
NM_021647	11726527_s_at	9848	MFAP3L	NM_001009554	34355430	0.0148	0.1441	-5.21376	0	3	3	0	0	-2.3826	7.1477	9.5303	154.49	793.195	473.842	0.5988	0.4134	-4.1018	4
NM_001002811	11728694_a_at	728802	LOC728802 /// PDE4DIP	NM_001002810	34374097	0.0033	0.0771	-5.20291	0	3	3	0	0	-2.3796	4.9041	7.2837	30.0889	160.726	95.4076	0.031	0.1978	-8.6161	3
BC109128	11742763_a_at	56204	FAM214A	NM_019600	34447382	0.041	0.2212	-5.19751	0	3	3	0	0	-2.3775	6.608	8.9854	110.072	509.447	309.759	0.7081	0.0315	-4.7884	2
CR456990	11753739_a_at	1528	CYB5A	NM_001190807	34458358	0.0301	0.1942	-5.18135	0	3	3	0	0	-2.3734	9.6704	12.0438	979.654	4581.83	2780.74	1.0653	0.4911	-3.2951	4
NM_021116	11722266_at	107	ADCY1	NM_021116	34321169	0.0187	0.1586	-5.17866	0	3	3	0	0	-2.3722	5.9014	8.2736	60.6411	344.949	202.795	0.0941	0.6835	-4.6597	3
NM_001570	11733240_at	3656	IRAK2	NM_001570	34405143	0.002	0.0635	-5.16796	0	3	3	0	0	-2.3693	3.6274	5.9967	12.6194	64.2289	38.4242	0.1255	0.0368	-10.1837	3
NM_152854	11742282_a_at	958	CD40	NM_001250	34446901	0.0229	0.173	-5.16796	0	3	3	0	0	-2.3697	4.6855	7.0552	28.5906	137.275	82.9331	0.7128	0.1911	-4.3171	3
NM_002444	11715716_at	4478	MSN	NM_002444	34183619	0.0091	0.1171	-5.16529	0	3	3	0	0	-2.3691	6.3912	8.7603	89.289	459.179	274.234	0.3665	0.388	-4.724	4
AF208967	11722471_a_at	5178	PEG3	NM_001146184	34323874	0.0084	0.113	-5.16262	0	3	3	0	0	-2.3679	3.2327	5.6005	9.4136	49.595	29.5043	0.0089	0.135	-10.8111	2
NM_019891	11734856_at	56605	ERO1LB	NM_019891	34412759	0.0034	0.0775	-5.15464	0	3	3	0	0	-2.3662	4.9388	7.305	31.545	159.712	95.6284	0.1692	0.0606	-8.5489	3
NM_018663	11723314_x_at	5827	PXMP2	NM_018663	34330717	0.0068	0.1029	-5.14933	0	3	3	0	0	-2.3641	8.8714	11.2355	473.214	2539.13	1506.17	0.0629	0.311	-6.6965	3
CR592313	11744178_a_at	55337	C19orf66	NM_018381	34448797	0.0014	0.0555	-5.14668	0	3	3	0	0	-2.3633	8.6495	11.0128	412.638	2097.49	1255.06	0.1791	0.0935	-7.8392	4
U81379	11727903_a_at	3597	IL13RA1	NM_001560	34369306	0.0079	0.1103	-5.13611	0	3	3	0	0	-2.361	6.6913	9.0523	108.109	564.492	336.3	0.2668	0.4224	-4.9258	4
AK296551	11741314_a_at	55753	OGDHL	NM_001143996	34444688	0.0021	0.065	-5.13347	0	3	3	0	0	-2.3601	6.1466	8.5068	72.8997	372.073	222.486	0.19	0.1474	-7.0381	4
AK303757	11750335_a_at	9970	NR1I3	NM_001077469	34454954	0.0061	0.0984	-5.13347	0	3	3	0	0	-2.3603	5.8107	8.171	58.083	307.012	182.548	0.2161	0.3778	-5.305	4
BC027926	11725827_s_at	912	CD1D	NM_001766	34349230	0.0177	0.1551	-5.13084	0	3	3	0	0	-2.3589	4.8404	7.1992	31.583	156.426	94.0043	0.6961	0.4063	-3.8912	4
NM_033151	11731305_a_at	85320	ABCC11	NM_032583	34391718	0.001	0.0489	-5.11247	0	3	3	0	0	-2.3539	3.9706	6.3245	15.8979	81.9027	48.9003	0.088	0.1388	-8.5609	4
AK027249	11755460_x_at	825	CAPN3	NM_000070	34460079	0.0061	0.0984	-5.11247	0	3	3	0	0	-2.3542	6.4647	8.8189	91.977	474.926	283.452	0.2724	0.3185	-5.3043	4
BC006525	11722378_x_at	55163	PNPO	NM_018129	34322781	0.0075	0.1081	-5.11247	0	3	3	0	0	-2.3542	6.4618	8.816	92.8767	476.422	284.649	0.3371	0.3306	-4.9902	4
NM_018948	11715659_s_at	54206	ERRFI1	NM_018948	34182019	0.0008	0.044	-5.10465	0	3	3	0	0	-2.3515	9.6174	11.9689	800.129	4059.8	2429.97	0.1118	0.0821	-9.2499	4
NM_000488	11723252_a_at	462	SERPINC1	NM_000488	34330552	0.017	0.1526	-5.09684	0	3	3	0	0	-2.3496	11.1537	13.5032	2380.15	11663.3	7021.7	0.2611	0.0275	-7.576	2
NM_003115	11725045_a_at	6675	UAP1	NM_003115	34342904	0.0178	0.1554	-5.09684	0	3	3	0	0	-2.3498	7.5069	9.8566	200.651	951.389	576.02	0.5727	0.1629	-4.7452	3
NM_018663	11723313_s_at	5827	PXMP2	NM_018663	34330716	0.0213	0.1672	-5.08647	0	3	3	0	0	-2.3467	8.4853	10.832	359.09	1934.97	1147.03	0.0125	0.3513	-6.7393	2
BC038389	11755373_x_at	55268	ECHDC2	NM_001198961	34459992	0	0.0098	-5.0813	0	3	3	0	0	-2.345	9.6129	11.958	783.243	3981.05	2382.15	0.0017	0.0042	-52.9479	3
BX537565	11755020_a_at	283537	SLC46A3	NM_001135919	34459639	0.0393	0.2175	-5.07872	0	3	3	0	0	-2.3444	7.6826	10.027	225.611	1046.65	636.13	0.6683	0.0202	-4.8935	2
NM_004975	11732588_at	3745	KCNB1	NM_004975	34399644	0.0182	0.1571	-5.07357	0	3	3	0	0	-2.3429	3.5686	5.9115	12.3127	65.5402	38.9265	0.2301	0.5156	-4.6993	3
EU251076	11732916_a_at	343450	KCNT2	NM_198503	34402600	0.014	0.1408	-5.06842	0	3	3	0	0	-2.3412	4.1096	6.4508	17.3097	90.3753	53.8425	0.0168	0.2187	-8.3553	2
AI373166	11721546_s_at	6935	ZEB1	NM_001128128	34313184	0	0.0143	-5.05817	0	3	3	0	0	-2.3388	4.2544	6.5932	19.1697	96.8401	58.0049	0.0273	0.0186	-18.9035	4
CR607410	11760479_a_at	283600	SLC25A47	NM_207117	34465098	0.0028	0.0728	-5.05817	0	3	3	0	0	-2.3388	7.1444	9.4832	144.962	720.271	432.616	0.1611	0.0392	-9.0529	3
CR597974	11756339_x_at	1757	SARDH	NM_001134707	34460958	0.0064	0.1001	-5.05561	0	3	3	0	0	-2.3381	7.8765	10.2146	236.92	1243.93	740.425	0.0493	0.3003	-6.8492	3
BU677676	11722453_at	9444	QKI	NM_006775	34323856	0.0039	0.0824	-5.04286	0	3	3	0	0	-2.3342	4.6001	6.9342	25.1781	126.462	75.8203	0.2333	0.222	-5.9916	4
BM982921	11757634_a_at	3934	LCN2	NM_005564	34462253	0.0099	0.1206	-5.04286	0	3	3	0	0	-2.3343	4.9602	7.2946	32.3474	168.828	100.588	0.2582	0.5093	-4.6149	4
g78711801	11715307_s_at	51085	MLXIPL	NM_032951	34164191	0.0183	0.1575	-5.03271	0	3	3	0	0	-2.3313	8.329	10.6603	331.285	1770.71	1051	0.1987	0.5419	-4.6924	3
AK302149	11752627_a_at	1047	CLGN	NM_001130675	34457246	0.0088	0.115	-5.02513	0	3	3	0	0	-2.3291	2.8235	5.1527	7.5369	35.9537	21.7453	0.3722	0.0649	-6.1018	3
AY116216	11747227_x_at	646982	LINC00598	NR_024505	34451846	0.0454	0.2314	-5.01756	0	3	3	0	0	-2.327	5.071	7.3979	34.0566	190.071	112.064	0.0797	0.7119	-4.5302	2
AK302285	11750179_s_at	55268	ECHDC2	NM_001198961	34454798	0.0042	0.0849	-5.01002	0	3	3	0	0	-2.3248	9.7208	12.0456	852.382	4231.24	2541.81	0.0625	0.0053	-15.4674	2
CA450358	11754554_x_at	55268	ECHDC2	NM_001198961	34459173	0	0.0137	-5.00501	0	3	3	0	0	-2.323	9.3034	11.6265	632.137	3165.5	1898.82	0.0029	0.0077	-39.0435	3
AY705385	11721431_a_at	55638	SYBU	NM_001099743	34312124	0.0219	0.1697	-5.00501	0	3	3	0	0	-2.3232	5.2135	7.5367	37.2415	196.764	117.003	0.0232	0.3429	-6.6497	2
NM_014020	11719871_a_at	28959	TMEM176B	NM_001101311	34290290	0.0013	0.0536	-5.0025	0	3	3	0	0	-2.3227	9.5804	11.9031	776.523	3846.11	2311.32	0.0903	0.0261	-11.7939	3
NM_004852	11728922_at	9480	ONECUT2	NM_004852	34375178	0.034	0.2043	-4.9975	0	3	3	0	0	-2.3215	5.6956	8.017	53.0118	302.164	177.588	0.139	1.0355	-3.7102	3
NM_005346	11729119_a_at	3303	HSPA1A /// HSPA1B	NM_005345	34376178	0.0014	0.0552	-4.98753	0	3	3	0	0	-2.3182	9.4888	11.8069	720.085	3642.48	2181.28	0.0143	0.1076	-11.5032	3
AY358879	11745894_x_at	8764	TNFRSF14	NM_003820	34450513	0.0005	0.038	-4.97265	0	3	3	0	0	-2.314	4.9615	7.2755	31.4377	155.12	93.2786	0.055	0.0074	-16.0482	3
AF435011	11735778_a_at	23224	SYNE2	NM_015180	34417319	0.0329	0.2007	-4.96771	0	3	3	0	0	-2.3124	7.5332	9.8456	222.207	991.077	606.642	1.0513	0.514	-3.2013	4
NM_170740	11719359_a_at	7915	ALDH5A1	NM_001080	34282762	0.0228	0.1726	-4.96524	0	3	3	0	0	-2.3119	6.7819	9.0939	118.021	619.029	368.525	0.4114	0.8275	-3.5975	4
CR590917	11728923_at	9480	ONECUT2	NM_004852	34375179	0.0466	0.2343	-4.96032	0	3	3	0	0	-2.3102	5.8591	8.1693	62.2657	343.183	202.724	0.4122	1.0814	-3.274	3
U19518	11740823_s_at	4018	LPA /// LPAL2	NM_005577	34443226	0	0.0098	-4.95786	0	3	3	0	0	-2.31	4.0827	6.3927	16.9755	84.1754	50.5755	0.0119	0.0115	-26.1297	4
AK295290	11749795_a_at	4784	NFIX	NM_002501	34454414	0.0023	0.0668	-4.95786	0	3	3	0	0	-2.3097	4.7214	7.0312	26.5236	133.668	80.096	0.033	0.1367	-9.7106	3
NM_030819	11733732_a_at	81577	GFOD2	NM_001243650	34408252	0.0016	0.0572	-4.93827	0	3	3	0	0	-2.304	6.3379	8.6418	81.2339	406.294	243.764	0.0267	0.1028	-11.0885	3
AK098216	11755399_a_at	80781	COL18A1	NM_030582	34460018	0.0006	0.0407	-4.9334	0	3	3	0	0	-2.3028	8.4753	10.7781	360.723	1779.68	1070.2	0.0872	0.0815	-9.7103	4
BF575213	11758924_x_at	100129518	LOC100129518 /// SOD2	NM_000636	34463543	0.0045	0.088	-4.92854	0	3	3	0	0	-2.3009	6.7452	9.0461	113.094	542.936	328.015	0.3115	0.1682	-5.754	4
NM_001031712	11720557_at	60487	TRMT11	NM_001031712	34297616	0.0458	0.2321	-4.92368	0	3	3	0	0	-2.3	6.9527	9.2527	140.212	611.038	375.625	0.7702	0.0105	-4.5086	2
BX099197	11763893_s_at	677882	SNORA59A /// SNORA59B	NR_003022	34468512	0.0002	0.0257	-4.90918	0	3	3	0	0	-2.2957	5.7374	8.0332	53.6465	264.557	159.102	0.0354	0.0638	-12.6269	4
NM_003597	11727145_s_at	8462	KLF11	NM_001177716	34362565	0.0005	0.0371	-4.90436	0	3	3	0	0	-2.294	7.0066	9.3007	129.857	639.772	384.815	0.0602	0.0884	-10.3079	4
NM_005126	11722088_s_at	9975	NR1D2	NM_001145425	34319795	0.0296	0.1932	-4.90436	0	3	3	0	0	-2.294	4.8851	7.1791	32.6538	165.651	99.1526	0.607	0.8336	-3.3104	4
BC004365	11729953_a_at	80765	STARD5	NM_030574	34384271	0.0316	0.1976	-4.90436	0	3	3	0	0	-2.2941	6.4835	8.7776	96.1571	440.32	268.238	0.5042	0.0202	-5.4869	2
AF090937	11762695_at	8470	SORBS2	NM_001145670	34467314	0.0029	0.0736	-4.89716	0	3	3	0	0	-2.2922	4.298	6.5902	20.108	97.1971	58.6525	0.1392	0.0561	-8.9824	3
BM978368	11759742_at	128553	TSHZ2	NM_001193421	34464361	0.0089	0.115	-4.89476	0	3	3	0	0	-2.2914	3.8427	6.134	14.4573	74.1579	44.3076	0.0488	0.3745	-6.1002	3
AK316440	11749178_a_at	2585	GALK2	NM_001001556	34453797	0.0179	0.1559	-4.88759	0	3	3	0	0	-2.2891	6.2393	8.5283	82.8763	378.278	230.577	0.545	0.157	-4.7322	3
NM_207117	11730503_a_at	283600	SLC25A47	NM_207117	34387372	0.0073	0.1065	-4.8852	0	3	3	0	0	-2.2885	5.9951	8.2836	64.7711	325.946	195.359	0.0932	0.2762	-6.5225	3
AY101770	11753045_a_at	10150	MBNL2	NM_144778	34457664	0.0132	0.1377	-4.8852	0	3	3	0	0	-2.2882	3.2213	5.5095	9.5211	48.951	29.2361	0.1249	0.4376	-5.284	3
NM_005074	11731733_a_at	6568	SLC17A1	NM_005074	34395136	0.011	0.127	-4.88043	0	3	3	0	0	-2.2868	4.0636	6.3504	17.999	86.1504	52.0747	0.4313	0.3526	-4.4735	4
NM_002114	11722547_a_at	3096	HIVEP1	NM_002114	34324450	0.0038	0.0819	-4.87329	0	3	3	0	0	-2.285	4.5095	6.7945	22.9943	114.132	68.5633	0.0599	0.1748	-8.1703	3
NM_001163	11725859_at	320	APBA1	NM_001163	34349762	0.0237	0.1755	-4.86855	0	3	3	0	0	-2.2835	5.1554	7.4388	38.6105	194.601	116.606	0.5582	0.6797	-3.5548	4
AK294268	11751418_a_at	23550	PSD4	NM_012455	34456037	0.0015	0.0571	-4.86381	0	3	3	0	0	-2.2821	4.7824	7.0645	28.0865	136.534	82.3102	0.1342	0.1305	-7.6825	4
NM_001976	11733085_a_at	2027	ENO3	NM_001193503	34403988	0.009	0.1162	-4.85437	0	3	3	0	0	-2.2793	6.5987	8.878	98.0647	497.464	297.764	0.0762	0.3477	-6.0636	3
AK298434	11760132_at	123876	ACSM2A	NM_001010845	34464751	0.001	0.0488	-4.85201	0	3	3	0	0	-2.2785	3.3572	5.6358	10.3962	50.6428	30.5195	0.0914	0.1197	-8.5906	4
NM_205849	11737652_a_at	171483	FAM9B	NM_173696	34428406	0.0003	0.0282	-4.84966	0	3	3	0	0	-2.2782	2.7196	4.9978	6.6321	32.2973	19.4647	0.042	0.0654	-12.0423	4
NM_024773	11734009_a_at	79831	KDM8	NM_001145348	34408923	0.0394	0.2175	-4.84966	0	3	3	0	0	-2.2776	6.5544	8.8319	94.3043	500.516	297.41	0.0209	0.6298	-4.8905	2
AB000815	11753127_a_at	406	ARNTL	NM_001030272	34457746	0.0092	0.1175	-4.83559	0	3	3	0	0	-2.2738	4.7997	7.0735	29.5168	135.792	82.6543	0.3779	0.0516	-6.0094	3
BC012131	11725152_at	112849	C14orf149	NM_144581	34343503	0.014	0.1409	-4.83559	0	3	3	0	0	-2.2738	4.8926	7.1664	30.3216	154.064	92.1927	0.1235	0.4569	-5.1695	3
DB378103	11725424_a_at	5873	RAB27A	NM_004580	34345327	0.0337	0.2034	-4.82393	0	3	3	0	0	-2.2704	4.8666	7.137	30.3995	159.689	95.044	0.2488	0.8666	-3.7235	3
BC005141	11727869_s_at	2585	GALK2	NM_001001556	34369272	0.0011	0.0508	-4.8216	0	3	3	0	0	-2.2697	6.7177	8.9874	106.573	519.331	312.952	0.0766	0.1472	-8.3099	4
BC009041	11759623_at	54494	C11orf71	NM_019021	34464242	0.0011	0.0499	-4.81928	0	3	3	0	0	-2.2688	5.7251	7.9939	53.1477	257.673	155.41	0.0299	0.0692	-12.4796	3
H57693	11764270_s_at	285189	PLGLA /// PLGLB1 /// PLGLB2	NM_001032392	34468889	0.0007	0.0413	-4.81464	0	3	3	0	0	-2.2676	8.0662	10.3339	270.791	1312.14	791.466	0.0646	0.1029	-9.5969	4
NM_019850	11720569_a_at	25791	NGEF	NM_001114090	34297972	0.0001	0.0206	-4.81232	0	3	3	0	0	-2.2667	6.4808	8.7476	89.9229	431.969	260.946	0.0414	0.032	-14.4975	4
BX648278	11755772_a_at	2308	FOXO1	NM_002015	34460391	0.0114	0.1292	-4.81	0	3	3	0	0	-2.266	7.4398	9.7058	175.357	898.538	536.947	0.0633	0.4341	-5.5653	3
U61166	11750609_a_at	6453	ITSN1	NM_001001132	34455228	0.0087	0.1142	-4.80538	0	3	3	0	0	-2.2643	6.8647	9.129	117.91	592.879	355.394	0.0708	0.3379	-6.1344	3
NM_018663	11723312_a_at	5827	PXMP2	NM_018663	34330715	0.0271	0.1856	-4.80538	0	3	3	0	0	-2.265	8.7536	11.0185	433.332	2218.16	1325.74	0.0246	0.4097	-5.9528	2
M90656	11729218_a_at	2729	GCLC	NM_001197115	34377121	0.0239	0.176	-4.79386	0	3	3	0	0	-2.2615	6.4468	8.7083	92.4096	420.121	256.265	0.3532	0.0271	-6.3515	2
BC020755	11730277_at	6822	SULT2A1	NM_003167	34386212	0.0052	0.0923	-4.78469	0	3	3	0	0	-2.2583	9.2102	11.4685	595.828	2949.34	1772.58	0.0369	0.2446	-7.3722	3
NM_004563	11719089_a_at	5106	PCK2	NM_001018073	34278992	0.0171	0.153	-4.78469	0	3	3	0	0	-2.2586	7.9464	10.205	258.59	1305.22	781.904	0.3218	0.6689	-3.9302	4
NM_198041	11725590_a_at	11162	NUDT6	NM_007083	34346993	0.0045	0.0877	-4.78011	0	3	3	0	0	-2.2568	5.2744	7.5312	39.0261	191.138	115.082	0.0504	0.2039	-7.7512	3
NM_002616	11717168_a_at	5187	PER1	NM_002616	34234712	0.0036	0.0795	-4.77783	0	3	3	0	0	-2.2563	6.7268	8.9831	108.753	523.73	316.242	0.1756	0.2309	-6.1296	4
AI040327	11740368_s_at	5774	PTPN3	NM_001145368	34441271	0.0044	0.0873	-4.77783	0	3	3	0	0	-2.2566	6.9614	9.218	124.724	601.709	363.216	0.0051	0.0625	-15.0304	2
AK225173	11754747_x_at	81890	QTRT1	NM_031209	34459366	0.0005	0.0371	-4.77327	0	3	3	0	0	-2.2548	6.8059	9.0606	113.105	540.257	326.681	0.0689	0.0743	-10.3175	4
U81379	11727904_s_at	3597	IL13RA1	NM_001560	34369307	0.0137	0.1392	-4.77327	0	3	3	0	0	-2.2552	6.1249	8.3801	71.3186	354.22	212.769	0.1377	0.4229	-5.2169	3
AK299392	11749593_a_at	5507	PPP1R3C	NM_005398	34454212	0.041	0.2214	-4.76872	0	3	3	0	0	-2.2535	5.3206	7.5741	44.598	227.057	135.827	0.6569	1.0674	-2.9724	4
AK298085	11748032_x_at	249	ALPL	NM_000478	34452651	0.0193	0.1608	-4.76644	0	3	3	0	0	-2.2528	5.0651	7.3179	34.0407	175.966	105.003	0.1005	0.6197	-4.5977	3
NM_020686	11736387_a_at	18	ABAT	NM_000663	34420790	0.0077	0.1089	-4.76417	0	3	3	0	0	-2.2521	9.0062	11.2584	546.28	2551.5	1548.89	0.3581	0.2584	-4.968	4
NM_152545	11736486_a_at	153020	RASGEF1B	NM_152545	34421042	0.0115	0.1292	-4.7619	0	3	3	0	0	-2.2519	4.7793	7.0311	27.4895	134.197	80.8433	0.0067	0.1708	-9.2593	2
BU624327	11763995_at			BU624327	34468614	0.0127	0.1353	-4.7619	0	3	3	0	0	-2.2516	5.2788	7.5304	39.2774	197.594	118.436	0.0731	0.4559	-5.3619	3
BC029399	11750289_a_at	229	ALDOB	NM_000035	34454908	0.004	0.0839	-4.75511	0	3	3	0	0	-2.2496	9.9499	12.1995	1019.38	4733.49	2876.43	0.197	0.0388	-8.0244	3
NM_133646	11719824_at	51776	ZAK	NM_016653	34290140	0.0164	0.1508	-4.75511	0	3	3	0	0	-2.2492	5.7716	8.0208	55.5628	283.599	169.581	0.1098	0.5268	-4.8827	3
AK295702	11747129_a_at	6529	SLC6A1	NM_003042	34451748	0.0443	0.2286	-4.74158	0	3	3	0	0	-2.2452	4.0139	6.2591	16.7878	90.6244	53.7061	0.2495	1.1037	-3.343	3
BF215996	11743546_a_at	4430	MYO1B	NM_001130158	34448165	0.0051	0.0919	-4.73934	0	3	3	0	0	-2.2448	8.9721	11.2168	521.853	2397.4	1459.63	0.2282	0.0465	-7.4188	3
BI669115	11743442_s_at	388	RHOB	NM_004040	34448061	0.0065	0.1006	-4.71921	0	3	3	0	0	-2.2387	8.0974	10.3361	286.778	1350.98	818.88	0.2732	0.2798	-5.2145	4
U08024	11730276_at	6822	SULT2A1	NM_003167	34386211	0.0016	0.0572	-4.71698	0	3	3	0	0	-2.2376	8.1895	10.4271	292.041	1381.39	836.718	0.0022	0.0212	-25.3596	2
AF283645	11729156_a_at	81034	SLC25A32	NM_030780	34376518	0.0244	0.1776	-4.71254	0	3	3	0	0	-2.2366	5.5237	7.7603	48.7727	217.857	133.315	0.3495	0.0308	-6.2819	2
AK295947	11746454_a_at	9958	USP15	NM_001252078	34451073	0.0254	0.1805	-4.70588	0	3	3	0	0	-2.2341	5.8354	8.0696	60.5043	269.623	165.064	0.3728	0.0223	-6.1564	2
D28532	11750439_a_at	6568	SLC17A1	NM_005074	34455058	0.0285	0.1901	-4.70588	0	3	3	0	0	-2.2346	4.3001	6.5347	20.5234	103.448	61.9859	0.2441	0.7059	-3.9712	3
AK296161	11761556_at	33	ACADL	NM_001608	34466175	0.0064	0.1005	-4.69704	0	3	3	0	0	-2.2315	3.5201	5.7516	11.4741	54.7397	33.1069	0.0009	0.0957	-12.4331	2
BQ773224	11736477_a_at	22936	ELL2	NM_012081	34421033	0.0475	0.2355	-4.69704	0	3	3	0	0	-2.2321	7.5021	9.7342	217.119	906.615	561.867	1.0484	0.3673	-3.2492	3
NM_001135772	11741688_a_at	91355	LRP5L	NM_001135772	34445591	0	0.0132	-4.69484	0	3	3	0	0	-2.2311	5.3356	7.5667	40.4889	190.124	115.306	0.017	0.0174	-20.8408	4
AA911628	11739162_a_at	229	ALDOB	NM_000035	34436565	0.0019	0.0625	-4.69484	0	3	3	0	0	-2.2312	10.5308	12.762	1489.72	7060.01	4274.86	0.0425	0.098	-10.3091	3
AK298688	11737749_a_at	6446	SGK1	NM_001143676	34428699	0.0493	0.2396	-4.68165	0	3	3	0	0	-2.2271	6.4203	8.6474	91.2217	481.813	286.518	0.3797	1.0734	-3.2	3
AK293287	11751237_a_at	11221	DUSP10	NM_007207	34455856	0.0016	0.0576	-4.67508	0	3	3	0	0	-2.2253	4.9823	7.2076	32.2189	151.154	91.6863	0.1224	0.1342	-7.6085	4
AK297010	11746913_x_at	133308	SLC9B2	NM_178833	34451532	0.0167	0.1517	-4.67071	0	3	3	0	0	-2.2233	4.8972	7.1206	32.314	141.614	86.9642	0.5215	0.1091	-4.8495	3
BC065513	11726677_a_at	5698	PSMB9	NM_002800	34357080	0.0063	0.0996	-4.66636	0	3	3	0	0	-2.222	5.2446	7.4666	39.7976	183.653	111.725	0.3086	0.2283	-5.2527	4
AW968795	11733784_at	5519	PPP2R1B	NM_001177562	34408478	0.0011	0.0494	-4.66418	0	3	3	0	0	-2.2219	8.173	10.3949	291.742	1376.16	833.95	0.0657	0.1392	-8.501	4
DQ186653	11719174_a_at	4907	NT5E	NM_001204813	34280532	0.0238	0.1758	-4.662	0	3	3	0	0	-2.2213	4.3967	6.6179	23.173	107.015	65.094	0.5685	0.6071	-3.5484	4
BC013753	11748871_a_at	54988	ACSM5	NM_017888	34453490	0.0128	0.1356	-4.65549	0	3	3	0	0	-2.2188	5.4318	7.6506	44.9356	220.542	132.739	0.256	0.5486	-4.2844	4
BC035778	11730891_at	221078	NSUN6	NM_182543	34389046	0.0023	0.0666	-4.65333	0	3	3	0	0	-2.2183	6.6865	8.9048	103.446	489.635	296.541	0.0265	0.1286	-9.7557	3
AI863136	11721982_a_at	55022	PID1	NM_001100818	34318622	0.0036	0.08	-4.65333	0	3	3	0	0	-2.2179	6.4408	8.6588	87.7609	413.77	250.765	0.0617	0.1509	-8.3327	3
NM_018078	11731583_a_at	55132	LARP1B	NM_018078	34392986	0.0218	0.1692	-4.65116	0	3	3	0	0	-2.2174	6.6503	8.8677	110.182	483.508	296.845	0.5531	0.2086	-4.4008	3
NM_184086	11727270_a_at	84675	TRIM55	NM_033058	34364380	0.0251	0.1798	-4.64037	0	3	3	0	0	-2.214	4.412	6.626	21.8036	110.962	66.3829	0.1513	0.6946	-4.1695	3
NM_001144073	11742061_a_at	26973	CHORDC1	NM_001144073	34446680	0.0079	0.1102	-4.63822	0	3	3	0	0	-2.2135	4.0089	6.2223	16.962	78.4065	47.6842	0.3085	0.2967	-4.9279	4
AK131462	11729327_a_at	79776	ZFHX4	NM_024721	34378371	0.0049	0.0903	-4.61681	0	3	3	0	0	-2.2069	4.9832	7.1901	32.6237	152.075	92.3493	0.1857	0.274	-5.6379	4
BU078593	11754624_a_at	1528	CYB5A	NM_001190807	34459243	0.0165	0.151	-4.61467	0	3	3	0	0	-2.2062	9.8241	12.0303	978.686	4298.2	2638.44	0.4495	0.1641	-4.8783	3
NM_005655	11733068_s_at	7071	KLF10	NM_001032282	34403939	0.0001	0.0211	-4.61255	0	3	3	0	0	-2.2053	8.1566	10.3619	286.971	1323.68	805.327	0.0356	0.0359	-14.2838	4
NM_002444	11715717_s_at	4478	MSN	NM_002444	34183710	0.0092	0.1173	-4.61042	0	3	3	0	0	-2.2048	7.3735	9.5783	167.422	804.151	485.787	0.0584	0.3445	-6.0165	3
BX641017	11755223_a_at	80853	JHDM1D	NM_030647	34459842	0.035	0.2073	-4.60829	0	3	3	0	0	-2.2044	5.9972	8.2016	69.2548	295.895	182.575	0.5071	0.0315	-5.2025	2
NM_001100912	11721230_a_at	222389	BEND7	NM_001100912	34309633	0.0029	0.0729	-4.60193	0	3	3	0	0	-2.2019	4.7185	6.9204	27.0542	124.576	75.8148	0.1737	0.1681	-6.5231	4
NM_022132	11729236_at	64087	MCCC2	NM_022132	34377139	0.0021	0.064	-4.5977	0	3	3	0	0	-2.2009	8.708	10.9089	428.101	1965.25	1196.68	0.1439	0.1445	-7.0984	4
BE646019	11739823_a_at	144402	CPNE8	NM_153634	34438726	0.0294	0.1926	-4.59559	0	3	3	0	0	-2.2004	6.2402	8.4406	86.0398	358.689	222.364	0.7516	0.1901	-3.9273	3
BC036923	11720514_at	286343	LURAP1L	NM_203403	34297290	0.0168	0.1521	-4.59137	0	3	3	0	0	-2.1992	7.0189	9.218	132.787	645.955	389.371	0.1415	0.4784	-4.8378	3
NM_172087	11730090_a_at	407977	TNFSF12 /// TNFSF12-TNFSF13 /// TNFSF13	NM_001198622	34384993	0.0262	0.1828	-4.57666	0	3	3	0	0	-2.1944	6.2665	8.4609	78.6509	398.739	238.695	0.1398	0.718	-4.1037	3
AL834201	11754406_a_at	83752	LONP2	NM_031490	34459025	0.0144	0.1426	-4.57457	0	3	3	0	0	-2.1933	7.4153	9.6086	188.395	812.727	500.561	0.5799	0.2637	-4.136	4
AK300900	11749497_a_at	79132	DHX58	NM_024119	34454116	0.0267	0.1842	-4.56413	0	3	3	0	0	-2.1903	4.7276	6.9179	26.5449	128.419	77.4819	0.0121	0.3879	-5.9989	2
NM_182914	11718649_a_at	23224	SYNE2	NM_015180	34273015	0.0242	0.1769	-4.55581	0	3	3	0	0	-2.1879	8.0533	10.2411	303.096	1280.14	791.616	0.765	0.385	-3.5336	4
NM_015660	11726392_at	26157	GIMAP2	NM_015660	34354295	0.0295	0.1927	-4.55166	0	3	3	0	0	-2.1866	2.8209	5.0075	7.0905	34.5554	20.8229	0.022	0.4199	-5.6977	2
AI688155	11743803_s_at	22928	SEPHS2	NM_012248	34448422	0.0019	0.0614	-4.54752	0	3	3	0	0	-2.1848	9.2044	11.3893	604.756	2734.04	1669.4	0.1484	0.1201	-7.3035	4
BC063611	11733060_a_at	57162	PELI1	NM_020651	34403931	0.0246	0.1781	-4.54545	0	3	3	0	0	-2.1842	4.9182	7.1024	32.5447	152.062	92.3036	0.4324	0.7264	-3.5145	4
AK091206	11744247_a_at	128553	TSHZ2	NM_001193421	34448866	0.0069	0.1041	-4.54339	0	3	3	0	0	-2.1836	3.9459	6.1295	15.5999	72.7712	44.1856	0.079	0.2442	-6.6531	3
AL553309	11721735_at	55526	DHTKD1	NM_018706	34315138	0.0098	0.1201	-4.54339	0	3	3	0	0	-2.1837	7.2646	9.4483	156.088	737.492	446.79	0.0925	0.3196	-5.8922	3
AK294338	11752419_a_at	3096	HIVEP1	NM_002114	34457038	0.0131	0.1371	-4.54339	0	3	3	0	0	-2.1835	4.4656	6.6491	22.7873	100.375	61.5814	0.1904	0.0008	-8.6492	2
AK303146	11740660_a_at	3483	IGFALS	NM_001146006	34442563	0.0066	0.1013	-4.53926	0	3	3	0	0	-2.1824	6.406	8.5884	84.8675	390.555	237.711	0.0049	0.0898	-12.2826	2
BC033025	11744418_a_at	84513	PPAPDC1B	NM_001102559	34449037	0.0127	0.1354	-4.53309	0	3	3	0	0	-2.1804	7.3571	9.5375	163.98	764.568	464.274	0.0011	0.1838	-8.7811	2
NM_022082	11721590_a_at	63910	SLC17A9	NM_022082	34313493	0.0025	0.0686	-4.53104	0	3	3	0	0	-2.1799	8.3004	10.4803	320.532	1477.57	899.053	0.1014	0.2092	-6.7749	4
AK295787	11749479_a_at	25777	SUN2	NM_001199579	34454098	0.0367	0.2113	-4.53104	0	3	3	0	0	-2.18	5.146	7.326	41.8115	163.57	102.691	0.9717	0.1269	-3.6024	3
CA442724	11719826_x_at	51776	ZAK	NM_016653	34290142	0.0143	0.142	-4.52694	0	3	3	0	0	-2.1787	4.5709	6.7496	25.1599	115.59	70.3748	0.3665	0.4619	-4.1461	4
NM_006006	11729371_a_at	7704	ZBTB16	NM_001018011	34378774	0.0208	0.1658	-4.52284	0	3	3	0	0	-2.1771	7.6283	9.8054	212.471	927.154	569.812	0.4979	0.213	-4.4724	3
NM_016510	11742095_a_at	100533179	SCLY /// UBE2F-SCLY	NM_016510	34446714	0.0026	0.0702	-4.51671	0	3	3	0	0	-2.1752	7.2546	9.4298	153.251	704.791	429.021	0.0219	0.1416	-9.3182	3
AJ609464	11757150_x_at	1933	EEF1B2 /// SNORA41	NM_001037663	34461769	0.0187	0.1589	-4.5106	0	3	3	0	0	-2.1733	4.9405	7.1138	31.6402	148.138	89.8891	0.1993	0.4546	-4.6552	3
BC036222	11744894_at	54757	FAM20A	NM_001243746	34449513	0.0273	0.1863	-4.5106	0	3	3	0	0	-2.1731	7.0476	9.2206	145.319	616.663	380.991	0.6721	0.1967	-4.0382	3
NM_006122	11717532_at	4122	MAN2A2	NM_006122	34248367	0.0009	0.0477	-4.50653	0	3	3	0	0	-2.1723	5.9416	8.1139	62.7099	279.789	171.249	0.1209	0.0635	-8.7622	4
AK291211	11738129_x_at	1757	SARDH	NM_001134707	34430690	0.0497	0.2403	-4.50248	0	3	3	0	0	-2.1708	6.9477	9.1186	123.657	621.587	372.622	0.0105	0.7476	-4.3185	2
BC012120	11731487_x_at	4782	NFIC	NM_001245002	34392474	0.0498	0.2406	-4.50248	0	3	3	0	0	-2.1709	6.5682	8.7391	95.6679	482.048	288.858	0.0519	0.7089	-4.3108	2
NM_005398	11717575_at	5507	PPP1R3C	NM_005398	34250478	0.0252	0.1802	-4.50045	0	3	3	0	0	-2.1702	7.9825	10.1527	254.526	1197.86	726.195	0.0408	0.3297	-6.1752	2
AK298430	11745448_a_at	387775	SLC22A10	NM_001039752	34450067	0.007	0.1047	-4.49236	0	3	3	0	0	-2.1675	5.0385	7.2059	33.3222	153.489	93.4054	0.0838	0.2383	-6.6148	3
BC089437	11740276_at	134526	ACOT12	NM_130767	34441005	0.0453	0.2311	-4.49236	0	3	3	0	0	-2.1675	4.9053	7.0728	33.3469	135.128	84.2375	0.6618	0.0234	-4.5352	2
AV701875	11758934_x_at	5873	RAB27A	NM_004580	34463553	0.0048	0.0895	-4.49035	0	3	3	0	0	-2.1671	7.039	9.2061	134.555	618.565	376.56	0.1512	0.286	-5.6766	4
AK096220	11754544_s_at	79844	ZDHHC11	NM_024786	34459163	0.017	0.1527	-4.4843	0	3	3	0	0	-2.1649	4.6794	6.8444	27.6949	116.612	72.1536	0.5102	0.0958	-4.817	3
NM_001134778	11742072_a_at	5090	PBX3	NM_001134778	34446691	0.0158	0.1486	-4.47427	0	3	3	0	0	-2.1618	7.0083	9.17	139.597	585.005	362.301	0.4754	0.0974	-4.9473	3
NM_178833	11727036_at	133308	SLC9B2	NM_178833	34361295	0.0007	0.0421	-4.47027	0	3	3	0	0	-2.1604	6.5692	8.7295	95.0956	424.493	259.794	0.0094	0.0003	-38.0957	2
BC040592	11744760_s_at	85480	TSLP	NM_033035	34449379	0.017	0.1526	-4.47027	0	3	3	0	0	-2.1604	2.7444	4.9048	6.7935	32.2423	19.5179	0.0874	0.5145	-4.8234	3
NM_001039659	11726928_s_at	10068	IL18BP	NM_001039659	34359831	0.0239	0.1761	-4.46229	0	3	3	0	0	-2.1579	5.9079	8.0658	61.1886	295.371	178.28	0.1152	0.6598	-4.2457	3
NM_001080391	11737511_a_at	6672	SP100	NM_001080391	34427376	0.0041	0.0844	-4.4603	0	3	3	0	0	-2.1572	4.3287	6.486	20.286	92.0527	56.1693	0.0575	0.1617	-7.9804	3
NM_207332	11726365_a_at	157697	ERICH1	NM_207332	34353935	0.0003	0.0279	-4.45831	0	3	3	0	0	-2.1563	7.685	9.8414	206.814	927.01	566.912	0.0313	0.0638	-12.1104	4
BC022876	11718119_s_at	1073	CFL2	NM_001243645	34263022	0.0014	0.0547	-4.45236	0	3	3	0	0	-2.1548	8.1585	10.3133	293.082	1286.45	789.766	0.1518	0.0713	-7.9004	4
NM_181723	11731221_at	286097	EFHA2	NM_181723	34391596	0.004	0.0838	-4.45038	0	3	3	0	0	-2.154	3.869	6.023	14.9303	67.8257	41.378	0.1323	0.2613	-5.9471	4
NM_032823	11721568_a_at	100507319	C9orf3 /// LOC100507319	NM_001193329	34313430	0.0054	0.0942	-4.4484	0	3	3	0	0	-2.1533	7.0546	9.2078	134.072	610.477	372.275	0.0521	0.213	-7.2435	3
AY550971	11731550_a_at	57088	PLSCR4	NM_001128304	34392953	0.0022	0.065	-4.44642	0	3	3	0	0	-2.1525	3.4749	5.6274	11.1803	50.2799	30.7301	0.0344	0.1058	-9.9585	3
NM_002943	11725676_a_at	6095	RORA	NM_002943	34347806	0.0025	0.0694	-4.44642	0	3	3	0	0	-2.1526	7.4644	9.6169	179.443	810.353	494.898	0.097	0.2103	-6.7254	4
NM_001171	11727730_a_at	368	ABCC6	NM_001079528	34368414	0.0006	0.0411	-4.44247	0	3	3	0	0	-2.1516	7.4798	9.6313	179.022	798.726	488.874	0.0183	0.0435	-14.9903	3
AK302469	11750636_a_at	32	ACACB	NM_001093	34455255	0.0017	0.0584	-4.4405	0	3	3	0	0	-2.1507	5.1123	7.2631	35.1564	157.03	96.0934	0.0996	0.146	-7.5176	4
NM_016953	11732000_a_at	50940	PDE11A	NM_001077196	34396514	0.008	0.1106	-4.43262	0	3	3	0	0	-2.1479	4.0317	6.1796	17.1063	73.4219	45.2641	0.2667	0.078	-6.3359	3
BE670928	11763965_s_at	23195	MDN1	NM_014611	34468584	0.0081	0.1115	-4.43066	0	3	3	0	0	-2.1476	7.018	9.1657	134.787	583.311	359.049	0.2493	0.1008	-6.2872	3
NM_020247	11732135_a_at	56997	ADCK3	NM_020247	34397500	0.0131	0.1371	-4.4287	0	3	3	0	0	-2.1471	7.0222	9.1693	130.016	591.815	360.916	0.0016	0.1832	-8.6502	2
NM_207517	11728117_a_at	57188	ADAMTSL3	NM_207517	34370981	0.0221	0.17	-4.42478	0	3	3	0	0	-2.1458	4.9654	7.1112	33.7943	151.141	92.4679	0.472	0.5732	-3.6354	4
D42054	11763342_s_at	9702	CEP57	NM_001243776	34467961	0.0181	0.1567	-4.42087	0	3	3	0	0	-2.144	6.668	8.812	102.133	466.478	284.305	0.0278	0.2286	-7.3342	2
AK298456	11760670_x_at	2328	FMO3	NM_001002294	34465289	0.0398	0.2186	-4.41696	0	3	3	0	0	-2.1427	2.9515	5.0942	7.7574	37.186	22.4717	0.0175	0.5659	-4.8592	2
CR605423	11743543_x_at	9702	CEP57	NM_001243776	34448162	0.0014	0.0547	-4.41112	0	3	3	0	0	-2.1409	6.6527	8.7936	102.715	450.497	276.606	0.1247	0.0951	-7.9093	4
BC039107	11747038_a_at	254013	METTL20	NM_001135863	34451657	0.005	0.091	-4.41112	0	3	3	0	0	-2.1412	3.78	5.9211	13.8624	62.4151	38.1388	0.0589	0.1871	-7.4764	3
NM_024331	11725193_at	79183	TTPAL	NM_001039199	34343920	0.041	0.2212	-4.40917	0	3	3	0	0	-2.1407	7.5563	9.6969	188.544	916.923	552.734	0.0106	0.5891	-4.7879	2
NM_170693	11733441_s_at	10110	SGK2	NM_001199264	34406844	0.0174	0.1539	-4.40723	0	3	3	0	0	-2.1396	7.2423	9.3819	151.416	691.799	421.608	0.0004	0.2445	-7.4888	2
AK298231	11747537_x_at	6472	SHMT2	NM_001166356	34452156	0.0025	0.0692	-4.40529	0	3	3	0	0	-2.1391	7.5874	9.7265	198.436	863.308	530.872	0.1885	0.1137	-6.7399	4
AY048775	11745083_a_at	79694	MANEA	NM_024641	34449702	0.018	0.1565	-4.40529	0	3	3	0	0	-2.1392	4.7939	6.933	29.1119	135.207	82.1597	0.301	0.6172	-3.8668	4
BX647711	11756615_x_at	6472	SHMT2	NM_001166356	34461234	0.0026	0.0705	-4.40335	0	3	3	0	0	-2.1388	7.8804	10.0192	235.704	1043.6	639.65	0.0018	0.0347	-19.3901	2
NM_003749	11718012_at	8660	IRS2	NM_003749	34260915	0.0325	0.1998	-4.40141	0	3	3	0	0	-2.1378	7.1848	9.3226	145.858	691.734	418.796	0.0156	0.4523	-5.4134	2
NM_002764	11717085_a_at	5631	PRPS1	NM_001204402	34231462	0.048	0.2365	-4.39754	0	3	3	0	0	-2.1366	7.2534	9.39	183.406	687.817	435.611	1.1567	0.1505	-3.2368	3
NM_004355	11726255_x_at	972	CD74	NM_001025158	34353158	0.039	0.2169	-4.39367	0	3	3	0	0	-2.1355	5.4448	7.5803	48.6708	213.828	131.249	0.6965	0.7981	-3.0254	4
U70862	11753024_a_at	4781	NFIB	NM_001190737	34457643	0.0028	0.0721	-4.38789	0	3	3	0	0	-2.1336	5.2656	7.3991	39.4343	173.064	106.249	0.1648	0.1523	-6.5619	4
AK056699	11754587_a_at	2534	FYN	NM_001242779	34459206	0.0353	0.2079	-4.38789	0	3	3	0	0	-2.1337	6.2263	8.36	75.2869	351.828	213.557	0.0347	0.474	-5.1816	2
BC093828	11759436_at	10017	BCL2L10	NM_020396	34464055	0.0017	0.0589	-4.37828	0	3	3	0	0	-2.1305	2.7397	4.8701	6.7054	29.7012	18.2033	0.0241	0.0934	-10.7648	3
AK302415	11741356_a_at	22862	FNDC3A	NM_001079673	34444752	0.0421	0.2237	-4.37828	0	3	3	0	0	-2.1304	5.0134	7.1437	38.4228	144.755	91.5889	1.0175	0.1527	-3.4111	3
BI861274	11756580_x_at	6342	SCP2	NM_001007098	34461199	0.0488	0.2384	-4.37063	0	3	3	0	0	-2.1281	9.2456	11.3736	710.367	2841.85	1776.11	0.9096	0.4065	-3.2129	3
NM_001127701	11721457_a_at	5265	SERPINA1	NM_000295	34312360	0.002	0.0627	-4.36491	0	3	3	0	0	-2.1257	11.1699	13.2956	2310.23	10238.9	6274.58	0.0169	0.111	-10.2941	3
AY366499	11745067_a_at	4957	ODF2	NM_001242352	34449686	0.0182	0.157	-4.3611	0	3	3	0	0	-2.1247	6.0734	8.1981	68.135	320.639	194.387	0.0731	0.5388	-4.7044	3
D28593	11747974_a_at	5648	MASP1	NM_001031849	34452593	0.0004	0.0323	-4.34972	0	3	3	0	0	-2.1207	4.7163	6.837	26.4629	115.573	71.0179	0.0415	0.066	-11.2033	4
AK092001	11763540_a_at	283600	SLC25A47	NM_207117	34468159	0.0043	0.0866	-4.34783	0	3	3	0	0	-2.12	7.3198	9.4398	164.696	715.752	440.224	0.2034	0.1945	-5.8215	4
AK293055	11747501_a_at	4086	SMAD1	NM_001003688	34452120	0.0292	0.1918	-4.34783	0	3	3	0	0	-2.1202	6.7933	8.9136	110.994	516.807	313.9	0.0044	0.4071	-5.725	2
AK307121	11763816_a_at	10480	EIF3M	NM_006360	34468435	0.0234	0.1746	-4.34594	0	3	3	0	0	-2.1196	5.0521	7.1717	35.9924	156.471	96.2317	0.4855	0.5726	-3.569	4
AF226730	11744809_a_at	100528007	AS3MT /// C10orf32-AS3MT	NM_020682	34449428	0.0005	0.0371	-4.33276	0	3	3	0	0	-2.1154	6.5746	8.69	96.0629	418.142	257.102	0.0481	0.0777	-10.3308	4
AK001865	11734857_at	56605	ERO1LB	NM_019891	34412760	0.0007	0.0436	-4.329	0	3	3	0	0	-2.1138	6.7618	8.8756	110.082	474.782	292.432	0.0897	0.0651	-9.3053	4
AK057068	11730519_a_at	10350	ABCA9	NM_080283	34387422	0.0466	0.2343	-4.329	0	3	3	0	0	-2.1142	4.346	6.4602	22.7656	104.167	63.4663	0.6818	0.9744	-2.8455	4
NM_001077594	11728119_at	91828	EXOC3L4	NM_001077594	34370983	0.0219	0.1698	-4.32526	0	3	3	0	0	-2.1126	7.09	9.2026	144.719	654.527	399.623	0.3748	0.6348	-3.6417	4
CA429672	11754521_a_at	10150	MBNL2	NM_144778	34459140	0.0292	0.1918	-4.31965	0	3	3	0	0	-2.1107	5.5761	7.6868	53.2941	211.296	132.295	0.7108	0.1515	-3.9371	3
BC000562	11719588_a_at	4938	OAS1	NM_001032409	34286491	0.0427	0.2251	-4.30478	0	3	3	0	0	-2.1056	4.8477	6.9533	30.1753	144.105	87.1399	0.2812	0.8753	-3.3913	3
BC066899	11723832_a_at	202018	TAPT1	NM_153365	34335388	0.0194	0.161	-4.30108	0	3	3	0	0	-2.1045	4.177	6.2815	19.5559	83.9049	51.7304	0.4578	0.4707	-3.7829	4
AY615270	11763624_x_at	4616	GADD45B	NM_015675	34468243	0.0197	0.1623	-4.30108	0	3	3	0	0	-2.1049	6.5907	8.6956	96.4596	431.709	264.084	0.0051	0.265	-7.0155	2
NM_138322	11742242_at	5046	PCSK6	NM_002570	34446861	0.0065	0.1007	-4.28449	0	3	3	0	0	-2.0992	3.8626	5.9618	14.6591	64.8575	39.7583	0.0494	0.2363	-6.8019	3
AK303757	11761907_at	9970	NR1I3	NM_001077469	34466526	0.0337	0.2032	-4.27899	0	3	3	0	0	-2.0972	5.0894	7.1866	35.3692	162.449	98.9092	0.2268	0.7236	-3.726	3
CX756248	11743444_s_at	388	RHOB	NM_004040	34448063	0.0055	0.095	-4.26621	0	3	3	0	0	-2.0932	10.3621	12.4552	1322.61	5806.48	3564.55	0.0302	0.2232	-7.2026	3
CR542049	11743010_at	4783	NFIL3	NM_005384	34447629	0.0263	0.1831	-4.25894	0	3	3	0	0	-2.0905	7.8248	9.9153	231.12	1082.5	656.812	0.1166	0.6643	-4.0973	3
AA936404	11731296_a_at	55064	SPATA6L	NM_001039395	34391699	0.0315	0.1972	-4.25713	0	3	3	0	0	-2.0901	4.4509	6.541	22.2416	104.019	63.1305	0.1013	0.7952	-3.8234	3
D32047	11750447_a_at	7066	THPO	NM_000460	34455066	0.0002	0.0227	-4.24989	0	3	3	0	0	-2.0875	4.2009	6.2885	18.5244	78.4669	48.4957	0.0465	0.0246	-13.5582	4
AF367477	11745826_a_at	57018	CCNL1	NM_020307	34450445	0.0475	0.2355	-4.24989	0	3	3	0	0	-2.0874	7.5091	9.5965	212.297	804.324	508.311	0.9904	0.248	-3.2489	3
NM_020531	11717153_a_at	57136	C20orf3	NM_020531	34234054	0.0005	0.0371	-4.24448	0	3	3	0	0	-2.0853	10.6102	12.6955	1564.57	6680.08	4122.32	0.0057	0.0432	-16.3369	3
BC067770	11739376_a_at	140890	SREK1	NM_001077199	34437139	0.0186	0.1585	-4.24448	0	3	3	0	0	-2.0857	5.8541	7.9397	61.8804	264.328	163.104	0.4149	0.4749	-3.8296	4
AI923998	11755159_a_at	83548	COG3	NM_001204476	34459778	0.0395	0.2178	-4.24448	0	3	3	0	0	-2.0855	5.554	7.6395	53.5742	209.092	131.333	0.7795	0.2861	-3.4992	3
BI669115	11743443_x_at	388	RHOB	NM_004040	34448062	0.0112	0.1277	-4.24088	0	3	3	0	0	-2.0844	5.7494	7.8338	55.578	243.92	149.749	0.2098	0.4461	-4.4579	4
BC104040	11736962_a_at	10150	MBNL2	NM_144778	34423158	0.0163	0.1506	-4.23908	0	3	3	0	0	-2.084	5.3801	7.4642	45.4754	184.983	115.229	0.5455	0.2752	-3.9846	4
NM_032860	11719872_a_at	84946	LTV1	NM_032860	34290291	0.0098	0.1201	-4.23549	0	3	3	0	0	-2.0828	6.2605	8.3433	80.9616	327.537	204.249	0.3215	0.0542	-5.8853	3
NM_004132	11723611_at	3026	HABP2	NM_001177660	34333514	0.0025	0.0684	-4.23191	0	3	3	0	0	-2.0813	8.4641	10.5453	355.578	1517.87	936.726	0.042	0.1014	-9.5208	3
BC045606	11751905_a_at	4811	NID1	NM_002508	34456524	0.0152	0.1459	-4.23191	0	3	3	0	0	-2.0815	8.3309	10.4124	337.925	1462.43	900.176	0.2929	0.4917	-4.07	4
BC152448	11744150_s_at	9663	LPIN2	NM_014646	34448769	0.0386	0.216	-4.22833	0	3	3	0	0	-2.0798	7.8708	9.9506	238.878	1156.08	697.477	0.1232	0.9166	-3.5326	3
NM_018389	11724277_a_at	55343	SLC35C1	NM_001145265	34338132	0.004	0.0833	-4.21585	0	3	3	0	0	-2.076	6.5121	8.588	93.7047	396.729	245.217	0.1664	0.1976	-5.9598	4
AY360463	11753516_a_at	133686	NADKD1	NM_001085411	34458135	0.0157	0.1478	-4.20345	0	3	3	0	0	-2.0716	4.9947	7.0663	32.8222	134.521	83.6714	0.1835	0.0229	-7.8973	2
AY303779	11753514_s_at	10957	PNRC1	NM_006813	34458133	0.0326	0.2001	-4.19639	0	3	3	0	0	-2.0692	7.7598	9.8291	245.31	981.247	613.278	0.7865	0.4601	-3.21	4
FJ235917	11752265_a_at	367	AR	NM_000044	34456884	0.0401	0.2194	-4.19639	0	3	3	0	0	-2.069	4.3039	6.3728	19.951	88.8921	54.4215	0.0611	0.4871	-4.8396	2
BC032004	11745051_a_at	2892	GRIA3	NM_000828	34449670	0.0042	0.0849	-4.19463	0	3	3	0	0	-2.0687	3.7226	5.7913	13.6963	56.5122	35.1042	0.2458	0.1241	-5.8915	4
AB307705	11742843_a_at	6256	RXRA	NM_002957	34447462	0.0163	0.1505	-4.19287	0	3	3	0	0	-2.068	6.0435	8.1115	67.8817	277.549	172.715	0.192	0.0225	-7.7337	2
NM_003713	11715739_s_at	8613	PPAP2B	NM_003713	34184639	0.0094	0.118	-4.19111	0	3	3	0	0	-2.0672	7.6813	9.7485	208.004	897.117	552.56	0.0802	0.2804	-5.963	3
L06145	11733065_a_at	4801	NFYB	NM_006166	34403936	0.0462	0.2331	-4.19111	0	3	3	0	0	-2.0673	5.7851	7.8524	64.8581	240.446	152.652	0.9389	0.2488	-3.2856	3
NM_174908	11733157_a_at	152137	CCDC50	NM_174908	34404517	0.0003	0.0279	-4.18936	0	3	3	0	0	-2.0668	4.5259	6.5927	23.2535	96.9711	60.1123	0.0575	0.0297	-12.1256	4
NM_018281	11722130_s_at	55268	ECHDC2	NM_001198961	34320194	0.0009	0.0478	-4.16667	0	3	3	0	0	-2.0587	11.0141	13.0728	2071.85	8616.91	5344.38	0.0113	0.0007	-32.4538	2
BC074776	11734952_a_at	55796	MBNL3	NM_001170701	34413216	0.0172	0.1535	-4.16146	0	3	3	0	0	-2.0573	5.3767	7.434	42.2133	186.654	114.434	0.1018	0.4496	-4.7987	3
AK289596	11747654_a_at	10110	SGK2	NM_001199264	34452273	0.0153	0.1462	-4.15973	0	3	3	0	0	-2.0564	5.1154	7.1718	35.0325	153.649	94.3408	0.0646	0.4405	-5.0115	3
AF534402	11736705_x_at	11234	HPS5	NM_007216	34422108	0.0164	0.1507	-4.158	0	3	3	0	0	-2.056	7.9209	9.9769	260.882	1020.69	640.787	0.4527	0.0779	-4.8886	3
NM_001004023	11733482_a_at	8444	DYRK3	NM_001004023	34406987	0.0323	0.1994	-4.15628	0	3	3	0	0	-2.0552	4.627	6.6823	25.1892	116.205	70.6971	0.1226	0.7621	-3.7847	3
AK289885	11747192_x_at	4782	NFIC	NM_001245002	34451811	0.0015	0.0568	-4.1511	0	3	3	0	0	-2.0535	7.1508	9.2043	144.263	600.591	372.427	0.0963	0.1157	-7.7242	4
AK290783	11746870_a_at	6568	SLC17A1	NM_005074	34451489	0.0335	0.2029	-4.13907	0	3	3	0	0	-2.0491	4.5343	6.5834	24.011	106.624	65.3177	0.2132	0.6915	-3.7311	3
AK300709	11747555_x_at	2027	ENO3	NM_001193503	34452174	0.0186	0.1583	-4.13394	0	3	3	0	0	-2.0476	6.6854	8.7329	104.46	460.09	282.275	0.0951	0.4827	-4.6659	3
AF154121	11734733_a_at	64849	SLC13A3	NM_001011554	34412636	0.0034	0.0782	-4.13223	0	3	3	0	0	-2.0468	4.765	6.8117	27.8926	115.345	71.6187	0.1617	0.1652	-6.2008	4
BC023539	11750423_a_at	51091	SEPSECS	NM_001159728	34455042	0.0071	0.1049	-4.12882	0	3	3	0	0	-2.0454	5.4071	7.4525	44.0681	181.944	113.006	0.2464	0.2395	-5.0828	4
BC143566	11745526_a_at	55195	C14orf105	NM_018168	34450145	0.0048	0.0895	-4.12541	0	3	3	0	0	-2.0445	3.4421	5.4865	11.144	45.2611	28.2025	0.1577	0.0603	-7.5836	3
AI765567	11746166_x_at	22864	R3HDM2	NM_014925	34450785	0.0018	0.0604	-4.12371	0	3	3	0	0	-2.0439	7.7613	9.8051	220.318	897.257	558.787	0.0934	0.0186	-10.5749	3
AK096475	11763187_a_at	4925	NUCB2	NM_005013	34467806	0.0277	0.1875	-4.12201	0	3	3	0	0	-2.0433	6.0588	8.1021	70.6569	309.407	190.032	0.4015	0.6932	-3.3825	4
NM_004277	11727864_a_at	9481	SLC25A27	NM_001204051	34369267	0.0447	0.2297	-4.11184	0	3	3	0	0	-2.0398	4.84	6.8798	29.7785	132.558	81.1681	0.2632	0.862	-3.3307	3
AK293277	11748252_s_at	9702	CEP57	NM_001243776	34452871	0.008	0.111	-4.10846	0	3	3	0	0	-2.0384	6.9202	8.9586	126.038	502.92	314.479	0.2435	0.0692	-6.3139	3
BQ009801	11743326_a_at	152137	CCDC50	NM_174908	34447945	0.0144	0.1427	-4.10509	0	3	3	0	0	-2.0375	5.5511	7.5886	48.1655	192.924	120.545	0.1693	0.0145	-8.2307	2
AF502906	11753210_x_at	3373	HYAL1	NM_007312	34457829	0.048	0.2366	-4.10509	0	3	3	0	0	-2.0377	7.4847	9.5224	214.711	751.863	483.287	1.0486	0.1414	-3.2354	3
CF457204	11722188_at	92140	MTDH	NM_178812	34320591	0.0325	0.1999	-4.10172	0	3	3	0	0	-2.0362	6.7413	8.7775	121.538	447.175	284.356	0.7554	0.1165	-3.7771	3
CR456990	11753740_x_at	1528	CYB5A	NM_001190807	34458359	0.0382	0.2151	-4.10004	0	3	3	0	0	-2.0356	10.4111	12.4467	1553.48	5792.08	3672.78	0.7656	0.2222	-3.5475	3
NM_015621	11730265_x_at	26112	CCDC69	NM_015621	34386180	0.0006	0.041	-4.09836	0	3	3	0	0	-2.0348	7.5071	9.5419	184.478	750.357	467.418	0.0916	0.0414	-9.6665	4
AI280298	11757860_s_at	9444	QKI	NM_006775	34462479	0.0372	0.2125	-4.09836	0	3	3	0	0	-2.0351	5.8088	7.8439	58.6553	257.703	158.179	0.2799	0.6881	-3.5826	3
NM_016546	11733530_at	51279	C1RL	NM_016546	34407395	0	0.0137	-4.095	0	3	3	0	0	-2.0338	9.8158	11.8496	903.7	3698.43	2301.07	0.0167	0.0138	-20.1674	4
NM_144698	11724588_a_at	148741	ANKRD35	NM_144698	34339508	0.0025	0.0692	-4.08664	0	3	3	0	0	-2.0309	5.1248	7.1557	35.4157	146.797	91.1061	0.0972	0.1753	-6.7377	4
NM_014278	11728698_at	22824	HSPA4L	NM_014278	34374101	0.0217	0.1689	-4.08664	0	3	3	0	0	-2.0306	4.4945	6.5251	24.5563	94.0011	59.2787	0.5048	0.1324	-4.4059	3
AF125393	11753165_a_at	5873	RAB27A	NM_004580	34457784	0.0022	0.0656	-4.08497	0	3	3	0	0	-2.0302	7.4903	9.5206	182.387	755.325	468.856	0.0859	0.1676	-6.985	4
g41406093	11715166_at	56521	DNAJC12	NM_021800	34149029	0.0357	0.2091	-4.08497	0	3	3	0	0	-2.0301	3.6697	5.6998	13.0252	58.4961	35.7607	0.139	0.7923	-3.6435	3
AB012610	11739537_a_at	3709	ITPR2	NM_002223	34437569	0.0218	0.1694	-4.0833	0	3	3	0	0	-2.0299	4.8591	6.889	30.1449	119.105	74.6248	0.2475	0.0312	-6.6607	2
NM_022124	11734425_a_at	100653137	CDH23 /// LOC100653137	NM_001171930	34410828	0.0381	0.2151	-4.08163	0	3	3	0	0	-2.0294	5.7646	7.794	55.6568	249.248	152.452	0.1452	0.8363	-3.548	3
AK303772	11762124_x_at	27165	GLS2	NM_013267	34466743	0.0271	0.1858	-4.07498	0	3	3	0	0	-2.0267	3.9863	6.0129	15.8665	68.4361	42.1513	0.0072	0.3415	-5.9448	2
AK303827	11750992_x_at	6472	SHMT2	NM_001166356	34455611	0.0005	0.0368	-4.07166	0	3	3	0	0	-2.0258	8.0422	10.068	263.977	1079.81	671.893	0.0091	0.0363	-16.4637	3
AV700441	11729861_x_at	9563	H6PD	NM_004285	34383673	0.0175	0.1545	-4.06835	0	3	3	0	0	-2.0243	7.5343	9.5586	185.644	779.89	482.767	0.0094	0.2116	-7.4595	2
AW005054	11744137_a_at	57118	CAMK1D	NM_020397	34448756	0.0135	0.1384	-4.06669	0	3	3	0	0	-2.0241	5.0198	7.0439	34.3775	133.418	83.8978	0.3794	0.0669	-5.248	3
NM_005178	11725445_x_at	602	BCL3	NM_005178	34345348	0.0026	0.0699	-4.06339	0	3	3	0	0	-2.0228	7.5826	9.6054	195.869	796.192	496.03	0.1421	0.132	-6.6916	4
AI073393	11757815_s_at	25840	METTL7A	NM_014033	34462434	0.0097	0.1199	-4.06174	0	3	3	0	0	-2.0219	10.1644	12.1863	1199.5	4875.83	3037.66	0.2621	0.3074	-4.6406	4
XM_929902	11745574_s_at	23102	TBC1D2B	NM_015079	34450193	0.0077	0.1093	-4.0568	0	3	3	0	0	-2.0206	4.5785	6.5991	25.0079	100.295	62.6514	0.2949	0.2037	-4.9566	4
AK298045	11747749_a_at	6595	SMARCA2	NM_003070	34452368	0.0126	0.1346	-4.05351	0	3	3	0	0	-2.0194	5.1199	7.1393	36.5946	149.345	92.9699	0.3137	0.3464	-4.3051	4
NR_003070	11757177_s_at	692205	SNORD89	NR_003070	34461796	0.0312	0.1968	-4.05351	0	3	3	0	0	-2.0193	6.5327	8.5519	96.1631	411.945	254.054	0.2288	0.6027	-3.8354	3
NM_199235	11730000_a_at	78989	COLEC11	NM_001255982	34384403	0.0033	0.0774	-4.05022	0	3	3	0	0	-2.0183	5.5259	7.5442	46.3648	190.29	118.328	0.0393	0.1264	-8.5884	3
AJ420514	11755156_a_at	85021	REPS1	NM_001128617	34459775	0.0229	0.1729	-4.05022	0	3	3	0	0	-2.0179	7.1992	9.2171	147.661	621.821	384.741	0.0298	0.2593	-6.5	2
NM_152740	11716212_a_at	11112	HIBADH	NM_152740	34203454	0.014	0.1408	-4.04858	0	3	3	0	0	-2.0171	7.3849	9.402	177.719	686.25	431.985	0.3699	0.086	-5.1745	3
AW510372	11758661_s_at	1031	CDKN2C	NM_001262	34463280	0.0014	0.055	-4.0404	0	3	3	0	0	-2.0145	3.0004	5.0149	8.1408	32.8147	20.4777	0.1066	0.0893	-7.883	4
NM_015123	11731574_at	23150	FRMD4B	NM_015123	34392977	0.0012	0.0525	-4.03877	0	3	3	0	0	-2.0139	5.7442	7.7581	54.4697	219.647	137.058	0.0967	0.0876	-8.1249	4
NM_012445	11716526_x_at	100130872	LOC100130872 /// SPON2	NM_001128325	34214358	0.0112	0.128	-4.03551	0	3	3	0	0	-2.0128	7.0015	9.0143	130.95	517.139	324.044	0.1381	0.0006	-9.3612	2
CR596753	11756306_a_at	83666	PARP9	NM_001146102	34460925	0.0293	0.1922	-4.03226	0	3	3	0	0	-2.0117	4.9682	6.9799	35.2363	134.391	84.8138	0.7118	0.3872	-3.3237	4
AK296104	11749045_a_at	202018	TAPT1	NM_153365	34453664	0.0027	0.0705	-4.03063	0	3	3	0	0	-2.0109	5.1634	7.1743	36.6728	147.476	92.0741	0.147	0.1276	-6.6474	4
AK290469	11741061_a_at	55638	SYBU	NM_001099743	34443870	0.0221	0.17	-4.02901	0	3	3	0	0	-2.0103	6.8178	8.828	115.616	491.717	303.666	0.147	0.4855	-4.3782	3
U55968	11744149_at	9663	LPIN2	NM_014646	34448768	0.0407	0.2207	-4.02901	0	3	3	0	0	-2.0103	7.6897	9.7	207.766	902.614	555.19	0.0395	0.4863	-4.8018	2
AK292071	11746203_a_at	79754	ASB13	NM_024701	34450822	0.0062	0.099	-4.02576	0	3	3	0	0	-2.0095	5.3252	7.3347	41.1327	167.946	104.539	0.1695	0.2645	-5.2831	4
AF373877	11743194_x_at	8764	TNFRSF14	NM_003820	34447813	0.0298	0.1936	-4.02414	0	3	3	0	0	-2.0087	5.662	7.6707	53.2716	204.887	129.079	0.3441	0.0336	-5.6611	2
BC033855	11724590_a_at	140290	TCP10L	NM_018277	34339510	0.0282	0.1889	-4.02091	0	3	3	0	0	-2.0074	3.0699	5.0773	8.421	35.7447	22.0828	0.0179	0.3382	-5.8258	2
AF217787	11730170_a_at	2878	GPX3	NM_002084	34386035	0.0133	0.138	-4.01929	0	3	3	0	0	-2.0068	7.5142	9.521	191.55	778.877	485.214	0.278	0.3965	-4.232	4
AF134803	11718118_s_at	1073	CFL2	NM_001243645	34263021	0.0176	0.1547	-4.01929	0	3	3	0	0	-2.0068	7.2048	9.2116	159.076	601.819	380.447	0.4418	0.0909	-4.7625	3
NM_173791	11726386_at	118987	PDZD8	NM_173791	34354000	0.0015	0.0566	-4.01768	0	3	3	0	0	-2.0061	5.6024	7.6086	49.5377	197.627	123.582	0.1202	0.081	-7.7461	4
AK296827	11746956_a_at	11057	ABHD2	NM_007011	34451575	0.0018	0.0597	-4.01768	0	3	3	0	0	-2.0066	6.0947	8.1012	68.5323	278.431	173.482	0.0178	0.0891	-10.6339	3
NM_022572	11735722_a_at	25953	PNKD	NM_001077399	34417125	0.0177	0.155	-4.01768	0	3	3	0	0	-2.0065	7.7117	9.7181	211.813	912.505	562.159	0.0656	0.4686	-4.7546	3
NM_138402	11735249_x_at	93349	SP140L	NM_138402	34414652	0.0228	0.1725	-4.01284	0	3	3	0	0	-2.0048	5.5021	7.5069	45.3496	190.599	117.974	0.0041	0.2801	-6.5141	2
U01824	11745115_a_at	6506	SLC1A2	NM_001195728	34449734	0.0116	0.1302	-4.00802	0	3	3	0	0	-2.003	4.4055	6.4086	21.2407	86.7183	53.9795	0.0141	0.1285	-9.1875	2
AK296609	11751427_a_at	3337	DNAJB1	NM_006145	34456046	0.0077	0.1092	-4.00481	0	3	3	0	0	-2.0018	8.0915	10.0933	284.094	1101.17	692.633	0.2419	0.051	-6.4063	3
NM_016510	11742096_x_at	100533179	SCLY /// UBE2F-SCLY	NM_016510	34446715	0.0175	0.1545	-4.00481	0	3	3	0	0	-2.0017	6.0691	8.0708	67.186	277.561	172.374	0.0043	0.2116	-7.4613	2
NM_031209	11722214_a_at	81890	QTRT1	NM_031209	34320617	0.0005	0.0381	-4.0032	0	3	3	0	0	-2.001	6.9074	8.9084	120.856	486.116	303.486	0.0435	0.0733	-10.1408	4
AK127566	11755873_a_at	84532	ACSS1	NM_001252675	34460492	0.0138	0.1399	-3.99521	0	3	3	0	0	-1.9983	6.9742	8.9725	128.332	526.207	327.269	0.1348	0.3085	-5.1986	3
AK298508	11752372_x_at	10349	ABCA10	NM_080282	34456991	0.0294	0.1926	-3.99521	0	3	3	0	0	-1.9984	3.2645	5.2629	9.6676	40.4541	25.0608	0.0384	0.33	-5.7025	2
AK304325	11750749_a_at	604	BCL6	NM_001130845	34455368	0.0188	0.1592	-3.99042	0	3	3	0	0	-1.9966	6.5241	8.5207	101.131	383.33	242.23	0.5566	0.2641	-3.8173	4
NM_003739	11715711_a_at	8644	AKR1C3	NM_001253908	34183614	0.0056	0.0958	-3.98724	0	3	3	0	0	-1.9955	9.9947	11.9902	1027.25	4196.34	2611.79	0.0441	0.1885	-7.1672	3
AF083110	11749229_a_at	23408	SIRT5	NM_001193267	34453848	0.001	0.0489	-3.98565	0	3	3	0	0	-1.9947	6.2139	8.2086	75.1101	299.82	187.465	0.0755	0.0875	-8.5593	4
BC033799	11724545_at	29915	HCFC2	NM_013320	34339448	0.0064	0.1006	-3.98089	0	3	3	0	0	-1.9929	4.7027	6.6956	26.9708	104.261	65.6158	0.2199	0.0361	-6.8232	3
NM_138326	11727335_a_at	130013	ACMSD	NM_138326	34364988	0.0264	0.1832	-3.98089	0	3	3	0	0	-1.9931	8.9517	10.9448	495.309	2069.15	1282.23	0.0021	0.3249	-6.0372	2
AK303435	11761068_s_at	100653286	AKR1C1 /// AKR1C2 /// LOC100653286	NM_001135241	34465687	0.0106	0.1245	-3.97931	0	3	3	0	0	-1.9923	3.628	5.6203	12.7595	51.9402	32.3498	0.2083	0.3722	-4.5289	4
CX782424	11758723_at	3418	IDH2	NM_002168	34463342	0.0003	0.0298	-3.97772	0	3	3	0	0	-1.9919	7.2932	9.2852	157.737	629.184	393.46	0.035	0.0531	-11.6277	4
AW008290	11718397_s_at	3725	JUN	NM_002228	34268300	0.0072	0.1055	-3.97456	0	3	3	0	0	-1.9906	8.4669	10.4575	357.212	1455.62	906.418	0.06	0.2157	-6.5661	3
BC048337	11755847_a_at	23541	SEC14L2	NM_001204204	34460466	0.033	0.2009	-3.96668	0	3	3	0	0	-1.988	6.3246	8.3125	86.1628	350.321	218.242	0.5053	0.6542	-3.1976	4
NM_177476	11732861_a_at	66004	LYNX1	NM_023946	34402264	0.0009	0.047	-3.96511	0	3	3	0	0	-1.9873	6.5025	8.4898	92.051	362.881	227.466	0.092	0.0578	-8.8921	4
CR749324	11756450_s_at	23224	SYNE2	NM_015180	34461069	0.0203	0.1641	-3.96197	0	3	3	0	0	-1.9862	8.4469	10.4331	367.351	1506.4	936.875	0.3094	0.5419	-3.7287	4
BT007418	11736073_a_at	219	ALDH1B1	NM_000692	34419476	0.0198	0.1626	-3.9604	0	3	3	0	0	-1.9856	6.0702	8.0558	68.0333	288.918	178.476	0.0798	0.4891	-4.5597	3
AK289471	11747633_a_at	27165	GLS2	NM_013267	34452252	0.0018	0.0595	-3.9557	0	3	3	0	0	-1.9841	3.7908	5.7749	13.9104	55.3994	34.6549	0.0318	0.0722	-10.6544	3
CB162526	11763789_at	342	APOC1P1	NR_028412	34468408	0.0099	0.1206	-3.95257	0	3	3	0	0	-1.9827	7.6783	9.661	211.667	852.604	532.135	0.1984	0.3548	-4.6175	4
CA843420	11727638_a_at	54806	AHI1	NM_001134830	34367872	0.0153	0.1464	-3.95257	0	3	3	0	0	-1.9826	7.6698	9.6524	206.159	859.34	532.75	0.0757	0.3946	-5.0075	3
AW193102	11758652_s_at	23189	KANK1	NM_001256876	34463271	0.0064	0.1006	-3.94945	0	3	3	0	0	-1.9816	9.4147	11.3962	706.835	2714.7	1710.77	0.2081	0.0447	-6.8261	3
NM_001080400	11727310_a_at	729359	PLIN4	NM_001080400	34364713	0.0009	0.0472	-3.94789	0	3	3	0	0	-1.981	7.1868	9.1678	147.192	583.024	365.108	0.0644	0.085	-8.8761	4
BC152448	11744151_x_at	9663	LPIN2	NM_014646	34448770	0.0446	0.2295	-3.94166	0	3	3	0	0	-1.9786	7.8114	9.79	225.651	967.826	596.738	0.0289	0.5327	-4.5727	2
DB378103	11725425_s_at	5873	RAB27A	NM_004580	34345328	0.0026	0.0697	-3.93856	0	3	3	0	0	-1.9775	7.2599	9.2374	155.442	619.933	387.688	0.0915	0.1696	-6.7035	4
NM_005116	11719339_a_at	9962	SLC23A2	NM_005116	34282607	0.0029	0.0736	-3.93856	0	3	3	0	0	-1.9778	6.5288	8.5066	94.1201	365.403	229.762	0.1163	0.0292	-8.9794	3
AK096049	11755525_a_at	84913	ATOH8	NM_032827	34460144	0.04	0.219	-3.93391	0	3	3	0	0	-1.9761	7.0685	9.0446	137.648	597.158	367.403	0.1662	0.8001	-3.4818	3
U52100	11728708_at	2013	EMP2	NM_001424	34374111	0.0018	0.0597	-3.92927	0	3	3	0	0	-1.9744	7.917	9.8914	245.535	967.564	606.549	0.0957	0.1178	-7.4005	4
BC136792	11742833_a_at	25854	FAM149A	NM_001006655	34447452	0.0046	0.0881	-3.92927	0	3	3	0	0	-1.9742	5.7433	7.7175	55.405	215.624	135.514	0.2083	0.1462	-5.7435	4
AK296419	11761114_x_at	1646	AKR1C2	NM_001135241	34465733	0.0215	0.1681	-3.92465	0	3	3	0	0	-1.9726	5.6353	7.608	49.8667	202.885	126.376	0.0199	0.2396	-6.7073	2
AK290816	11740990_x_at	3373	HYAL1	NM_007312	34443393	0.0486	0.2378	-3.92465	0	3	3	0	0	-1.9725	7.9888	9.9612	300.869	1020.31	660.591	0.9803	0.1462	-3.219	3
NM_172079	11737144_a_at	816	CAMK2B	NM_001220	34424547	0.0138	0.1397	-3.92311	0	3	3	0	0	-1.9721	4.64	6.612	25.2847	103.585	64.4347	0.0875	0.3429	-5.2063	3
NM_017755	11717463_x_at	54888	NSUN2	NM_001193455	34246358	0.0299	0.1941	-3.92157	0	3	3	0	0	-1.9717	6.6873	8.659	113.726	414.892	264.309	0.6013	0.1658	-3.8993	3
AK293259	11760125_a_at	1316	KLF6	NM_001008490	34464744	0.0452	0.2307	-3.9185	0	3	3	0	0	-1.9705	5.4483	7.4187	44.9962	196.553	120.775	0.1794	0.8792	-3.317	3
BX119312	11726354_at	5167	ENPP1	NM_006208	34353916	0.0028	0.0728	-3.91083	0	3	3	0	0	-1.9676	5.4231	7.3906	43.0925	170.779	106.936	0.0271	0.1144	-9.0594	3
EF560715	11746339_a_at	9788	MTSS1	NM_014751	34450958	0.0034	0.0775	-3.91083	0	3	3	0	0	-1.9677	5.6094	7.5771	50.1168	195.451	122.784	0.1586	0.14	-6.2362	4
M30269	11743137_a_at	4811	NID1	NM_002508	34447756	0.0062	0.099	-3.91083	0	3	3	0	0	-1.9675	7.1677	9.1352	144.777	579.635	362.206	0.0436	0.1985	-6.9252	3
AF364863	11763034_at			AF364863.1	34467653	0.0228	0.1726	-3.91083	0	3	3	0	0	-1.9673	4.0374	6.0047	17.5982	68.6925	43.1454	0.4279	0.469	-3.598	4
AK299888	11748441_a_at	133308	SLC9B2	NM_178833	34453060	0.0123	0.1331	-3.90778	0	3	3	0	0	-1.9664	5.1249	7.0913	36.7895	137.855	87.3222	0.3229	0.0706	-5.4289	3
AA699638	11757901_x_at	51523	CXXC5	NM_016463	34462520	0.0211	0.1666	-3.90625	0	3	3	0	0	-1.9659	8.4957	10.4617	376.37	1411.34	893.858	0.2476	0.0051	-6.774	2
BC008673	11742803_at	6715	SRD5A1	NM_001047	34447422	0.0116	0.13	-3.90472	0	3	3	0	0	-1.965	6.5247	8.4897	92.8116	379.882	236.347	0.0488	0.3289	-5.5378	3
NM_001098475	11728594_a_at	126668	TDRD10	NM_001098475	34373440	0.0149	0.1444	-3.90016	0	3	3	0	0	-1.9636	5.0358	6.9994	33.2788	135.36	84.3196	0.0884	0.3636	-5.0583	3
NM_206965	11730094_x_at	10841	FTCD	NM_006657	34384997	0.0184	0.1577	-3.89864	0	3	3	0	0	-1.9628	8.7982	10.761	446.279	1795.26	1120.77	0.0158	0.2023	-7.279	2
NM_020682	11724701_x_at	100528007	AS3MT /// C10orf32-AS3MT	NM_020682	34340899	0.0091	0.1169	-3.8956	0	3	3	0	0	-1.9616	6.811	8.7726	112.401	444.092	278.246	0.0066	0.1001	-10.4035	2
CA449960	11733044_at	6542	SLC7A2	NM_001008539	34403915	0.0096	0.1192	-3.8956	0	3	3	0	0	-1.9616	9.4078	11.3694	717.076	2732.42	1724.75	0.3196	0.2139	-4.6518	4
NM_173357	11742497_x_at	280657	SSX6	NM_001205103	34447116	0.0163	0.1505	-3.89408	0	3	3	0	0	-1.961	8.3454	10.3065	326.161	1300.43	813.298	0.0176	0.1753	-7.7328	2
AK302021	11747245_a_at	84135	UTP15	NM_032175	34451864	0.0494	0.2396	-3.89408	0	3	3	0	0	-1.961	4.6024	6.5634	28.6692	97.2084	62.9388	0.9582	0.1692	-3.199	3
NM_014644	11720520_s_at	728802	LOC728802 /// PDE4DIP	NM_001002810	34297339	0.0001	0.0199	-3.89257	0	3	3	0	0	-1.9608	5.8353	7.796	57.4151	222.849	140.132	0.0356	0.0166	-14.8659	4
BC013906	11750185_a_at	168455	CCDC71L	NM_175884	34454804	0.0028	0.0728	-3.89105	0	3	3	0	0	-1.9601	7.0205	8.9805	131.66	519.832	325.746	0.0852	0.1853	-6.5277	4
BQ015270	11729837_a_at	54877	ZCCHC2	NM_017742	34383324	0.005	0.0913	-3.88954	0	3	3	0	0	-1.9596	4.6502	6.6097	25.3368	97.7162	61.5265	0.0548	0.0033	-14.0817	2
AK300181	11751651_s_at	5359	PLSCR1	NM_021105	34456270	0.03	0.1941	-3.88954	0	3	3	0	0	-1.9599	7.4616	9.4214	187.876	767.798	477.837	0.3751	0.6848	-3.2972	4
BC029399	11750290_x_at	229	ALDOB	NM_000035	34454909	0.0013	0.054	-3.88802	0	3	3	0	0	-1.9591	10.6426	12.6017	1620.5	6311.95	3966.22	0.085	0.0956	-7.9863	4
NM_206922	11732027_at	401262	CRIP3	NM_206922	34396672	0.006	0.0974	-3.88802	0	3	3	0	0	-1.959	4.6935	6.6525	26.1447	103.191	64.668	0.0652	0.1688	-7.014	3
NM_173088	11723315_a_at	825	CAPN3	NM_000070	34330718	0.0038	0.0813	-3.885	0	3	3	0	0	-1.9581	7.0654	9.0234	138.141	529.221	333.681	0.2069	0.108	-6.0436	4
BX648363	11754375_s_at	29887	SNX10	NM_001199835	34458994	0.0128	0.1356	-3.8835	0	3	3	0	0	-1.9572	7.317	9.2742	163.081	619.268	391.174	0.1489	0.0012	-8.7507	2
AY998017	11745503_x_at	706	TSPO	NM_000714	34450122	0.0091	0.117	-3.88199	0	3	3	0	0	-1.9569	7.1221	9.0789	139.312	550.001	344.657	0.0005	0.1058	-10.3958	2
BC014526	11719004_at	56172	ANKH	NM_054027	34277615	0.0071	0.1049	-3.87447	0	3	3	0	0	-1.9539	7.0862	9.0401	139.983	547.59	343.787	0.1847	0.2593	-5.0788	4
L42300	11740494_a_at	6539	SLC6A12	NM_001122847	34441858	0.0322	0.1991	-3.87447	0	3	3	0	0	-1.9541	3.9662	5.9203	15.9528	67.3646	41.6587	0.1332	0.6645	-3.7895	3
AF401212	11755606_x_at	10437	IFI30	NM_006332	34460225	0.0013	0.0528	-3.87297	0	3	3	0	0	-1.9537	8.6326	10.5863	402.922	1557.39	980.154	0.0966	0.0782	-8.0943	4
BC053558	11725454_a_at	4430	MYO1B	NM_001130158	34345510	0.0019	0.0624	-3.87297	0	3	3	0	0	-1.9532	8.0198	9.973	263.609	1023.72	643.664	0.0966	0.1212	-7.2493	4
AK291871	11746372_a_at	11162	NUDT6	NM_007083	34450991	0.0294	0.1926	-3.8625	0	3	3	0	0	-1.9493	5.4636	7.4129	44.3056	179.277	111.791	0.0259	0.3245	-5.704	2
AK314247	11756776_a_at	2642	GCGR	NM_000160	34461395	0.008	0.111	-3.85802	0	3	3	0	0	-1.9479	5.8325	7.7804	57.0211	223.05	140.036	0.004	0.0883	-11.1026	2
NM_017617	11718260_at	4851	NOTCH1	NM_017617	34266163	0.0006	0.04	-3.85505	0	3	3	0	0	-1.9466	4.7803	6.7269	27.8207	106.628	67.2242	0.0771	0.0408	-9.8193	4
BC003163	11735751_a_at	29015	SLC43A3	NM_014096	34417250	0.0196	0.1618	-3.85505	0	3	3	0	0	-1.9469	7.3042	9.2511	170.548	616.095	393.322	0.476	0.0669	-4.5762	3
AY359078	11726660_a_at	51184	GPN3	NM_001164372	34356563	0.03	0.1941	-3.85505	0	3	3	0	0	-1.947	5.953	7.8999	66.1546	262.561	164.358	0.4242	0.6208	-3.2988	4
NM_001135863	11740385_x_at	254013	METTL20	NM_001135863	34441288	0.0011	0.0499	-3.84911	0	3	3	0	0	-1.9445	5.0131	6.9577	32.3813	125.425	78.903	0.017	0.0559	-12.4732	3
BC020608	11731303_a_at	11221	DUSP10	NM_007207	34391706	0.0158	0.1486	-3.84615	0	3	3	0	0	-1.9436	6.0193	7.9629	65.4927	266.098	165.795	0.0625	0.3998	-4.9512	3
BU616550	11743838_a_at	545	ATR	NM_001184	34448457	0.0073	0.1062	-3.8432	0	3	3	0	0	-1.9421	5.7779	7.7201	57.6541	215.594	136.624	0.3038	0.1412	-5.0425	4
NM_016429	11722963_a_at	51226	COPZ2	NM_016429	34327866	0.0242	0.1771	-3.83877	0	3	3	0	0	-1.9409	6.2302	8.1711	76.8374	309.221	193.029	0.1414	0.4915	-4.2256	3
BC130324	11738012_at	3626	INHBC	NM_005538	34430378	0.0005	0.038	-3.83436	0	3	3	0	0	-1.9391	5.7354	7.6745	53.8871	205.575	129.731	0.0695	0.0394	-10.18	4
BC047447	11744927_x_at	133308	SLC9B2	NM_178833	34449546	0.0157	0.148	-3.83436	0	3	3	0	0	-1.9388	5.3831	7.322	43.9732	162.435	103.204	0.3588	0.0986	-4.9654	3
BF001919	11757814_s_at	253512	SLC25A30	NM_001010875	34462433	0.0059	0.097	-3.82848	0	3	3	0	0	-1.9366	7.2883	9.2249	161.835	617.223	389.529	0.2076	0.1848	-5.3546	4
AF330041	11725185_s_at	11278	KLF12	NM_007249	34343890	0.0189	0.1595	-3.82848	0	3	3	0	0	-1.9367	5.7671	7.7039	55.7458	220.206	137.976	0.1475	0.376	-4.636	3
AA706740	11757320_x_at	1528	CYB5A	NM_001190807	34461939	0.0223	0.1705	-3.82848	0	3	3	0	0	-1.9366	10.6769	12.6136	1775.62	6386.98	4081.3	0.4752	0.116	-4.3624	3
NM_013363	11728451_a_at	26577	PCOLCE2	NM_013363	34372667	0.0193	0.1606	-3.82409	0	3	3	0	0	-1.9349	5.2603	7.1953	39.2481	154.773	97.0107	0.1548	0.3756	-4.6016	3
AL563068	11754333_a_at	27034	ACAD8	NM_014384	34458952	0.0338	0.2035	-3.82117	0	3	3	0	0	-1.9343	7.2291	9.1634	160.081	575.034	367.558	0.3817	0.0175	-5.3027	2
AK292989	11731932_a_at	23189	KANK1	NM_001256876	34396243	0.0346	0.2061	-3.81971	0	3	3	0	0	-1.9333	5.4414	7.3747	46.3532	166.728	106.54	0.3796	0.0295	-5.2352	2
BC050654	11759987_x_at	55132	LARP1B	NM_018078	34464606	0.0174	0.1539	-3.81825	0	3	3	0	0	-1.933	5.4445	7.3775	44.1702	177.923	111.046	0.0898	0.4001	-4.7834	3
BC100022	11716268_at	203	AK1	NM_000476	34205171	0.0056	0.096	-3.80952	0	3	3	0	0	-1.9299	6.2362	8.1661	78.0957	293.95	186.023	0.2362	0.1453	-5.4113	4
AK301012	11747732_a_at	56997	ADCK3	NM_020247	34452351	0.0016	0.0582	-3.80518	0	3	3	0	0	-1.9281	5.3647	7.2927	41.7681	159.528	100.648	0.0835	0.1118	-7.5565	4
NM_002168	11715536_a_at	3418	IDH2	NM_002168	34175896	0.0034	0.0775	-3.80518	0	3	3	0	0	-1.9278	9.2334	11.1611	605.929	2332.81	1469.37	0.0407	0.1119	-8.5457	3
NM_015107	11719423_at	23133	PHF8	NM_001184896	34283787	0.0387	0.2163	-3.80373	0	3	3	0	0	-1.9276	6.0957	8.0233	68.4513	278.372	173.411	0.0057	0.4525	-4.9323	2
NM_003032	11717721_s_at	6480	ST6GAL1	NM_003032	34254124	0.0381	0.2148	-3.80228	0	3	3	0	0	-1.927	10.4724	12.3993	1526.67	5426.36	3476.51	0.4222	0.0275	-4.9775	2
NM_005518	11720533_a_at	3158	HMGCS2	NM_001166107	34297436	0.0237	0.1755	-3.80084	0	3	3	0	0	-1.9264	10.3735	12.2999	1447.85	5126.23	3287.04	0.5114	0.1014	-4.2622	3
AK290340	11733840_a_at	11057	ABHD2	NM_007011	34408704	0.0361	0.21	-3.80084	0	3	3	0	0	-1.9264	5.2767	7.2031	39.0482	156.196	97.6222	0.044	0.3809	-5.1187	2
AK296121	11762787_x_at	6189	RPS3A /// SNORD73A	NM_001006	34467406	0.0041	0.0844	-3.79651	0	3	3	0	0	-1.9245	4.8806	6.805	30.1145	114.763	72.4388	0.1455	0.1727	-5.909	4
AK302880	11747833_a_at	8462	KLF11	NM_001177716	34452452	0.0002	0.0228	-3.79507	0	3	3	0	0	-1.9239	3.0535	4.9773	8.3488	31.6345	19.9917	0.0344	0.0269	-13.4595	4
NM_001609	11718312_at	36	ACADSB	NM_001609	34267215	0.0403	0.2199	-3.79507	0	3	3	0	0	-1.9243	8.1101	10.0343	319.195	1111.52	715.357	0.8448	0.3979	-2.9899	4
NM_153367	11717733_s_at	219654	ZCCHC24	NM_153367	34254598	0.0035	0.0791	-3.78931	0	3	3	0	0	-1.9217	7.6187	9.5404	201.383	759.895	480.639	0.1616	0.1307	-6.157	4
AFFX-M27830	AFFX-M27830_M_at			AFFX-M27830_M	34469043	0.0085	0.1133	-3.78501	0	3	3	0	0	-1.9205	9.7343	11.6548	864.829	3226.21	2045.52	0.092	0.0037	-10.7561	2
AK294587	11748356_a_at	80321	CEP70	NM_024491	34452975	0.0457	0.2319	-3.78501	0	3	3	0	0	-1.9205	4.7357	6.6562	30.4679	104.365	67.4163	0.7857	0.2289	-3.3023	3
BC047447	11759775_a_at	133308	SLC9B2	NM_178833	34464394	0.0058	0.0969	-3.78215	0	3	3	0	0	-1.919	4.3652	6.2842	21.1379	78.5851	49.8615	0.1682	0.0535	-7.0587	3
NM_001066	11718807_at	7133	TNFRSF1B	NM_001066	34275210	0.0027	0.0705	-3.77786	0	3	3	0	0	-1.9177	4.5178	6.4355	23.0476	87.8318	55.4397	0.0377	0.0908	-9.2658	3
NM_144576	11719224_s_at	93058	COQ10A	NM_001099337	34281090	0.0212	0.1668	-3.77786	0	3	3	0	0	-1.9176	6.3985	8.316	85.8155	340.09	212.953	0.108	0.4501	-4.4458	3
NM_031483	11731493_at	83737	ITCH	NM_001257137	34392480	0.0014	0.0555	-3.77074	0	3	3	0	0	-1.915	4.9811	6.8962	31.8633	121.391	76.6274	0.0563	0.1228	-7.8372	4
AA034012	11725675_a_at	6095	RORA	NM_002943	34347805	0.0027	0.0713	-3.76932	0	3	3	0	0	-1.9143	6.9935	8.9078	129.07	493.651	311.361	0.0825	0.1687	-6.6157	4
NM_080424	11729658_a_at	3431	SP110	NM_001185015	34382304	0.0031	0.0757	-3.7679	0	3	3	0	0	-1.914	6.0545	7.9685	67.4995	257.05	162.275	0.0997	0.1725	-6.3537	4
AK125181	11736355_at	23195	MDN1	NM_014611	34420758	0.0093	0.1175	-3.76648	0	3	3	0	0	-1.9133	5.1778	7.0911	37.8846	137.102	87.4932	0.2693	0.0355	-6.0026	3
AY987010	11753134_a_at	10110	SGK2	NM_001199264	34457753	0.0034	0.0782	-3.76506	0	3	3	0	0	-1.9127	6.3067	8.2194	80.96	305.125	193.043	0.136	0.1497	-6.1981	4
AK294993	11748938_a_at	2542	SLC37A4	NM_001164277	34453557	0.0328	0.2007	-3.76364	0	3	3	0	0	-1.9124	7.3378	9.2502	179.718	652.646	416.182	0.612	0.4578	-3.2025	4
BC030516	11759732_a_at	55132	LARP1B	NM_018078	34464351	0.0387	0.2161	-3.76223	0	3	3	0	0	-1.9117	4.1783	6.09	18.6516	76.5519	47.6018	0.1923	0.6881	-3.5289	3
AK293520	11721796_at	223	ALDH9A1	NM_000696	34316518	0.0184	0.1578	-3.7594	0	3	3	0	0	-1.9107	8.5558	10.4665	400.071	1446.42	923.244	0.3601	0.1397	-4.681	3
AF162428	11741080_a_at	1757	SARDH	NM_001134707	34443907	0.0384	0.2155	-3.7594	0	3	3	0	0	-1.9104	6.9629	8.8732	124.8	502.015	313.408	0.0026	0.4428	-4.9581	2
NM_016533	11721393_at	4815	NINJ2	NM_016533	34311762	0.0044	0.0869	-3.75799	0	3	3	0	0	-1.9101	5.5128	7.4229	45.8195	176.175	110.997	0.0218	0.1573	-7.8173	3
BC016282	11723653_at	4594	MUT	NM_000255	34334023	0.0067	0.1019	-3.75799	0	3	3	0	0	-1.9102	7.9607	9.8709	260.334	959.027	609.68	0.2663	0.1432	-5.1704	4
AB095927	11755774_x_at	54906	FAM208B	NM_017782	34460393	0.0188	0.1592	-3.75799	0	3	3	0	0	-1.9099	6.9108	8.8207	127.156	485.67	306.413	0.3309	0.4196	-3.8185	4
AB210042	11744743_a_at	10194	TSHZ1	NM_005786	34449362	0.0057	0.0961	-3.75516	0	3	3	0	0	-1.9089	5.9844	7.8933	63.9917	243.672	153.832	0.0654	0.1496	-7.131	3
BC132800	11725426_a_at	5873	RAB27A	NM_004580	34345329	0.0342	0.2049	-3.75516	0	3	3	0	0	-1.9091	5.5462	7.4554	51.4389	189.849	120.644	0.5756	0.5201	-3.159	4
BC004471	11717306_x_at	10974	C10orf116	NM_006829	34240209	0.0143	0.1418	-3.75235	0	3	3	0	0	-1.9079	6.5829	8.4908	101.294	363.18	232.237	0.3518	0.0614	-5.1413	3
BC028144	11761473_a_at	388182	FLJ42289	NM_207383	34466092	0.0012	0.0525	-3.75094	0	3	3	0	0	-1.9071	4.7972	6.7043	28.2174	105.48	66.8488	0.0937	0.0713	-8.1341	4
NM_017913	11722605_at	55664	CDC37L1	NM_017913	34325008	0.0018	0.0609	-3.75094	0	3	3	0	0	-1.907	7.5352	9.4423	187.994	709.799	448.897	0.081	0.1221	-7.3301	4
NM_175061	11720530_at	221895	JAZF1	NM_175061	34297433	0.0084	0.1126	-3.75094	0	3	3	0	0	-1.9072	5.0576	6.9648	35.0117	128.139	81.5755	0.2955	0.1695	-4.8445	4
AK297874	11718650_a_at	23224	SYNE2	NM_015180	34273016	0.0198	0.1628	-3.74813	0	3	3	0	0	-1.906	5.3857	7.2918	42.5387	167.288	104.913	0.1044	0.4209	-4.555	3
BC105109	11743136_x_at	1052	CEBPD	NM_005195	34447755	0.0163	0.1502	-3.74251	0	3	3	0	0	-1.9041	9.2728	11.1769	619.32	2380.16	1499.74	0.0075	0.1737	-7.7485	2
BC067770	11739377_x_at	140890	SREK1	NM_001077199	34437142	0.0254	0.1807	-3.74251	0	3	3	0	0	-1.9042	5.4434	7.3476	44.5857	174.642	109.614	0.1468	0.4851	-4.1491	3
NM_024643	11730259_a_at	79696	ZC2HC1C	NM_001042430	34386162	0.0108	0.1256	-3.73972	0	3	3	0	0	-1.9028	4.8864	6.7892	30.415	117.447	73.9308	0.1772	0.3579	-4.5053	4
BC035817	11751202_a_at	55337	C19orf66	NM_018381	34455821	0.0025	0.0687	-3.73832	0	3	3	0	0	-1.9024	6.1334	8.0358	71.2904	268.123	169.707	0.0968	0.14	-6.771	4
NM_016463	11735752_a_at	51523	CXXC5	NM_016463	34417253	0.0165	0.1511	-3.73692	0	3	3	0	0	-1.9019	8.0438	9.9458	271.462	987.611	629.537	0.1751	0.0089	-7.6807	2
BC050654	11745409_a_at	55132	LARP1B	NM_018078	34450028	0.0077	0.1089	-3.73274	0	3	3	0	0	-1.9003	5.5804	7.4807	49.0275	187.374	118.201	0.1535	0.2858	-4.9661	4
NM_198183	11721994_s_at	9246	UBE2L6	NM_004223	34318781	0.0025	0.0691	-3.73134	0	3	3	0	0	-1.8998	8.5339	10.4337	379.69	1402.43	891.058	0.1516	0.0865	-6.7442	4
AK299987	11747814_a_at	3418	IDH2	NM_002168	34452433	0.0016	0.0572	-3.72717	0	3	3	0	0	-1.8982	9.2499	11.1481	614.791	2317.54	1466.16	0.0592	0.1258	-7.6446	4
AK293488	11744448_a_at	4482	MSRA	NM_001135670	34449067	0.0041	0.0844	-3.72578	0	3	3	0	0	-1.8977	8.2398	10.1375	304.585	1148.87	726.728	0.0479	0.1215	-7.9863	3
AK290819	11739345_x_at	1047	CLGN	NM_001130675	34437040	0.0062	0.0994	-3.72578	0	3	3	0	0	-1.8973	3.0961	4.9935	8.6288	32.725	20.6769	0.0568	0.1703	-6.8973	3
BC029917	11748798_a_at	118788	PIK3AP1	NM_152309	34453417	0.021	0.1663	-3.72578	0	3	3	0	0	-1.8974	5.1902	7.0877	39.5479	142.451	90.9995	0.4782	0.3145	-3.691	4
NM_000161	11721733_a_at	2643	GCH1	NM_000161	34315136	0.0076	0.1085	-3.72162	0	3	3	0	0	-1.8957	8.6176	10.5133	407.731	1470.8	939.266	0.222	0.0383	-6.4353	3
AY437879	11760576_a_at	54899	PXK	NM_017771	34465195	0.0026	0.0702	-3.71058	0	3	3	0	0	-1.8916	4.3902	6.2818	21.2849	78.1953	49.7401	0.0923	0.0314	-9.3157	3
NM_007309	11722339_a_at	1730	DIAPH2	NM_006729	34321895	0.0039	0.0822	-3.7092	0	3	3	0	0	-1.8912	5.6235	7.5147	49.6446	186.319	117.982	0.0448	0.1172	-8.1396	3
NM_002035	11730180_s_at	2531	KDSR	NM_002035	34386045	0.007	0.1044	-3.70782	0	3	3	0	0	-1.8904	6.9729	8.8633	126.843	480.034	303.438	0.0622	0.1814	-6.6338	3
BC035865	11754314_a_at	145567	TTC7B	NM_001010854	34458933	0.0009	0.0474	-3.70645	0	3	3	0	0	-1.8899	5.021	6.9109	32.8541	121.553	77.2038	0.0724	0.0649	-8.8329	4
NM_023930	11724405_at	100532726	KCTD14 /// NDUFC2-KCTD14	NM_001203260	34338774	0.0182	0.157	-3.70645	0	3	3	0	0	-1.8899	5.8132	7.703	58.4434	224.067	141.255	0.2415	0.479	-3.8563	4
DB357427	11763421_a_at	10060	ABCC9	NM_005691	34468040	0.0392	0.2173	-3.70508	0	3	3	0	0	-1.8895	3.7527	5.6422	13.8278	55.844	34.8359	0.1552	0.7136	-3.5113	3
CR605423	11743542_s_at	9702	CEP57	NM_001243776	34448161	0.0194	0.161	-3.70233	0	3	3	0	0	-1.8885	5.8091	7.6976	56.113	214.748	135.43	0.0052	0.2087	-7.0733	2
BC032606	11732318_a_at	10656	KHDRBS3	NM_006558	34398221	0.026	0.1825	-3.70233	0	3	3	0	0	-1.8882	6.7391	8.6273	113.076	432.386	272.731	0.3699	0.5283	-3.4507	4
BX537947	11736575_x_at	151556	GPR155	NM_001033045	34421439	0.0004	0.0355	-3.69686	0	3	3	0	0	-1.8865	3.2255	5.1121	9.4082	34.8932	22.1507	0.0373	0.0573	-10.6279	4
AF116548	11734231_x_at	51380	CSAD	NM_001244705	34409871	0.0154	0.1467	-3.68596	0	3	3	0	0	-1.8818	8.0777	9.9596	273.836	1047.42	660.625	0.085	0.34	-4.9999	3
NM_018502	11722538_a_at	55374	TMCO6	NM_018502	34324441	0.0004	0.0351	-3.68053	0	3	3	0	0	-1.8801	6.0212	7.9013	65.3629	241.139	153.251	0.0396	0.0533	-10.6812	4
AB036704	11732001_a_at	50940	PDE11A	NM_001077196	34396516	0.0113	0.1282	-3.68053	0	3	3	0	0	-1.8802	3.0255	4.9057	8.1446	30.5739	19.3593	0.0014	0.12	-9.3477	2
AK294629	11746815_a_at	10165	SLC25A13	NM_001160210	34451434	0.044	0.2281	-3.68053	0	3	3	0	0	-1.8798	7.7037	9.5835	229.437	862.304	545.87	0.5607	0.6977	-2.9024	4
AK293162	11720332_a_at	8884	SLC5A6	NM_021095	34295960	0.047	0.2348	-3.67107	0	3	3	0	0	-1.8765	7.4712	9.3477	178.419	706.835	442.627	0.034	0.5	-4.4477	2
NM_005475	11717409_at	10019	SH2B3	NM_005475	34244312	0.0003	0.0292	-3.66972	0	3	3	0	0	-1.8757	4.5875	6.4632	24.1708	88.8267	56.4987	0.0339	0.0427	-11.7372	4
NM_003703	11742223_a_at	8602	NOP14	NM_003703	34446842	0.0203	0.1641	-3.66972	0	3	3	0	0	-1.8758	4.8106	6.6864	28.1112	106.706	67.4088	0.0106	0.2104	-6.9106	2
AB066566	11719342_a_at	467	ATF3	NM_001030287	34282745	0.0422	0.2238	-3.66569	0	3	3	0	0	-1.8739	3.0974	4.9713	8.5765	33.7634	21.17	0.0129	0.4612	-4.7142	2
AF323970	11724276_a_at	55343	SLC35C1	NM_001145265	34338131	0.0001	0.0205	-3.65764	0	3	3	0	0	-1.8708	6.5286	8.3994	92.8376	338.506	215.672	0.0342	0.0155	-14.5431	4
NM_006291	11717823_s_at	7127	TNFAIP2	NM_006291	34257465	0.0476	0.2356	-3.65097	0	3	3	0	0	-1.8685	4.9877	6.8562	32.4915	130.624	81.5578	0.1522	0.8412	-3.247	3
AB034747	11730168_s_at	9516	LITAF	NM_001136472	34386033	0.008	0.111	-3.64431	0	3	3	0	0	-1.8657	8.0214	9.887	259.904	959.913	609.908	0.0021	0.0826	-11.1057	2
AK299834	11762313_x_at	55268	ECHDC2	NM_001198961	34466932	0.0094	0.1178	-3.64431	0	3	3	0	0	-1.8658	8.8447	10.7105	467.038	1676.17	1071.6	0.0975	0.0019	-10.2509	2
AU147415	11731573_a_at	23150	FRMD4B	NM_015123	34392976	0.021	0.1662	-3.64431	0	3	3	0	0	-1.8656	5.3842	7.2498	44.608	154.567	99.5874	0.4306	0.0939	-4.4615	3
AB022017	11739209_a_at	5562	PRKAA1	NM_006251	34436612	0.0067	0.102	-3.62976	0	3	3	0	0	-1.8597	7.3275	9.1872	160.632	589.291	374.962	0.0005	0.0695	-12.1746	2
AK091665	11754774_s_at	4862	NPAS2	NM_002518	34459393	0.0099	0.1204	-3.62582	0	3	3	0	0	-1.8581	4.8845	6.7425	29.9148	110.632	70.2735	0.0821	0.2186	-5.8682	3
H15100	11763992_at	64756	ATPAF1	NM_001042546	34468611	0.0453	0.2311	-3.62319	0	3	3	0	0	-1.8571	3.8725	5.7296	15.2407	58.3035	36.7721	0.2689	0.674	-3.3125	3
AK304518	11749061_x_at	2040	STOM	NM_004099	34453680	0.0394	0.2176	-3.62188	0	3	3	0	0	-1.8568	8.7297	10.5864	471.56	1678.45	1075.01	0.6115	0.5279	-3.0128	4
BC127934	11744920_a_at	440836	ODF3B	NM_001014440	34449539	0.048	0.2366	-3.62188	0	3	3	0	0	-1.8568	6.4493	8.3061	96.8189	346.137	221.478	0.7348	0.569	-2.8166	4
AK298703	11731576_a_at	1486	CTBS	NM_004388	34392979	0.0203	0.1641	-3.62056	0	3	3	0	0	-1.8562	7.3772	9.2334	179.261	627.774	403.518	0.4652	0.2775	-3.7308	4
NM_004493	11717515_a_at	3028	HSD17B10	NM_001037811	34247918	0.0331	0.2014	-3.61795	0	3	3	0	0	-1.8552	8.9443	10.7995	493.178	1892.42	1192.8	0.0071	0.3526	-5.3574	2
BC039847	11723665_a_at	8611	PPAP2A	NM_003711	34334068	0.0193	0.1606	-3.61664	0	3	3	0	0	-1.8546	8.2923	10.1469	328.116	1210.24	769.176	0.2755	0.4436	-3.7882	4
BF438909	11758170_s_at	1730	DIAPH2	NM_006729	34462789	0.0183	0.1575	-3.61533	0	3	3	0	0	-1.8541	3.4067	5.2608	10.6237	39.4106	25.0172	0.0109	0.1831	-7.2905	2
BC118918	11720017_at	84952	CGNL1	NM_001252335	34292555	0.0185	0.1581	-3.61402	0	3	3	0	0	-1.8535	5.2869	7.1404	41.6715	143.042	92.3568	0.3829	0.0892	-4.6723	3
BC140920	11751908_a_at	84460	ZMAT1	NM_001011657	34456527	0.0105	0.1242	-3.60881	0	3	3	0	0	-1.8516	4.9237	6.7753	31.5744	114.451	73.0127	0.2355	0.2646	-4.5348	4
AK291211	11738128_a_at	1757	SARDH	NM_001134707	34430687	0.0117	0.1307	-3.6062	0	3	3	0	0	-1.8503	6.9648	8.8152	126.102	471.289	298.695	0.0602	0.2777	-5.5135	3
AI338542	11759670_a_at	9702	CEP57	NM_001243776	34464289	0.0435	0.2269	-3.6036	0	3	3	0	0	-1.8496	5.1495	6.999	40.0678	130.682	85.3749	0.7713	0.1346	-3.3658	3
NM_002665	11739529_x_at	285189	PLGLA /// PLGLB1 /// PLGLB2	NM_001032392	34437556	0.0265	0.1836	-3.60231	0	3	3	0	0	-1.8488	6.9244	8.7733	126.956	439.065	283.01	0.262	0.0214	-6.0155	2
AK294919	11748670_a_at	5295	PIK3R1	NM_001242466	34453289	0.0369	0.2117	-3.59971	0	3	3	0	0	-1.8477	5.7704	7.6181	60.4301	213.07	136.75	0.5924	0.486	-3.0817	4
AK294984	11750405_a_at	26018	LRIG1	NM_015541	34455024	0.0009	0.0466	-3.59712	0	3	3	0	0	-1.847	5.3434	7.1904	40.9043	146.24	93.5719	0.0479	0.008	-13.539	3
AF110822	11755494_a_at	2542	SLC37A4	NM_001164277	34460113	0.0136	0.1389	-3.59583	0	3	3	0	0	-1.8461	8.2331	10.0792	311.866	1142.04	726.953	0.2148	0.363	-4.2065	4
CR617594	11754801_x_at	8611	PPAP2A	NM_003711	34459420	0.0217	0.1689	-3.59324	0	3	3	0	0	-1.8453	8.5116	10.3569	382.57	1408.86	895.714	0.2821	0.4825	-3.6551	4
BC010703	11720604_x_at	2040	STOM	NM_004099	34298467	0.0349	0.2069	-3.58809	0	3	3	0	0	-1.843	9.6291	11.4721	814.578	3140.81	1977.69	0.1693	0.5856	-3.674	3
AK298959	11745839_a_at	100507319	C9orf3 /// LOC100507319	NM_001193329	34450458	0.0439	0.2279	-3.58038	0	3	3	0	0	-1.8401	5.4834	7.3234	48.3718	160.641	104.506	0.4584	0.0188	-4.6138	2
NM_018302	11740578_a_at	55286	C4orf19	NM_001104629	34441981	0.0022	0.0654	-3.57782	0	3	3	0	0	-1.8391	6.7425	8.5816	109.118	388.337	248.728	0.1213	0.0858	-6.9998	4
BU429719	11743325_a_at	152137	CCDC50	NM_174908	34447944	0.0038	0.0811	-3.57782	0	3	3	0	0	-1.8389	5.8749	7.7137	59.6696	211.42	135.545	0.1069	0.0431	-8.2239	3
NM_001102426	11723525_at	11138	TBC1D8	NM_001102426	34332928	0.017	0.1526	-3.57782	0	3	3	0	0	-1.8391	8.0952	9.9343	273.579	1004.4	638.989	0.0026	0.174	-7.5799	2
BC028098	11721629_a_at	9935	MAFB	NM_005461	34314001	0.0381	0.215	-3.57782	0	3	3	0	0	-1.839	5.9234	7.7624	65.8147	240.101	152.958	0.4763	0.6162	-3.0475	4
AF495725	11759560_s_at	51312	SLC25A37	NM_016612	34464179	0.003	0.0743	-3.57526	0	3	3	0	0	-1.8383	6.7632	8.6015	110.873	395.025	252.949	0.1343	0.1104	-6.4371	4
AK302890	11761979_a_at	79868	ALG13	NM_001039210	34466598	0.0128	0.1356	-3.57526	0	3	3	0	0	-1.8383	4.6038	6.4421	25.2557	91.0329	58.1443	0.2419	0.3102	-4.2849	4
AF319422	11730081_a_at	25821	MTO1	NM_001123226	34384984	0.0207	0.1654	-3.57526	0	3	3	0	0	-1.8378	6.7153	8.5531	112.166	382.901	247.534	0.3873	0.1177	-4.4797	3
NM_153006	11727324_at	162417	NAGS	NM_153006	34364727	0.0104	0.1233	-3.57398	0	3	3	0	0	-1.8374	8.4743	10.3117	367.682	1287.67	827.674	0.2218	0.0836	-5.759	3
AF307339	11744434_a_at	83666	PARP9	NM_001146102	34449053	0.0179	0.1557	-3.5727	0	3	3	0	0	-1.8372	7.8635	9.7007	233.608	855.01	544.309	0.0191	0.1667	-7.3834	2
NM_153757	11720611_a_at	266812	NAP1L5	NM_153757	34298499	0.0195	0.1614	-3.56888	0	3	3	0	0	-1.8355	4.0843	5.9198	18.1682	61.3188	39.7435	0.4028	0.0785	-4.5824	3
NM_001449	11733818_x_at	2273	FHL1	NM_001159699	34408580	0.0341	0.2043	-3.56888	0	3	3	0	0	-1.8356	4.4281	6.2637	22.1927	84.1299	53.1613	0.1816	0.553	-3.7093	3
AK296081	11760491_at	837	CASP4	NM_001225	34465110	0.0259	0.1822	-3.56506	0	3	3	0	0	-1.8337	3.4337	5.2674	10.9433	41.4578	26.2005	0.0786	0.5155	-4.1202	3
DB267002	11763463_a_at	467	ATF3	NM_001030287	34468082	0.0289	0.1911	-3.56379	0	3	3	0	0	-1.8334	3.5827	5.4161	11.9991	44.6563	28.3277	0.0093	0.2954	-5.7533	2
AK298508	11752371_a_at	10349	ABCA10	NM_080282	34456990	0.0039	0.0831	-3.56252	0	3	3	0	0	-1.833	4.1225	5.9556	17.4956	63.2581	40.3769	0.0281	0.126	-8.0879	3
AF186773	11739937_a_at	8444	DYRK3	NM_001004023	34438840	0.0328	0.2007	-3.56252	0	3	3	0	0	-1.8329	4.7859	6.6188	27.9988	108.545	68.2719	0.0937	0.6183	-3.7624	3
NM_182757	11731082_at	255488	RNF144B	NM_182757	34390485	0.0492	0.2393	-3.5524	0	3	3	0	0	-1.8286	5.0164	6.8449	32.4166	123.83	78.1232	0.01	0.5225	-4.3402	2
CR627389	11745799_s_at	2115	ETV1	NM_001163147	34450418	0.0314	0.1969	-3.55114	0	3	3	0	0	-1.8281	4.8134	6.6415	28.4674	110.323	69.395	0.0773	0.6061	-3.8302	3
AK292436	11736706_a_at	11234	HPS5	NM_007216	34422109	0.038	0.2146	-3.54988	0	3	3	0	0	-1.8277	6.4471	8.2748	97.5864	317.057	207.322	0.6514	0.1425	-3.5529	3
NM_006208	11726356_at	5167	ENPP1	NM_006208	34353918	0.0013	0.053	-3.53982	0	3	3	0	0	-1.8237	6.1654	7.9891	72.4724	254.434	163.453	0.0613	0.009	-11.9109	3
NM_007235	11716831_at	11260	XPOT	NM_007235	34225710	0.0149	0.1443	-3.53732	0	3	3	0	0	-1.8227	7.9171	9.7397	252.793	870.692	561.742	0.279	0.1103	-5.0599	3
AK293163	11744519_a_at	5427	POLE2	NM_001197330	34449138	0.0113	0.1283	-3.53607	0	3	3	0	0	-1.8223	5.2003	7.0226	37.6823	137.008	87.3452	0.1585	0.3453	-4.4466	4
AK295960	11762228_at	91614	DEPDC7	NM_001077242	34466847	0.0036	0.0795	-3.53482	0	3	3	0	0	-1.8218	2.9527	4.7745	7.9649	27.743	17.8539	0.1824	0.0825	-6.131	4
NM_000792	11729362_a_at	1733	DIO1	NM_000792	34378765	0.0101	0.1217	-3.53357	0	3	3	0	0	-1.8212	8.0711	9.8924	278.446	963.173	620.81	0.2127	0.0808	-5.8222	3
NM_145170	11729100_a_at	118491	TTC18	NM_145170	34376003	0.013	0.1363	-3.53232	0	3	3	0	0	-1.8205	3.9801	5.8006	15.9689	58.2655	37.1172	0.0761	0.2752	-5.32	3
AY260762	11729326_at	79776	ZFHX4	NM_024721	34378370	0.0003	0.0278	-3.52983	0	3	3	0	0	-1.8196	4.4663	6.2859	22.2037	78.5191	50.3614	0.028	0.0386	-12.2092	4
CB850890	11730192_x_at	23541	SEC14L2	NM_001204204	34386064	0.0152	0.146	-3.52734	0	3	3	0	0	-1.8187	6.6921	8.5108	104.248	385.662	244.955	0.0518	0.3424	-5.0174	3
AY358224	11753498_at	643036	SLED1	NR_003542	34458117	0.001	0.048	-3.52609	0	3	3	0	0	-1.8181	6.0267	7.8448	65.796	232.643	149.219	0.0557	0.075	-8.7134	4
AB075881	11749413_a_at	22885	ABLIM3	NM_014945	34454032	0.0037	0.0803	-3.52485	0	3	3	0	0	-1.8176	6.1539	7.9714	72.4882	252.464	162.476	0.1083	0.0361	-8.286	3
BC070065	11727929_a_at	2308	FOXO1	NM_002015	34369490	0.0378	0.214	-3.52237	0	3	3	0	0	-1.8165	7.0517	8.8682	137.108	513.688	325.398	0.2207	0.5597	-3.5616	3
NM_003033	11718738_a_at	6482	ST3GAL1	NM_003033	34274141	0.0008	0.0455	-3.51865	0	3	3	0	0	-1.815	6.9302	8.7451	122.203	431.883	277.043	0.0127	0.0397	-13.7352	3
NM_018434	11715617_a_at	55819	RNF130	NM_018434	34180020	0.009	0.1158	-3.51247	0	3	3	0	0	-1.8124	8.3779	10.1903	346.967	1204.91	775.937	0.2518	0.1845	-4.7526	4
NM_021958	11722111_at	3142	HLX	NM_021958	34320014	0.0242	0.177	-3.50631	0	3	3	0	0	-1.81	5.099	6.909	35.6561	120.395	78.0255	0.235	0.0116	-6.3129	2
AK293737	11749144_s_at	2110	ETFDH	NM_004453	34453763	0.0365	0.2109	-3.50508	0	3	3	0	0	-1.8092	8.0296	9.8388	293.499	967.235	630.367	0.6852	0.3411	-3.0932	4
BX537962	11744355_a_at	25777	SUN2	NM_001199579	34448974	0.0017	0.0582	-3.50385	0	3	3	0	0	-1.8091	8.0509	9.86	267.939	932.269	600.104	0.0627	0.02	-10.8937	3
AK300977	11761629_x_at	29015	SLC43A3	NM_014096	34466248	0.0123	0.1331	-3.50263	0	3	3	0	0	-1.8082	4.3494	6.1576	21.2162	72.3341	46.7751	0.2474	0.0859	-5.4248	3
AK090890	11759322_at	604	BCL6	NM_001130845	34463941	0.0224	0.1711	-3.49895	0	3	3	0	0	-1.8071	7.6021	9.4092	197.931	725.384	461.658	0.1218	0.3953	-4.3524	3
AK301460	11729219_at	4690	NCK1	NM_001190796	34377122	0.0189	0.1596	-3.4965	0	3	3	0	0	-1.8057	6.2748	8.0805	82.8242	283.389	183.106	0.3952	0.2787	-3.81	4
BC032456	11749232_a_at	79670	ZCCHC6	NM_001185059	34453851	0.0394	0.2175	-3.49406	0	3	3	0	0	-1.8051	4.2254	6.0305	19.7509	65.7723	42.7616	0.3691	0.0395	-4.8909	2
AK058170	11736238_a_at	23461	ABCA5	NM_018672	34420292	0.0003	0.0315	-3.49284	0	3	3	0	0	-1.8042	7.7728	9.577	220.462	766.925	493.693	0.05	0.0259	-11.3415	4
NM_001142469	11732785_a_at	89927	C16orf45	NM_001142469	34401743	0.0059	0.0974	-3.49284	0	3	3	0	0	-1.8042	5.8288	7.633	57.1011	204.14	130.62	0.0286	0.1698	-7.0161	3
AK001512	11745525_x_at	55195	C14orf105	NM_018168	34450144	0.0339	0.204	-3.49162	0	3	3	0	0	-1.8041	6.1572	7.9614	71.5439	261.721	166.632	0.0155	0.3335	-5.2899	2
D83768	11755633_a_at	7993	UBXN8	NM_005671	34460252	0.004	0.0839	-3.48675	0	3	3	0	0	-1.8021	6.909	8.7111	121.02	426.203	273.612	0.0448	0.1063	-8.0293	3
BC062555	11719161_a_at	84706	GPT2	NM_001142466	34280361	0.0354	0.2084	-3.48675	0	3	3	0	0	-1.8017	7.5733	9.3751	194.948	732.265	463.606	0.1464	0.5838	-3.6523	3
NM_002168	11715537_x_at	3418	IDH2	NM_002168	34175897	0.0058	0.0966	-3.48554	0	3	3	0	0	-1.8015	9.6457	11.4472	807.956	2858.66	1833.31	0.0527	0.1407	-7.0938	3
M62397	11728538_a_at	4163	MCC	NM_001085377	34372941	0.0314	0.197	-3.48554	0	3	3	0	0	-1.8011	4.741	6.5421	28.7864	101.094	64.9404	0.4324	0.4893	-3.2495	4
BM969623	11722147_at	400961	PAIP2B	NM_020459	34320473	0.0012	0.0516	-3.48432	0	3	3	0	0	-1.8008	5.3568	7.1576	41.0718	143.977	92.5244	0.0142	0.0514	-12.1712	3
AF092511	11730110_a_at	9962	SLC23A2	NM_005116	34385513	0.002	0.0629	-3.48432	0	3	3	0	0	-1.8007	4.6132	6.4139	24.5456	86.3204	55.433	0.0183	0.0743	-10.2481	3
NM_145168	11727693_at	93517	SDR42E1	NM_145168	34368096	0.0028	0.072	-3.48432	0	3	3	0	0	-1.8011	3.6176	5.4187	12.5191	43.4832	28.0011	0.127	0.0989	-6.5637	4
AK296600	11747664_a_at	7993	UBXN8	NM_005671	34452283	0.0183	0.1576	-3.47705	0	3	3	0	0	-1.7978	6.0186	7.8163	68.6734	229.064	148.869	0.3394	0.1014	-4.6896	3
BC019088	11722261_at	9695	EDEM1	NM_014674	34321164	0.0072	0.1055	-3.4662	0	3	3	0	0	-1.7933	5.8747	7.668	58.9967	209.766	134.381	0.0347	0.1892	-6.5655	3
BC035037	11746456_x_at	151556	GPR155	NM_001033045	34451075	0.0012	0.0517	-3.465	0	3	3	0	0	-1.7927	4.3939	6.1866	21.0498	73.4904	47.2701	0.008	0.0577	-12.1103	3
BC033000	11759667_a_at	55761	TTC17	NM_018259	34464286	0.002	0.0635	-3.4638	0	3	3	0	0	-1.7921	7.6081	9.4002	197.738	687.46	442.599	0.0841	0.1046	-7.145	4
NM_002593	11715652_a_at	5118	PCOLCE	NM_002593	34181555	0.0425	0.2246	-3.4638	0	3	3	0	0	-1.7922	6.5436	8.3357	96.9298	353.599	225.265	0.2283	0.606	-3.3984	3
BC003551	11739781_a_at	7052	TGM2	NM_004613	34438554	0.0453	0.2311	-3.46021	0	3	3	0	0	-1.7909	5.6424	7.4333	56.7001	176.956	116.828	0.7363	0.1409	-3.3121	3
AK311256	11756871_x_at	29887	SNX10	NM_001199835	34461490	0.0037	0.0806	-3.45901	0	3	3	0	0	-1.7903	5.0491	6.8394	33.7713	114.803	74.2869	0.1254	0.0159	-8.2489	3
AK297020	11746588_a_at	219	ALDH1B1	NM_000692	34451207	0.0302	0.1945	-3.44947	0	3	3	0	0	-1.7863	6.3582	8.1446	84.0923	305.631	194.862	0.156	0.4776	-3.8867	3
BC029972	11756547_a_at	1191	CLU	NM_001831	34461166	0.0489	0.2385	-3.44947	0	3	3	0	0	-1.7862	11.7342	13.5203	3703.09	11754.1	7728.58	0.5024	0.0024	-4.3545	2
NM_182980	11735676_a_at	29948	OSGIN1	NM_013370	34416945	0.0088	0.115	-3.44828	0	3	3	0	0	-1.7858	5.8885	7.6743	60.8467	211.924	136.385	0.1766	0.2441	-4.7691	4
AB062418	11736748_a_at	114571	SLC22A9	NM_080866	34422651	0.0308	0.1958	-3.4459	0	3	3	0	0	-1.7849	5.3535	7.1384	44.4969	143.784	94.1406	0.5209	0.1222	-3.855	3
NM_178238	11730022_a_at	29990	PILRB	NM_013440	34384586	0.0345	0.2057	-3.44471	0	3	3	0	0	-1.7845	7.887	9.6715	237.537	855.399	546.468	0.0218	0.3256	-5.244	2
NM_001114395	11732878_at	54875	CNTLN	NM_001114395	34402281	0.0021	0.0638	-3.44353	0	3	3	0	0	-1.7838	3.8652	5.649	14.7439	51.1058	32.9249	0.0739	0.1146	-7.1157	4
BC150608	11730072_at	5067	CNTN3	NM_020872	34384975	0.0037	0.0803	-3.44353	0	3	3	0	0	-1.7838	5.6438	7.4276	50.8959	172.972	111.934	0.1094	0.0297	-8.2864	3
NM_032592	11726672_a_at	84680	ACCS	NM_001127219	34356575	0.0325	0.1998	-3.44234	0	3	3	0	0	-1.7833	6.7673	8.5507	111.898	402.746	257.322	0.1769	0.4914	-3.7783	3
EF126147	11753702_a_at	388335	TMEM220	NM_001004313	34458321	0.0145	0.1429	-3.43997	0	3	3	0	0	-1.7822	8.2205	10.0027	312.514	1040.05	676.281	0.2758	0.089	-5.1104	3
NM_178507	11717320_a_at	220323	OAF	NM_178507	34240723	0.0306	0.1952	-3.43997	0	3	3	0	0	-1.7823	9.475	11.2573	745.35	2449.52	1597.44	0.3011	0.0041	-5.5879	2
BC171918	11756004_s_at	10901	DHRS4 /// DHRS4L1 /// DHRS4L2	NM_001082488	34460623	0.0453	0.2311	-3.43997	0	3	3	0	0	-1.7823	7.1717	8.954	144.506	535.114	339.81	0.0141	0.4491	-4.5357	2
BC171914	11756015_s_at	10901	DHRS4 /// DHRS4L1 /// DHRS4L2	NM_001082488	34460634	0.0453	0.2311	-3.43997	0	3	3	0	0	-1.7823	7.1717	8.954	144.506	535.114	339.81	0.0141	0.4491	-4.5357	2
NM_001001132	11722552_x_at	6453	ITSN1	NM_001001132	34324455	0.0393	0.2175	-3.43761	0	3	3	0	0	-1.7814	7.9931	9.7744	255.348	934.861	595.105	0.0141	0.3831	-4.8953	2
NM_183234	11742071_x_at	5873	RAB27A	NM_004580	34446690	0.0071	0.1048	-3.43525	0	3	3	0	0	-1.7804	6.7826	8.5629	110.809	389.553	250.181	0.0413	0.1766	-6.6074	3
AK295984	11751301_a_at	56983	POGLUT1	NM_152305	34455920	0.0309	0.196	-3.43289	0	3	3	0	0	-1.7796	4.5404	6.3199	24.3961	88.0318	56.2139	0.2794	0.6111	-3.2663	4
BG181922	11733929_a_at	25852	ARMC8	NM_001267041	34408832	0.0104	0.1233	-3.43053	0	3	3	0	0	-1.7782	4.4349	6.2131	22.6765	76.1986	49.4376	0.2874	0.1699	-4.5548	4
D86062	11741402_a_at	8209	C21orf33	NM_004649	34444805	0.0247	0.1783	-3.42818	0	3	3	0	0	-1.7777	7.5721	9.3498	203.685	666.263	434.974	0.4012	0.1366	-4.1984	3
AF523356	11738327_a_at	3176	HNMT	NM_001024074	34431807	0.0034	0.0781	-3.42466	0	3	3	0	0	-1.7759	5.7518	7.5278	54.6114	189.068	121.84	0.0865	0.1592	-6.2058	4
AI015881	11763290_at	64969	MRPS5	NM_031902	34467909	0.0212	0.167	-3.42466	0	3	3	0	0	-1.7758	5.934	7.7098	64.0278	223.523	143.775	0.3148	0.3843	-3.6786	4
EU107386	11745505_x_at	6453	ITSN1	NM_001001132	34450124	0.0222	0.1704	-3.42466	0	3	3	0	0	-1.776	6.1338	7.9099	70.9992	258.147	164.573	0.069	0.4272	-4.3671	3
BU631291	11745830_a_at	210	ALAD	NM_000031	34450449	0.018	0.1563	-3.42231	0	3	3	0	0	-1.7747	7.7356	9.5103	228.58	753.587	491.084	0.4301	0.2007	-3.8702	4
NM_020459	11758862_x_at	400961	PAIP2B	NM_020459	34463481	0.0306	0.1954	-3.42114	0	3	3	0	0	-1.7742	6.533	8.3072	92.8517	330.804	211.828	0.017	0.2856	-5.5857	2
NM_031490	11734079_x_at	83752	LONP2	NM_031490	34409282	0.0023	0.0669	-3.4188	0	3	3	0	0	-1.7736	7.9285	9.7021	247.205	848.367	547.786	0.0887	0.1103	-6.8861	4
U51990	11731492_at	8559	PRPF18	NM_003675	34392479	0.0093	0.1175	-3.4188	0	3	3	0	0	-1.7733	6.2688	8.0421	80.522	269.778	175.15	0.2755	0.1507	-4.705	4
DB323302	11743541_a_at	9702	CEP57	NM_001243776	34448160	0.0184	0.1577	-3.41297	0	3	3	0	0	-1.7711	6.6954	8.4665	103.868	363.517	233.693	0.014	0.1637	-7.2758	2
AK300093	11753198_a_at	6595	SMARCA2	NM_003070	34457817	0.048	0.2366	-3.4118	0	3	3	0	0	-1.7705	4.2518	6.0223	20.4556	73.8904	47.173	0.4391	0.7469	-2.8158	4
AI446767	11744127_at	2920	CXCL2	NM_002089	34448746	0.001	0.0489	-3.40948	0	3	3	0	0	-1.7697	10.074	11.8437	1091.23	3702.97	2397.1	0.0798	0.0481	-8.57	4
AK303615	11760110_x_at	79792	GSDMD	NM_001166237	34464729	0.0015	0.057	-3.40948	0	3	3	0	0	-1.7694	5.5904	7.3598	48.7633	166.423	107.593	0.0744	0.0845	-7.688	4
BG149737	11758460_s_at	158584	FAAH2	NM_174912	34463079	0.0133	0.1377	-3.40948	0	3	3	0	0	-1.7694	6.4966	8.266	91.6507	319.907	205.779	0.0972	0.2407	-5.2724	3
AK316027	11746604_a_at	26164	GTPBP5	NM_015666	34451223	0.0213	0.167	-3.40483	0	3	3	0	0	-1.7676	6.2755	8.043	78.4219	281.825	180.124	0.077	0.3986	-4.4392	3
NM_018487	11720217_a_at	55365	TMEM176A	NM_018487	34294620	0.0014	0.0547	-3.40368	0	3	3	0	0	-1.7673	10.3534	12.1207	1311.37	4491.6	2901.49	0.0151	0.0549	-11.5664	3
AK093013	11754630_a_at	197259	MLKL	NM_001142497	34459249	0.0117	0.1306	-3.4002	0	3	3	0	0	-1.7657	3.4929	5.2587	11.3831	39.6642	25.5237	0.0692	0.2383	-5.5152	3
NM_014142	11721120_a_at	11164	NUDT5	NM_014142	34308023	0.0213	0.1671	-3.4002	0	3	3	0	0	-1.7659	6.7122	8.4781	108.703	386.18	247.441	0.2211	0.4712	-3.6761	4
NM_005726	11728249_a_at	10102	TSFM	NM_001172695	34371652	0.0286	0.1901	-3.39905	0	3	3	0	0	-1.7651	4.1792	5.9443	18.9246	67.4712	43.1979	0.2693	0.564	-3.3492	4
AK299213	11751264_a_at	4122	MAN2A2	NM_006122	34455883	0.0021	0.0638	-3.39674	0	3	3	0	0	-1.7641	5.1192	6.8834	35.3008	119.834	77.5674	0.0942	0.0902	-7.116	4
BX344848	11743517_a_at	23530	NNT	NM_012343	34448136	0.0226	0.1721	-3.39559	0	3	3	0	0	-1.7634	8.4532	10.2166	374.413	1256.17	815.291	0.3962	0.3211	-3.6064	4
M64572	11740364_a_at	5774	PTPN3	NM_001145368	34441267	0.0051	0.0921	-3.39443	0	3	3	0	0	-1.7633	7.2477	9.011	156.87	524.75	340.81	0.1994	0.1022	-5.5616	4
BF433689	11730890_at	221078	NSUN6	NM_182543	34389042	0.02	0.1631	-3.39098	0	3	3	0	0	-1.7619	9.0367	10.7987	550.395	1817.5	1183.95	0.3191	0.1321	-4.5436	3
NM_001001660	11720500_a_at	144363	LYRM5	NM_001001660	34296903	0.0226	0.172	-3.38868	0	3	3	0	0	-1.7607	6.2717	8.0323	78.7041	278.372	178.538	0.1212	0.3729	-4.3386	3
AF330041	11725186_x_at	11278	KLF12	NM_007249	34343893	0.0287	0.1905	-3.38639	0	3	3	0	0	-1.76	5.7274	7.4874	54.5214	191.344	122.933	0.1725	0.4194	-3.9621	3
AK302350	11750468_a_at	129401	NUP35	NM_001008544	34455087	0.0297	0.1933	-3.38409	0	3	3	0	0	-1.7586	5.9515	7.7101	64.8219	209.764	137.293	0.278	0.0109	-5.6677	2
AK127779	11736390_a_at	389114	ZNF662	NM_001134656	34420793	0.0054	0.0942	-3.37952	0	3	3	0	0	-1.7568	3.9329	5.6897	15.3929	51.6336	33.5132	0.0485	0.0022	-13.5157	2
NM_005218	11723846_at	1672	DEFB1	NM_005218	34335519	0.0158	0.1485	-3.37952	0	3	3	0	0	-1.7566	6.6219	8.3785	99.4034	351.38	225.392	0.0563	0.3212	-4.9527	3
BM312950	11744559_a_at	51312	SLC25A37	NM_016612	34449178	0.0096	0.1188	-3.37838	0	3	3	0	0	-1.7564	6.001	7.7573	64.3911	224.627	144.509	0.0332	0.2299	-5.932	3
NM_017913	11722606_s_at	55664	CDC37L1	NM_017913	34325009	0.0125	0.1344	-3.37838	0	3	3	0	0	-1.7564	7.9924	9.7488	255.097	875.82	565.458	0.0109	0.1075	-8.8426	2
NM_145641	11723974_a_at	80833	APOL3	NM_014349	34335941	0.0316	0.1974	-3.37838	0	3	3	0	0	-1.7561	2.9295	4.6856	7.7753	27.8489	17.8121	0.1223	0.512	-3.8193	3
EU139066	11739841_a_at	604	BCL6	NM_001130845	34438744	0.0069	0.1038	-3.37724	0	3	3	0	0	-1.7559	6.5699	8.3258	98.8498	327.034	212.942	0.2359	0.1171	-5.1189	4
NM_001136200	11736058_s_at	119032	C10orf32	NM_001136200	34419461	0.002	0.0637	-3.3761	0	3	3	0	0	-1.7553	7.2149	8.9702	148.915	507.736	328.325	0.0149	0.075	-10.1375	3
BX110639	11721382_at	55102	ATG2B	NM_018036	34311439	0.0045	0.0877	-3.37382	0	3	3	0	0	-1.7545	4.2777	6.0322	19.7023	67.3947	43.5485	0.0981	0.1788	-5.775	4
NM_007011	11718472_s_at	11057	ABHD2	NM_007011	34269375	0.0067	0.102	-3.37382	0	3	3	0	0	-1.7543	8.6716	10.4259	411.393	1409.85	910.622	0.0554	0.148	-6.7386	3
AK056412	11743311_a_at	29990	PILRB	NM_013440	34447930	0.0237	0.1756	-3.37268	0	3	3	0	0	-1.7538	7.4723	9.2261	179.374	638.827	409.1	0.0611	0.4475	-4.2594	3
BC006401	11721815_a_at	9214	FAIM3	NM_001142472	34316718	0.0369	0.2118	-3.37268	0	3	3	0	0	-1.754	3.091	4.845	8.5211	30.4791	19.5001	0.0001	0.3604	-5.0597	2
NM_152487	11729941_at	148534	TMEM56	NM_001199679	34384105	0.0343	0.2051	-3.37154	0	3	3	0	0	-1.7535	7.5922	9.3458	193.2	683.046	438.123	0.0075	0.3259	-5.2602	2
U04735	11719069_s_at	6782	HSPA13	NM_006948	34278504	0.0497	0.2404	-3.36474	0	3	3	0	0	-1.7503	6.3333	8.0836	89.0709	298.836	193.953	0.584	0.6033	-2.7823	4
NM_001964	11717860_a_at	1958	EGR1	NM_001964	34258346	0.0483	0.237	-3.36361	0	3	3	0	0	-1.75	8.5626	10.3127	380.326	1357.16	868.741	0.0366	0.4413	-4.3847	2
BC137463	11738025_x_at	91355	LRP5L	NM_001135772	34430391	0.0004	0.0329	-3.36022	0	3	3	0	0	-1.7484	5.8671	7.6156	58.7001	197.374	128.037	0.0354	0.0401	-11.0253	4
AF289495	11746403_x_at	80321	CEP70	NM_024491	34451022	0.0411	0.2215	-3.35909	0	3	3	0	0	-1.7479	6.1364	7.8844	77.5589	243.738	160.648	0.5697	0.2027	-3.4447	3
AA463626	11759217_at	7473	WNT3	NM_030753	34463836	0.0081	0.1112	-3.35796	0	3	3	0	0	-1.7474	6.1089	7.8563	71.1439	238.776	154.96	0.2029	0.1794	-4.8951	4
BX392943	11758043_s_at	9592	IER2	NM_004907	34462662	0.0235	0.1749	-3.3557	0	3	3	0	0	-1.7465	9.159	10.9054	595.008	2053.21	1324.11	0.2699	0.4505	-3.5641	4
AF367476	11752535_a_at	57018	CCNL1	NM_020307	34457154	0.0224	0.1711	-3.35458	0	3	3	0	0	-1.746	8.2378	9.9837	306.532	1071.51	689.019	0.0929	0.3898	-4.3526	3
AK130091	11760121_at	83752	LONP2	NM_031490	34464740	0.0324	0.1994	-3.35458	0	3	3	0	0	-1.7459	8.5772	10.3231	382.062	1349.38	865.723	0.002	0.309	-5.4229	2
AB208808	11745772_x_at	8764	TNFRSF14	NM_003820	34450391	0.0271	0.1858	-3.34672	0	3	3	0	0	-1.7428	6.0678	7.8105	69.4375	225.496	147.467	0.2305	0.0273	-5.9454	2
AK289419	11741266_x_at	7366	UGT2B15	NM_001076	34444588	0.0464	0.2337	-3.34113	0	3	3	0	0	-1.7404	8.602	10.3424	439.086	1322.77	880.928	0.7217	0.1229	-3.2801	3
AK304511	11746973_x_at	5447	POR	NM_000941	34451592	0.0191	0.16	-3.34001	0	3	3	0	0	-1.7397	7.7088	9.4485	209.619	717.713	463.666	0.0119	0.1668	-7.1276	2
AK296316	11748294_a_at	8646	CHRD	NM_003741	34452913	0.0429	0.2256	-3.3389	0	3	3	0	0	-1.7392	5.4491	7.1883	44.8515	161.712	103.282	0.1612	0.631	-3.3845	3
AF087878	11751769_a_at	100287413	GLYATL1 /// LOC100287413	NM_001220494	34456388	0.0221	0.1702	-3.33778	0	3	3	0	0	-1.7387	7.7013	9.4401	219.755	738.929	479.342	0.3202	0.3678	-3.6309	4
BC016628	11746981_x_at	26084	ARHGEF26	NM_001251962	34451600	0.003	0.0741	-3.33333	0	3	3	0	0	-1.7368	6.8542	8.5911	117.639	392.912	255.276	0.1041	0.1128	-6.4582	4
BF438302	11717328_at	687	KLF9	NM_001206	34241026	0.0006	0.0408	-3.33111	0	3	3	0	0	-1.7358	4.8682	6.6041	29.5091	97.7999	63.6545	0.0631	0.0329	-9.7038	4
CR619211	11756663_a_at	54888	NSUN2	NM_001193455	34461282	0.0384	0.2158	-3.33	0	3	3	0	0	-1.7354	6.5484	8.2838	102.443	320.365	211.404	0.5547	0.1674	-3.5373	3
AI888703	11746141_x_at	26084	ARHGEF26	NM_001251962	34450760	0.0125	0.1341	-3.32889	0	3	3	0	0	-1.7348	7.074	8.8088	140.628	464.548	302.588	0.2745	0.2098	-4.3179	4
AK290043	11749891_a_at	3131	HLF	NM_002126	34454510	0.0357	0.2092	-3.32668	0	3	3	0	0	-1.7342	4.1997	5.9339	18.4175	64.5688	41.4931	0.0144	0.3263	-5.1462	2
BC062567	11733996_a_at	133686	NADKD1	NM_001085411	34408910	0.0058	0.0969	-3.32226	0	3	3	0	0	-1.7322	8.1838	9.9159	296.612	997.708	647.16	0.1205	0.1928	-5.3596	4
NM_153757	11720612_x_at	266812	NAP1L5	NM_153757	34298515	0.0332	0.2016	-3.32116	0	3	3	0	0	-1.7317	4.1864	5.9182	19.6896	63.8343	41.7619	0.5406	0.3433	-3.1904	4
AK299743	11739541_a_at	5295	PIK3R1	NM_001242466	34437599	0.011	0.1269	-3.31785	0	3	3	0	0	-1.7304	6.0891	7.8195	71.2673	231.941	151.604	0.2727	0.175	-4.4797	4
AK290248	11741765_a_at	254013	METTL20	NM_001135863	34445668	0.0007	0.0431	-3.31675	0	3	3	0	0	-1.7298	3.6864	5.4162	12.9971	43.0081	28.0026	0.0578	0.0443	-9.3755	4
CR621094	11743923_at	100132911	DPH3P1 /// TCFL5	NM_006602	34448542	0.0144	0.1424	-3.31565	0	3	3	0	0	-1.7291	4.8129	6.5419	29.7976	95.6239	62.7108	0.3518	0.1716	-4.1397	4
NM_182964	11720565_a_at	89797	NAV2	NM_001111018	34297968	0.0141	0.1412	-3.31345	0	3	3	0	0	-1.7282	8.2228	9.9511	301.061	1039.6	670.333	0.0472	0.2896	-5.1581	3
NM_013320	11724546_at	29915	HCFC2	NM_013320	34339449	0.0279	0.1879	-3.31236	0	3	3	0	0	-1.728	4.4255	6.1535	23.2837	71.9603	47.622	0.4902	0.0676	-4.0076	3
AK298717	11748379_a_at	221178	SPATA13	NM_001166271	34452998	0.0133	0.1377	-3.30797	0	3	3	0	0	-1.726	4.3549	6.0809	21.0681	71.059	46.0636	0.1948	0.3026	-4.2387	4
U05227	11751063_a_at	10966	RAB40B	NM_006822	34455682	0.0406	0.2205	-3.30142	0	3	3	0	0	-1.7231	6.1985	7.9217	73.9328	256.973	165.453	0.0429	0.3424	-4.8081	2
AK290023	11735818_a_at	63892	THADA	NM_001083953	34417555	0.0101	0.1217	-3.30033	0	3	3	0	0	-1.7225	8.0329	9.7554	265.404	865.132	565.268	0.0854	0.0059	-9.8732	2
AA215701	11763890_at	1983	EIF5 /// SNORA28	NM_001969	34468509	0.0171	0.1531	-3.29924	0	3	3	0	0	-1.7223	5.837	7.5594	58.0124	198.063	128.038	0.0952	0.2898	-4.8079	3
BC111549	11752062_a_at	25777	SUN2	NM_001199579	34456681	0.0048	0.0897	-3.29707	0	3	3	0	0	-1.7211	7.8275	9.5487	232.012	752.291	492.151	0.127	0.0281	-7.5693	3
BC032143	11744747_a_at	26127	FGFR1OP2	NM_001171887	34449366	0.0179	0.1561	-3.29707	0	3	3	0	0	-1.7214	5.1294	6.8508	35.6085	120.554	78.0811	0.1033	0.2947	-4.7262	3
NM_000161	11721734_s_at	2643	GCH1	NM_000161	34315137	0.0016	0.0573	-3.29381	0	3	3	0	0	-1.7196	8.6818	10.4014	411.73	1365.07	888.399	0.0161	0.0567	-11.0371	3
BG474541	11715471_a_at	6734	SRPR	NM_001177842	34173374	0.0011	0.0498	-3.29056	0	3	3	0	0	-1.7185	6.7298	8.4483	107.552	351.799	229.675	0.0802	0.0455	-8.3943	4
AB002380	11731444_a_at	23365	ARHGEF12	NM_001198665	34392347	0.007	0.1044	-3.28731	0	3	3	0	0	-1.7171	8.2584	9.9755	314.058	1014.61	664.335	0.1514	0.0496	-6.6344	3
NM_015642	11736745_a_at	26137	ZBTB20	NM_001164342	34422648	0.0218	0.1695	-3.28623	0	3	3	0	0	-1.7166	8.3456	10.0622	326.305	1098.77	712.538	0.0192	0.1803	-6.6562	2
NM_016300	11728365_a_at	10777	ARPP21	NM_001025068	34372268	0.0108	0.126	-3.28407	0	3	3	0	0	-1.7157	3.7391	5.4548	13.4648	45.5402	29.5025	0.0509	0.2234	-5.6741	3
AW070805	11743545_a_at	5860	QDPR	NM_000320	34448164	0.0177	0.1551	-3.28407	0	3	3	0	0	-1.7155	9.4636	11.1791	742.349	2352.57	1547.46	0.2963	0.0945	-4.7529	3
NR_003028	11757141_s_at	100302240	MIR1304 /// SNORA1 /// SNORA18 /// SNORA25 /// SNORA32 /// SNORA40 /// SNORA8 /// SNORD5 /// TAF1D	NM_024116	34461760	0.0079	0.1103	-3.28299	0	3	3	0	0	-1.7149	6.4232	8.1381	88.2724	283.933	186.103	0.17	0.0489	-6.3481	3
BM719529	11758247_x_at	379	ARL4D	NM_001661	34462866	0.0177	0.155	-3.27547	0	3	3	0	0	-1.7116	7.338	9.0496	163.377	555.971	359.674	0.0617	0.327	-4.7546	3
BC062659	11759671_s_at	3778	KCNMA1	NM_001014797	34464290	0.0261	0.1826	-3.27547	0	3	3	0	0	-1.7119	6.4606	8.1725	88.3948	298.132	193.264	0.0227	0.2164	-6.0639	2
AK302444	11750899_a_at	8736	MYOM1	NM_003803	34455518	0.008	0.111	-3.27332	0	3	3	0	0	-1.7108	4.5068	6.2176	22.8938	76.4557	49.6747	0.0449	0.1748	-6.3219	3
BC013437	11718096_a_at	4205	MEF2A	NM_001130926	34262499	0.0284	0.1897	-3.27225	0	3	3	0	0	-1.7101	5.6858	7.3959	54.6814	172.211	113.446	0.4154	0.1391	-3.9776	3
BC136320	11716914_a_at	57509	MTUS1	NM_001001924	34227817	0.0334	0.2022	-3.27225	0	3	3	0	0	-1.7101	7.5739	9.2841	205.919	640.184	423.052	0.4551	0.1726	-3.7388	3
NM_001239	11720054_a_at	902	CCNH	NM_001199189	34292957	0.0051	0.0919	-3.27118	0	3	3	0	0	-1.71	7.4313	9.1413	173.524	575.976	374.75	0.0334	0.126	-7.4167	3
AK301065	11752940_a_at	1958	EGR1	NM_001964	34457559	0.0281	0.1887	-3.27118	0	3	3	0	0	-1.71	8.2628	9.9729	310.535	1080.07	695.305	0.071	0.479	-3.9939	3
AK298634	11749191_a_at	51776	ZAK	NM_016653	34453810	0.0317	0.1977	-3.27118	0	3	3	0	0	-1.7099	4.0898	5.7997	17.9287	60.1879	39.0583	0.3066	0.5297	-3.2386	4
NM_001127231	11737962_a_at	26053	AUTS2	NM_001127231	34430112	0.0377	0.2139	-3.27118	0	3	3	0	0	-1.7098	7.1089	8.8187	138.265	477.73	307.998	0.0103	0.3401	-5.0031	2
AF450266	11746359_a_at	4925	NUCB2	NM_005013	34450978	0.0079	0.1102	-3.27011	0	3	3	0	0	-1.7093	9.551	11.2603	764.374	2553.44	1658.9	0.1204	0.2405	-4.9276	4
BE220891	11756268_a_at	26272	FBXO4	NM_012176	34460887	0.0089	0.1151	-3.27011	0	3	3	0	0	-1.7093	6.0795	7.7888	68.4131	226.639	147.526	0.073	0.1627	-6.0972	3
CA425413	11723792_at	114885	OSBPL11	NM_022776	34335195	0.045	0.2302	-3.26691	0	3	3	0	0	-1.7079	7.0556	8.7635	136.034	479.077	307.556	0.1474	0.6454	-3.3222	3
AK298717	11748380_x_at	221178	SPATA13	NM_001166271	34452999	0.0192	0.1601	-3.26584	0	3	3	0	0	-1.7077	3.8791	5.5867	15.4958	50.1822	32.839	0.3462	0.2608	-3.7964	4
NM_020307	11718594_a_at	57018	CCNL1	NM_020307	34271959	0.0277	0.1875	-3.26477	0	3	3	0	0	-1.7071	8.2642	9.9713	312.399	1070.71	691.553	0.0983	0.4434	-4.0173	3
NM_012203	11717104_a_at	9380	GRHPR	NM_012203	34232123	0.0458	0.232	-3.26264	0	3	3	0	0	-1.706	9.8318	11.5378	911.676	3191.81	2051.74	0.0024	0.4267	-4.5109	2
BC008777	11736888_x_at	3683	ITGAL	NM_001114380	34422791	0.0128	0.1356	-3.26158	0	3	3	0	0	-1.7055	3.3381	5.0436	10.2908	33.0029	21.6468	0.1101	0.0041	-8.7402	2
NM_012213	11721028_at	23417	MLYCD	NM_012213	34305392	0.0302	0.1945	-3.26158	0	3	3	0	0	-1.7056	7.827	9.5325	227.207	771.274	499.24	0.0038	0.2721	-5.6245	2
CR624180	11763736_a_at	55796	MBNL3	NM_001170701	34468355	0.0136	0.1387	-3.26052	0	3	3	0	0	-1.7052	7.1517	8.8569	144.517	481.212	312.865	0.0981	0.2206	-5.2318	3
CB048961	11727240_a_at	55286	C4orf19	NM_001104629	34363980	0.001	0.0494	-3.25945	0	3	3	0	0	-1.7045	6.1349	7.8394	71.1138	230.611	150.862	0.0772	0.0432	-8.5082	4
NM_001005732	11740758_a_at	388815	LINC00478	NM_001005732	34442661	0.0474	0.2352	-3.25627	0	3	3	0	0	-1.7033	3.0963	4.7996	8.5941	29.6189	19.1065	0.0307	0.4128	-4.4299	2
NM_144669	11722945_a_at	144423	GLT1D1	NM_144669	34327553	0.0403	0.2198	-3.25521	0	3	3	0	0	-1.7029	6.3787	8.0817	89.1599	296.447	192.803	0.4095	0.5636	-2.99	4
BC025774	11755620_a_at	3373	HYAL1	NM_007312	34460239	0.0163	0.1505	-3.25309	0	3	3	0	0	-1.7017	9.7521	11.4538	908.86	2827.85	1868.36	0.3113	0.0515	-4.8939	3
NM_001467	11716064_a_at	2542	SLC37A4	NM_001164277	34194467	0.0001	0.0182	-3.24992	0	3	3	0	0	-1.7004	10.395	12.0954	1349.97	4389.37	2869.67	0.0165	0.0189	-15.6577	4
BC000527	11753019_a_at	2130	EWSR1	NM_001163285	34457638	0.039	0.217	-3.24992	0	3	3	0	0	-1.7006	4.4897	6.1903	24.3045	75.1749	49.7397	0.5075	0.1937	-3.5175	3
BC029605	11745372_a_at	143425	SYT9	NM_175733	34449991	0.04	0.219	-3.24992	0	3	3	0	0	-1.7004	4.2992	5.9996	19.7193	67.8942	43.8067	0.0101	0.3589	-4.8486	2
NM_032501	11731578_s_at	84532	ACSS1	NM_001252675	34392981	0.0018	0.0606	-3.24886	0	3	3	0	0	-1.7	6.2371	7.9371	76.3402	248.308	162.324	0.0751	0.0852	-7.3545	4
BC033091	11745380_a_at	9481	SLC25A27	NM_001204051	34449999	0.0378	0.214	-3.24886	0	3	3	0	0	-1.6998	4.4052	6.1051	22.4386	68.8838	45.6612	0.3424	0.0045	-4.999	2
BC078655	11734165_x_at	26084	ARHGEF26	NM_001251962	34409640	0.0259	0.1822	-3.24781	0	3	3	0	0	-1.6993	6.8907	8.59	125.841	393.841	259.841	0.3734	0.1374	-4.1181	3
AI814233	11744045_a_at	29948	OSGIN1	NM_013370	34448664	0.017	0.1526	-3.23625	0	3	3	0	0	-1.6944	6.493	8.1874	91.6387	302.874	197.256	0.1128	0.2569	-4.8264	3
BC017246	11725976_a_at	29062	WDR91	NM_014149	34350882	0.01	0.1213	-3.2352	0	3	3	0	0	-1.6936	5.6074	7.3011	50.3711	158.621	104.496	0.2172	0.0355	-5.8361	3
AK303758	11761784_at	3263	HPX	NM_000613	34466403	0.0249	0.1791	-3.2352	0	3	3	0	0	-1.6938	5.0677	6.7615	35.7784	113.101	74.4395	0.4222	0.2804	-3.4999	4
NM_004641	11729850_s_at	8028	MLLT10	NM_001009569	34383366	0.0108	0.1256	-3.23415	0	3	3	0	0	-1.6935	6.1558	7.8493	73.969	231.722	152.845	0.2356	0.0307	-5.6839	3
DQ679757	11722550_a_at	6453	ITSN1	NM_001001132	34324453	0.0324	0.1995	-3.22997	0	3	3	0	0	-1.6916	6.025	7.7166	66.5058	225.818	146.162	0.1264	0.4735	-3.7827	3
BF001786	11727988_a_at	6322	SCML1	NM_001037535	34369807	0.0219	0.1698	-3.22789	0	3	3	0	0	-1.6907	7.4285	9.1192	182.371	565.396	373.884	0.3445	0.1009	-4.388	3
AK299628	11748298_a_at	663	BNIP2	NM_004330	34452917	0.0213	0.1671	-3.22685	0	3	3	0	0	-1.6899	5.8214	7.5114	60.6239	189.035	124.83	0.4154	0.2185	-3.6763	4
AK302814	11748606_x_at	84172	POLR1B	NM_001137604	34453225	0.031	0.1963	-3.22685	0	3	3	0	0	-1.6902	4.9022	6.5924	31.7917	102.809	67.3005	0.4174	0.388	-3.2621	4
NM_152373	11730530_at	127396	ZNF684	NM_152373	34387433	0.0191	0.1599	-3.22581	0	3	3	0	0	-1.6898	5.3588	7.0486	41.3718	139.419	90.3955	0.0512	0.3503	-4.6197	3
AF193052	11724249_a_at	64116	SLC39A8	NM_001135146	34338053	0.0481	0.2367	-3.22165	0	3	3	0	0	-1.6877	5.243	6.9307	39.141	135.403	87.2719	0.1974	0.6205	-3.2321	3
CR936727	11756510_a_at	22909	FAN1	NM_001146094	34461129	0.0295	0.1927	-3.21854	0	3	3	0	0	-1.6866	6.6318	8.3183	103.287	320.031	211.659	0.2469	0.016	-5.6975	2
CR602964	11756400_a_at	5860	QDPR	NM_000320	34461019	0.0031	0.0751	-3.2175	0	3	3	0	0	-1.686	9.4848	11.1707	727.974	2347.09	1537.53	0.096	0.1134	-6.3808	4
AK298395	11751032_a_at	2542	SLC37A4	NM_001164277	34455651	0.0102	0.1221	-3.21647	0	3	3	0	0	-1.6853	8.6955	10.3808	416.912	1378.05	897.482	0.0347	0.2179	-5.808	3
M34192	11720643_a_at	3712	IVD	NM_001159508	34298869	0.0065	0.1009	-3.21234	0	3	3	0	0	-1.6835	6.976	8.6595	128.286	417.735	273.01	0.12	0.1947	-5.1986	4
AK297956	11752840_a_at	22936	ELL2	NM_012081	34457459	0.0299	0.194	-3.21234	0	3	3	0	0	-1.6838	6.5142	8.198	93.0852	314.221	203.653	0.1112	0.4479	-3.9006	3
NM_006214	11729681_a_at	5264	PHYH	NM_001037537	34382505	0.0016	0.0582	-3.20616	0	3	3	0	0	-1.6807	8.211	9.8917	299.175	951.549	625.362	0.0604	0.0106	-10.9273	3
AI650913	11743920_a_at	64902	AGXT2	NM_031900	34448539	0.0137	0.1392	-3.20102	0	3	3	0	0	-1.6785	8.6635	10.342	409.822	1350.23	880.027	0.065	0.2457	-5.2158	3
NM_022480	11722006_a_at	64410	KLHL25	NM_022480	34318883	0.0252	0.18	-3.20102	0	3	3	0	0	-1.6785	6.2008	7.8793	74.3322	250.245	162.288	0.0668	0.4206	-4.1641	3
NM_017421	11728741_at	51805	COQ3	NM_017421	34374315	0.0071	0.1052	-3.2	0	3	3	0	0	-1.6779	6.0993	7.7773	68.8568	225.593	147.225	0.0267	0.1681	-6.5855	3
U04898	11726244_a_at	6095	RORA	NM_002943	34353147	0.0075	0.1076	-3.2	0	3	3	0	0	-1.678	8.7966	10.4746	454.714	1471.82	963.268	0.1346	0.2027	-5.0044	4
AK297670	11751627_a_at	2531	KDSR	NM_002035	34456246	0.0394	0.2176	-3.2	0	3	3	0	0	-1.6779	6.9443	8.6222	130.526	394.76	262.643	0.3424	0.0114	-4.8861	2
NM_153825	11739942_s_at	51091	SEPSECS	NM_001159728	34438845	0.0027	0.0705	-3.19898	0	3	3	0	0	-1.6778	7.0718	8.7496	136.395	437.741	287.068	0.0897	0.1015	-6.6455	4
AK074494	11755810_s_at	202018	TAPT1	NM_153365	34460429	0.0485	0.2376	-3.19693	0	3	3	0	0	-1.6767	7.3663	9.043	165.172	567.678	366.425	0.0068	0.434	-4.374	2
NM_003815	11719513_a_at	8751	ADAM15	NM_001261464	34285025	0.0386	0.2161	-3.19285	0	3	3	0	0	-1.6746	6.0723	7.7469	73.2102	217.96	145.585	0.5807	0.0945	-3.5299	3
NM_015169	11719810_at	23212	RRS1	NM_015169	34289623	0.0237	0.1756	-3.19183	0	3	3	0	0	-1.6742	7.5231	9.1973	190.146	587.37	388.758	0.2034	0.0035	-6.3757	2
NM_000414	11737762_x_at	3295	HSD17B4	NM_000414	34429178	0.0237	0.1755	-3.18979	0	3	3	0	0	-1.6735	9.7243	11.3979	904.282	2725.7	1814.99	0.4004	0.0619	-4.2632	3
AK298754	11746027_a_at	9111	NMI	NM_004688	34450646	0.0344	0.2056	-3.18776	0	3	3	0	0	-1.6724	5.1149	6.7874	37.7551	112.376	75.0655	0.5114	0.1038	-3.693	3
NM_002135	11717994_a_at	3164	NR4A1	NM_001202233	34260484	0.0213	0.1671	-3.1837	0	3	3	0	0	-1.6707	5.7698	7.4405	57.4718	176.326	116.899	0.3312	0.0943	-4.4363	3
CR744729	11743751_a_at	25961	NUDT13	NM_015901	34448370	0.0187	0.1591	-3.18066	0	3	3	0	0	-1.6692	3.9303	5.5995	15.5261	50.6782	33.1022	0.1197	0.2665	-4.6521	3
BC030815	11733018_s_at	5295	PIK3R1	NM_001242466	34403752	0.0046	0.0882	-3.17965	0	3	3	0	0	-1.6689	7.4998	9.1686	185.78	583.28	384.53	0.1724	0.0814	-5.7376	4
AK300519	11760562_at	435	ASL	NM_000048	34465181	0.0261	0.1826	-3.1746	0	3	3	0	0	-1.6666	5.3768	7.0434	41.5925	136.885	89.2389	0.0063	0.2203	-6.0643	2
AF144242	11759416_x_at	3077	HFE	NM_000410	34464035	0.0023	0.0669	-3.1736	0	3	3	0	0	-1.666	5.6348	7.3009	50.1269	160.613	105.37	0.055	0.1208	-6.8815	4
BC029591	11745572_s_at	23333	DPY19L1	NM_015283	34450191	0.0191	0.16	-3.17158	0	3	3	0	0	-1.6653	5.6629	7.3282	53.5024	162.466	107.984	0.3214	0.069	-4.6165	3
BC103948	11745332_a_at	343450	KCNT2	NM_198503	34449951	0.0262	0.1829	-3.17158	0	3	3	0	0	-1.6652	3.8387	5.5039	14.4818	48.744	31.6129	0.0745	0.42	-4.1014	3
BM801836	11718013_at	8660	IRS2	NM_003749	34260916	0.0441	0.2282	-3.17058	0	3	3	0	0	-1.6646	7.9039	9.5685	260.881	805.65	533.265	0.6053	0.3828	-2.9004	4
NM_001130845	11720745_a_at	604	BCL6	NM_001130845	34300499	0.04	0.2189	-3.16857	0	3	3	0	0	-1.6639	7.6156	9.2795	196.761	656.987	426.874	0.02	0.3329	-4.851	2
AK298400	11761132_at	189	AGXT	NM_000030	34465751	0.0067	0.102	-3.16756	0	3	3	0	0	-1.6633	6.2861	7.9494	80.1321	253.039	166.586	0.166	0.1449	-5.1669	4
AK316118	11739619_a_at	5774	PTPN3	NM_001145368	34438022	0.0345	0.2057	-3.16456	0	3	3	0	0	-1.6622	5.232	6.8942	41.0345	120.64	80.8373	0.5188	0.0896	-3.6909	3
BC001401	11719825_a_at	51776	ZAK	NM_016653	34290141	0.004	0.0832	-3.16256	0	3	3	0	0	-1.6612	4.6778	6.339	26.0428	82.4676	54.2552	0.1137	0.1189	-5.9666	4
BG184619	11757533_x_at	5359	PLSCR1	NM_021105	34462152	0.0419	0.2232	-3.15956	0	3	3	0	0	-1.6599	8.0259	9.6858	277.98	906.468	592.224	0.3786	0.5696	-2.9526	4
AY082592	11759880_at	90627	STARD13	NM_001243466	34464499	0.0102	0.1226	-3.15856	0	3	3	0	0	-1.6591	4.8831	6.5421	30.426	93.8892	62.1576	0.2004	0.0455	-5.794	3
NM_178507	11717321_at	220323	OAF	NM_178507	34240724	0.0258	0.1819	-3.15856	0	3	3	0	0	-1.6591	8.4943	10.1534	371.941	1141.6	756.769	0.2065	0.0149	-6.1071	2
NM_015493	11717871_s_at	25959	KANK2	NM_001136191	34258616	0.0242	0.177	-3.15657	0	3	3	0	0	-1.6583	7.1421	8.8004	143.058	472.2	307.629	0.0779	0.3835	-4.2286	3
NM_018590	11732701_a_at	55454	CSGALNACT2	NM_018590	34401104	0.028	0.1885	-3.15657	0	3	3	0	0	-1.6585	6.8694	8.5279	122.132	397.023	259.577	0.2586	0.4677	-3.3707	4
AK025122	11722906_a_at	375056	MIA3	NM_198551	34327309	0.0058	0.0966	-3.15259	0	3	3	0	0	-1.6567	7.2085	8.8653	151.364	468.235	309.799	0.1389	0.0253	-7.0802	3
NM_178238	11730023_s_at	29990	PILRB	NM_013440	34384587	0.0479	0.2362	-3.15259	0	3	3	0	0	-1.6564	8.8328	10.4892	456.171	1528.42	992.293	0.0026	0.4216	-4.4049	2
BC037872	11747157_a_at	441549	CDNF	NM_001029954	34451776	0.0078	0.1099	-3.14961	0	3	3	0	0	-1.6553	4.2272	5.8825	19.4095	60.2285	39.819	0.2125	0.1247	-4.9376	4
NM_130444	11716281_a_at	80781	COL18A1	NM_030582	34205565	0.0136	0.1389	-3.14762	0	3	3	0	0	-1.6543	9.0282	10.6825	531.16	1643.82	1087.49	0.1126	0.0015	-8.4822	2
AK296016	11751738_a_at	90673	PPP1R3E	NR_026862	34456357	0.0159	0.1486	-3.14564	0	3	3	0	0	-1.6535	4.6627	6.3162	26.1261	83.5967	54.8614	0.1848	0.3225	-4.0209	4
AK293983	11739130_a_at	18	ABAT	NM_000663	34436533	0.0252	0.18	-3.14564	0	3	3	0	0	-1.6535	7.1085	8.762	138.195	449.363	293.779	0.0092	0.2055	-6.1803	2
EU732755	11753541_x_at	1124	CHN2	NM_001039936	34458160	0.0261	0.1826	-3.14465	0	3	3	0	0	-1.6529	5.3242	6.977	40.6244	134.806	87.7154	0.0885	0.3975	-4.1067	3
AK296388	11741134_a_at	5774	PTPN3	NM_001145368	34444037	0.0349	0.207	-3.14169	0	3	3	0	0	-1.6517	5.3201	6.9718	43.5979	127.346	85.4721	0.5157	0.0909	-3.6731	3
AI040327	11740367_a_at	5774	PTPN3	NM_001145368	34441270	0.0046	0.0887	-3.13972	0	3	3	0	0	-1.6505	7.1344	8.7849	142.597	444.019	293.308	0.097	0.0423	-7.6586	3
BC006428	11759546_a_at	51523	CXXC5	NM_016463	34464165	0.0001	0.0162	-3.13873	0	3	3	0	0	-1.6501	9.0979	10.748	548.09	1721.47	1134.78	0.0017	0.0062	-32.0245	3
AK296461	11741261_a_at	8470	SORBS2	NM_001145670	34444582	0.0066	0.1013	-3.13676	0	3	3	0	0	-1.6493	7.2325	8.8817	151.636	471.918	311.777	0.0513	0.0029	-12.2789	2
L22343	11752802_x_at	3431	SP110	NM_001185015	34457421	0.0241	0.1769	-3.13676	0	3	3	0	0	-1.6491	5.3425	6.9916	40.6126	131.425	86.0188	0.006	0.1982	-6.3198	2
AK290458	11749657_a_at	89797	NAV2	NM_001111018	34454276	0.0244	0.1776	-3.13578	0	3	3	0	0	-1.6489	6.7168	8.3657	111.017	344.808	227.912	0.371	0.2873	-3.5201	4
NM_003139	11715473_at	6734	SRPR	NM_001177842	34173829	0.0013	0.054	-3.13185	0	3	3	0	0	-1.6471	8.8336	10.4807	456.939	1440.19	948.565	0.0097	0.0494	-11.7341	3
NM_004558	11730001_at	4902	NRTN	NM_004558	34384404	0.0038	0.0814	-3.12989	0	3	3	0	0	-1.6461	6.7098	8.3559	106.861	332.531	219.696	0.1287	0.0944	-6.0374	4
AK294822	11753078_a_at	27165	GLS2	NM_013267	34457697	0.0328	0.2007	-3.12989	0	3	3	0	0	-1.6462	5.8074	7.4536	57.6134	186.316	121.965	0.1746	0.3996	-3.7628	3
BX360354	11757894_x_at	4792	NFKBIA	NM_020529	34462513	0.0045	0.0877	-3.12598	0	3	3	0	0	-1.6445	9.1531	10.7976	578.2	1790.53	1184.36	0.0975	0.0378	-7.7433	3
AK291817	11741138_a_at	79792	GSDMD	NM_001166237	34444041	0.0321	0.1986	-3.125	0	3	3	0	0	-1.6437	7.3844	9.0281	174.079	522.292	348.186	0.2701	0.0029	-5.4492	2
BP306647	11757517_x_at	5447	POR	NM_000941	34462136	0.0098	0.1202	-3.12305	0	3	3	0	0	-1.6428	9.4741	11.1169	719.332	2223.34	1471.34	0.0736	0.0069	-10.0258	2
NM_004613	11718399_s_at	7052	TGM2	NM_004613	34268302	0.0205	0.1648	-3.12305	0	3	3	0	0	-1.6428	10.1953	11.8381	1191.72	3842.89	2517.31	0.1048	0.2949	-4.5005	3
BX640794	11758884_at	50808	AK3	NM_001199852	34463503	0.0171	0.153	-3.12207	0	3	3	0	0	-1.6426	5.3134	6.9559	41.4892	126.048	83.7686	0.2579	0.0919	-4.8104	3
AK297825	11749436_a_at	4782	NFIC	NM_001245002	34454055	0.0242	0.177	-3.11818	0	3	3	0	0	-1.6405	4.7293	6.3698	27.0567	87.3097	57.1832	0.1303	0.3215	-4.2273	3
NM_006215	11726799_a_at	5267	SERPINA4	NM_006215	34358530	0.0033	0.0775	-3.11526	0	3	3	0	0	-1.6392	8.1433	9.7824	283.469	894.374	588.921	0.0164	0.0934	-8.5659	3
AY359091	11752439_s_at	375056	MIA3	NM_198551	34457058	0.0053	0.0928	-3.11139	0	3	3	0	0	-1.6376	8.8741	10.5117	478.581	1465.49	972.035	0.1262	0.0241	-7.3158	3
BU608848	11725380_at	56983	POGLUT1	NM_152305	34345151	0.0483	0.237	-3.10945	0	3	3	0	0	-1.6368	5.6618	7.2987	50.9986	167.631	109.315	0.0469	0.3711	-4.3849	2
CD675285	11743149_at	7570	ZNF22	NM_006963	34447768	0.0472	0.2351	-3.10849	0	3	3	0	0	-1.6363	7.4247	9.061	177.214	588.312	382.763	0.1867	0.5697	-3.2586	3
BC012419	11731818_a_at	958	CD40	NM_001250	34395685	0.0326	0.2001	-3.10463	0	3	3	0	0	-1.6346	4.7329	6.3675	28.548	83.5064	56.0272	0.4909	0.0722	-3.7729	3
DB382350	11763449_a_at	26137	ZBTB20	NM_001164342	34468068	0.0015	0.0571	-3.10174	0	3	3	0	0	-1.6329	8.2229	9.8559	301.313	939.137	620.225	0.0527	0.0828	-7.6827	4
NM_016228	11724057_a_at	51166	AADAT	NM_016228	34336460	0.0356	0.2088	-3.10174	0	3	3	0	0	-1.6329	6.0821	7.715	70.8132	226.558	148.686	0.2959	0.5263	-3.1191	4
AL556614	11756280_a_at	11164	NUDT5	NM_014142	34460899	0.036	0.2097	-3.10174	0	3	3	0	0	-1.6329	7.0039	8.6367	132.078	428.322	280.2	0.1739	0.4328	-3.6311	3
NM_006145	11715446_a_at	3337	DNAJB1	NM_006145	34172591	0.0005	0.0371	-3.10078	0	3	3	0	0	-1.6325	9.2585	10.8911	614.883	1914.12	1264.5	0.0241	0.0509	-10.3259	4
AK292316	11740676_a_at	10845	CLPX	NM_006660	34442579	0.016	0.1492	-3.10078	0	3	3	0	0	-1.6326	7.1968	8.8294	153.001	460.179	306.59	0.2581	0.0706	-4.9327	3
BC039535	11742014_x_at	254013	METTL20	NM_001135863	34446633	0.0012	0.0523	-3.09885	0	3	3	0	0	-1.6317	5.2404	6.8722	38.1017	117.281	77.6914	0.0479	0.0073	-12.0296	3
NM_015439	11716169_at	25901	CCDC28A	NM_015439	34199535	0.0029	0.0736	-3.09693	0	3	3	0	0	-1.6309	7.2603	8.8912	153.633	481.209	317.421	0.013	0.0859	-8.9817	3
L22343	11752801_a_at	3431	SP110	NM_001185015	34457420	0.0081	0.1113	-3.09693	0	3	3	0	0	-1.6309	5.6691	7.2999	52.2061	158.48	105.343	0.1657	0.0357	-6.2943	3
AY196485	11728399_at	29969	MDFIC	NM_001166345	34372302	0.0336	0.203	-3.09215	0	3	3	0	0	-1.6286	4.7949	6.4235	27.7903	89.8683	58.8293	0.007	0.2743	-5.3185	2
NM_001110503	11734252_at	25963	TMEM87A	NM_001110503	34410067	0.0085	0.1133	-3.08547	0	3	3	0	0	-1.6253	3.0213	4.6466	8.4098	25.5753	16.9926	0.2162	0.1249	-4.8203	4
BU685637	11736057_s_at	119032	C10orf32	NM_001136200	34419460	0.007	0.1048	-3.08452	0	3	3	0	0	-1.625	8.1475	9.7725	290.526	879.384	584.955	0.1461	0.0351	-6.6119	3
AK294587	11748357_x_at	80321	CEP70	NM_024491	34452976	0.0226	0.172	-3.08356	0	3	3	0	0	-1.6245	6.1826	7.8071	77.5867	231.081	154.334	0.3989	0.2094	-3.6075	4
AK297994	11750674_a_at	6774	STAT3	NM_003150	34455293	0.0128	0.1356	-3.08261	0	3	3	0	0	-1.624	8.4728	10.0968	367.134	1107.93	737.533	0.2015	0.0752	-5.347	3
AK304800	11761596_x_at	9709	HERPUD1	NM_001010989	34466215	0.027	0.1851	-3.08261	0	3	3	0	0	-1.6243	4.3475	5.9718	21.4031	66.6988	44.051	0.3078	0.3721	-3.4121	4
CA308007	11759195_a_at	23195	MDN1	NM_014611	34463814	0.003	0.0748	-3.08166	0	3	3	0	0	-1.6239	6.8221	8.446	114.757	354.671	234.714	0.0864	0.1062	-6.4091	4
NM_004558	11730002_x_at	4902	NRTN	NM_004558	34384427	0.0062	0.0992	-3.07977	0	3	3	0	0	-1.6228	6.6865	8.3094	105.371	318.613	211.992	0.1383	0.0269	-6.9162	3
AK299834	11751766_a_at	55268	ECHDC2	NM_001198961	34456385	0.0098	0.1203	-3.07882	0	3	3	0	0	-1.6223	8.7979	10.4202	450.619	1371.12	910.867	0.0748	0.0039	-10.0156	2
BC071634	11731700_a_at	144577	C12orf66	NM_152440	34394761	0.0001	0.021	-3.07787	0	3	3	0	0	-1.6219	4.9985	6.6205	32.0657	98.6895	65.3776	0.0193	0.0193	-14.3158	4
AJ224328	11724617_a_at	4337	MOCS1	NM_001075098	34340020	0.0022	0.0651	-3.0722	0	3	3	0	0	-1.6194	5.2123	6.8317	37.6186	115.112	76.3655	0.0953	0.0644	-7.0178	4
BX367826	11744000_a_at	4792	NFKBIA	NM_020529	34448619	0.0053	0.0928	-3.0722	0	3	3	0	0	-1.6191	8.7955	10.4146	452.832	1371.05	911.942	0.1183	0.0286	-7.3183	3
NM_000941	11716114_x_at	5447	POR	NM_000941	34197017	0.0016	0.0572	-3.07125	0	3	3	0	0	-1.6189	9.312	10.931	640.341	1957.37	1298.86	0.0476	0.0159	-11.1311	3
CR624180	11763737_x_at	55796	MBNL3	NM_001170701	34468356	0.0405	0.2202	-3.06937	0	3	3	0	0	-1.6179	6.2897	7.9076	80.7727	259.134	169.953	0.1902	0.4645	-3.4635	3
AY878356	11761816_at			AY878356.1	34466435	0.0381	0.2149	-3.06373	0	3	3	0	0	-1.6151	3.7194	5.3344	13.4735	43.7131	28.5933	0.1373	0.4838	-3.5496	3
CA420025	11728709_a_at	2013	EMP2	NM_001424	34374112	0.0138	0.1399	-3.06185	0	3	3	0	0	-1.6142	7.5417	9.1559	186.436	580.611	383.523	0.0037	0.1064	-8.4249	2
NM_138285	11731060_x_at	129401	NUP35	NM_001008544	34390364	0.0034	0.078	-3.06091	0	3	3	0	0	-1.6138	5.8468	7.4606	58.7469	178.124	118.435	0.1312	0.0714	-6.211	4
BG183516	11743406_x_at	201895	C4orf34	NM_174921	34448025	0.0148	0.1442	-3.05998	0	3	3	0	0	-1.6136	9.3774	10.991	691.859	2056.71	1374.28	0.2394	0.0649	-5.0665	3
NM_001037535	11734955_a_at	6322	SCML1	NM_001037535	34413219	0.0246	0.1783	-3.05998	0	3	3	0	0	-1.6136	7.0114	8.625	135.732	403.308	269.52	0.3115	0.1312	-4.2001	3
AK291714	11718398_a_at	7052	TGM2	NM_004613	34268301	0.0474	0.2352	-3.0581	0	3	3	0	0	-1.6127	5.7993	7.4119	62.071	172.872	117.472	0.6446	0.0924	-3.2535	3
AK301839	11749250_a_at	84217	ZMYND12	NM_001146192	34453869	0.0085	0.1133	-3.05717	0	3	3	0	0	-1.6123	4.01	5.6223	16.2753	49.2779	32.7766	0.0652	0.0023	-10.7473	2
AF013990	11717777_a_at	9958	USP15	NM_001252078	34256140	0.021	0.1663	-3.05717	0	3	3	0	0	-1.6124	7.1162	8.7285	138.9	435.251	287.076	0.0076	0.1615	-6.7924	2
BC064696	11725355_at	9852	EPM2AIP1	NM_014805	34345116	0.0134	0.1384	-3.05623	0	3	3	0	0	-1.6118	5.1776	6.7893	37.9007	113.647	75.7738	0.2727	0.1643	-4.223	4
BC030614	11725379_at	56983	POGLUT1	NM_152305	34345150	0.0442	0.2284	-3.05623	0	3	3	0	0	-1.6117	6.7821	8.3938	110.199	357.543	233.871	0.0081	0.3607	-4.5965	2
BX107226	11736478_a_at	22936	ELL2	NM_012081	34421034	0.0342	0.2049	-3.05344	0	3	3	0	0	-1.6106	6.0808	7.6914	69.6959	219.531	144.613	0.1761	0.3915	-3.7027	3
AW169241	11743972_a_at	54541	DDIT4	NM_019058	34448591	0.0396	0.2181	-3.05344	0	3	3	0	0	-1.6105	8.972	10.5826	504.64	1609.07	1056.86	0.0315	0.2963	-4.8726	2
BC130468	11741968_a_at	2155	F7	NM_000131	34446587	0.0074	0.1072	-3.05064	0	3	3	0	0	-1.609	6.1821	7.7911	72.91	227.438	150.174	0.0256	0.1585	-6.4948	3
NM_001145372	11739618_a_at	5774	PTPN3	NM_001145368	34438021	0.0224	0.1713	-3.05064	0	3	3	0	0	-1.609	5.593	7.2019	50.5063	149.742	100.124	0.3079	0.1025	-4.3498	3
AF221130	11746692_a_at	11177	BAZ1A	NM_013448	34451311	0.0264	0.1832	-3.05064	0	3	3	0	0	-1.6092	4.9331	6.5423	32.6221	94.3649	63.4935	0.3883	0.0752	-4.0939	3
CD357894	11757266_s_at	2878	GPX3	NM_002084	34461885	0.0411	0.2215	-3.05064	0	3	3	0	0	-1.6092	9.8964	11.5056	1033.17	2950.81	1991.99	0.5599	0.0952	-3.4438	3
NM_005013	11720088_x_at	4925	NUCB2	NM_005013	34293114	0.0162	0.1502	-3.04971	0	3	3	0	0	-1.6086	9.3275	10.9361	668.771	2033.7	1351.24	0.2637	0.2232	-3.9925	4
AK298829	11746074_a_at	92106	OXNAD1	NM_138381	34450693	0.0252	0.18	-3.04971	0	3	3	0	0	-1.6085	7.0535	8.662	133.286	416.418	274.852	0.0206	0.1823	-6.1848	2
DB354916	11729858_s_at	9563	H6PD	NM_004285	34383670	0.0246	0.1782	-3.04785	0	3	3	0	0	-1.6077	6.5377	8.1454	94.9408	296.287	195.614	0.1311	0.3079	-4.2031	3
BQ351974	11758308_s_at	3320	HSP90AA1	NM_001017963	34462927	0.0303	0.1947	-3.04692	0	3	3	0	0	-1.6073	10.497	12.1043	1553.44	4462.96	3008.2	0.4281	0.0867	-3.8804	3
AK296142	11751096_a_at	29887	SNX10	NM_001199835	34455715	0.001	0.0489	-3.04599	0	3	3	0	0	-1.6071	5.7439	7.3509	53.9221	163.476	108.699	0.0384	0.0088	-12.8181	3
NM_001039503	11729558_a_at	339105	PRSS53	NM_001039503	34381461	0.0094	0.1181	-3.04414	0	3	3	0	0	-1.6062	6.1939	7.8001	75.5241	228.245	151.885	0.2052	0.1481	-4.6806	4
NM_001710	11733725_a_at	629	CFB	NM_001710	34408234	0.0001	0.0182	-3.04136	0	3	3	0	0	-1.6046	12.2974	13.902	5043.84	15354.4	10199.1	0.0125	0.0187	-15.7327	4
AK299488	11751689_a_at	10020	GNE	NM_001128227	34456308	0.019	0.1596	-3.04136	0	3	3	0	0	-1.6049	4.026	5.6309	16.3078	50.6787	33.4932	0.0066	0.1444	-7.1533	2
BC065004	11733156_a_at	152137	CCDC50	NM_174908	34404304	0.0015	0.0568	-3.04044	0	3	3	0	0	-1.6041	7.1508	8.7549	143.7	436.044	289.872	0.0701	0.0592	-7.7263	4
BC019921	11722404_s_at	100528021	MTHFS /// ST20-MTHFS	NM_001199758	34323184	0.0126	0.1346	-3.03951	0	3	3	0	0	-1.6039	9.7398	11.3438	885.583	2623.97	1754.78	0.2087	0.0584	-5.3757	3
NM_016044	11718538_x_at	51011	FAHD2A	NM_016044	34270941	0.014	0.1408	-3.03951	0	3	3	0	0	-1.6039	7.9305	9.5344	244.177	754.585	499.381	0.0056	0.105	-8.3531	2
AK308133	11763757_a_at	10845	CLPX	NM_006660	34468376	0.0264	0.1834	-3.03859	0	3	3	0	0	-1.6036	6.3608	7.9644	87.7965	252.42	170.108	0.397	0.0641	-4.09	3
NM_001008708	11728808_at	494143	CHAC2	NM_001008708	34374711	0.0058	0.0966	-3.03214	0	3	3	0	0	-1.6005	4.4676	6.0681	22.5524	68.6363	45.5944	0.1151	0.1503	-5.381	4
BC016282	11723652_a_at	4594	MUT	NM_000255	34334022	0.0008	0.0444	-3.0303	0	3	3	0	0	-1.5994	8.3416	9.9411	326.997	990.001	658.499	0.0489	0.0432	-9.1299	4
NM_032860	11719873_x_at	84946	LTV1	NM_032860	34290292	0.0178	0.1556	-3.0303	0	3	3	0	0	-1.5993	5.738	7.3372	55.6267	164.233	109.93	0.2464	0.0953	-4.7386	3
CA414972	11743302_a_at	26053	AUTS2	NM_001127231	34447921	0.0365	0.211	-3.0248	0	3	3	0	0	-1.5968	5.0644	6.6612	33.8336	109.523	71.6785	0.0719	0.5154	-3.6089	3
NM_005611	11718165_a_at	5934	RBL2	NM_005611	34264068	0.0167	0.1517	-3.02297	0	3	3	0	0	-1.5962	7.6131	9.2093	203.859	598.583	401.221	0.2556	0.0694	-4.8497	3
AF435956	11763512_x_at	151393	FAM82A1	NM_001170791	34468131	0.0427	0.2251	-3.02297	0	3	3	0	0	-1.5961	5.7862	7.3824	56.1238	181.843	118.984	0.1053	0.5588	-3.3922	3
CR748127	11759512_x_at	54883	CWC25	NM_017748	34464131	0.0017	0.0584	-3.02206	0	3	3	0	0	-1.5955	6.5145	8.11	91.7009	278.249	184.975	0.0193	0.0455	-10.8603	3
NM_001001132	11722551_s_at	6453	ITSN1	NM_001001132	34324454	0.0142	0.1416	-3.01932	0	3	3	0	0	-1.5941	8.0059	9.6	258.395	810.043	534.219	0.0334	0.2543	-5.1477	3
BF243061	11756223_s_at	9188	DDX21	NM_001256910	34460842	0.0435	0.2268	-3.01932	0	3	3	0	0	-1.5944	8.569	10.1634	417.927	1168.9	793.414	0.5579	0.1145	-3.3677	3
BC011570	11735501_a_at	100653137	CDH23 /// LOC100653137	NM_001171930	34415866	0.0004	0.0325	-3.01841	0	3	3	0	0	-1.5936	4.1739	5.7676	18.1566	54.6924	36.4245	0.0364	0.0251	-11.132	4
AI887274	11763888_at	594839	SNORA33	NR_002436	34468507	0.0086	0.1135	-3.0175	0	3	3	0	0	-1.5935	4.9775	6.571	31.6991	97.4563	64.5777	0.0395	0.1613	-6.1581	3
NM_016098	11719683_a_at	51660	BRP44L	NM_016098	34287794	0.0482	0.2369	-3.01659	0	3	3	0	0	-1.5927	9.0826	10.6753	577.29	1641.48	1109.39	0.3722	0.0232	-4.3869	2
BC015994	11740203_a_at	100528007	C10orf32 /// C10orf32-AS3MT	NM_001136200	34440606	0.0086	0.1133	-3.01205	0	3	3	0	0	-1.591	8.1306	9.7215	281.592	866.145	573.869	0.0295	0.17	-6.1692	3
D50579	11728677_a_at	8824	CES2	NM_003869	34374080	0.0118	0.1312	-3.01114	0	3	3	0	0	-1.5903	9.4093	10.9997	680.351	2076.65	1378.5	0.0034	0.088	-9.1103	2
DB349900	11757886_s_at	55133	SRBD1	NM_018079	34462505	0.0038	0.0818	-3.00391	0	3	3	0	0	-1.5868	5.671	7.2577	51.6891	155.967	103.828	0.0917	0.1163	-6.0269	4
AA814335	11739978_s_at	192669	EIF2C3	NM_024852	34438937	0.0246	0.1781	-3.00391	0	3	3	0	0	-1.5868	6.5505	8.1373	96.3807	281.922	189.151	0.1845	0.008	-6.2631	2
NM_021071	11729335_a_at	420	ART4	NM_021071	34378403	0.0425	0.2247	-3.0021	0	3	3	0	0	-1.586	4.5334	6.1195	25.0297	70.8395	47.9346	0.5413	0.1125	-3.3975	3
BC058880	11755888_a_at	9104	RGN	NM_004683	34460507	0.0104	0.1233	-3.0012	0	3	3	0	0	-1.5855	9.4545	11.04	704.73	2176.64	1440.69	0.0274	0.1994	-5.7664	3
AK293373	11759828_s_at	6672	SP100	NM_001080391	34464447	0.0175	0.1544	-3.0012	0	3	3	0	0	-1.5855	7.5112	9.0967	186.079	547.95	367.015	0.1301	0.0053	-7.4653	2
NM_000056	11724673_a_at	594	BCKDHB	NM_000056	34340576	0.0282	0.1889	-3.0012	0	3	3	0	0	-1.5855	6.7029	8.2884	108.655	334.895	221.775	0.2617	0.4049	-3.3634	4
AK293945	11763166_a_at	4141	MARS	NM_004990	34467785	0.0316	0.1976	-3.0012	0	3	3	0	0	-1.5854	4.59	6.1754	24.7285	76.2022	50.4653	0.1582	0.3594	-3.8167	3
NM_002133	11716939_a_at	3162	HMOX1	NM_002133	34228342	0.0307	0.1957	-2.9976	0	3	3	0	0	-1.5837	7.905	9.4887	247.776	721.088	484.432	0.2188	0.0235	-5.5726	2
DB375068	11764056_x_at	2332	FMR1	NM_001185075	34468675	0.0379	0.2144	-2.99581	0	3	3	0	0	-1.5828	4.7427	6.3255	26.8541	83.9139	55.384	0.0191	0.2828	-4.9899	2
AK295866	11761565_x_at	80321	CEP70	NM_024491	34466184	0.02	0.1633	-2.99491	0	3	3	0	0	-1.5824	5.427	7.0094	44.5565	135.568	90.0624	0.2187	0.3165	-3.7465	4
BC032771	11762057_at	441024	MTHFD2L	NM_001004346	34466676	0.0359	0.2096	-2.99491	0	3	3	0	0	-1.5826	3.9502	5.5328	15.5132	48.1592	31.8362	0.0224	0.263	-5.1315	2
AF495725	11759559_at	51312	SLC25A37	NM_016612	34464178	0.007	0.1044	-2.99133	0	3	3	0	0	-1.581	4.6113	6.1922	24.8289	75.3059	50.0674	0.1019	0.1864	-5.0996	4
AK300923	11751055_a_at	162417	NAGS	NM_153006	34455674	0.0255	0.1807	-2.99133	0	3	3	0	0	-1.581	6.7765	8.3574	111.205	344.901	228.053	0.0921	0.3438	-4.1477	3
AB102878	11750552_s_at	114769	CARD16 /// CASP1	NM_001017534	34455171	0.0308	0.1958	-2.99133	0	3	3	0	0	-1.5806	4.2119	5.7925	19.3537	59.1363	39.245	0.2568	0.4445	-3.2691	4
AK301375	11746896_a_at	217	ALDH2	NM_000690	34451515	0.0132	0.1377	-2.99043	0	3	3	0	0	-1.5804	10.2078	11.7882	1232.24	3635.92	2434.08	0.2476	0.1686	-4.2434	4
AK291975	11745500_a_at	10462	CLEC10A	NM_006344	34450119	0.0003	0.0304	-2.98954	0	3	3	0	0	-1.5798	5.1794	6.7592	36.4381	108.695	72.5666	0.0353	0.0209	-11.5423	4
AK292588	11730652_a_at	94121	SYTL4	NM_001129896	34388061	0.018	0.1561	-2.98954	0	3	3	0	0	-1.58	3.8954	5.4754	15.1067	46.1869	30.6468	0.0934	0.2419	-4.7259	3
BU741678	11758378_s_at	494115	RBMXL1	NM_001162536	34462997	0.0466	0.2343	-2.98686	0	3	3	0	0	-1.5787	5.3274	6.906	42.4305	120.415	81.4225	0.3485	0.0258	-4.4694	2
AF534401	11739576_x_at	11234	HPS5	NM_007216	34437691	0.0057	0.096	-2.98329	0	3	3	0	0	-1.5768	8.469	10.0458	356.358	1075.1	715.726	0.0354	0.1109	-7.1402	3
NR_024320	11757190_s_at	9516	LITAF	NM_001136472	34461809	0.0125	0.1342	-2.98151	0	3	3	0	0	-1.5758	8.2875	9.8633	312.888	944.636	628.762	0.0087	0.0861	-8.863	2
NM_178517	11732726_x_at	284098	PIGW	NM_178517	34401590	0.0009	0.0475	-2.98063	0	3	3	0	0	-1.5756	5.2433	6.819	38.225	113.586	75.9053	0.0574	0.0386	-8.8087	4
NM_014689	11723863_a_at	55619	DOCK10	NM_014689	34335723	0.0034	0.0775	-2.97974	0	3	3	0	0	-1.5753	3.2052	4.7805	9.3425	28.0051	18.6738	0.0787	0.1129	-6.2333	4
DB334557	11729814_a_at	284273	ZADH2	NM_175907	34383182	0.0071	0.1048	-2.97885	0	3	3	0	0	-1.5748	5.42	6.9948	43.6809	130.885	87.2829	0.1322	0.1554	-5.0861	4
BX377259	11730181_s_at	2531	KDSR	NM_002035	34386046	0.0017	0.0582	-2.97796	0	3	3	0	0	-1.5744	6.9511	8.5255	124.602	373.693	249.148	0.0449	0.0857	-7.5461	4
BG570299	11743321_at	1519	CTSO	NM_001334	34447940	0.0176	0.1548	-2.97796	0	3	3	0	0	-1.5744	8.7432	10.3176	428.621	1304.45	866.534	0.0016	0.1329	-7.4373	2
BC095432	11716341_s_at	1942	EFNA1	NM_004428	34208544	0.0482	0.2367	-2.97708	0	3	3	0	0	-1.5739	10.0626	11.6364	1074.94	3375.23	2225.09	0.0327	0.3528	-4.3906	2
NM_005387	11731268_a_at	4928	NUP98	NM_005387	34391671	0.0133	0.1377	-2.97619	0	3	3	0	0	-1.5735	5.7732	7.3467	56.3574	168.708	112.533	0.2004	0.213	-4.2389	4
BC110290	11756439_a_at	137872	ADHFE1	NM_144650	34461058	0.0175	0.1545	-2.97619	0	3	3	0	0	-1.5733	7.8389	9.4122	231.627	707.557	469.592	0.0756	0.2512	-4.7669	3
AK291589	11734745_a_at	212	ALAS2	NM_000032	34412648	0.01	0.121	-2.9753	0	3	3	0	0	-1.5732	5.297	6.8702	39.6242	120.301	79.9627	0.0506	0.1669	-5.8435	3
BC093993	11724125_at	94086	HSPB9	NM_033194	34337528	0.0172	0.1534	-2.9753	0	3	3	0	0	-1.573	4.4503	6.0233	22.5363	68.286	45.4112	0.1918	0.2905	-3.9227	4
BC001555	11760261_at	9360	PPIG	NM_004792	34464880	0.0111	0.1275	-2.97	0	3	3	0	0	-1.5704	4.1679	5.7383	18.5338	53.8214	36.1776	0.1824	0.052	-5.6189	3
NM_006764	11718276_x_at	7866	IFRD2	NM_006764	34266340	0	0.0142	-2.96912	0	3	3	0	0	-1.5698	7.2577	8.8276	153.357	454.836	304.096	0.0132	0.0071	-19.0823	4
BM553995	11739300_a_at	284106	CISD3	NM_001136498	34436822	0.005	0.0911	-2.9656	0	3	3	0	0	-1.5683	8.8615	10.4298	467.553	1402.38	934.967	0.0326	0.0998	-7.4652	3
AK298506	11751820_a_at	133308	SLC9B2	NM_178833	34456439	0.0042	0.085	-2.96296	0	3	3	0	0	-1.567	6.1447	7.7117	72.0235	213.287	142.655	0.1088	0.1044	-5.8773	4
NM_001004690	11742590_at	127059	OR2M5	NM_001004690	34447209	0.0217	0.169	-2.96121	0	3	3	0	0	-1.5661	4.8297	6.3957	28.4842	86.2198	57.352	0.0106	0.1545	-6.6755	2
AK296096	11748368_x_at	5447	POR	NM_000941	34452987	0.0019	0.0625	-2.95946	0	3	3	0	0	-1.5651	9.322	10.8871	644.975	1899.93	1272.45	0.0494	0.0197	-10.314	3
AF034374	11739110_a_at	4337	MOCS1	NM_001075098	34436381	0.004	0.0839	-2.95946	0	3	3	0	0	-1.5653	6.672	8.2374	104.121	305.38	204.75	0.1369	0.0717	-5.9369	4
NM_001467	11716065_at	2542	SLC37A4	NM_001164277	34194468	0.0083	0.1123	-2.95946	0	3	3	0	0	-1.5653	9.9136	11.4789	968.226	2926.06	1947.14	0.024	0.1641	-6.2503	3
BC121004	11745080_s_at	153020	RASGEF1B	NM_152545	34449699	0.0352	0.2078	-2.95946	0	3	3	0	0	-1.5651	4.8912	6.4564	30.8323	88.0761	59.4542	0.2548	0.0186	-5.1852	2
NM_001098402	11726152_a_at	49854	ZNF295	NM_001098402	34352335	0.0492	0.2393	-2.95858	0	3	3	0	0	-1.5651	6.6544	8.2195	101.223	316.881	209.052	0.0305	0.3597	-4.3396	2
EU093082	11743157_a_at	2110	ETFDH	NM_004453	34447776	0.0202	0.1639	-2.95683	0	3	3	0	0	-1.5638	7.1579	8.7217	144.992	439.846	292.419	0.0919	0.2666	-4.524	3
NM_005013	11720087_a_at	4925	NUCB2	NM_005013	34293092	0.0246	0.1783	-2.95596	0	3	3	0	0	-1.5635	9.4863	11.0498	751.456	2221.66	1486.56	0.3173	0.2771	-3.5125	4
BC063674	11750739_a_at	84250	ANKRD32	NM_032290	34455358	0.0439	0.2278	-2.94985	0	3	3	0	0	-1.5608	3.6412	5.202	13.2436	39.6235	26.4336	0.3549	0.5108	-2.9055	4
AF153208	11753218_a_at	94104	GCFC1	NM_013329	34457837	0.0035	0.0788	-2.94638	0	3	3	0	0	-1.5589	5.4827	7.0416	45.4235	133.737	89.5802	0.0952	0.0959	-6.1768	4
NM_001085375	11721788_at	400793	C1orf226	NM_001085375	34316191	0.004	0.0832	-2.94638	0	3	3	0	0	-1.5588	6.8091	8.3679	113.788	336.265	225.026	0.0887	0.116	-5.9667	4
NM_015150	11716450_s_at	23180	RFTN1	NM_015150	34211853	0.0013	0.0528	-2.94204	0	3	3	0	0	-1.5568	6.5207	8.0776	92.6351	272.595	182.615	0.0537	0.0573	-8.0941	4
AA609430	11756477_a_at	158135	TTLL11	NM_001139442	34461096	0.0034	0.0781	-2.94031	0	3	3	0	0	-1.5561	4.0594	5.6155	16.8548	49.2648	33.0598	0.0706	0.03	-8.4946	3
BX537776	11755015_s_at	1373	CPS1	NM_001122633	34459634	0.0008	0.0458	-2.93945	0	3	3	0	0	-1.5557	11.2868	12.8424	2502.73	7377.14	4939.94	0.0108	0.0279	-13.6959	3
AK001526	11739236_at	201626	PDE12	NM_177966	34436639	0.0144	0.1424	-2.93945	0	3	3	0	0	-1.5555	5.5764	7.1319	47.9783	145.912	96.9451	0.0336	0.2427	-5.1251	3
AK294803	11750580_x_at	23365	ARHGEF12	NM_001198665	34455199	0.0023	0.0666	-2.93686	0	3	3	0	0	-1.5543	5.8153	7.3695	56.4441	167.043	111.744	0.0149	0.0613	-9.757	3
AY328892	11722929_a_at	154043	CNKSR3	NM_173515	34327537	0.0107	0.1251	-2.93686	0	3	3	0	0	-1.5542	7.8299	9.3841	236.326	682.206	459.266	0.2278	0.1277	-4.5148	4
NM_014611	11736356_a_at	23195	MDN1	NM_014611	34420759	0.0171	0.1527	-2.93427	0	3	3	0	0	-1.5529	5.8375	7.3904	59.0405	175.406	117.223	0.1972	0.2704	-3.9336	4
BC129930	11747618_a_at	56997	ADCK3	NM_020247	34452237	0.026	0.1823	-2.93341	0	3	3	0	0	-1.5526	4.763	6.3155	28.6316	80.5114	54.5715	0.3612	0.0654	-4.117	3
NM_005953	11758729_x_at	4502	MT2A	NM_005953	34463348	0.0327	0.2004	-2.93341	0	3	3	0	0	-1.5527	7.562	9.1148	191.383	589.775	390.579	0.0819	0.4272	-3.7691	3
NM_001008699	11742511_a_at	3566	IL4R	NM_000418	34447130	0.0318	0.198	-2.93255	0	3	3	0	0	-1.5521	4.4574	6.0096	22.8316	64.4528	43.6422	0.2386	0.0027	-5.4737	2
AY247744	11724950_a_at	132864	CPEB2	NM_001177381	34341876	0.0296	0.1932	-2.93169	0	3	3	0	0	-1.5519	4.7544	6.3063	27.0794	81.746	54.4127	0.0207	0.2033	-5.6799	2
NM_144664	11725847_s_at	143684	FAM76B	NM_144664	34349250	0.0016	0.0576	-2.93083	0	3	3	0	0	-1.5513	6.8923	8.4436	119.09	350.561	234.826	0.0157	0.0438	-11.0151	3
EF211088	11753321_a_at	407977	TNFSF12 /// TNFSF12-TNFSF13 /// TNFSF13	NM_001198622	34457940	0.0214	0.1674	-2.93083	0	3	3	0	0	-1.5514	4.8843	6.4357	29.9494	90.2253	60.0873	0.087	0.2807	-4.4312	3
AK304405	11748160_s_at	3920	LAMP2	NM_001122606	34452779	0.0418	0.223	-2.93083	0	3	3	0	0	-1.5513	4.8692	6.4206	32.0182	89.5843	60.8013	0.5529	0.2747	-2.9537	4
AK093417	11754566_a_at	154214	RNF217	NM_152553	34459185	0.0214	0.1678	-2.92826	0	3	3	0	0	-1.5502	4.5939	6.1441	24.1678	72.5372	48.3525	0.0048	0.1549	-6.7184	2
AK294959	11749384_a_at	83548	COG3	NM_001204476	34454003	0.0407	0.2206	-2.9274	0	3	3	0	0	-1.5498	4.0548	5.6046	17.9302	49.1898	33.56	0.5336	0.069	-3.458	3
U19518	11740822_at	80350	LPAL2	NM_024492	34443225	0.0106	0.1243	-2.92398	0	3	3	0	0	-1.5478	5.2094	6.7572	37.9522	111.779	74.8656	0.1541	0.1956	-4.5332	4
BC041706	11736710_a_at	10260	DENND4A	NM_001144823	34422113	0.0026	0.0697	-2.92141	0	3	3	0	0	-1.5465	7.287	8.8335	158.695	460.412	309.553	0.1018	0.0578	-6.7062	4
NM_001040716	11722121_a_at	5091	PC	NM_000920	34320152	0.0371	0.2124	-2.92056	0	3	3	0	0	-1.5464	9.5082	11.0547	781.675	2150.21	1465.94	0.4908	0.0667	-3.5872	3
NM_002225	11720642_a_at	3712	IVD	NM_001159508	34298783	0.0105	0.1242	-2.91886	0	3	3	0	0	-1.5452	8.5024	10.0476	362.662	1070.94	716.801	0.0002	0.0765	-9.6648	2
CA311990	11743595_at	134121	C5orf49	NM_001089584	34448214	0.0417	0.2228	-2.91886	0	3	3	0	0	-1.5456	5.0544	6.5999	34.8036	97.0986	65.9511	0.3126	0.0063	-4.7406	2
Y12395	11755876_a_at	7866	IFRD2	NM_006764	34460495	0.0004	0.0345	-2.91715	0	3	3	0	0	-1.5446	6.9041	8.4487	120.473	350.739	235.606	0.0378	0.0238	-10.7807	4
BC018357	11736828_x_at	6482	ST3GAL1	NM_003033	34422731	0.0084	0.113	-2.91545	0	3	3	0	0	-1.5438	7.6373	9.1811	200.661	593.465	397.063	0.0485	0.1374	-6.2017	3
NM_021968	11728049_s_at	121504	HIST1H4A /// HIST1H4B /// HIST1H4C /// HIST1H4D /// HIST1H4E /// HIST1H4F /// HIST1H4H /// HIST1H4	NM_001034077	34370407	0.0332	0.2015	-2.91545	0	3	3	0	0	-1.5436	7.0059	8.5495	137.329	379.269	258.299	0.4296	0.0792	-3.7482	3
NM_001040619	11719344_a_at	467	ATF3	NM_001030287	34282747	0.0328	0.2007	-2.9146	0	3	3	0	0	-1.5431	7.7506	9.2938	217.272	676.708	446.99	0.057	0.4477	-3.7625	3
AI537264	11743911_a_at	5359	PLSCR1	NM_021105	34448530	0.0356	0.209	-2.91206	0	3	3	0	0	-1.5419	8.1179	9.6598	284.274	863.95	574.112	0.1409	0.3961	-3.6444	3
BC036818	11756496_a_at	866	SERPINA6	NM_001756	34461115	0.03	0.1942	-2.91121	0	3	3	0	0	-1.5418	10.4211	11.9628	1456.78	4065.34	2761.06	0.36	0.1102	-3.8945	3
U57317	11720668_at	8850	KAT2B	NM_003884	34299037	0.0168	0.1518	-2.90951	0	3	3	0	0	-1.5407	4.1959	5.7365	18.5994	55.0976	36.8485	0.0895	0.2136	-4.8472	3
NM_025147	11724259_at	80219	COQ10B	NM_025147	34338063	0.0243	0.1773	-2.90951	0	3	3	0	0	-1.5409	7.0537	8.5945	139.784	403.581	271.682	0.3089	0.264	-3.526	4
CB409404	11743725_s_at	64747	MFSD1	NM_001167903	34448344	0.0304	0.1949	-2.90951	0	3	3	0	0	-1.5406	8.6695	10.2101	408.356	1222.05	815.205	0.0183	0.2088	-5.599	2
BE270945	11722638_at	23243	ANKRD28	NM_001195098	34325541	0.0331	0.2014	-2.90951	0	3	3	0	0	-1.5407	7.9508	9.4915	265.094	731.695	498.394	0.4053	0.1009	-3.7506	3
BQ440257	11722087_a_at	9975	NR1D2	NM_001145425	34319794	0.0402	0.2197	-2.90951	0	3	3	0	0	-1.5406	5.5203	7.061	46.9584	143.675	95.3168	0.149	0.4412	-3.4736	3
AY366448	11751920_a_at	90627	STARD13	NM_001243466	34456539	0.004	0.0838	-2.90698	0	3	3	0	0	-1.5395	4.5079	6.0474	23.0131	67.5487	45.2809	0.0742	0.127	-5.9446	4
AF223466	11729291_a_at	51312	SLC25A37	NM_016612	34377903	0.0164	0.1509	-2.90444	0	3	3	0	0	-1.5382	5.9632	7.5014	64.6707	186.909	125.79	0.2415	0.2074	-3.9767	4
AK126412	11725183_at	11278	KLF12	NM_007249	34343883	0.0385	0.2159	-2.90444	0	3	3	0	0	-1.5384	5.7276	7.2661	54.3978	164.396	109.397	0.1744	0.3942	-3.5338	3
NM_001467	11716066_x_at	2542	SLC37A4	NM_001164277	34194469	0.0171	0.153	-2.90107	0	3	3	0	0	-1.5366	10.1539	11.6904	1141.65	3361.59	2251.62	0.013	0.1113	-7.5497	2
CR613469	11759185_at	387509	GPR153	NM_207370	34463804	0.0284	0.1897	-2.90107	0	3	3	0	0	-1.5368	6.4932	8.03	93.3551	279.365	186.36	0.2391	0.3906	-3.3545	4
NM_015104	11723601_a_at	23130	ATG2A	NM_015104	34333504	0.0364	0.2107	-2.89939	0	3	3	0	0	-1.5356	7.9322	9.4679	244.889	736.338	490.613	0.0165	0.2555	-5.0996	2
BC113091	11752868_a_at	23130	ATG2A	NM_015104	34457487	0.0364	0.2107	-2.89939	0	3	3	0	0	-1.5356	7.9322	9.4679	244.889	736.338	490.613	0.0165	0.2555	-5.0996	2
M97260	11739722_a_at	491	ATP2B2	NM_001001331	34438125	0.0297	0.1932	-2.89771	0	3	3	0	0	-1.5347	3.9305	5.4652	15.2622	45.6056	30.4339	0.0061	0.2133	-5.6754	2
AK130654	11755966_x_at	3106	HLA-B	NM_005514	34460585	0.036	0.2097	-2.89519	0	3	3	0	0	-1.5336	9.4673	11.0009	710.911	2132.78	1421.85	0.0268	0.2416	-5.1276	2
NM_183050	11723021_a_at	594	BCKDHB	NM_000056	34328424	0.01	0.121	-2.89352	0	3	3	0	0	-1.5327	8.7388	10.2715	427.241	1250.59	838.915	0.0004	0.071	-9.935	2
R45201	11758669_s_at	23433	RHOQ	NM_012249	34463288	0.0317	0.1977	-2.89184	0	3	3	0	0	-1.5321	7.1237	8.6558	140.036	416.306	278.171	0.0251	0.2092	-5.4825	2
AB033080	11723007_a_at	100533483	CCPG1 /// DYX1C1-CCPG1	NM_001204450	34328410	0.014	0.1406	-2.88767	0	3	3	0	0	-1.5298	5.095	6.6248	34.912	102.739	68.8254	0.1297	0.2727	-4.177	4
AA112292	11758138_s_at	9656	MDC1	NM_014641	34462757	0.0074	0.1068	-2.88517	0	3	3	0	0	-1.5287	6.4851	8.0137	91.6234	259.436	175.53	0.1416	0.0239	-6.5085	3
NM_001001852	11716071_s_at	415116	PIM3	NM_001001852	34194474	0.0088	0.1145	-2.88351	0	3	3	0	0	-1.5279	8.8283	10.3562	454.864	1323.11	888.986	0.0045	0.0578	-10.6009	2
BC039296	11760225_at	55857	PLK1S1	NM_001163022	34464844	0.0277	0.1873	-2.88018	0	3	3	0	0	-1.526	5.2115	6.7375	39.244	108.222	73.7332	0.3454	0.0871	-4.0193	3
AB307696	11752826_a_at	6097	RORC	NM_001001523	34457445	0.0078	0.1099	-2.87522	0	3	3	0	0	-1.5235	4.8858	6.4092	29.5873	85.6556	57.6214	0.005	0.0502	-11.2258	2
BC094715	11752869_s_at	1052	CEBPD	NM_005195	34457488	0.0185	0.1579	-2.87026	0	3	3	0	0	-1.5211	10.2447	11.7658	1214.26	3553.82	2384.04	0.0049	0.1269	-7.2563	2
BE221767	11754190_a_at	9295	SRSF11	NM_001190987	34458809	0.0403	0.2198	-2.87026	0	3	3	0	0	-1.521	9.3591	10.8801	708.129	1978.36	1343.25	0.4444	0.3317	-2.9903	4
BM971589	11724476_a_at	57509	MTUS1	NM_001001924	34338984	0.0467	0.2343	-2.86779	0	3	3	0	0	-1.52	6.8982	8.4181	130.967	346.42	238.694	0.5705	0.0767	-3.2726	3
DA809388	11743324_a_at	152137	CCDC50	NM_174908	34447943	0.011	0.127	-2.86451	0	3	3	0	0	-1.5181	5.8955	7.4136	61.2262	171.85	116.538	0.1691	0.0481	-5.6412	3
BX410022	11744245_x_at	5648	MASP1	NM_001031849	34448864	0.0425	0.2246	-2.86287	0	3	3	0	0	-1.5173	5.6576	7.1749	51.5184	154.609	103.064	0.1274	0.4702	-3.3995	3
BC112226	11746165_a_at	22864	R3HDM2	NM_014925	34450784	0.0003	0.0288	-2.86123	0	3	3	0	0	-1.5166	5.3064	6.823	39.7229	113.682	76.7023	0.0238	0.0252	-11.8703	4
AK296161	11749358_a_at	33	ACADL	NM_001608	34453977	0.0309	0.1961	-2.86041	0	3	3	0	0	-1.5162	5.7615	7.2777	54.8322	164.409	109.62	0.0695	0.3958	-3.8501	3
BC001956	11745122_a_at	96459	FNIP1	NM_001008738	34449741	0.0022	0.0651	-2.85878	0	3	3	0	0	-1.5153	3.7117	5.227	13.2045	37.5764	25.3905	0.0494	0.0203	-9.9422	3
AK057950	11733995_x_at	133686	NADKD1	NM_001085411	34408909	0.0255	0.1807	-2.85878	0	3	3	0	0	-1.5153	9.2195	10.7348	629.048	1716.8	1172.92	0.3538	0.0467	-4.1473	3
NM_030648	11717555_at	80854	SETD7	NM_030648	34249458	0.0308	0.1958	-2.85878	0	3	3	0	0	-1.5155	8.4922	10.0077	384.116	1042.88	713.498	0.3794	0.0842	-3.8553	3
EU732763	11753765_a_at	1124	CHN2	NM_001039936	34458384	0.0095	0.1184	-2.85796	0	3	3	0	0	-1.5148	4.5195	6.0343	23.0318	67.3882	45.21	0.0265	0.1682	-5.9469	3
BC030226	11756642_a_at	26063	DECR2	NM_020664	34461261	0.003	0.0745	-2.85714	0	3	3	0	0	-1.5144	9.4964	11.0109	729.618	2070.9	1400.26	0.0652	0.0222	-8.873	3
AK290819	11739344_a_at	1047	CLGN	NM_001130675	34436987	0.0101	0.1217	-2.85714	0	3	3	0	0	-1.5145	3.5961	5.1105	12.3802	35.5523	23.9662	0.1548	0.1718	-4.5902	4
NM_182665	11730873_a_at	83593	RASSF5	NM_031437	34388967	0.01	0.1211	-2.85633	0	3	3	0	0	-1.5142	6.3331	7.8473	82.1126	238.061	160.087	0.1152	0.2093	-4.6038	4
BC051687	11759749_at	51274	KLF3	NM_016531	34464368	0.007	0.1046	-2.85551	0	3	3	0	0	-1.5136	4.7178	6.2314	26.4612	76.5669	51.5141	0.0339	0.1229	-6.6218	3
NM_183050	11723023_x_at	594	BCKDHB	NM_000056	34328426	0.0041	0.0842	-2.85388	0	3	3	0	0	-1.5129	7.6368	9.1498	202.169	576.905	389.537	0.1006	0.0953	-5.9216	4
NM_030791	11721907_at	81537	SGPP1	NM_030791	34317466	0.0127	0.1353	-2.85388	0	3	3	0	0	-1.5129	8.3627	9.8756	339.735	946.738	643.237	0.1913	0.0475	-5.3615	3
AW189227	11758566_s_at	617	BCS1L	NM_001079866	34463185	0.0059	0.0971	-2.85063	0	3	3	0	0	-1.5114	7.22	8.7314	149.83	432.65	291.24	0.0317	0.1071	-7.0289	3
BC037567	11723825_a_at	85007	AGXT2L2	NM_032921	34335340	0.0021	0.064	-2.849	0	3	3	0	0	-1.5104	7.118	8.6284	139.195	399.131	269.163	0.0129	0.0545	-10.0803	3
NM_032490	11716875_at	84520	C14orf142	NM_032490	34227133	0.0043	0.0859	-2.84819	0	3	3	0	0	-1.5099	6.6765	8.1863	103.332	297.32	200.326	0.0652	0.1351	-5.8441	4
N21993	11757798_s_at	9935	MAFB	NM_005461	34462417	0.0366	0.211	-2.84414	0	3	3	0	0	-1.5081	7.6559	9.164	206.521	610.379	408.45	0.1574	0.3668	-3.6079	3
AK316553	11751420_a_at	55063	ZCWPW1	NM_001258008	34456039	0.0071	0.1049	-2.84333	0	3	3	0	0	-1.5076	4.5249	6.0324	23.0253	65.9429	44.4841	0.0011	0.0477	-11.8201	2
BC105109	11743135_s_at	1052	CEBPD	NM_005195	34447754	0.0259	0.1821	-2.84333	0	3	3	0	0	-1.5075	10.0961	11.6036	1097.01	3193.87	2145.44	0.0141	0.1693	-6.0972	2
BC105032	11736766_at	122525	C14orf28	NM_001017923	34422669	0.0363	0.2104	-2.84091	0	3	3	0	0	-1.5063	5.976	7.4822	63.5987	193.164	128.381	0.067	0.4526	-3.6194	3
AF466144	11720564_a_at	89797	NAV2	NM_001111018	34297967	0.019	0.1596	-2.83768	0	3	3	0	0	-1.5048	7.8244	9.3292	233.831	669.565	451.698	0.2045	0.2638	-3.8087	4
AK096664	11736239_a_at	23461	ABCA5	NM_018672	34420293	0.0048	0.0895	-2.83607	0	3	3	0	0	-1.5037	8.531	10.0347	375.259	1054.08	714.668	0.0871	0.0308	-7.5862	3
NM_024010	11731152_s_at	100288963	LOC100288963 /// MTRR	NM_002454	34391055	0.0057	0.096	-2.83607	0	3	3	0	0	-1.5039	7.9664	9.4703	250.902	722.869	486.885	0.0195	0.1137	-7.1357	3
AF081530	11719599_a_at	9455	HOMER2	NM_004839	34286793	0.0078	0.1097	-2.83607	0	3	3	0	0	-1.5039	4.0709	5.5748	17.168	47.8677	32.5179	0.1392	0.0276	-6.3786	3
AY054122	11743635_at	223082	ZNRF2	NM_147128	34448254	0.0069	0.1043	-2.83447	0	3	3	0	0	-1.5029	6.7528	8.2558	109.946	307.455	208.701	0.116	0.0375	-6.6442	3
BC094797	11744446_a_at	25777	SUN2	NM_001199579	34449065	0.0033	0.0771	-2.83366	0	3	3	0	0	-1.5025	7.888	9.3904	237.714	671.178	454.446	0.0219	0.0005	-17.3861	2
AK296802	11750945_x_at	4051	CYP4F3	NM_000896	34455564	0.0069	0.1042	-2.83286	0	3	3	0	0	-1.5022	6.2794	7.7816	77.7337	221.517	149.625	0.0047	0.0428	-11.9452	2
NM_172230	11716172_at	84447	SYVN1	NM_032431	34199575	0.0053	0.0928	-2.83046	0	3	3	0	0	-1.5009	9.0754	10.5764	541.057	1552.14	1046.6	0.0185	0.1074	-7.3258	3
BC028060	11745053_a_at	55195	C14orf105	NM_018168	34449672	0.0155	0.1469	-2.83046	0	3	3	0	0	-1.5008	6.1498	7.6507	71.9055	207.009	139.457	0.0805	0.1906	-4.9929	3
CA944881	11726808_at	51776	ZAK	NM_016653	34358551	0.0063	0.0998	-2.82885	0	3	3	0	0	-1.5	5.5809	7.0809	48.8404	135.751	92.2957	0.1264	0.0167	-6.8687	3
NM_145641	11723975_x_at	80833	APOL3	NM_014349	34335944	0.018	0.1561	-2.82646	0	3	3	0	0	-1.4991	4.7599	6.259	27.7669	80.134	53.9505	0.147	0.3027	-3.8721	4
BC017421	11756543_a_at	10482	NXF1	NM_001081491	34461162	0.0195	0.1611	-2.82326	0	3	3	0	0	-1.4972	9.1941	10.6913	616.509	1695.58	1156.05	0.3046	0.1663	-3.7789	4
NM_181342	11727559_at	51661	FKBP7	NM_001135212	34366432	0.0214	0.1674	-2.82326	0	3	3	0	0	-1.4973	4.3408	5.8381	20.4399	60.0246	40.2322	0.0555	0.2872	-4.4306	3
BG939636	11756372_a_at	139322	APOOL	NM_198450	34460991	0.0037	0.0806	-2.82008	0	3	3	0	0	-1.4957	6.899	8.3947	121.042	337.275	229.159	0.0853	0.0132	-8.255	3
AA772702	11758506_s_at	11342	RNF13	NM_007282	34463125	0.0058	0.0966	-2.81928	0	3	3	0	0	-1.4954	8.0281	9.5235	264.332	753.841	509.087	0.078	0.1535	-5.3835	4
AK302654	11760533_x_at	223	ALDH9A1	NM_000696	34465152	0.0491	0.2392	-2.81611	0	3	3	0	0	-1.4937	7.3281	8.8217	177.247	458.172	317.709	0.5719	0.0796	-3.2054	3
NM_000163	11728055_at	2690	GHR	NM_000163	34370413	0.0113	0.1287	-2.81532	0	3	3	0	0	-1.4934	9.4243	10.9177	694.14	1979.19	1336.67	0.0632	0.1513	-5.5848	3
AK304583	11742042_a_at	51135	IRAK4	NM_001114182	34446661	0.0077	0.1093	-2.81452	0	3	3	0	0	-1.493	5.0052	6.4981	32.3491	92.1725	62.2608	0.0446	0.1186	-6.4003	3
NM_031307	11730278_at	83480	PUS3	NM_031307	34386213	0.0017	0.0584	-2.81373	0	3	3	0	0	-1.4924	7.4115	8.904	171.567	484.365	327.966	0.0495	0.0685	-7.5244	4
AK299123	11745947_a_at	8863	PER3	NM_016831	34450566	0.0323	0.1994	-2.81294	0	3	3	0	0	-1.4922	4.0755	5.5677	17.0298	50.2839	33.6569	0.0651	0.4013	-3.7843	3
NM_001017963	11732996_at	3320	HSP90AA1	NM_001017963	34403730	0.0083	0.1124	-2.81215	0	3	3	0	0	-1.4918	8.5255	10.0173	373.995	1069.69	721.843	0.0914	0.1922	-4.8516	4
NM_015261	11720550_a_at	23310	NCAPD3	NM_015261	34297503	0.0096	0.119	-2.81215	0	3	3	0	0	-1.4917	6.2757	7.7674	79.6938	218.632	149.163	0.1686	0.0215	-5.927	3
BC013107	11744778_a_at	50717	DCAF8	NM_015726	34449397	0.012	0.1322	-2.81057	0	3	3	0	0	-1.4907	4.2642	5.7549	19.847	55.3268	37.5869	0.1942	0.1558	-4.3641	4
AK302100	11746686_a_at	80318	GKAP1	NM_001135953	34451305	0.0013	0.0538	-2.80741	0	3	3	0	0	-1.4892	5.7688	7.258	54.6448	153.878	104.261	0.0142	0.0339	-11.7532	3
NM_194249	11729564_s_at	373863	DND1	NM_194249	34381467	0.0361	0.21	-2.80662	0	3	3	0	0	-1.4889	7.2574	8.7464	161.57	452.74	307.155	0.3279	0.3626	-3.1034	4
NM_001142628	11742098_a_at	55176	SEC61A2	NM_001142627	34446717	0.0021	0.0645	-2.80348	0	3	3	0	0	-1.4873	5.2134	6.7007	37.4535	105.26	71.3567	0.06	0.0727	-7.0721	4
AK296840	11750742_a_at	79132	DHX58	NM_024119	34455361	0.0268	0.1845	-2.80348	0	3	3	0	0	-1.4872	4.2778	5.765	20.4515	56.7028	38.5771	0.316	0.2513	-3.4196	4
BU618822	11763988_a_at	10845	CLPX	NM_006660	34468607	0.0046	0.0887	-2.79877	0	3	3	0	0	-1.4848	7.4473	8.9321	177.219	497.376	337.297	0.0927	0.1096	-5.7183	4
AI660081	11743167_at	2120	ETV6	NM_001987	34447786	0.0025	0.0695	-2.79799	0	3	3	0	0	-1.4843	4.2563	5.7407	19.3409	54.0955	36.7182	0.0728	0.0734	-6.7238	4
BF790656	11758325_s_at	10140	TOB1	NM_001243877	34462944	0.0098	0.1204	-2.79642	0	3	3	0	0	-1.4836	9.1321	10.6157	574.98	1607.91	1091.44	0.1565	0.1523	-4.6242	4
DB350556	11754249_at	339005	WHAMMP2 /// WHAMMP3	NR_003521	34458868	0.0248	0.1789	-2.79486	0	3	3	0	0	-1.4828	5.5757	7.0585	49.2771	140.291	94.7842	0.1955	0.3422	-3.5026	4
BC051758	11755102_a_at	83642	SELO	NM_031454	34459721	0.0366	0.211	-2.79486	0	3	3	0	0	-1.4829	8.4509	9.9338	368.979	1001.81	685.397	0.3556	0.1512	-3.6076	3
DB375068	11764054_a_at	2332	FMR1	NM_001185075	34468673	0.0246	0.1783	-2.79408	0	3	3	0	0	-1.4823	5.4004	6.8827	44.4481	122.105	83.2763	0.3294	0.2052	-3.5115	4
AI743037	11743594_s_at	2332	FMR1	NM_001185075	34448213	0.0308	0.1958	-2.79252	0	3	3	0	0	-1.4816	6.8109	8.2925	118.776	328.699	223.738	0.3324	0.2836	-3.2695	4
AK293006	11741294_a_at	6248	DDI2 /// RSC1A1	NM_006511	34444658	0.0009	0.0475	-2.79174	0	3	3	0	0	-1.481	4.9188	6.3998	30.4	85.1373	57.7687	0.0317	0.0533	-8.7985	4
NM_004688	11718159_at	9111	NMI	NM_004688	34264025	0.0013	0.0528	-2.79174	0	3	3	0	0	-1.4813	5.8995	7.3808	60.0068	168.428	114.217	0.032	0.0684	-8.0982	4
BC065561	11755637_x_at	55160	ARHGEF10L	NM_001011722	34460256	0.002	0.0635	-2.79174	0	3	3	0	0	-1.4813	9.2769	10.7582	621.699	1746.01	1183.85	0.0136	0.0499	-10.1843	3
AK303707	11746311_a_at	284695	ZNF326	NM_181781	34450930	0.0339	0.2039	-2.78552	0	3	3	0	0	-1.4781	6.5913	8.0695	102.451	279.791	191.121	0.4106	0.2422	-3.1688	4
BC070482	11745130_x_at	3149	HMGB3	NM_005342	34449749	0.026	0.1823	-2.78474	0	3	3	0	0	-1.4777	7.782	9.2597	223.183	642.572	432.877	0.0847	0.3021	-4.1155	3
AK303787	11750052_a_at	433	ASGR2	NM_001181	34454671	0.0175	0.1545	-2.78087	0	3	3	0	0	-1.4754	9.0681	10.5435	557.381	1507.1	1032.24	0.2273	0.0597	-4.77	3
NM_003407	11715691_s_at	7538	ZFP36	NM_003407	34182743	0.0167	0.1516	-2.77932	0	3	3	0	0	-1.4749	10.9106	12.3855	2016.91	5467.19	3742.05	0.2756	0.1408	-3.9586	4
AK124160	11755933_x_at	3106	HLA-B	NM_005514	34460552	0.042	0.2236	-2.77855	0	3	3	0	0	-1.4744	9.2417	10.7161	607.905	1759.36	1183.63	0.0257	0.2667	-4.7223	2
NM_032167	11740345_at	92017	SNX29	NM_001009607	34441248	0.0252	0.18	-2.77701	0	3	3	0	0	-1.4736	3.8765	5.3501	14.7266	41.826	28.2763	0.0166	0.154	-6.1801	2
NM_000690	11715627_x_at	217	ALDH2	NM_000690	34180565	0.0083	0.1123	-2.77546	0	3	3	0	0	-1.4726	10.5738	12.0464	1559.83	4322.79	2941.31	0.1397	0.1359	-4.8584	4
BC082762	11726538_x_at	25959	KANK2	NM_001136191	34355515	0.0207	0.1654	-2.77546	0	3	3	0	0	-1.4726	5.3	6.7726	39.9629	113.251	76.6071	0.0873	0.2365	-4.4822	3
BG696280	11736056_x_at	119032	C10orf32	NM_001136200	34419459	0.0221	0.1702	-2.77393	0	3	3	0	0	-1.4721	8.5176	9.9896	366.95	1038.58	702.765	0.008	0.1407	-6.6127	2
NM_017661	11730963_a_at	54816	ZNF280D	NM_001002843	34389376	0.0256	0.1812	-2.76625	0	3	3	0	0	-1.4678	4.9214	6.3892	31.9903	86.8379	59.4141	0.3262	0.2107	-3.4695	4
BC007490	11755522_a_at	9404	LPXN	NM_001143995	34460141	0.0007	0.0413	-2.76549	0	3	3	0	0	-1.4675	6.2595	7.727	76.9215	213.333	145.127	0.0257	0.0444	-9.5983	4
NM_206965	11730093_a_at	10841	FTCD	NM_006657	34384996	0.0409	0.2212	-2.76549	0	3	3	0	0	-1.4677	8.6896	10.1573	413.325	1196.01	804.667	0.0066	0.2751	-4.7897	2
NM_207304	11722767_s_at	10150	MBNL2	NM_144778	34326170	0.0468	0.2345	-2.76549	0	3	3	0	0	-1.4677	9.3456	10.8132	651.574	1896.99	1274.28	0.0096	0.3151	-4.461	2
AK056886	11755246_x_at	9687	GREB1	NM_014668	34459865	0.0254	0.1807	-2.76396	0	3	3	0	0	-1.4669	4.1067	5.5736	17.4573	49.794	33.6256	0.0848	0.2903	-4.1485	3
AK296299	11751500_a_at	387775	SLC22A10	NM_001039752	34456119	0.0373	0.2129	-2.76396	0	3	3	0	0	-1.4668	5.5668	7.0336	47.5239	135.904	91.714	0.0163	0.239	-5.0288	2
BC028149	11744827_a_at	1195	CLK1	NM_001024646	34449446	0.0449	0.23	-2.76014	0	3	3	0	0	-1.4647	8.6723	10.137	414.106	1215.2	814.653	0.0942	0.4878	-3.3256	3
CA488909	11763749_x_at	79083	MLPH	NM_001042467	34468368	0.0114	0.129	-2.75938	0	3	3	0	0	-1.4644	6.0154	7.4797	64.7518	180.511	122.632	0.0064	0.0684	-9.2757	2
CA446330	11723424_at	3454	IFNAR1	NM_000629	34332327	0.0311	0.1964	-2.75938	0	3	3	0	0	-1.4643	6.882	8.3463	125.119	329.727	227.423	0.3531	0.0821	-3.8443	3
BC010734	11729813_a_at	284273	ZADH2	NM_175907	34383181	0.0218	0.1694	-2.75634	0	3	3	0	0	-1.4628	4.8227	6.2855	29.6902	78.61	54.1501	0.2836	0.0483	-4.3978	3
NM_030641	11732244_at	80830	APOL6	NM_030641	34398147	0.0264	0.1832	-2.75558	0	3	3	0	0	-1.4625	6.3003	7.7628	81.1237	229.147	155.135	0.1891	0.3543	-3.4363	4
NM_004328	11718227_a_at	617	BCS1L	NM_001079866	34265630	0.0189	0.1596	-2.75406	0	3	3	0	0	-1.4616	5.4522	6.9138	44.6559	120.688	82.6719	0.119	0.0059	-7.1615	2
AW150758	11744236_a_at	55601	DDX60	NM_017631	34448855	0.0247	0.1783	-2.75406	0	3	3	0	0	-1.4617	4.411	5.8727	22.1983	59.6867	40.9425	0.2519	0.1121	-4.1963	3
AK091777	11755304_a_at	79836	LONRF3	NM_001031855	34459923	0.0187	0.1589	-2.7533	0	3	3	0	0	-1.4611	5.7476	7.2086	54.7858	147.948	101.367	0.1219	0.0014	-7.2089	2
AK074062	11739510_a_at	25992	SNED1	NM_001080437	34437470	0.0133	0.1377	-2.75255	0	3	3	0	0	-1.4607	3.4867	4.9474	11.495	31.8778	21.6864	0.16	0.1967	-4.2364	4
NM_020850	11730832_at	57610	RANBP10	NM_020850	34388820	0.0214	0.1678	-2.75179	0	3	3	0	0	-1.4604	7.2839	8.7444	157.887	445.116	301.501	0.0789	0.2479	-4.425	3
BC031677	11747248_a_at	9175	MAP3K13	NM_001242314	34451867	0.0321	0.1988	-2.75103	0	3	3	0	0	-1.4601	3.6283	5.0884	12.8787	36.0801	24.4794	0.249	0.3657	-3.2255	4
AK294169	11744717_a_at	29919	C18orf8	NM_013326	34449336	0.0204	0.1646	-2.7465	0	3	3	0	0	-1.4575	6.4971	7.9546	91.5551	256.988	174.272	0.082	0.232	-4.5049	3
AK298811	11760767_at	79796	ALG9	NM_001077690	34465386	0.0185	0.1581	-2.74424	0	3	3	0	0	-1.4565	3.7512	5.2077	13.6482	38.1324	25.8903	0.0818	0.2097	-4.6725	3
NM_001145777	11739084_at	2289	FKBP5	NM_001145775	34435987	0.0475	0.2355	-2.74424	0	3	3	0	0	-1.4564	2.7266	4.183	6.6346	19.0743	12.8545	0.0145	0.3104	-4.4254	2
AK290810	11715464_x_at	3487	IGFBP4	NM_001552	34173367	0.0013	0.0533	-2.74348	0	3	3	0	0	-1.4561	6.746	8.2021	108.048	297.198	202.623	0.0416	0.0566	-8.0518	4
NM_145243	11731585_a_at	115209	OMA1	NM_145243	34392988	0.0085	0.1131	-2.74348	0	3	3	0	0	-1.4558	7.1821	8.638	149.058	405.818	277.438	0.1572	0.1156	-4.8278	4
AK290090	11737943_a_at	6696	SPP1	NM_000582	34430026	0.0108	0.1254	-2.74348	0	3	3	0	0	-1.4559	5.522	6.9779	47.0208	129.492	88.2562	0.1468	0.166	-4.5088	4
BC101504	11735736_a_at	84699	CREB3L3	NM_032607	34417173	0.0219	0.1697	-2.74348	0	3	3	0	0	-1.4558	8.8371	10.2929	477.698	1295.51	886.604	0.2687	0.2105	-3.6426	4
NM_006277	11723179_a_at	50618	ITSN2	NM_006277	34329582	0.0088	0.1146	-2.74273	0	3	3	0	0	-1.4555	6.6174	8.0729	98.2369	271.499	184.868	0.0035	0.0532	-10.5876	2
NM_020909	11718952_at	57669	EPB41L5	NM_001184937	34277158	0.0173	0.1538	-2.74273	0	3	3	0	0	-1.4555	7.1706	8.6261	148.252	409.659	278.956	0.1715	0.243	-3.916	4
BM982020	11756166_a_at	130502	TTC32	NM_001008237	34460785	0.0077	0.1093	-2.74198	0	3	3	0	0	-1.4553	5.0837	6.5391	34.6774	93.2883	63.9829	0.1355	0.0199	-6.3951	3
BC055285	11730936_s_at	80709	AKNA	NM_030767	34389297	0.032	0.1985	-2.74198	0	3	3	0	0	-1.4554	5.9736	7.429	64.9987	183.294	124.146	0.2021	0.4069	-3.23	4
BC075006	11722117_a_at	11178	LZTS1	NM_021020	34320063	0.0079	0.1102	-2.74123	0	3	3	0	0	-1.4547	4.6639	6.1186	25.6824	71.3499	48.5161	0.085	0.1765	-4.9272	4
AK297390	11741243_a_at	25791	NGEF	NM_001114090	34444538	0.0056	0.0954	-2.74048	0	3	3	0	0	-1.4545	4.8297	6.2842	28.861	78.3134	53.5872	0.0937	0.0294	-7.1802	3
NM_018036	11721383_s_at	55102	ATG2B	NM_018036	34311440	0.0105	0.1239	-2.73973	0	3	3	0	0	-1.4542	8.0815	9.5357	271.028	749.587	510.307	0.0034	0.064	-9.6963	2
AK123142	11759193_a_at	55787	TXLNG	NM_001168683	34463812	0.0314	0.1971	-2.73673	0	3	3	0	0	-1.4523	6.2505	7.7027	81.0444	216.08	148.562	0.3727	0.2268	-3.2487	4
NM_001113738	11737104_at	51326	ARL17A	NM_001113738	34424007	0.0426	0.225	-2.73373	0	3	3	0	0	-1.4507	4.3517	5.8024	21.7895	57.2572	39.5234	0.3907	0.1574	-3.394	3
NM_005218	11723845_a_at	1672	DEFB1	NM_005218	34335504	0.0421	0.2237	-2.73299	0	3	3	0	0	-1.4503	7.7309	9.1813	213.382	606.088	409.735	0.0271	0.2563	-4.7185	2
X82200	11755587_a_at	10346	TRIM22	NM_001199573	34460206	0.0182	0.1571	-2.73224	0	3	3	0	0	-1.4502	6.4204	7.8706	86.3804	243.341	164.861	0.0543	0.2313	-4.7003	3
BU162331	11719613_a_at	113251	LARP4	NM_001170803	34287016	0.019	0.1596	-2.73149	0	3	3	0	0	-1.4496	6.809	8.2586	117.292	314.505	215.899	0.2673	0.1675	-3.8073	4
AA778715	11757593_s_at	202018	TAPT1	NM_153365	34462212	0.0103	0.123	-2.73	0	3	3	0	0	-1.449	6.1256	7.5746	71.0232	196.923	133.973	0.109	0.1933	-4.5643	4
AK090822	11758854_at	25923	ATL3	NM_015459	34463473	0.0194	0.161	-2.73	0	3	3	0	0	-1.4489	8.4641	9.913	370.69	987.432	679.061	0.2876	0.1529	-3.7813	4
NM_145043	11723394_s_at	252969	NEIL2	NM_001135746	34331797	0.0221	0.1701	-2.72926	0	3	3	0	0	-1.4483	6.5163	7.9646	91.7134	254.934	173.324	0.0123	0.1314	-6.6168	2
AY033600	11745878_x_at	4792	NFKBIA	NM_020529	34450497	0.0012	0.0513	-2.72554	0	3	3	0	0	-1.4464	9.3139	10.7603	639.918	1736.5	1188.21	0.0347	0.0072	-12.2348	3
BU683676	11757619_x_at	6647	SOD1	NM_000454	34462238	0.0014	0.0547	-2.72554	0	3	3	0	0	-1.4467	10.7272	12.1739	1709.93	4655.62	3182.77	0.0538	0.0462	-7.9233	4
NM_170677	11724650_a_at	4212	MEIS2	NM_001220482	34340342	0.0168	0.1521	-2.72109	0	3	3	0	0	-1.444	6.096	7.54	68.769	193.41	131.089	0.0334	0.2336	-4.8401	3
BP334158	11755443_a_at	4128	MAOA	NM_000240	34460062	0.0314	0.1971	-2.72109	0	3	3	0	0	-1.4443	9.4823	10.9266	753.653	1968.62	1361.14	0.3585	0.0688	-3.827	3
BM677515	11757340_s_at	23433	RHOQ	NM_012249	34461959	0.0199	0.1629	-2.72035	0	3	3	0	0	-1.4439	5.323	6.7669	41.1753	113.697	77.436	0.1757	0.2683	-3.7532	4
BC017572	11758970_a_at	25945	PVRL3	NM_001243286	34463589	0.0122	0.1331	-2.71961	0	3	3	0	0	-1.4433	6.8102	8.2535	116.109	311.19	213.649	0.2077	0.124	-4.3405	4
BC036839	11762104_at	4337	MOCS1	NM_001075098	34466723	0.0156	0.1477	-2.71592	0	3	3	0	0	-1.4413	3.1827	4.6239	9.1288	25.4693	17.299	0.0344	0.2173	-4.9759	3
BC109216	11731153_a_at	100288963	LOC100288963 /// MTRR	NM_002454	34391056	0.0353	0.2081	-2.71592	0	3	3	0	0	-1.4413	4.4195	5.8608	21.6665	61.9281	41.7973	0.0764	0.3898	-3.6562	3
NM_001110798	11733714_a_at	79612	NAA16	NM_001110798	34408223	0.0155	0.1474	-2.71297	0	3	3	0	0	-1.4397	4.2084	5.6481	18.7531	50.212	34.4825	0.0908	0.0081	-7.93	2
DQ284438	11753898_x_at	100507718	HLA-DQA1 /// LOC100507718 /// LOC100509457	NM_002122	34458517	0.0446	0.2295	-2.71223	0	3	3	0	0	-1.4394	5.2686	6.7079	38.7286	108.831	73.7798	0.0294	0.2678	-4.5731	2
BI491993	11757688_a_at	404734	ANKHD1 /// ANKHD1-EIF4EBP3	NM_001197030	34462307	0.0122	0.1326	-2.7115	0	3	3	0	0	-1.439	4.6057	6.0447	24.9476	67.8634	46.4055	0.1459	0.1827	-4.3481	4
BC077727	11721843_a_at	25923	ATL3	NM_015459	34316902	0.0447	0.2297	-2.7115	0	3	3	0	0	-1.4391	6.218	7.6571	74.5398	210.643	142.591	0.0085	0.2889	-4.5707	2
NM_032582	11723726_s_at	162632	CCDC144A /// USP32 /// USP32P1 /// USP32P2	NM_014695	34334629	0.0179	0.1559	-2.71076	0	3	3	0	0	-1.4389	8.4945	9.9333	372.726	990.588	681.657	0.1964	0.0811	-4.7306	3
NM_006696	11718721_x_at	10902	BRD8	NM_001164326	34273862	0.0265	0.1834	-2.70709	0	3	3	0	0	-1.4366	7.8712	9.3078	242.649	665.562	454.106	0.2133	0.312	-3.4335	4
BC010942	11761280_at	38	ACAT1	NM_000019	34465899	0.0263	0.1832	-2.70636	0	3	3	0	0	-1.4365	3.512	4.9485	11.9859	31.2568	21.6214	0.2916	0.0774	-4.0959	3
AF443854	11744754_a_at	129563	DIS3L2	NM_001257281	34449373	0.0275	0.1867	-2.70636	0	3	3	0	0	-1.4365	4.2155	5.6519	19.3913	52.4395	35.9154	0.2632	0.2746	-3.3926	4
AF251056	11759674_a_at	84698	CAPS2	NM_032606	34464293	0.0083	0.1124	-2.70563	0	3	3	0	0	-1.436	2.9685	4.4045	7.8623	21.6451	14.7537	0.0284	0.131	-6.2301	3
NM_005065	11717204_at	6400	SEL1L	NM_001244984	34235810	0.0376	0.2135	-2.7049	0	3	3	0	0	-1.4355	9.7451	11.1807	890.982	2329.92	1610.45	0.2225	0.0235	-5.0131	2
U18759	11750285_a_at	4784	NFIX	NM_002501	34454904	0.0028	0.0726	-2.70343	0	3	3	0	0	-1.4349	5.5062	6.9411	45.9333	124.467	85.2001	0.0661	0.0782	-6.5423	4
NM_001137604	11741721_x_at	84172	POLR1B	NM_001137604	34445624	0.0043	0.0858	-2.70197	0	3	3	0	0	-1.4339	5.1031	6.5369	34.8082	93.137	63.9726	0.0809	0.0185	-7.8776	3
CR749408	11756884_a_at	388115	C15orf52	NM_207380	34461503	0.0489	0.2386	-2.70197	0	3	3	0	0	-1.4341	3.9784	5.4126	16.5631	42.7192	29.6412	0.307	0.0186	-4.3534	2
BC000948	11739106_a_at	55161	TMEM33	NM_018126	34436377	0.0397	0.2183	-2.70051	0	3	3	0	0	-1.4332	6.9472	8.3804	131.547	340.42	235.984	0.3771	0.1283	-3.4918	3
AY314007	11723691_at	100526664	CD302 /// LY75-CD302	NM_001198759	34334253	0.0129	0.136	-2.69978	0	3	3	0	0	-1.4327	10.3757	11.8084	1362.15	3625.43	2493.79	0.1498	0.0671	-5.3288	3
AF095737	11762653_at	1757	SARDH	NM_001134707	34467272	0.0088	0.1145	-2.6976	0	3	3	0	0	-1.4316	5.0965	6.528	34.7092	94.9303	64.8198	0.087	0.1821	-4.7798	4
AK027786	11754718_a_at	57003	CCDC47	NM_020198	34459337	0.0493	0.2396	-2.6976	0	3	3	0	0	-1.4317	8.1246	9.5562	302.337	768.081	535.209	0.4688	0.1318	-3.1997	3
NM_025195	11716048_at	10221	TRIB1	NM_025195	34193951	0.0055	0.095	-2.69397	0	3	3	0	0	-1.4297	9.0547	10.4843	533.275	1454.82	994.047	0.0175	0.1007	-7.2019	3
DB336004	11758436_s_at	7095	SEC62	NM_003262	34463055	0.0497	0.2403	-2.68673	0	3	3	0	0	-1.4258	6.5532	7.979	96.6016	271.525	184.063	0.1688	0.4302	-3.1909	3
BC012290	11735240_a_at	98	ACYP2	NM_138448	34414643	0.0037	0.0803	-2.68456	0	3	3	0	0	-1.4246	5.7836	7.2081	55.8863	149.619	102.753	0.0879	0.0766	-6.0852	4
CR607703	11756606_s_at	10069	RWDD2B	NM_016940	34461225	0.0096	0.119	-2.68384	0	3	3	0	0	-1.4242	6.9604	8.3846	125.589	334.516	230.053	0.0533	0.006	-10.1346	2
BM129310	11757721_s_at	64651	CSRNP1	NM_033027	34462340	0.0176	0.1548	-2.68312	0	3	3	0	0	-1.424	8.3263	9.7503	333.054	885.213	609.134	0.2305	0.1701	-3.8965	4
AI760402	11757797_s_at	7957	EPM2A	NM_001018041	34462416	0.0002	0.0246	-2.6824	0	3	3	0	0	-1.4236	4.2879	5.7114	19.6022	52.5071	36.0547	0.0225	0.0133	-13.0373	4
NM_003937	11719120_a_at	8942	KYNU	NM_001032998	34279523	0.0241	0.1767	-2.68168	0	3	3	0	0	-1.4232	8.6745	10.0977	413.43	1145.78	779.606	0.0743	0.2643	-4.2364	3
BT006996	11753632_x_at	467	ATF3	NM_001030287	34458251	0.0352	0.2077	-2.68025	0	3	3	0	0	-1.4223	6.2236	7.6459	77.9757	212.422	145.199	0.268	0.3519	-3.1288	4
NM_001139459	11731306_a_at	163882	CNST	NM_001139459	34391721	0.0208	0.1656	-2.67953	0	3	3	0	0	-1.4222	5.5965	7.0187	49.4144	129.75	89.5824	0.1262	0.004	-6.8287	2
CA416083	11739944_x_at	100132406	LOC100506032 /// NBPF10 /// NBPF11 /// NBPF12 /// NBPF15 /// NBPF16 /// NBPF24 /// NBPF7 /// NBPF8	NM_001037501	34438847	0.0248	0.1789	-2.67809	0	3	3	0	0	-1.4213	10.5289	11.9502	1538.55	4014.36	2776.46	0.253	0.0926	-4.1875	3
AK092374	11744349_s_at	4921	DDR2	NM_001014796	34448968	0.0402	0.2195	-2.67809	0	3	3	0	0	-1.4213	3.1199	4.5413	8.7276	24.1114	16.4195	0.025	0.234	-4.8375	2
AF059569	11724676_a_at	11275	KLHL2	NM_001161521	34340582	0.0063	0.0998	-2.67308	0	3	3	0	0	-1.4187	6.5929	8.0116	97.7992	263.806	180.803	0.0812	0.1383	-5.2443	4
AK294598	11762120_at	8801	SUCLG2	NM_001177599	34466739	0.0087	0.114	-2.67308	0	3	3	0	0	-1.4187	3.2601	4.6788	9.5838	25.8286	17.7062	0.0021	0.051	-10.661	2
NM_002470	11727248_a_at	4621	MYH3	NM_002470	34363993	0.011	0.1269	-2.67308	0	3	3	0	0	-1.4185	3.5363	4.9548	11.8697	31.8101	21.8399	0.1487	0.1523	-4.4781	4
NM_016373	11721288_a_at	51741	WWOX	NM_016373	34310654	0.0152	0.1458	-2.67165	0	3	3	0	0	-1.4177	6.7101	8.1277	107.78	281.76	194.77	0.1938	0.045	-5.0247	3
NM_002570	11723385_s_at	100507472	LOC100507472 /// PCSK6	NM_002570	34331748	0.0124	0.1335	-2.67094	0	3	3	0	0	-1.4174	9.9039	11.3213	994.183	2599.62	1796.9	0.2205	0.1012	-4.3283	4
NM_000249	11717635_a_at	4292	MLH1	NM_000249	34252038	0.0168	0.152	-2.66596	0	3	3	0	0	-1.4146	6.7332	8.1478	110.338	285.436	197.887	0.2167	0.0392	-4.8426	3
BQ448638	11732367_a_at	2259	FGF14	NM_004115	34398730	0.0303	0.1946	-2.66525	0	3	3	0	0	-1.4144	3.3051	4.7195	9.9117	27.1157	18.5137	0.0173	0.1729	-5.6171	2
BC030815	11733017_a_at	5295	PIK3R1	NM_001242466	34403751	0.001	0.0483	-2.66454	0	3	3	0	0	-1.4138	7.9219	9.3358	244.333	649.707	447.02	0.0454	0.034	-8.6862	4
AY358730	11753795_a_at	283314	C1RL-AS1	NR_026947	34458414	0.0007	0.0436	-2.6617	0	3	3	0	0	-1.4123	4.2249	5.6372	18.8309	49.9607	34.3958	0.0449	0.0243	-9.3014	4
NM_001145671	11735570_a_at	8470	SORBS2	NM_001145670	34415973	0.007	0.1044	-2.65887	0	3	3	0	0	-1.4106	8.8743	10.2849	475.986	1275.15	875.567	0.0858	0.1435	-5.1026	4
AF294429	11726516_s_at	57396	CLK4	NM_020666	34355404	0.0221	0.1701	-2.65887	0	3	3	0	0	-1.4108	5.5936	7.0044	48.3305	131.22	89.7753	0.0054	0.131	-6.6177	2
AK289857	11748383_a_at	11044	PAPD7	NM_001171805	34453002	0.0129	0.1362	-2.65745	0	3	3	0	0	-1.41	4.9862	6.3962	32.4445	86.6179	59.5312	0.1404	0.1867	-4.2702	4
AK297253	11753145_a_at	9962	SLC23A2	NM_005116	34457764	0.0074	0.1069	-2.65182	0	3	3	0	0	-1.407	5.5009	6.9079	46.0819	120.747	83.4142	0.1051	0.0352	-6.5053	3
NM_024491	11720098_a_at	80321	CEP70	NM_024491	34293455	0.0083	0.1123	-2.6462	0	3	3	0	0	-1.4038	6.9392	8.3429	125.332	325.87	225.601	0.1283	0.0231	-6.2494	3
AY186741	11760005_x_at	3301	DNAJA1	NM_001539	34464624	0.0425	0.2246	-2.6455	0	3	3	0	0	-1.4035	8.2475	9.651	322.077	844.467	583.272	0.3718	0.3134	-2.937	4
BX641128	11755260_a_at	57102	C12orf4	NM_020374	34459879	0.0351	0.2074	-2.6448	0	3	3	0	0	-1.4031	5.1542	6.5573	36.0976	99.9263	68.012	0.0886	0.3507	-3.6668	3
BC031356	11742844_a_at	6256	RXRA	NM_002957	34447463	0.0029	0.0739	-2.6434	0	3	3	0	0	-1.4023	9.3626	10.765	666.353	1757.16	1211.76	0.0787	0.0623	-6.4692	4
NM_001539	11717188_s_at	3301	DNAJA1	NM_001539	34235576	0.0249	0.1792	-2.64201	0	3	3	0	0	-1.4016	9.0281	10.4298	537.969	1447.53	992.75	0.1788	0.3028	-3.4984	4
W04685	11758693_s_at	5721	PSME2	NM_002818	34463312	0.0197	0.1621	-2.63922	0	3	3	0	0	-1.4	8.7255	10.1256	424	1136.22	780.111	0.0105	0.1087	-7.0218	2
AK300533	11760497_at	11138	TBC1D8	NM_001102426	34465116	0.0023	0.0667	-2.63783	0	3	3	0	0	-1.3994	6.1095	7.5089	69.2364	183.426	126.331	0.0173	0.0445	-9.745	3
AK290201	11751616_a_at	51110	LACTB2	NM_016027	34456235	0.009	0.1158	-2.63574	0	3	3	0	0	-1.3983	7.5479	8.9463	190.688	505.522	348.105	0.113	0.1467	-4.7527	4
NM_147133	11740987_a_at	4799	NFX1	NM_002504	34443390	0.0175	0.1545	-2.63505	0	3	3	0	0	-1.398	4.6843	6.0823	26.225	70.5274	48.3762	0.1303	0.2548	-3.9016	4
AI245932	11758124_s_at	1102	RCBTB2	NM_001268	34462743	0.0282	0.1889	-2.63435	0	3	3	0	0	-1.3975	3.8979	5.2954	15.2706	39.3543	27.3124	0.1596	0.0129	-5.8282	2
NM_017816	11722840_s_at	55646	LYAR	NM_001145725	34326743	0.0047	0.0889	-2.63366	0	3	3	0	0	-1.397	6.8359	8.2329	115.659	302.041	208.85	0.0754	0.0249	-7.6402	3
AK302641	11752518_a_at	55102	ATG2B	NM_018036	34457137	0.0089	0.1155	-2.63296	0	3	3	0	0	-1.3968	4.3293	5.7262	20.231	53.9066	37.0688	0.0395	0.1184	-6.0876	3
BC104883	11748516_a_at	266812	NAP1L5	NM_153757	34453135	0.0133	0.1377	-2.63296	0	3	3	0	0	-1.3968	3.1437	4.5405	9.0912	23.38	16.2356	0.1818	0.0287	-5.274	3
BC037773	11732338_a_at	84148	KAT8	NM_032188	34398241	0.0036	0.08	-2.63158	0	3	3	0	0	-1.3958	6.982	8.3778	126.761	336.241	231.501	0.0173	0.067	-8.3237	3
BC014482	11720756_at	6774	STAT3	NM_003150	34300659	0.0107	0.1254	-2.63089	0	3	3	0	0	-1.3955	9.8826	11.2781	944.797	2507.28	1726.04	0.0056	0.0582	-9.5692	2
BC143913	11755499_a_at	254042	METAP1D	NM_199227	34460118	0.0495	0.2399	-2.63019	0	3	3	0	0	-1.395	5.1512	6.5462	35.5944	98.3183	66.9564	0.0102	0.3016	-4.3273	2
BX648623	11755205_a_at	10808	HSPH1	NM_006644	34459824	0.0111	0.1271	-2.6295	0	3	3	0	0	-1.3947	9.5652	10.9599	760.152	2041.47	1400.81	0.0217	0.1624	-5.6294	3
NM_013329	11731314_x_at	94104	GCFC1	NM_013329	34391776	0.0263	0.183	-2.62881	0	3	3	0	0	-1.3945	4.4155	5.81	21.4015	57.4398	39.4207	0.0179	0.1416	-6.0473	2
AB037829	11745896_a_at	26019	UPF2	NM_015542	34450515	0.0009	0.0475	-2.62812	0	3	3	0	0	-1.3942	6.2589	7.6531	77.1909	202.137	139.664	0.0487	0.0266	-8.8008	4
BC045714	11759769_at	57223	SMEK2	NM_001122964	34464388	0.0058	0.0966	-2.62812	0	3	3	0	0	-1.394	4.9969	6.3908	32.4505	85.238	58.8443	0.1024	0.0996	-5.3723	4
AI453623	11743621_a_at	4482	MSRA	NM_001135670	34448240	0.0156	0.1478	-2.62605	0	3	3	0	0	-1.3929	7.2338	8.6266	151.558	406.93	279.244	0.0442	0.1913	-4.9714	3
BC030153	11716416_at	712	C1QA	NM_015991	34211288	0.0386	0.2161	-2.62605	0	3	3	0	0	-1.3931	6.6244	8.0175	98.949	267.801	183.375	0.0185	0.2202	-4.9383	2
AK304205	11747301_a_at	6672	SP100	NM_001080391	34451920	0.0154	0.1468	-2.62467	0	3	3	0	0	-1.3921	6.1815	7.5736	74.5663	192.377	133.472	0.1692	0.0637	-4.9965	3
NM_015285	11720426_a_at	23335	WDR7	NM_015285	34296329	0.0274	0.1865	-2.62467	0	3	3	0	0	-1.392	5.7387	7.1307	56.089	144.135	100.112	0.3363	0.1677	-3.396	4
DB354916	11729857_at	9563	H6PD	NM_004285	34383667	0.0285	0.19	-2.62398	0	3	3	0	0	-1.3916	8.0613	9.4529	270.572	731.034	500.803	0.0827	0.2853	-3.973	3
NM_181538	11759447_at	349149	GJC3	NM_181538	34464066	0.033	0.2009	-2.62192	0	3	3	0	0	-1.3905	3.9779	5.3684	15.9251	43.8134	29.8693	0.0649	0.3463	-3.7561	3
BC000878	11742823_a_at	51110	LACTB2	NM_016027	34447442	0.0349	0.2068	-2.61986	0	3	3	0	0	-1.3897	7.3218	8.7115	162.288	443.987	303.138	0.0909	0.3381	-3.6749	3
NM_016044	11718537_s_at	151313	FAHD2A /// FAHD2B /// FAHD2CP	NM_016044	34270940	0.0089	0.1158	-2.61917	0	3	3	0	0	-1.3891	7.8898	9.2789	238.35	634.214	436.282	0.0304	0.1262	-6.079	3
AF257077	11722040_a_at	8891	EIF2B3	NM_001166588	34319261	0.0078	0.1094	-2.61712	0	3	3	0	0	-1.3879	7.2129	8.6008	150.351	397.504	273.928	0.082	0.1536	-4.9518	4
NM_012151	11718498_s_at	474383	F8A1 /// F8A2 /// F8A3	NM_001007523	34270329	0	0.0141	-2.61506	0	3	3	0	0	-1.3868	9.1703	10.5572	576.214	1507.57	1041.89	0.0005	0.0037	-37.0358	3
BF057649	11730411_a_at	11264	PXMP4	NM_007238	34386814	0.0087	0.1138	-2.61301	0	3	3	0	0	-1.3857	6.4741	7.8598	89.472	236.714	163.093	0.0391	0.1134	-6.1464	3
U36190	11747671_x_at	1397	CRIP2	NM_001312	34452290	0.0159	0.1489	-2.61301	0	3	3	0	0	-1.3858	5.1682	6.554	36.933	94.893	65.913	0.1742	0.0618	-4.9403	3
AK026357	11755915_a_at	84343	HPS3	NM_032383	34460534	0.0125	0.134	-2.61097	0	3	3	0	0	-1.3847	8.9355	10.3202	491.88	1314.34	903.11	0.0291	0.1682	-5.3992	3
NM_020162	11727949_at	56919	DHX33	NM_001199699	34369612	0.0463	0.2333	-2.61028	0	3	3	0	0	-1.3842	5.7786	7.1628	59.2766	145.129	102.203	0.45	0.0828	-3.2843	3
BC112238	11726510_a_at	55512	SMPD3	NM_018667	34355388	0.0233	0.174	-2.60892	0	3	3	0	0	-1.3836	4.095	5.4786	17.8154	45.0418	31.4286	0.2464	0.0654	-4.2917	3
AF054589	11728400_at	29969	MDFIC	NM_001166345	34372303	0.0058	0.0966	-2.60824	0	3	3	0	0	-1.3832	3.3458	4.729	10.19	26.9285	18.5592	0.0143	0.0996	-7.0981	3
BC029848	11746529_x_at	8764	TNFRSF14	NM_003820	34451148	0.0075	0.1077	-2.6062	0	3	3	0	0	-1.3818	5.7302	7.112	54.0011	138.905	96.4532	0.1106	0.026	-6.4743	3
NM_001039670	11720551_a_at	25900	IFFO1	NM_001039670	34297507	0.0123	0.1331	-2.60552	0	3	3	0	0	-1.3815	6.2566	7.6381	77.1533	203.599	140.376	0.0581	0.1362	-5.4288	3
AB049652	11731434_s_at	64981	MRPL34	NM_023937	34392337	0.0121	0.1322	-2.60485	0	3	3	0	0	-1.3813	9.7674	11.1487	871.894	2295.17	1583.53	0.0028	0.0677	-9.0104	2
AK303468	11745773_a_at	8764	TNFRSF14	NM_003820	34450392	0.0307	0.1957	-2.60485	0	3	3	0	0	-1.3813	4.5833	5.9646	25.2355	64.7147	44.9751	0.3034	0.2314	-3.2716	4
BC004421	11728272_x_at	27309	ZNF330	NM_014487	34371675	0.0321	0.1986	-2.60485	0	3	3	0	0	-1.3811	7.679	9.0601	216.418	538.947	377.683	0.337	0.0599	-3.797	3
NM_182597	11730513_a_at	286006	C7orf53	NM_001134468	34387416	0.0153	0.146	-2.60417	0	3	3	0	0	-1.3806	5.7376	7.1183	53.6241	143.461	98.5426	0.0305	0.1968	-5.0157	3
AK294552	11749183_a_at	8659	ALDH4A1	NM_001161504	34453802	0.031	0.1963	-2.60349	0	3	3	0	0	-1.3803	6.7994	8.1798	117.239	293.546	205.392	0.3072	0.0789	-3.8479	3
NM_005749	11720253_s_at	10140	TOB1	NM_001243877	34295156	0.0097	0.1194	-2.6001	0	3	3	0	0	-1.3785	10.0833	11.4618	1101.34	2899.17	2000.25	0.092	0.1718	-4.6485	4
AY359881	11751916_a_at	9786	KIAA0586	NM_001244189	34456535	0.0151	0.1453	-2.59875	0	3	3	0	0	-1.3777	5.7524	7.1301	55.3757	144.042	99.7088	0.1755	0.1663	-4.0816	4
NM_001100389	11734005_s_at	201931	TMEM192	NM_001100389	34408919	0.0393	0.2175	-2.59875	0	3	3	0	0	-1.3779	5.0499	6.4278	33.1964	89.3381	61.2672	0.0136	0.2242	-4.8938	2
U13948	11729849_a_at	8028	MLLT10	NM_001009569	34383365	0.0041	0.0846	-2.59605	0	3	3	0	0	-1.3764	5.0948	6.4712	34.7792	89.5331	62.1561	0.1077	0.0554	-5.9036	4
NM_018368	11725035_s_at	55788	LMBRD1	NM_018368	34342894	0.018	0.1563	-2.59605	0	3	3	0	0	-1.3763	8.5046	9.881	376.555	967.176	671.866	0.2145	0.1649	-3.8705	4
NM_000629	11723425_at	3454	IFNAR1	NM_000629	34332328	0.0244	0.1776	-2.59471	0	3	3	0	0	-1.3756	7.0732	8.4488	136.682	363.11	249.896	0.0903	0.2295	-4.2136	3
NM_017817	11725492_at	55647	RAB20	NM_017817	34345868	0.0369	0.2118	-2.59471	0	3	3	0	0	-1.3757	8.1539	9.5296	285.704	764.631	525.167	0.0197	0.2021	-5.0597	2
BC094004	11732769_at	220441	RNF152	NM_173557	34401672	0.0384	0.2158	-2.59471	0	3	3	0	0	-1.3755	5.288	6.6635	39.1023	104.866	71.9843	0.0052	0.2263	-4.9516	2
AK297018	11740377_a_at	11264	PXMP4	NM_007238	34441280	0.011	0.127	-2.59403	0	3	3	0	0	-1.3752	6.072	7.4471	67.5088	179.149	123.329	0.0215	0.1571	-5.6364	3
BC107714	11727508_s_at	85865	CLDN12 /// GTPBP10	NM_001042717	34366268	0.0028	0.0721	-2.59336	0	3	3	0	0	-1.3747	7.1513	8.526	143.485	372.941	258.213	0.0568	0.0749	-6.5604	4
NM_001039091	11718135_at	5634	PRPS2	NM_001039091	34263087	0.0095	0.1181	-2.59336	0	3	3	0	0	-1.3749	6.8371	8.212	117.015	301.995	209.505	0.1396	0.1195	-4.6785	4
BC115380	11752163_a_at	84678	KDM2B	NM_001005366	34456782	0.0009	0.0475	-2.59269	0	3	3	0	0	-1.3744	4.665	6.0394	25.4801	65.8254	45.6527	0.0271	0.0051	-13.2774	3
EF560740	11726919_a_at	6716	SRD5A2	NM_000348	34359497	0.0249	0.1792	-2.58933	0	3	3	0	0	-1.3724	3.5769	4.9494	12.0653	32.2611	22.1632	0.0669	0.2564	-4.1809	3
AK292508	11733111_a_at	9874	TLK1	NM_001136554	34404043	0.0235	0.1749	-2.58866	0	3	3	0	0	-1.3722	4.5929	5.9651	25.2326	64.1739	44.7032	0.2774	0.1672	-3.5644	4
AI829429	11754797_a_at	1147	CHUK	NM_001278	34459416	0.0309	0.1961	-2.58866	0	3	3	0	0	-1.3721	6.5082	7.8803	96.0195	238.065	167.042	0.3149	0.0659	-3.8513	3
AK295116	11733991_a_at	90806	ANGEL2	NM_144567	34408905	0.0383	0.2154	-2.58799	0	3	3	0	0	-1.3719	5.1934	6.5653	37.9713	94.824	66.3976	0.2216	0.008	-4.9589	2
NM_021063	11728153_x_at	3017	HIST1H2BD	NM_021063	34371207	0.0274	0.1865	-2.58665	0	3	3	0	0	-1.371	8.0504	9.4214	276.023	697.259	486.641	0.2445	0.1021	-4.0336	3
BF439837	11757861_a_at	10194	TSHZ1	NM_005786	34462480	0.0035	0.0791	-2.58532	0	3	3	0	0	-1.3702	6.3266	7.6968	81.2551	209.894	145.575	0.0773	0.0711	-6.1598	4
NM_021931	11717779_at	60625	DHX35	NM_001190809	34256182	0.0199	0.1628	-2.58532	0	3	3	0	0	-1.3704	5.9087	7.2791	61.8917	157.453	109.672	0.1877	0.0841	-4.5532	3
AK291042	11735003_a_at	54879	ST7L	NM_017744	34413906	0.0112	0.1282	-2.58465	0	3	3	0	0	-1.3701	5.4455	6.8156	43.833	115.239	79.5358	0.036	0.1435	-5.601	3
NM_000418	11718073_at	3566	IL4R	NM_000418	34261976	0.0118	0.1307	-2.58331	0	3	3	0	0	-1.3692	8.3396	9.7088	333.203	850.323	591.763	0.1866	0.1049	-4.3926	4
AK315876	11751697_a_at	80218	NAA50	NM_025146	34456316	0.0311	0.1966	-2.58331	0	3	3	0	0	-1.3694	7.2446	8.614	158.561	398.089	278.325	0.2778	0.1035	-3.8411	3
AK298754	11746028_x_at	9111	NMI	NM_004688	34450647	0.0187	0.1591	-2.58198	0	3	3	0	0	-1.3684	5.3401	6.7085	42.2092	106.746	74.4776	0.2598	0.1247	-3.8224	4
AK293955	11749659_s_at	10808	HSPH1	NM_006644	34454278	0.0283	0.189	-2.58198	0	3	3	0	0	-1.3684	8.2782	9.6466	310.623	821.835	566.229	0.0034	0.1623	-5.8214	2
AK291722	11734118_a_at	10384	BTN3A3	NM_001242803	34409570	0.0182	0.157	-2.58131	0	3	3	0	0	-1.3682	4.0573	5.4255	17.059	44.6028	30.8309	0.1485	0.2291	-3.8564	4
AK303763	11749861_a_at	5345	SERPINF2	NM_000934	34454480	0.0219	0.1696	-2.58131	0	3	3	0	0	-1.3682	9.4411	10.8093	718.448	1862.54	1290.49	0.2001	0.2225	-3.6452	4
AK304391	11747383_a_at	54841	BIVM	NM_001159596	34452002	0.0308	0.1958	-2.57998	0	3	3	0	0	-1.3674	5.3312	6.6986	42.76	106.616	74.6879	0.3548	0.1704	-3.2681	4
AL579976	11744238_at	5345	SERPINF2	NM_000934	34448857	0.0128	0.1356	-2.57931	0	3	3	0	0	-1.367	11.0192	12.3862	2086.96	5498.18	3792.57	0.0349	0.1616	-5.3412	3
BC039828	11724352_a_at	79677	SMC6	NM_001142286	34338412	0.0143	0.1419	-2.57931	0	3	3	0	0	-1.3671	6.6444	8.0115	100.623	265.377	183	0.0363	0.1761	-5.1374	3
AK298174	11760509_x_at	3029	HAGH	NM_001040427	34465128	0.016	0.1492	-2.57732	0	3	3	0	0	-1.3657	9.1416	10.5073	565.594	1474.38	1019.99	0.0089	0.0829	-7.8069	2
BC136365	11718075_at	3566	IL4R	NM_000418	34261978	0.0036	0.08	-2.57666	0	3	3	0	0	-1.3656	7.3877	8.7532	169.656	436.033	302.844	0.0849	0.0647	-6.1145	4
BC000840	11717501_a_at	3029	HAGH	NM_001040427	34247404	0.0025	0.0685	-2.57599	0	3	3	0	0	-1.365	9.0843	10.4493	543.606	1410.28	976.944	0.0091	0.0526	-9.5129	3
NM_032195	11724655_at	6651	SON	NM_003103	34340385	0.0031	0.0755	-2.57599	0	3	3	0	0	-1.365	5.4331	6.7981	43.8311	112.087	77.9588	0.0929	0.0452	-6.3624	4
BC100018	11734871_s_at	1312	COMT	NM_000754	34412774	0.038	0.2146	-2.57533	0	3	3	0	0	-1.3647	10.1644	11.5291	1157.52	3140.02	2148.77	0.0545	0.3879	-3.5537	3
AK025548	11731452_s_at	7095	SEC62	NM_003262	34392355	0.0139	0.14	-2.57467	0	3	3	0	0	-1.3644	6.5074	7.8718	91.5187	240.321	165.92	0.0366	0.1704	-5.1938	3
NM_001560	11727905_a_at	3597	IL13RA1	NM_001560	34369308	0.0061	0.0983	-2.574	0	3	3	0	0	-1.3639	8.9649	10.3288	501.371	1305.06	903.213	0.0206	0.0942	-6.9722	3
NM_032483	11730682_s_at	84513	PPAPDC1B	NM_001102559	34388443	0.0063	0.0998	-2.57334	0	3	3	0	0	-1.3636	7.1365	8.5002	142.633	368.954	255.793	0.0847	0.1184	-5.2407	4
BC107714	11727507_a_at	85865	GTPBP10	NM_001042717	34366238	0.0006	0.0401	-2.57202	0	3	3	0	0	-1.3628	4.2598	5.6226	19.2293	49.5482	34.3888	0.0232	0.0349	-9.7961	4
CR595353	11756766_x_at	972	CD74	NM_001025158	34461385	0.0216	0.1683	-2.57202	0	3	3	0	0	-1.3628	6.4157	7.7785	87.254	229.1	158.177	0.138	0.2778	-3.6606	4
AJ609452	11757137_s_at	100302143	EIF4A2 /// MIR1248 /// SNORA4 /// SNORA63 /// SNORA81 /// SNORD2	NM_001967	34461756	0.0242	0.1769	-2.57202	0	3	3	0	0	-1.3627	5.7385	7.1013	55.6252	138.248	96.9368	0.2678	0.0434	-4.2308	3
NM_152440	11731699_s_at	144577	C12orf66	NM_152440	34394725	0.0258	0.182	-2.57136	0	3	3	0	0	-1.3626	5.2267	6.5893	37.514	98.3659	67.9399	0.0115	0.1381	-6.102	2
BC004421	11728271_at	27309	ZNF330	NM_014487	34371674	0.0382	0.2151	-2.57069	0	3	3	0	0	-1.3622	7.5089	8.871	193.002	474.705	333.853	0.3575	0.0848	-3.5477	3
BG696280	11736055_at	119032	C10orf32	NM_001136200	34419458	0.0173	0.1539	-2.56937	0	3	3	0	0	-1.3614	8.1093	9.4708	276.575	719.409	497.992	0.0096	0.0895	-7.4935	2
AB023229	11736266_a_at	22878	TRAPPC8	NM_014939	34420361	0.0261	0.1826	-2.56871	0	3	3	0	0	-1.3611	7.9556	9.3167	259.645	643.854	451.75	0.268	0.0615	-4.1072	3
NM_022782	11727639_a_at	10198	MPHOSPH9	NM_022782	34367873	0.039	0.2169	-2.56805	0	3	3	0	0	-1.3609	5.326	6.6868	42.7637	103.94	73.3519	0.3949	0.0538	-3.5187	3
AK290434	11722369_x_at	10346	TRIM22	NM_001199573	34322756	0.042	0.2236	-2.56739	0	3	3	0	0	-1.3604	4.8392	6.1997	30.3948	74.4571	52.426	0.3972	0.0793	-3.4136	3
NM_182977	11737813_s_at	23530	NNT	NM_012343	34429402	0.0461	0.2328	-2.56608	0	3	3	0	0	-1.3597	9.5032	10.8629	726.409	1946.49	1336.45	0.0063	0.2682	-4.4947	2
NM_033426	11720196_at	85457	KIAA1737	NM_033426	34294374	0.0355	0.2085	-2.56542	0	3	3	0	0	-1.359	5.5921	6.9512	48.3949	127.672	88.0336	0.02	0.1875	-5.1671	2
AF044310	11735118_at	8674	VAMP4	NM_001185127	34414233	0.0377	0.2137	-2.56476	0	3	3	0	0	-1.3587	3.1571	4.5158	9.4649	23.6545	16.5597	0.3831	0.2084	-3.0598	4
BC047864	11732243_at	80830	APOL6	NM_030641	34398146	0.0394	0.2175	-2.56082	0	3	3	0	0	-1.3567	4.3034	5.6601	19.7518	52.3157	36.0338	0.0023	0.2287	-4.8891	2
BC081559	11729860_a_at	9563	H6PD	NM_004285	34383672	0.0096	0.1187	-2.56016	0	3	3	0	0	-1.3561	5.4357	6.7918	43.599	112.812	78.2056	0.0468	0.1097	-5.936	3
AK296210	11761841_a_at	3299	HSF4	NM_001040667	34466460	0.0096	0.1191	-2.56016	0	3	3	0	0	-1.3562	4.3142	5.6704	20.1494	52.2981	36.2237	0.0813	0.1731	-4.6576	4
NM_004505	11737234_s_at	9098	USP6	NM_004505	34424794	0.0119	0.1314	-2.56016	0	3	3	0	0	-1.3564	7.0713	8.4277	137.363	352.79	245.077	0.1394	0.1487	-4.3775	4
AK294027	11746302_a_at	84172	POLR1B	NM_001137604	34450921	0.0182	0.157	-2.55951	0	3	3	0	0	-1.3557	5.6076	6.9633	50.232	128.825	89.5286	0.1798	0.1906	-3.8586	4
BX640667	11754186_x_at	54879	ST7L	NM_017744	34458805	0.0042	0.0856	-2.5582	0	3	3	0	0	-1.355	5.0707	6.4257	33.9804	86.2612	60.1208	0.0668	0.0217	-7.8892	3
NM_001025158	11738435_x_at	972	CD74	NM_001025158	34432338	0.0285	0.1898	-2.5582	0	3	3	0	0	-1.3549	6.4214	7.7764	88.3075	228.946	158.627	0.1953	0.2943	-3.3541	4
BC008379	11745236_a_at	1806	DPYD	NM_000110	34449855	0.012	0.1322	-2.55624	0	3	3	0	0	-1.3541	3.8939	5.248	15.1118	39.1976	27.1547	0.1027	0.186	-4.3646	4
AK294207	11724863_a_at	4205	MEF2A	NM_001130926	34341729	0.015	0.1449	-2.55558	0	3	3	0	0	-1.3536	7.4539	8.8075	175.374	453.935	314.654	0.0015	0.0829	-8.0668	2
AL528402	11728752_a_at	5007	OSBP	NM_002556	34374436	0.0098	0.1204	-2.55428	0	3	3	0	0	-1.3528	7.3095	8.6623	163.121	411.079	287.1	0.1674	0.0892	-4.6251	4
[truncated: 4,647 more rows]
