# Supplementary material for: Hepatocyte-like cells derived from human induced pluripotent stem cells using small molecules: implications of a transcriptomic study
Source: Stem Cell Res Ther. 2020 Sep 11;11:393. doi: 10.1186/s13287-020-01914-1 (PMC7488531; doi:10.1186/s13287-020-01914-1)
Supplement: Supplementary file 7 — Additional file 7. Supplemental Table 6. List of 10,053 DEGs between HLC_SM and PHHs (FC > 2.0 and p < 0.05). [file 13287_2020_1914_MOESM7_ESM.xlsx]

## Sheet: 10053 genes
Supplemental Table 6. List of 10,053 DEGs between HLC_SM and PHHs (FC >2.0 and p <0.05)
Genbank Acc	Gene Mfr ID	LOCUSID	GENENAME	REFSEQ	SPOTID	P	FDR	Fold Change	Total Bad Flags	Grp 1 Size	Grp 2 Size	Bad Flags Grp 1	Bad Flags Grp 2	Diff Means grp1-grp2	Mean Grp 1	Mean Grp 2	Mean Intensities Grp 1	Mean Intensities Grp 2	Mean All Intensities	Var Grp 1	Var Grp 2	t	Degs Freedom
NM_001639	11727405_a_at	325	APCS	NM_001639	34365308	0	0.0021	-1666.67	0	3	3	0	0	-10.7875	2.611	13.3985	6.1136	10833.5	5419.82	0.0045	0.0208	-117.381	3
NM_000583	11717587_a_at	2638	GC	NM_000583	34250852	0	0.0037	-1428.57	0	3	3	0	0	-10.4594	2.75	13.2093	6.7522	9573.36	4790.06	0.023	0.0692	-59.6597	3
BC020721	11739818_at	735	C9	NM_001737	34438720	0	0.0003	-1250	0	3	3	0	0	-10.38	2.7675	13.1475	6.8175	9094.79	4550.8	0.0076	0.0147	-120.411	4
NM_000607	11758794_x_at	5004	ORM1	NM_000607	34463413	0.0002	0.011	-1250	0	3	3	0	0	-10.2538	3.721	13.9748	13.2951	16112.8	8063.06	0.0504	0.005	-75.4597	2
BC143314	11744904_a_at	5004	ORM1 /// ORM2	NM_000607	34449523	0.0003	0.0144	-1250	0	3	3	0	0	-10.2252	3.6774	13.9026	12.9988	15334.7	7673.83	0.0986	0.0085	-54.1224	2
BC070257	11744471_s_at	1401	CRP	NM_000567	34449090	0	0.0022	-1111.11	0	3	3	0	0	-10.1616	4.2101	14.3716	18.5193	21288	10653.2	0.0039	0.0271	-100.061	3
AV682654	11757990_s_at	3075	CFH /// CFHR1	NM_000186	34462609	0	0.0031	-1000	0	3	3	0	0	-9.9307	2.6218	12.5525	6.1988	6024.64	3015.42	0.0435	0.0176	-69.5784	3
BU730835	11743847_x_at	3075	CFH	NM_000186	34448466	0.0008	0.0215	-1000	0	3	3	0	0	-9.9962	2.7389	12.7352	6.692	7066.64	3536.67	0.015	0.2385	-34.386	2
BU730835	11743846_s_at	3075	CFH /// CFHR1	NM_000186	34448465	0	0.0003	-909.091	0	3	3	0	0	-9.8703	3.0069	12.8772	8.0523	7533.49	3770.77	0.011	0.0082	-123.476	4
BC143314	11744905_x_at	5004	ORM1	NM_000607	34449524	0.0001	0.0081	-909.091	0	3	3	0	0	-9.8894	4.5999	14.4893	24.3353	23004	11514.2	0.0219	0.0013	-112.513	2
BT019790	11754065_x_at	5004	ORM1	NM_000607	34458684	0	0.0021	-833.333	0	3	3	0	0	-9.7239	4.6943	14.4182	25.9045	21934.3	10980.1	0.0036	0.0115	-136.768	3
NM_030754	11758938_x_at	100528017	SAA1 /// SAA2 /// SAA2-SAA4	NM_000331	34463557	0	0.0028	-833.333	0	3	3	0	0	-9.6931	4.5001	14.1932	22.7793	18749	9385.88	0.0405	0.0056	-78.1422	3
NM_001737	11739817_at	735	C9	NM_001737	34438678	0.0002	0.0107	-833.333	0	3	3	0	0	-9.682	3.0183	12.7003	8.1053	6702.37	3355.24	0.0027	0.0428	-78.6283	2
NM_001872	11727175_a_at	1361	CPB2	NM_001872	34363326	0.0003	0.0141	-833.333	0	3	3	0	0	-9.6892	3.1903	12.8795	9.1346	7636.68	3822.91	0.0046	0.0869	-55.461	2
AK128314	11754669_a_at	383	ARG1	NM_000045	34459288	0	0.0022	-769.231	0	3	3	0	0	-9.6211	2.9751	12.5962	7.8726	6210.91	3109.39	0.0077	0.0192	-101.663	3
AK303793	11744719_x_at	722	C4BPA	NM_000715	34449338	0.0002	0.0125	-769.231	0	3	3	0	0	-9.5616	2.7017	12.2633	6.5126	4962.97	2484.74	0.0067	0.0579	-65.1897	2
AK292752	11749157_s_at	10877	CFHR3 /// CFHR4	NM_001166624	34453776	0.0006	0.0186	-769.231	0	3	3	0	0	-9.6412	2.7465	12.3877	6.7205	5494.22	2750.47	0.009	0.1637	-40.1859	2
BC015964	11746256_x_at	5005	ORM2	NM_000608	34450875	0.0002	0.0104	-714.286	0	3	3	0	0	-9.4802	4.9009	14.3811	30.0721	21342.4	10686.2	0.0404	0.0014	-80.3798	2
AK316501	11746898_x_at	125	ADH1B	NM_000668	34451517	0.0041	0.0412	-588.235	0	3	3	0	0	-9.1653	2.7745	11.9398	6.846	4541.78	2274.31	0.0034	1.0254	-15.6508	2
NM_000596	11717473_s_at	3484	IGFBP1	NM_000596	34246689	0.0069	0.0522	-588.235	0	3	3	0	0	-9.2131	3.0085	12.2216	8.1436	6070.05	3039.1	0.0765	1.69	-12.0065	2
NM_021139	11731588_s_at	7363	UGT2B4	NM_021139	34392991	0	0.0016	-555.556	0	3	3	0	0	-9.1117	3.1513	12.263	8.9317	4948.32	2478.63	0.0327	0.0415	-57.944	4
AA970267	11758039_s_at	10993	SDS	NM_006843	34462658	0.0032	0.0373	-555.556	0	3	3	0	0	-9.1328	3.3395	12.4723	10.1992	6466.84	3238.52	0.0479	0.762	-17.5767	2
AK289443	11734732_s_at	1401	CRP	NM_000567	34412635	0	0.006	-526.316	0	3	3	0	0	-9.0673	3.9784	13.0457	15.8526	8617.93	4316.89	0.0361	0.1169	-40.1466	3
NM_000133	11735187_at	2158	F9	NM_000133	34414545	0.0005	0.0167	-526.316	0	3	3	0	0	-9.0508	3.6164	12.6673	12.2889	6609.06	3310.68	0.0124	0.1028	-46.1855	2
NM_176870	11728397_at	4499	MT1M	NM_176870	34372300	0.0069	0.0522	-500	0	3	3	0	0	-8.9326	2.962	11.8946	7.8006	4929.88	2468.84	0.0068	1.6656	-11.9639	2
NM_005666	11728770_at	3080	CFHR2	NM_005666	34374609	0	0.0055	-454.545	0	3	3	0	0	-8.8534	2.609	11.4623	6.1146	2869.01	1437.56	0.0141	0.1082	-43.8448	3
NM_006512	11729749_at	100528017	SAA2-SAA4 /// SAA4	NM_001199744	34382652	0.0004	0.0157	-454.545	0	3	3	0	0	-8.8494	3.6991	12.5485	13.0024	6074.52	3043.76	0.0069	0.0885	-49.6245	2
AK291219	11726982_a_at	1356	CP	NM_000096	34360537	0.0056	0.048	-434.783	0	3	3	0	0	-8.7445	3.4166	12.1611	13.0835	4669.2	2341.14	1.1742	0.1235	-13.2958	2
AK298407	11744878_x_at	3700	ITIH4 /// MUSTN1	NM_001166449	34449497	0	0.0025	-400	0	3	3	0	0	-8.6607	4.4503	13.111	22.1438	8956.95	4489.55	0.0783	0.0794	-37.7827	4
AV695891	11758714_s_at	3698	ITIH2	NM_002216	34463333	0.0009	0.0222	-400	0	3	3	0	0	-8.6454	4.1673	12.8127	18.5155	7200.47	3609.49	0.2008	0.005	-33.003	2
CR598703	11756219_a_at	2267	FGL1	NM_004467	34460838	0.0039	0.0404	-384.615	0	3	3	0	0	-8.5905	5.2398	13.8303	42.4578	14620.2	7331.35	0.8374	0.0238	-16.0337	2
NM_018018	11725512_a_at	55089	SLC38A4	NM_001143824	34346415	0	0.0064	-370.37	0	3	3	0	0	-8.5569	3.6508	12.2077	12.621	4818.67	2415.64	0.0301	0.1216	-38.0507	3
BC136392	11724773_x_at	3700	ITIH4 /// MUSTN1	NM_001166449	34341225	0.0001	0.0087	-370.37	0	3	3	0	0	-8.5186	4.8033	13.322	28.2354	10566.9	5297.58	0.0692	0.204	-28.2335	3
AK301018	11746322_x_at	125	ADH1B	NM_000668	34450941	0.0003	0.0145	-370.37	0	3	3	0	0	-8.528	3.7523	12.2803	13.6935	5373.21	2693.45	0.1049	0.5324	-18.5029	3
NM_004139	11728366_a_at	3929	LBP	NM_004139	34372269	0.0005	0.0165	-370.37	0	3	3	0	0	-8.5219	3.5843	12.1062	12.3543	4836.69	2424.52	0.1762	0.5872	-16.8927	3
NM_000133	11735186_a_at	2158	F9	NM_000133	34414542	0.0017	0.0288	-370.37	0	3	3	0	0	-8.5086	2.5194	11.028	5.7335	2224.87	1115.3	0.0002	0.3787	-23.9418	2
AK095290	11755193_x_at	1356	CP	NM_000096	34459812	0.0064	0.0507	-357.143	0	3	3	0	0	-8.4784	3.901	12.3794	18.5565	5455.32	2736.94	1.2514	0.1439	-12.4317	2
NM_000715	11723949_a_at	722	C4BPA	NM_000715	34335852	0.0008	0.0211	-344.828	0	3	3	0	0	-8.4169	2.4536	10.8705	5.4782	1923.82	964.651	0.0007	0.1717	-35.1119	2
NM_001014975	11734578_a_at	3075	CFH	NM_000186	34411689	0.0017	0.0288	-344.828	0	3	3	0	0	-8.4445	3.3294	11.7739	10.0815	3719.35	1864.72	0.0184	0.3544	-23.9542	2
AK299409	11747167_x_at	125	ADH1B	NM_000668	34451786	0.0021	0.0313	-333.333	0	3	3	0	0	-8.3743	3.417	11.7913	10.7116	3768.89	1889.8	0.0178	0.4173	-21.988	2
D00137	11722995_at	125	ADH1B	NM_000668	34328398	0.0033	0.038	-333.333	0	3	3	0	0	-8.369	2.567	10.936	5.9465	2174.35	1090.15	0.0219	0.6843	-17.2504	2
NM_176870	11728398_x_at	4499	MT1M	NM_176870	34372301	0.0032	0.0372	-322.581	0	3	3	0	0	-8.3482	4.538	12.8862	23.28	8366.14	4194.71	0.0128	0.6572	-17.6656	2
BG568641	11726981_a_at	1356	CP	NM_000096	34360536	0.0112	0.0649	-312.5	0	3	3	0	0	-8.2703	4.7246	12.9949	38.6797	8323.58	4181.13	2.2105	0.1215	-9.3803	2
NM_002216	11720491_a_at	3698	ITIH2	NM_002216	34296894	0	0.0036	-277.778	0	3	3	0	0	-8.1365	3.4025	11.539	10.6488	2980.09	1495.37	0.0442	0.0092	-61.0033	3
BC107604	11742751_a_at	3699	ITIH3	NM_002217	34447370	0	0.0064	-277.778	0	3	3	0	0	-8.1351	4.7596	12.8948	27.2708	7731.28	3879.28	0.043	0.0954	-37.8726	3
NM_000353	11739703_at	6898	TAT	NM_000353	34438106	0.0001	0.0073	-277.778	0	3	3	0	0	-8.1044	3.7452	11.8496	13.5007	3765.21	1889.36	0.0435	0.1322	-33.4899	3
AK297334	11752457_a_at	3698	ITIH2	NM_002216	34457076	0	0.0062	-263.158	0	3	3	0	0	-8.0444	3.4147	11.4591	10.8227	2829.26	1420.04	0.0944	0.0301	-39.4964	3
BC020849	11756873_a_at	64577	ALDH8A1	NM_001193480	34461492	0.0001	0.0083	-263.158	0	3	3	0	0	-8.0569	3.5573	11.6142	11.8564	3228.08	1619.97	0.0459	0.1759	-29.6343	3
NM_001638	11736950_at	319	APOF	NM_001638	34422988	0.0015	0.0271	-263.158	0	3	3	0	0	-8.0328	2.8457	10.8785	7.2024	1973.17	990.185	0.0119	0.2795	-25.7711	2
BC058009	11762093_at	10878	CFHR3	NM_001166624	34466712	0.0002	0.011	-256.41	0	3	3	0	0	-8.0068	2.8948	10.9016	7.4885	2007.99	1007.74	0.0422	0.3123	-23.2922	3
NM_001185	11718169_a_at	563	AZGP1	NM_001185	34264072	0.0014	0.0261	-256.41	0	3	3	0	0	-8.0024	4.474	12.4764	22.2427	5933.96	2978.1	0.0055	0.2559	-27.109	2
NM_001127380	11737184_at	6289	SAA2	NM_001127380	34424603	0.0028	0.0354	-256.41	0	3	3	0	0	-7.9908	2.7013	10.6921	6.5265	1786.88	896.702	0.0218	0.5168	-18.8578	2
NM_002108	11735177_at	3034	HAL	NM_001258333	34414502	0.0036	0.0395	-256.41	0	3	3	0	0	-8.0152	3.7426	11.7577	13.5244	3857.5	1935.51	0.0665	0.6341	-16.5854	2
NM_181755	11741778_a_at	3290	HSD11B1	NM_001206741	34445681	0.0031	0.037	-243.902	0	3	3	0	0	-7.9276	2.5468	10.4745	5.8449	1572.61	789.228	0.0016	0.5923	-17.8179	2
NM_001002294	11726051_a_at	2328	FMO3	NM_001002294	34351454	0.0012	0.0251	-238.095	0	3	3	0	0	-7.9015	3.2642	11.1657	9.6301	2374.65	1192.14	0.0142	0.219	-28.338	2
NM_001040021	11741520_x_at	929	CD14	NM_000591	34444958	0	0.0045	-232.558	0	3	3	0	0	-7.8744	4.1541	12.0285	18.1611	4309.88	2164.02	0.1235	0.2009	-23.9452	4
NM_000771	11727471_a_at	1559	CYP2C9	NM_000771	34365800	0.0011	0.024	-232.558	0	3	3	0	0	-7.8585	4.3906	12.2491	21.5262	5610.74	2816.13	0.157	1.0348	-12.4681	3
NM_003057	11731577_a_at	6580	SLC22A1	NM_003057	34392980	0.0037	0.0399	-227.273	0	3	3	0	0	-7.8326	4.4831	12.3157	22.5014	5648.62	2835.56	0.0377	0.6554	-16.2958	2
NM_000771	11727472_x_at	1559	CYP2C9	NM_000771	34365801	0.0061	0.0498	-227.273	0	3	3	0	0	-7.8223	4.807	12.6293	28.1993	7391.93	3710.06	0.0463	1.0909	-12.7054	2
BC130534	11739704_at	6898	TAT	NM_000353	34438107	0.0002	0.011	-217.391	0	3	3	0	0	-7.7629	4.1	11.8628	17.2571	3891.77	1954.51	0.0398	0.2941	-23.2704	3
AK301343	11750417_a_at	10216	PRG4	NM_001127708	34455036	0	0.003	-212.766	0	3	3	0	0	-7.7346	3.842	11.5766	14.4794	3113.47	1563.97	0.0619	0.1218	-31.256	4
AK298407	11744877_a_at	3700	ITIH4 /// MUSTN1	NM_001166449	34449496	0.0011	0.0238	-208.333	0	3	3	0	0	-7.6985	5.5813	13.2798	47.8863	10250.5	5149.2	0.001	0.1929	-30.2777	2
NM_000770	11728250_s_at	1558	CYP2C8	NM_000770	34371653	0.0074	0.0538	-204.082	0	3	3	0	0	-7.6733	4.867	12.5403	29.2521	7178.17	3603.71	0.0148	1.3107	-11.5439	2
AF182276	11731467_a_at	1571	CYP2E1	NM_000773	34392370	0	0.004	-200	0	3	3	0	0	-7.636	4.9882	12.6242	32.5243	6422.32	3227.42	0.1614	0.108	-25.4843	4
AK303861	11751459_x_at	116844	LRG1	NM_052972	34456078	0	0.0057	-200	0	3	3	0	0	-7.657	5.6304	13.2874	49.6768	10119.5	5084.57	0.0176	0.078	-42.8916	3
NM_001040021	11741519_s_at	929	CD14	NM_000591	34444956	0	0.0057	-196.078	0	3	3	0	0	-7.6208	4.3369	11.9576	20.732	4113.22	2066.98	0.1702	0.2142	-21.29	4
BC058031	11744649_x_at	3240	HP	NM_001126102	34449268	0	0.0027	-192.308	0	3	3	0	0	-7.5971	6.8574	14.4544	116.306	22464.7	11290.5	0.0194	0.004	-86.1382	3
AK289419	11741265_s_at	7366	UGT2B15	NM_001076	34444586	0.0008	0.0205	-192.308	0	3	3	0	0	-7.5899	3.3945	10.9845	10.5388	2064.08	1037.31	0.0134	0.1188	-36.1545	2
AF182276	11731468_x_at	1571	CYP2E1	NM_000773	34392371	0.0041	0.0414	-192.308	0	3	3	0	0	-7.5795	5.4643	13.0439	44.5344	9352.51	4698.52	0.0561	0.6562	-15.5553	2
BC074719	11736569_at	5444	PON1	NM_000446	34421427	0.002	0.0311	-188.679	0	3	3	0	0	-7.5464	3.4113	10.9577	10.9869	2507.31	1259.15	0.2138	1.4423	-10.1567	3
AV652795	11756154_a_at	3273	HRG	NM_000412	34460773	0	0.0028	-185.185	0	3	3	0	0	-7.5369	4.6304	12.1673	25.0113	4668.93	2346.97	0.0632	0.0902	-33.3311	4
AK298429	11745935_x_at	3700	ITIH4 /// MUSTN1	NM_001166449	34450554	0.0001	0.01	-181.818	0	3	3	0	0	-7.4968	4.3189	11.8158	20.0527	3737.95	1879	0.0299	0.2325	-25.3474	3
AY529122	11747071_x_at	7363	UGT2B4	NM_021139	34451690	0.0003	0.0144	-181.818	0	3	3	0	0	-7.4938	2.8375	10.3313	7.2214	1384.81	696.017	0.0663	0.4228	-18.5596	3
X68679	11755723_s_at	10877	CFHR3 /// CFHR4	NM_001166624	34460342	0.0005	0.0176	-181.818	0	3	3	0	0	-7.5162	3.1174	10.6336	8.6821	1612.01	810.345	0.0027	0.0889	-43.0207	2
BC121124	11733829_x_at	3240	HP	NM_001126102	34408596	0.0002	0.0124	-175.439	0	3	3	0	0	-7.4498	6.8549	14.3047	116.416	20243	10179.7	0.0367	0.0018	-65.7517	2
NM_181755	11741779_s_at	3290	HSD11B1	NM_001206741	34445682	0.0007	0.0201	-175.439	0	3	3	0	0	-7.4493	3.9594	11.4088	15.9303	3020.58	1518.25	0.1575	0.6418	-14.4322	3
NM_020980	11725702_a_at	366	AQP9	NM_020980	34348105	0.001	0.0226	-169.492	0	3	3	0	0	-7.3947	4.6493	12.044	25.1404	4317.26	2171.2	0.0112	0.146	-32.308	2
NM_213653	11726420_a_at	148738	HFE2	NM_145277	34354507	0.0047	0.0438	-169.492	0	3	3	0	0	-7.4006	2.9944	10.3949	7.9976	1510.94	759.47	0.0223	0.7475	-14.6096	2
BQ716411	11722994_s_at	124	ADH1A /// ADH1B /// ADH1C	NM_000667	34328102	0.0055	0.0477	-163.934	0	3	3	0	0	-7.3633	5.2459	12.6092	38.114	7190.3	3614.21	0.028	0.8812	-13.3752	2
NM_003227	11728023_a_at	7036	TFR2	NM_001206855	34369926	0	0.0041	-153.846	0	3	3	0	0	-7.2722	4.277	11.5493	19.7742	3055.96	1537.87	0.1271	0.1263	-25.0202	4
AF348994	11753736_s_at	140851	MT1JP /// MT1M /// MT1P3	NM_080757	34458355	0.0078	0.0549	-151.515	0	3	3	0	0	-7.238	5.329	12.567	40.2105	7284.94	3662.58	0.0021	1.2354	-11.2696	2
AK057197	11755414_a_at	10216	PRG4	NM_001127708	34460033	0	0.0043	-149.254	0	3	3	0	0	-7.2297	5.1753	12.405	36.9803	5517.75	2777.37	0.1523	0.1067	-24.6047	4
NM_002215	11721359_a_at	3697	ITIH1	NM_001166434	34311224	0.004	0.0408	-149.254	0	3	3	0	0	-7.2175	5.6169	12.8344	53.5628	7304.17	3678.87	0.6226	0.0005	-15.8361	2
J00137	11735185_a_at	2158	F9	NM_000133	34414519	0.0033	0.0377	-147.059	0	3	3	0	0	-7.1999	3.3496	10.5495	10.201	1634.32	822.262	0.0047	0.5119	-17.3503	2
AF348994	11763100_x_at	4498	MT1JP	NR_036677	34467719	0.0062	0.05	-147.059	0	3	3	0	0	-7.2097	4.2088	11.4184	18.4981	3202.07	1610.29	0.0023	0.9715	-12.6542	2
BX649081	11755618_a_at	8659	ALDH4A1	NM_001161504	34460237	0.0001	0.0093	-144.928	0	3	3	0	0	-7.1762	4.3528	11.5289	21.0032	2974.59	1497.8	0.1775	0.0413	-26.5772	3
BC020687	11762130_x_at	10878	CFHR3	NM_001166624	34466749	0.0036	0.0391	-142.857	0	3	3	0	0	-7.1566	2.931	10.0877	7.6773	1179.6	593.639	0.0407	0.5091	-16.7174	2
BG618608	11757277_x_at	3240	HP	NM_001126102	34461896	0.0004	0.0163	-140.845	0	3	3	0	0	-7.1373	6.8	13.9373	112.483	15701.1	7906.78	0.0609	0.0055	-47.9623	2
NM_001082	11727963_x_at	4051	CYP4F2 /// CYP4F3	NM_000896	34369670	0.0012	0.0245	-140.845	0	3	3	0	0	-7.1282	2.7621	9.8903	6.7902	976.583	491.687	0.0061	0.1724	-29.2239	2
L34081	11736626_a_at	570	BAAT	NM_001127610	34421681	0.0047	0.0441	-140.845	0	3	3	0	0	-7.1399	4.3122	11.4521	28.3125	3044.07	1536.19	2.062	0.5873	-7.5978	3
NM_005951	11731857_x_at	4496	MT1H	NM_005951	34395760	0.0067	0.0516	-140.845	0	3	3	0	0	-7.1385	6.2489	13.3874	76.5918	12271.3	6173.96	0.0432	0.9919	-12.1534	2
NM_020995	11728518_at	3250	HPR	NM_020995	34372921	0.0019	0.0298	-138.889	0	3	3	0	0	-7.1162	4.6845	11.8007	25.7447	3739.92	1882.83	0.0073	0.2786	-23.0506	2
BC171786	11734747_a_at	721	C4A /// C4B /// LOC100293534	NM_001002029	34412650	0	0.0004	-133.333	0	3	3	0	0	-7.0651	6.5106	13.5757	91.2872	12223	6157.15	0.0075	0.0069	-101.826	4
BC109214	11745643_a_at	2158	F9	NM_000133	34450262	0.0036	0.0391	-129.87	0	3	3	0	0	-7.0129	4.4198	11.4327	21.4705	3015.81	1518.64	0.0191	0.5089	-16.7159	2
NM_001701	11736625_s_at	570	BAAT	NM_001127610	34421680	0.0002	0.0107	-126.582	0	3	3	0	0	-6.9767	4.6498	11.6265	26.0396	3180.55	1603.3	0.2195	0.0381	-23.81	3
T67984	11754270_a_at	721	C4A /// C4B /// LOC100293534	NM_001002029	34458889	0.0001	0.0076	-123.457	0	3	3	0	0	-6.9541	6.525	13.4791	92.0981	11435.8	5763.95	0.0004	0.0094	-121.896	2
BC074957	11742140_a_at	10877	CFHR4	NM_001201550	34446759	0.0016	0.0277	-123.457	0	3	3	0	0	-6.9544	2.772	9.7264	6.8587	875.143	441.001	0.0261	0.2059	-25.0102	2
NM_001818	11731677_at	1109	AKR1C4	NM_001818	34394580	0.0063	0.0502	-123.457	0	3	3	0	0	-6.9492	3.5784	10.5276	12.0345	1688.96	850.498	0.0463	0.8691	-12.5805	2
AK298401	11747879_a_at	1558	CYP2C8	NM_000770	34452498	0.0185	0.0823	-123.457	0	3	3	0	0	-6.9472	3.7495	10.6967	13.5268	2488.14	1250.83	0.0361	2.7259	-7.2404	2
AK298298	11746667_a_at	23743	BHMT2	NM_001178005	34451286	0.0001	0.0071	-121.951	0	3	3	0	0	-6.933	4.8257	11.7587	29.0479	3617.37	1823.21	0.159	0.2861	-17.999	4
AK289423	11739984_a_at	54363	HAO1	NM_017545	34438950	0.0036	0.0395	-121.951	0	3	3	0	0	-6.9389	3.5011	10.44	11.341	1518.42	764.879	0.0106	0.5192	-16.5121	2
AF045649	11752521_a_at	2160	F11	NM_000128	34457140	0.0017	0.0285	-120.482	0	3	3	0	0	-6.9191	3.981	10.9001	16.4293	1914.14	965.285	0.2353	0.0103	-24.181	2
AK298455	11746579_a_at	3697	ITIH1	NM_001166434	34451198	0.0021	0.0316	-120.482	0	3	3	0	0	-6.9163	5.7727	12.689	57.1807	6604.76	3330.97	0.3023	0.001	-21.7495	2
BC111773	11740249_at	81494	CFHR5	NM_030787	34440857	0.0053	0.0464	-120.482	0	3	3	0	0	-6.917	2.778	9.6951	6.8644	932.719	469.792	0.0048	0.7555	-13.7405	2
BC074771	11730779_at	126	ADH1C	NM_000669	34388680	0.0223	0.09	-120.482	0	3	3	0	0	-6.9062	3.2832	10.1894	9.7701	1697.19	853.48	0.0224	3.2727	-6.5897	2
NM_001025195	11721638_s_at	100653057	CES1 /// CES1P1 /// LOC100653057 /// LOC100653086	NM_001025194	34314041	0.0008	0.0208	-119.048	0	3	3	0	0	-6.8919	6.3848	13.2767	83.6676	10085.2	5084.41	0.0077	0.1053	-35.5057	2
BC012593	11729221_a_at	3290	HSD11B1	NM_001206741	34377124	0.0053	0.0467	-119.048	0	3	3	0	0	-6.89	3.5549	10.4449	11.7907	1579.18	795.484	0.0202	0.744	-13.6513	2
BC007320	11724372_at	11199	ANXA10	NM_007193	34338485	0	0.0021	-113.636	0	3	3	0	0	-6.8269	3.1564	9.9833	8.9579	1017.47	513.213	0.0299	0.0323	-47.4261	4
NM_015267	11727284_at	23316	CUX2	NM_015267	34364601	0.0028	0.0354	-113.636	0	3	3	0	0	-6.8326	3.482	10.3146	11.2354	1341.81	676.522	0.034	0.3585	-18.8901	2
N39037	11758077_s_at	635	BHMT	NM_001713	34462696	0	0.0066	-107.527	0	3	3	0	0	-6.7432	4.8924	11.6356	30.3364	3308.13	1669.24	0.1401	0.2338	-19.1018	4
AK290823	11740562_at	10747	MASP2	NM_006610	34441965	0.0001	0.0077	-107.527	0	3	3	0	0	-6.7534	3.0887	9.8421	8.5389	934.66	471.599	0.0235	0.1143	-31.5101	3
AY513277	11741521_a_at	51179	HAO2	NM_001005783	34444959	0.0002	0.0112	-107.527	0	3	3	0	0	-6.7484	3.5977	10.3461	12.1987	1348.94	680.568	0.0476	0.2141	-22.8458	3
AF373290	11739904_a_at	23460	ABCA6	NM_080284	34438807	0.0014	0.0262	-107.527	0	3	3	0	0	-6.7431	3.2175	9.9606	9.3317	1024.77	517.048	0.0205	0.1678	-26.9171	2
AK291313	11742700_s_at	715	C1R	NM_001733	34447319	0.0023	0.0328	-107.527	0	3	3	0	0	-6.7535	6.7567	13.5102	114.044	11671.9	5892.97	0.3138	0.0025	-20.7982	2
BC074771	11730780_x_at	126	ADH1C	NM_000669	34388683	0.0233	0.0919	-107.527	0	3	3	0	0	-6.7549	3.4526	10.2075	11.0462	1713.82	862.432	0.0578	3.243	-6.4399	2
AK291613	11723554_at	2153	F5	NM_000130	34333163	0	0.0028	-106.383	0	3	3	0	0	-6.7268	4.9186	11.6454	30.6288	3225.94	1628.29	0.0787	0.0432	-33.3825	4
AK298423	11721358_a_at	3697	ITIH1	NM_001166434	34311223	0.0003	0.0133	-106.383	0	3	3	0	0	-6.7323	4.0301	10.7624	16.444	1816.08	916.262	0.0396	0.303	-19.922	3
AK293328	11750452_a_at	1558	CYP2C8	NM_000770	34455071	0.0151	0.0744	-104.167	0	3	3	0	0	-6.699	5.3346	12.0336	40.4598	5612.22	2826.34	0.0165	2.0656	-8.0412	2
NM_018849	11732819_a_at	5244	ABCB4	NM_000443	34402163	0	0.0045	-103.093	0	3	3	0	0	-6.6848	3.679	10.3638	13.0443	1344.79	678.919	0.1137	0.1239	-23.7535	4
AB002454	11759103_at	4051	CYP4F3	NM_000896	34463722	0.0002	0.0117	-103.093	0	3	3	0	0	-6.6861	4.3832	11.0693	20.9815	2227.07	1124.03	0.0334	0.241	-22.1041	3
NM_005950	11717386_s_at	4495	MT1G	NM_005950	34242860	0.0002	0.0126	-102.041	0	3	3	0	0	-6.6684	6.7962	13.4645	120.055	12003.7	6061.87	0.4555	0.4159	-12.3731	4
AK291313	11742701_x_at	715	C1R	NM_001733	34447320	0.0007	0.0201	-102.041	0	3	3	0	0	-6.679	6.404	13.083	85.9997	8683.51	4384.75	0.0931	0.0046	-37.0136	2
AK303477	11749605_x_at	4051	CYP4F3	NM_000896	34454224	0	0.0041	-101.01	0	3	3	0	0	-6.6574	4.4374	11.0948	21.8978	2235.35	1128.63	0.0658	0.1427	-25.2563	4
U67178	11755381_s_at	285189	PLGLA /// PLGLB1 /// PLGLB2	NM_001032392	34460000	0.0001	0.0071	-100	0	3	3	0	0	-6.6498	5.638	12.2878	50.4609	5024.02	2537.24	0.0861	0.0288	-33.9705	3
BC109248	11739530_at	5342	PLGLB1 /// PLGLB2	NM_001032392	34437557	0.0002	0.0118	-100	0	3	3	0	0	-6.6443	5.4953	12.1396	46.4815	4568.52	2307.5	0.1991	0.0768	-21.9096	3
BC070259	11760453_x_at	10878	CFHR3	NM_001166624	34465072	0.002	0.0307	-100	0	3	3	0	0	-6.6438	2.8477	9.4915	7.2067	747.74	377.473	0.007	0.2554	-22.464	2
AW235128	11732271_at	27329	ANGPTL3	NM_014495	34398174	0	0.0031	-99.0099	0	3	3	0	0	-6.6241	4.5178	11.1419	23.1869	2283.93	1153.56	0.0734	0.0682	-30.4893	4
BC109248	11739531_x_at	5342	PLGLB1 /// PLGLB2	NM_001032392	34437563	0.0002	0.0115	-98.0392	0	3	3	0	0	-6.6215	5.5231	12.1446	47.3793	4576.25	2311.81	0.198	0.0653	-22.3469	3
BC036818	11756496_a_at	866	SERPINA6	NM_001756	34461115	0	0.0059	-97.0874	0	3	3	0	0	-6.5963	5.3665	11.9628	42.6127	4065.34	2053.98	0.1925	0.1102	-20.7678	4
M16967	11723553_at	2153	F5	NM_000130	34333162	0	0.0062	-97.0874	0	3	3	0	0	-6.5976	4.2197	10.8173	19.1032	1852.52	935.811	0.1635	0.1573	-20.1736	4
DB325071	11758395_s_at	2153	F5	NM_000130	34463014	0.007	0.0524	-96.1538	0	3	3	0	0	-6.5917	2.9893	9.5809	7.9441	887.467	447.706	0.0027	0.9157	-11.9137	2
CB963445	11758233_s_at	8876	VNN1	NM_004666	34462852	0.0146	0.0731	-95.2381	0	3	3	0	0	-6.5772	3.5797	10.1569	16.6647	1141.88	579.27	1.9395	0.0013	-8.1773	2
BC020687	11762129_at	10878	CFHR3	NM_001166624	34466748	0.0105	0.0631	-92.5926	0	3	3	0	0	-6.5285	2.732	9.2605	6.6951	764.611	385.653	0.0475	1.3141	-9.6906	2
BX647341	11755822_a_at	6999	TDO2	NM_005651	34460441	0.0004	0.0159	-88.4956	0	3	3	0	0	-6.4731	6.2061	12.6792	73.8453	6611.46	3342.65	0.0013	0.051	-49.0345	2
NM_052972	11725368_at	116844	LRG1	NM_052972	34345129	0	0.0026	-87.7193	0	3	3	0	0	-6.4561	7.1212	13.5773	140.141	12318.2	6229.17	0.0404	0.049	-37.3946	4
AK298429	11760199_a_at	3700	ITIH4 /// MUSTN1	NM_001166449	34464818	0.0007	0.0199	-87.7193	0	3	3	0	0	-6.453	3.7489	10.202	13.6797	1261.84	637.762	0.1122	0.4804	-14.5198	3
CR602479	11756423_x_at	3697	ITIH1	NM_001166434	34461042	0.0035	0.0386	-87.7193	0	3	3	0	0	-6.4533	5.8838	12.3372	62.8594	5175.92	2619.39	0.4323	0.0019	-16.9644	2
NM_013391	11740075_at	29958	DMGDH	NM_013391	34439978	0.0063	0.0504	-87.7193	0	3	3	0	0	-6.4491	3.1847	9.6338	9.1108	898.351	453.731	0.0123	0.7831	-12.525	2
NM_001646	11734042_at	100533990	APOC2 /// APOC4 /// APOC4-APOC2	NM_000483	34408956	0.0048	0.0444	-85.4701	0	3	3	0	0	-6.4168	4.7569	11.1737	27.0434	2558.39	1292.72	0.0013	0.5945	-14.3986	2
NM_019844	11732569_at	28234	SLCO1B3	NM_019844	34399472	0.0272	0.0995	-85.4701	0	3	3	0	0	-6.4119	2.9931	9.405	7.9671	1044.27	526.117	0.0042	3.4963	-5.9359	2
M18907	11731428_a_at	1576	CYP3A4	NM_001202855	34392331	0.004	0.041	-84.0336	0	3	3	0	0	-6.3935	4.3555	10.749	21.7958	2196.09	1108.94	0.3772	1.5108	-8.0592	3
NM_000716	11729899_a_at	725	C4BPB	NM_000716	34383959	0.01	0.0619	-81.9672	0	3	3	0	0	-6.3611	6.2136	12.5747	90.1342	6211.04	3150.59	1.1254	0.109	-9.9166	2
NM_002729	11722321_at	3087	HHEX	NM_002729	34321819	0	0.006	-81.3008	0	3	3	0	0	-6.3456	2.9754	9.321	7.934	641.482	324.708	0.0547	0.0183	-40.6967	3
NM_017888	11727524_at	54988	ACSM5	NM_017888	34366284	0.0037	0.0398	-80	0	3	3	0	0	-6.3245	4.0432	10.3677	16.4981	1422.42	719.457	0.0046	0.4442	-16.3514	2
AK316207	11761414_x_at	5004	ORM1	NM_000607	34466033	0.0002	0.0117	-78.7402	0	3	3	0	0	-6.2995	3.6724	9.9719	12.8174	1040.44	526.63	0.0332	0.2112	-22.0719	3
BC073156	11726770_x_at	54739	XAF1	NM_017523	34358173	0.0025	0.0338	-78.7402	0	3	3	0	0	-6.2959	3.2824	9.5783	9.7396	802.789	406.264	0.0065	0.2893	-20.0489	2
NM_031479	11736262_at	83729	INHBE	NM_031479	34420357	0.0019	0.0298	-76.9231	0	3	3	0	0	-6.2629	3.8191	10.082	14.6901	1218.88	616.783	0.2419	0.8328	-10.4641	3
AF191687	11762478_at	189	AGXT	NM_000030	34467097	0.0005	0.0171	-76.3359	0	3	3	0	0	-6.2499	3.377	9.6269	10.5582	832.524	421.541	0.0975	0.3391	-16.3824	3
NM_000772	11735077_a_at	1562	CYP2C18	NM_000772	34413980	0.0011	0.0241	-76.3359	0	3	3	0	0	-6.2503	4.2793	10.5296	21.036	1528.58	774.807	0.5638	0.2002	-12.385	3
CR623103	11756316_a_at	1116	CHI3L1	NM_001276	34460935	0.0134	0.0704	-75.7576	0	3	3	0	0	-6.2464	5.4521	11.6985	53.2165	3384.16	1718.69	1.4908	0.1105	-8.5497	2
BC010379	11719480_a_at	1475	CSTA	NM_005213	34284352	0.0002	0.0108	-75.188	0	3	3	0	0	-6.2289	3.089	9.3179	8.55	657.341	332.945	0.0295	0.1788	-23.6355	3
AK289417	11741180_a_at	1	A1BG	NM_130786	34444084	0	0.0023	-74.6269	0	3	3	0	0	-6.2241	5.9722	12.1963	62.8688	4695.78	2379.32	0.009	0.0038	-95.2988	3
NM_031279	11733137_a_at	64850	AGXT2L1	NM_001146590	34404138	0.0014	0.0261	-74.6269	0	3	3	0	0	-6.22	4.3281	10.548	20.9071	1636.03	828.471	0.2375	0.6189	-11.6415	3
AF152562	11732272_at	27329	ANGPTL3	NM_014495	34398175	0.0005	0.0171	-73.5294	0	3	3	0	0	-6.1981	4.6979	10.896	27.586	1926.9	977.241	0.3586	0.0718	-16.3639	3
AF193836	11740711_a_at	55089	SLC38A4	NM_001143824	34442614	0.0038	0.04	-73.5294	0	3	3	0	0	-6.2023	3.0795	9.2818	8.4558	664.264	336.36	0.0021	0.4364	-16.2225	2
BC039065	11744437_a_at	130	ADH6	NM_000672	34449056	0.0194	0.0841	-73.5294	0	3	3	0	0	-6.1988	3.5849	9.7837	12.0642	1184.29	598.175	0.0345	2.2664	-7.0783	2
BC075023	11733907_s_at	1564	CYP2D6 /// CYP2D7P1	NM_000106	34408810	0.0008	0.0213	-71.4286	0	3	3	0	0	-6.1569	5.8393	11.9961	61.3014	4180.35	2120.82	0.4555	0.1428	-13.7867	3
BC171879	11741267_x_at	7366	UGT2B15	NM_001076	34444589	0.0076	0.0544	-71.4286	0	3	3	0	0	-6.157	3.0406	9.1976	8.2326	663.823	336.028	0.003	0.8764	-11.3714	2
NM_000892	11727252_a_at	3818	KLKB1	NM_000892	34364155	0.0003	0.0133	-70.922	0	3	3	0	0	-6.1454	3.495	9.6404	11.3649	827.836	419.6	0.0516	0.2352	-19.8748	3
H57693	11764270_s_at	285189	PLGLA /// PLGLB1 /// PLGLB2	NM_001032392	34468889	0.001	0.0229	-70.922	0	3	3	0	0	-6.1529	4.1809	10.3339	18.167	1312.14	665.154	0.0101	0.1029	-31.7056	2
AF153821	11758877_at	125	ADH1B	NM_000668	34463496	0.032	0.1078	-70.922	0	3	3	0	0	-6.1451	3.6087	9.7538	12.2607	1318.29	665.273	0.0309	3.7712	-5.4586	2
NM_000064	11715393_a_at	718	C3	NM_000064	34169757	0.0036	0.0395	-69.9301	0	3	3	0	0	-6.1298	7.8691	13.9989	250.377	16392.1	8321.25	0.4021	0.008	-16.5797	2
AK289419	11741266_x_at	7366	UGT2B15	NM_001076	34444588	0.0001	0.0089	-69.4444	0	3	3	0	0	-6.1175	4.2248	10.3424	18.7666	1322.77	670.769	0.0223	0.1229	-27.8125	3
AK298459	11747213_x_at	10878	CFHR3	NM_001166624	34451832	0.0052	0.0459	-68.4932	0	3	3	0	0	-6.0956	4.5514	10.647	23.6467	1728.71	876.177	0.0534	0.5267	-13.8616	2
AK298736	11752202_a_at	3034	HAL	NM_001258333	34456821	0.0064	0.0505	-68.4932	0	3	3	0	0	-6.094	3.7777	9.8717	13.7645	1051.01	532.388	0.0222	0.6929	-12.4816	2
NM_000063	11717045_a_at	717	C2	NM_000063	34230412	0	0.0054	-68.0272	0	3	3	0	0	-6.0889	6.1542	12.2431	71.7641	4853.96	2462.86	0.0488	0.008	-44.2688	3
AK292848	11741202_x_at	54739	XAF1	NM_017523	34444142	0.0004	0.0158	-68.0272	0	3	3	0	0	-6.0908	3.2235	9.3143	9.4031	672.087	340.745	0.0423	0.3241	-17.4276	3
BG432372	11744206_at	5053	PAH	NM_000277	34448825	0.0005	0.0165	-67.5676	0	3	3	0	0	-6.0749	5.5845	11.6594	51.8667	3505.38	1778.62	0.469	0.5204	-10.5784	4
NM_004132	11723611_at	3026	HABP2	NM_001177660	34333514	0	0.0059	-66.6667	0	3	3	0	0	-6.0627	4.4826	10.5453	22.9201	1517.87	770.397	0.1527	0.1014	-20.8352	4
AK298308	11747053_a_at	635	BHMT	NM_001713	34451672	0.0001	0.0085	-66.6667	0	3	3	0	0	-6.0623	3.8225	9.8848	14.4767	991.615	503.046	0.146	0.2895	-15.9118	4
BC146962	11740520_at	256394	SERPINA11	NM_001080451	34441893	0	0.006	-65.7895	0	3	3	0	0	-6.0372	4.9409	10.9781	31.2478	2062.67	1046.96	0.1118	0.1464	-20.5778	4
BC136392	11724772_a_at	3700	ITIH4 /// MUSTN1	NM_001166449	34341224	0.0001	0.0091	-65.7895	0	3	3	0	0	-6.0399	7.5201	13.56	184.173	12325.2	6254.69	0.0209	0.1288	-27.0448	3
NM_003708	11732038_a_at	8608	RDH16	NM_003708	34396750	0.0084	0.0569	-64.9351	0	3	3	0	0	-6.0234	5.2688	11.2922	38.6541	2867.63	1453.14	0.0162	0.9116	-10.8313	2
NM_004391	11730157_at	1582	CYP8B1	NM_004391	34386022	0.0024	0.0334	-64.5161	0	3	3	0	0	-6.0109	5.5311	11.542	52.1748	3131.27	1591.72	0.8836	0.2959	-9.5864	3
NM_001528	11731985_a_at	3083	HGFAC	NM_001528	34396388	0.0012	0.0245	-64.1026	0	3	3	0	0	-6.0062	3.961	9.9672	15.6085	1019.16	517.384	0.0143	0.1131	-29.1426	2
NM_000606	11731854_at	733	C8G	NM_000606	34395721	0.0013	0.0251	-63.6943	0	3	3	0	0	-5.991	5.5169	11.5078	46.703	2914.14	1480.42	0.1304	0.0045	-28.2542	2
AK297004	11751231_a_at	3034	HAL	NM_001258333	34455850	0.0066	0.0515	-63.6943	0	3	3	0	0	-5.9976	4.0492	10.0468	16.7068	1182.91	599.808	0.059	0.6654	-12.2049	2
M18907	11731429_x_at	1576	CYP3A4	NM_001202855	34392332	0.0163	0.0773	-62.8931	0	3	3	0	0	-5.9719	4.931	10.9029	31.3858	2483.96	1257.67	0.1707	1.6168	-7.7366	2
BC070317	11760391_at	1559	CYP2C9	NM_000771	34465010	0.0287	0.1022	-62.8931	0	3	3	0	0	-5.9744	3.8503	9.8247	14.5249	1334.51	674.519	0.0433	3.1625	-5.7794	2
NM_000667	11728639_x_at	124	ADH1A	NM_000667	34373950	0.0026	0.0343	-62.1118	0	3	3	0	0	-5.9557	3.2314	9.1871	9.393	607.193	308.293	0.0007	0.2746	-19.6585	2
NM_000896	11733297_at	4051	CYP4F3	NM_000896	34405270	0.0029	0.0358	-62.1118	0	3	3	0	0	-5.953	3.964	9.917	15.6769	1009.92	512.8	0.0292	0.2785	-18.5882	2
NM_001085	11716490_a_at	12	SERPINA3	NM_001085	34213393	0.0046	0.0437	-61.7284	0	3	3	0	0	-5.9484	8.273	14.2214	331.814	19142.8	9737.31	0.4807	0.0131	-14.6606	2
BC132911	11743199_at	731	C8A	NM_000562	34447818	0.0005	0.0168	-61.3497	0	3	3	0	0	-5.9412	6.0977	12.0389	71.8122	4276.13	2173.97	0.2858	0.0983	-16.6049	3
BC020618	11762867_at	5244	ABCB4	NM_000443	34467486	0.0025	0.0339	-60.6061	0	3	3	0	0	-5.9224	3.3193	9.2416	9.9915	632.067	321.029	0.0063	0.2568	-19.9991	2
BC022294	11761775_s_at	5342	PLGLB1 /// PLGLB2	NM_001032392	34466394	0	0.0067	-59.8802	0	3	3	0	0	-5.9051	5.2654	11.1705	39.0658	2376.25	1207.66	0.1017	0.1934	-18.8283	4
AL833940	11756915_a_at	57834	CYP4F11	NM_001128932	34461534	0.0011	0.0238	-59.5238	0	3	3	0	0	-5.8962	3.2958	9.1921	9.8356	594.849	302.342	0.0095	0.1046	-30.237	2
NM_021175	11759007_at	57817	HAMP	NM_021175	34463626	0.0001	0.0083	-59.1716	0	3	3	0	0	-5.8908	3.947	9.8378	15.4953	928.145	471.82	0.0288	0.0913	-29.4426	3
BC101579	11737924_at	3950	LECT2	NM_002302	34429827	0.0004	0.0163	-58.1395	0	3	3	0	0	-5.8612	4.298	10.1592	19.8703	1198.75	609.31	0.0655	0.2875	-17.0864	3
M13785	11762588_x_at	1576	CYP3A4	NM_001202855	34467207	0.0177	0.0806	-57.4713	0	3	3	0	0	-5.8439	4.662	10.506	25.853	1936.78	981.318	0.1273	1.737	-7.4132	2
g41406092	11715165_at	56521	DNAJC12	NM_021800	34148765	0	0.0036	-56.1798	0	3	3	0	0	-5.8138	5.2291	11.043	37.7694	2138.85	1088.31	0.0423	0.0876	-27.947	4
NM_004171	11718492_at	6506	SLC1A2	NM_001195728	34269895	0.0001	0.0093	-55.8659	0	3	3	0	0	-5.8046	2.8765	8.6811	7.3666	418.11	212.738	0.0193	0.1216	-26.7871	3
BC070259	11760452_at	10878	CFHR3	NM_001166624	34465071	0.0002	0.0109	-55.5556	0	3	3	0	0	-5.7951	2.5569	8.352	5.906	335.066	170.486	0.0234	0.1583	-23.5471	3
AK298419	11753066_a_at	5053	PAH	NM_000277	34457685	0.0059	0.0491	-54.6448	0	3	3	0	0	-5.7735	4.0027	9.7762	17.8246	1091.52	554.673	0.6188	1.405	-7.0294	3
NM_005950	11717387_x_at	4495	MT1G	NM_005950	34242861	0.0005	0.0167	-54.0541	0	3	3	0	0	-5.7537	7.8547	13.6084	234.213	13021.9	6628.07	0.0727	0.2835	-16.6973	3
NM_000128	11734932_at	2160	F11	NM_000128	34413114	0.002	0.0309	-54.0541	0	3	3	0	0	-5.7571	2.718	8.4751	6.585	367.12	186.853	0.0051	0.1942	-22.3375	2
NM_001133	11730979_at	173	AFM	NM_001133	34389809	0.0067	0.0517	-54.0541	0	3	3	0	0	-5.7533	5.6513	11.4046	50.866	2960.59	1505.73	0.0741	0.5993	-12.1427	2
AK300479	11751015_a_at	100287413	GLYATL1 /// LOC100287413	NM_001220494	34455634	0.0046	0.0438	-53.1915	0	3	3	0	0	-5.7357	5.2533	10.9889	38.3833	2175.46	1106.92	0.0387	0.422	-14.6363	2
AK298434	11760131_a_at	123876	ACSM2A /// ACSM2B	NM_001010845	34464750	0.0001	0.0083	-51.5464	0	3	3	0	0	-5.6865	2.788	8.4745	7.0685	368.611	187.84	0.1516	0.2181	-16.1983	4
AK291313	11742699_a_at	715	C1R	NM_001733	34447318	0.0005	0.0166	-50.7614	0	3	3	0	0	-5.6664	8.2932	13.9596	315.727	15942.8	8129.26	0.0397	0.0045	-46.673	2
AK303948	11749543_a_at	3026	HABP2	NM_001177660	34454162	0.0003	0.0135	-50.5051	0	3	3	0	0	-5.6607	4.0428	9.7036	17.1317	894.376	455.754	0.2609	0.4208	-11.8748	4
NM_001085	11716491_s_at	12	SERPINA3	NM_001085	34213394	0.0025	0.0338	-50.5051	0	3	3	0	0	-5.655	8.7054	14.3604	433.902	21040.6	10737.2	0.2355	0.0022	-20.0909	2
NM_005807	11734829_a_at	10216	PRG4	NM_001127708	34412732	0.0041	0.0415	-50.2513	0	3	3	0	0	-5.6543	2.7036	8.358	6.5161	350.769	178.643	0.0017	0.3971	-15.5086	2
NM_024080	11732876_at	79054	TRPM8	NM_024080	34402279	0.0196	0.0844	-50.2513	0	3	3	0	0	-5.6476	2.8049	8.4525	6.9933	475.175	241.084	0.0045	1.9232	-7.0453	2
NM_000667	11728638_at	124	ADH1A	NM_000667	34373896	0.0031	0.0367	-50	0	3	3	0	0	-5.6441	5.9823	11.6264	63.2558	3301.2	1682.23	0.0037	0.2931	-17.9456	2
AK303795	11747103_a_at	259	AMBP	NM_001633	34451722	0.0037	0.0398	-50	0	3	3	0	0	-5.6472	8.1754	13.8226	304.464	14496.5	7400.47	0.3533	0.0034	-16.3761	2
NM_000767	11729455_x_at	1555	CYP2B6	NM_000767	34379858	0.0424	0.1241	-50	0	3	3	0	0	-5.6468	3.8987	9.5455	15.133	1242.5	628.815	0.0909	4.2397	-4.6999	2
BU607676	11743844_a_at	5624	PROC	NM_000312	34448463	0.0017	0.0288	-49.505	0	3	3	0	0	-5.6322	5.8861	11.5182	60.483	2941.69	1501.09	0.1486	0.0182	-23.8848	2
NM_005950	11717385_a_at	4495	MT1G	NM_005950	34242859	0.0037	0.0397	-49.0196	0	3	3	0	0	-5.6176	7.9641	13.5817	251.215	12836.9	6544.08	0.0369	0.3135	-16.4367	2
BC073156	11726769_a_at	54739	XAF1	NM_017523	34358172	0.0045	0.043	-48.3092	0	3	3	0	0	-5.5954	3.3659	8.9613	10.3279	533.849	272.089	0.011	0.4104	-14.9304	2
AK131263	11754732_a_at	84735	CNDP1	NM_032649	34459351	0.0117	0.0663	-48.3092	0	3	3	0	0	-5.5944	3.79	9.3844	14.0067	794.533	404.27	0.0792	1.036	-9.1756	2
L34081	11736627_s_at	570	BAAT	NM_001127610	34421682	0.0004	0.0151	-48.0769	0	3	3	0	0	-5.5898	5.4473	11.037	45.5927	2257.14	1151.37	0.2605	0.5014	-11.0915	4
EL952952	11724271_a_at	3131	HLF	NM_002126	34338122	0.0048	0.0445	-48.0769	0	3	3	0	0	-5.5895	3.4284	9.0179	10.8196	555.247	283.033	0.0304	0.4263	-14.3264	2
NM_001136230	11738831_x_at	345275	HSD17B13	NM_001136230	34434734	0.0114	0.0656	-48.0769	0	3	3	0	0	-5.5907	3.2899	8.8806	9.7961	545.244	277.52	0.01	1.079	-9.2793	2
NM_003042	11723862_at	6529	SLC6A1	NM_003042	34335722	0.0195	0.0842	-48.0769	0	3	3	0	0	-5.5838	2.6828	8.2667	6.4421	394.379	200.411	0.0202	1.8551	-7.0624	2
AF159714	11723403_at	10891	PPARGC1A	NM_013261	34332032	0.0191	0.0835	-47.619	0	3	3	0	0	-5.5757	3.7141	9.2898	13.2724	844.736	429.004	0.0683	1.7694	-7.1239	2
AA622929	11758100_s_at	716	C1S	NM_001734	34462719	0	0.006	-47.3934	0	3	3	0	0	-5.5687	7.7183	13.2871	212.124	10016.9	5114.51	0.0445	0.0133	-40.1478	3
AW197670	11758087_s_at	1807	DPYS	NM_001385	34462706	0.0281	0.1012	-47.1698	0	3	3	0	0	-5.5604	5.8397	11.4001	77.6989	2770.27	1423.98	2.5549	0.1635	-5.8413	2
BC022292	11763823_a_at	6898	TAT	NM_000353	34468442	0.0004	0.0165	-46.9484	0	3	3	0	0	-5.5518	3.2268	8.7787	9.3624	442.014	225.688	0.0002	0.0414	-47.1488	2
NM_002763	11731739_a_at	5629	PROX1	NM_002763	34395142	0.0001	0.0093	-46.729	0	3	3	0	0	-5.5493	4.936	10.4853	30.7374	1458.11	744.425	0.0258	0.105	-26.5754	3
AI698179	11758230_s_at	4774	NFIA	NM_001134673	34462849	0.0069	0.0522	-46.729	0	3	3	0	0	-5.5477	4.0572	9.6049	16.7737	854.208	435.491	0.0464	0.598	-11.9703	2
NM_001010845	11730021_s_at	123876	ACSM2A /// ACSM2B	NM_001010845	34384585	0.0284	0.1018	-46.729	0	3	3	0	0	-5.5474	6.7477	12.2951	169.622	5086.75	2628.19	2.6663	0.0733	-5.8051	2
NM_002864	11733593_a_at	5858	PZP	NM_002864	34407496	0.0067	0.0515	-46.5116	0	3	3	0	0	-5.541	3.3043	8.8453	9.8875	510.362	260.125	0.0056	0.6137	-12.196	2
AY168789	11744643_a_at	202299	C5orf27	NM_175616	34449262	0.0003	0.0137	-46.0829	0	3	3	0	0	-5.5232	3.5865	9.1097	12.1283	569.648	290.888	0.0591	0.1854	-19.3448	3
NM_001010845	11730020_a_at	123876	ACSM2A	NM_001010845	34384584	0.0037	0.0399	-45.8716	0	3	3	0	0	-5.5223	6.3295	11.8518	95.4708	3904.72	2000.1	1.0172	0.3303	-8.2398	3
BC031412	11723609_a_at	3026	HABP2	NM_001177660	34333512	0.0002	0.0104	-45.6621	0	3	3	0	0	-5.5109	4.0499	9.5608	17.3356	775.677	396.506	0.3034	0.1656	-13.9376	4
AK298280	11745349_a_at	5624	PROC	NM_000312	34449968	0.0012	0.0246	-45.6621	0	3	3	0	0	-5.5145	5.9448	11.4593	62.6062	2816.9	1439.75	0.1064	0.0024	-28.962	2
NM_004590	11732829_at	6360	CCL16	NM_004590	34402193	0.007	0.0527	-45.6621	0	3	3	0	0	-5.5138	3.3138	8.8276	9.955	498.589	254.272	0.0072	0.6425	-11.8483	2
AK294072	11746821_a_at	64850	AGXT2L1	NM_001146590	34451440	0.0132	0.0699	-45.4545	0	3	3	0	0	-5.5053	3.8392	9.3445	14.3323	763.97	389.151	0.0086	1.2159	-8.617	2
NM_205845	11729101_a_at	100653286	AKR1C2 /// LOC100653286	NM_001135241	34376004	0.0013	0.0252	-45.045	0	3	3	0	0	-5.4909	6.7762	12.2672	123.23	5317.46	2720.35	0.8523	0.5264	-8.0998	4
BX453684	11743654_a_at	350	APOH	NM_000042	34448273	0	0.0028	-44.843	0	3	3	0	0	-5.4844	8.4569	13.9413	353.239	15847.8	8100.54	0.0338	0.0454	-33.7399	4
NM_001633	11724511_a_at	259	AMBP	NM_001633	34339373	0.0014	0.0267	-44.843	0	3	3	0	0	-5.4838	8.1709	13.6547	293.572	12915.3	6604.45	0.1214	0.0089	-26.3101	2
BC008396	11751833_a_at	590	BCHE	NM_000055	34456452	0.0381	0.1177	-44.6429	0	3	3	0	0	-5.4772	2.6775	8.1547	6.4465	436.176	221.311	0.0469	3.5894	-4.975	2
BC111542	11756916_a_at	64240	ABCG5	NM_022436	34461535	0.0045	0.0434	-44.0529	0	3	3	0	0	-5.4601	4.5068	9.9669	28.0906	1034.56	531.324	1.285	0.2227	-7.7021	3
U39664	11729844_at	8876	VNN1	NM_004666	34383357	0.0003	0.0139	-43.8596	0	3	3	0	0	-5.4521	2.7195	8.1716	6.8798	308.922	157.901	0.2579	0.4057	-11.5928	4
BC101827	11725511_a_at	55089	SLC38A4	NM_001143824	34346414	0.0045	0.043	-43.4783	0	3	3	0	0	-5.4409	3.3888	8.8296	10.5214	480.169	245.345	0.0287	0.3707	-14.9127	2
BC029781	11762671_at	717	C2	NM_000063	34467290	0.0001	0.0082	-42.9185	0	3	3	0	0	-5.4248	2.9864	8.4112	7.9469	344.708	176.327	0.0174	0.0807	-29.9928	3
NM_001308	11726118_at	1369	CPN1	NM_001308	34352021	0.0026	0.0343	-42.9185	0	3	3	0	0	-5.423	5.8507	11.2737	58.9962	2853.09	1456.05	0.1416	0.8626	-9.3729	3
AK292754	11731623_s_at	189	AGXT	NM_000030	34394246	0.0001	0.0074	-42.5532	0	3	3	0	0	-5.4136	6.6751	12.0888	104.939	4442.69	2273.82	0.163	0.1263	-17.4316	4
AK310937	11756590_a_at	8564	KMO	NM_003679	34461209	0.0002	0.0113	-42.5532	0	3	3	0	0	-5.412	3.6382	9.0501	12.4948	542.323	277.409	0.0218	0.1492	-22.6735	3
AI858069	11756323_x_at	2161	F12	NM_000505	34460942	0	0.0028	-42.3729	0	3	3	0	0	-5.4071	6.7411	12.1482	107.626	4566.16	2336.89	0.0391	0.0364	-34.0826	4
NM_005952	11726385_a_at	4501	MT1X	NM_005952	34353999	0	0.0057	-42.0168	0	3	3	0	0	-5.3948	7.5955	12.9902	196.821	8253.77	4225.3	0.1053	0.088	-21.2529	4
NM_152435	11724671_a_at	144193	AMDHD1	NM_152435	34340574	0.0017	0.0284	-42.0168	0	3	3	0	0	-5.3949	5.9829	11.3778	69.1894	2710.66	1389.93	0.6316	0.1143	-10.8197	3
AF370364	11756471_a_at	84879	MFSD2A	NM_001136493	34461090	0	0.0064	-41.4938	0	3	3	0	0	-5.3754	5.0157	10.3912	33.1336	1358.77	695.953	0.1578	0.0733	-19.3663	4
AA129660	11759071_at	5629	PROX1	NM_002763	34463690	0	0.0047	-41.1523	0	3	3	0	0	-5.3606	5.7415	11.1021	53.7449	2201.14	1127.44	0.029	0.0087	-47.8649	3
NM_000772	11735078_s_at	1562	CYP2C18	NM_000772	34413981	0.0006	0.0182	-40.8163	0	3	3	0	0	-5.3535	4.9331	10.2866	33.0627	1322.19	677.626	0.5433	0.336	-9.8884	4
NM_000204	11718481_s_at	3426	CFI	NM_000204	34269476	0.0028	0.0353	-40.8163	0	3	3	0	0	-5.3527	6.6854	12.0381	107.036	4209.75	2158.39	0.234	0.006	-18.9285	2
NM_001115131	11736704_a_at	729	C6	NM_000065	34422107	0.0001	0.0099	-40.4858	0	3	3	0	0	-5.3397	7.4085	12.7482	170.677	6996.5	3583.59	0.0285	0.1033	-25.4755	3
NM_021957	11725020_at	2998	GYS2	NM_021957	34342514	0.0021	0.0313	-40.4858	0	3	3	0	0	-5.3414	2.7977	8.1391	6.9746	289.53	148.252	0.0187	0.1591	-21.9398	2
CR590917	11728923_at	9480	ONECUT2	NM_004852	34375179	0.0126	0.0685	-40.4858	0	3	3	0	0	-5.3418	2.8275	8.1693	7.1183	343.183	175.151	0.0174	1.0814	-8.8263	2
NM_173843	11719754_s_at	3557	IL1RN	NM_000577	34288349	0.0107	0.0636	-40.3226	0	3	3	0	0	-5.3328	4.1503	9.4831	17.9434	806.022	411.983	0.0635	0.8609	-9.607	2
g52630341	11715316_x_at	3107	HLA-C	NM_001243042	34164633	0.0022	0.032	-40.1606	0	3	3	0	0	-5.328	5.3936	10.7216	42.8861	1880.01	961.448	0.1244	0.7411	-9.9193	3
NM_000618	11729818_s_at	3479	IGF1	NM_000618	34383186	0.0042	0.0419	-39.8406	0	3	3	0	0	-5.315	4.6394	9.9545	26.2267	994.079	510.153	0.3475	0.0118	-15.3583	2
NM_001994	11737202_at	2165	F13B	NM_001994	34424650	0.0095	0.0604	-39.8406	0	3	3	0	0	-5.3144	4.0973	9.4116	17.2375	778.154	397.696	0.043	0.7729	-10.1899	2
NM_001353	11719172_x_at	1645	AKR1C1	NM_001353	34280530	0.01	0.0617	-39.8406	0	3	3	0	0	-5.3186	6.0831	11.4017	88.5473	2834.75	1461.65	2.1638	0.3167	-5.8491	3
BP319539	11757581_x_at	4501	MT1X	NM_005952	34462200	0.0002	0.0121	-39.5257	0	3	3	0	0	-5.3069	7.8479	13.1547	235.604	9195.11	4715.36	0.1342	0.0507	-21.3774	3
AK001512	11745525_x_at	55195	C14orf105	NM_018168	34450144	0.0041	0.0414	-39.5257	0	3	3	0	0	-5.3054	2.656	7.9614	6.3172	261.721	134.019	0.0142	0.3335	-15.5849	2
AK300352	11731146_s_at	400966	RGPD1 /// RGPD2 /// RGPD3	NM_001024457	34391049	0.0025	0.0339	-39.2157	0	3	3	0	0	-5.2908	4.4365	9.7272	22.6366	931.118	476.877	0.263	0.6707	-9.4841	3
NM_001005783	11727665_a_at	51179	HAO2	NM_001005783	34368031	0.0001	0.0094	-39.0625	0	3	3	0	0	-5.2852	4.8854	10.1706	29.7196	1168.77	599.246	0.0349	0.0845	-26.4925	3
AL138283	11739724_a_at	491	ATP2B2	NM_001001331	34438127	0	0.0022	-38.61	0	3	3	0	0	-5.2709	3.238	8.5089	9.4608	366.405	187.933	0.0169	0.0359	-39.7129	4
NM_001077	11736648_at	7367	UGT2B17	NM_001077	34421835	0.0269	0.099	-37.8788	0	3	3	0	0	-5.2435	2.5833	7.8268	6.0208	313.803	159.912	0.0287	2.2853	-5.9704	2
BC114376	11739848_at	10599	SLCO1B1	NM_006446	34438751	0.0062	0.05	-37.3134	0	3	3	0	0	-5.22	4.4638	9.6838	22.1424	891.412	456.777	0.0217	0.4899	-12.6407	2
U44060	11748417_a_at	5629	PROX1	NM_002763	34453036	0.0001	0.0088	-37.1747	0	3	3	0	0	-5.2172	4.0328	9.25	16.4285	617.06	316.744	0.0236	0.081	-27.9474	3
NM_000672	11735686_a_at	130	ADH6	NM_000672	34416956	0.0343	0.1117	-37.037	0	3	3	0	0	-5.2086	2.7351	7.9438	6.6999	361.494	184.097	0.0396	2.9056	-5.2569	2
AW978605	11757586_a_at	10998	SLC27A5	NM_012254	34462205	0.0045	0.0432	-36.9004	0	3	3	0	0	-5.2067	5.7886	10.9952	55.3675	2150.35	1102.86	0.0103	0.3574	-14.8707	2
NM_014945	11725428_a_at	22885	ABLIM3	NM_014945	34345331	0.0001	0.0103	-36.4964	0	3	3	0	0	-5.1919	5.4806	10.6726	44.7742	1662.7	853.736	0.0169	0.1157	-24.6942	3
NM_017460	11731427_at	1576	CYP3A4	NM_001202855	34392330	0.0409	0.1218	-36.4964	0	3	3	0	0	-5.1881	3.4705	8.6586	11.0966	708.409	359.753	0.0066	3.5087	-4.7927	2
NM_004490	11723586_a_at	2888	GRB14	NM_004490	34333353	0	0.0068	-36.1011	0	3	3	0	0	-5.176	5.6059	10.7819	49.7889	1785.51	917.65	0.1432	0.0863	-18.7132	4
NM_021969	11726231_at	8431	NR0B2	NM_021969	34353134	0.0015	0.0268	-35.461	0	3	3	0	0	-5.1476	6.1192	11.2668	69.5357	2509.89	1289.72	0.0019	0.1138	-26.207	2
AK307738	11756912_a_at	316	AOX1	NM_001159	34461531	0.0005	0.0174	-35.3357	0	3	3	0	0	-5.1418	7.8654	13.0071	235.457	8578.15	4406.8	0.0605	0.2435	-16.1524	3
AV699122	11743944_x_at	348158	ACSM2B	NM_001105069	34448563	0.0141	0.0717	-35.3357	0	3	3	0	0	-5.1436	6.5583	11.7019	113.754	3354.19	1733.97	1.0967	0.0426	-8.3466	2
NM_052968	11735047_at	116519	APOA5	NM_001166598	34413950	0.001	0.0229	-35.2113	0	3	3	0	0	-5.1403	6.0836	11.2239	71.8165	2443.58	1257.7	0.337	0.1356	-12.951	3
BC020750	11761210_at	10993	SDS	NM_006843	34465829	0.0075	0.0541	-35.2113	0	3	3	0	0	-5.1359	4.4056	9.5415	21.2262	819.528	420.377	0.0092	0.593	-11.464	2
NM_007168	11721557_a_at	10351	ABCA8	NM_007168	34313357	0.0169	0.0786	-35.2113	0	3	3	0	0	-5.1405	4.3758	9.5163	25.6583	749.257	387.458	1.2273	0.1502	-7.5863	2
NM_001353	11719171_a_at	1645	AKR1C1	NM_001353	34280529	0.0103	0.0627	-35.0877	0	3	3	0	0	-5.1315	6.0389	11.1705	83.7482	2453.13	1268.44	1.9393	0.4316	-5.7724	3
NM_001009567	11724954_s_at	4360	MRC1	NM_001009567	34341880	0.022	0.0896	-35.0877	0	3	3	0	0	-5.134	3.022	8.156	8.1246	382.371	195.248	0.0012	1.7981	-6.6292	2
BC152321	11729817_a_at	3479	IGF1	NM_000618	34383185	0.0016	0.028	-34.965	0	3	3	0	0	-5.1259	5.0627	10.1886	35.9294	1207.43	621.679	0.4573	0.2028	-10.928	3
NM_009585	11725176_s_at	185	AGTR1	NM_000685	34343680	0	0.004	-34.3643	0	3	3	0	0	-5.1038	4.7491	9.8529	27.1731	932.5	479.836	0.066	0.0536	-25.5691	4
NM_000777	11721941_x_at	1577	CYP3A5	NM_000777	34318252	0.0002	0.0118	-34.2466	0	3	3	0	0	-5.0979	6.7381	11.836	110.442	3816.81	1963.63	0.2049	0.2648	-12.8843	4
NM_000488	11723252_a_at	462	SERPINC1	NM_000488	34330552	0.0067	0.0516	-33.8983	0	3	3	0	0	-5.0851	8.4181	13.5032	372.473	11663.3	6017.86	0.4975	0.0275	-12.1562	2
NM_018043	11723830_x_at	55107	ANO1	NM_018043	34335386	0.0084	0.0568	-33.8983	0	3	3	0	0	-5.084	3.7301	8.8141	13.2934	503.158	258.226	0.0108	0.6477	-10.8518	2
BC031412	11723610_at	3026	HABP2	NM_001177660	34333513	0.0003	0.0144	-33.7838	0	3	3	0	0	-5.0778	5.2312	10.309	39.4027	1328.64	684.022	0.3213	0.2744	-11.3949	4
AK300469	11751042_a_at	2153	F5	NM_000130	34455661	0.0093	0.0598	-33.557	0	3	3	0	0	-5.0704	3.5238	8.5942	11.5569	434.453	223.005	0.0291	0.6981	-10.2984	2
NM_001077	11736649_x_at	7367	UGT2B17	NM_001077	34421838	0.0251	0.0955	-33.3333	0	3	3	0	0	-5.0566	2.7944	7.851	6.9748	307.351	157.163	0.0336	1.9663	-6.1932	2
AK225871	11755276_a_at	2877	GPX2	NM_002083	34459895	0.0013	0.0253	-33.1126	0	3	3	0	0	-5.0478	6.3335	11.3813	87.6866	2912.02	1499.85	0.5914	0.5799	-8.0784	4
NM_001077482	11730596_a_at	9970	NR1I3	NM_001077469	34387659	0.0187	0.0826	-32.7869	0	3	3	0	0	-5.0355	4.6695	9.7051	25.8547	1000.31	513.084	0.0987	1.3649	-7.2094	2
AI190683	11756222_a_at	9971	NR1H4	NM_001206977	34460841	0.0003	0.0136	-32.3625	0	3	3	0	0	-5.0144	4.8966	9.9111	30.4834	971.86	501.172	0.1419	0.058	-19.4228	3
AK303758	11750047_a_at	3263	HPX	NM_000613	34454666	0.001	0.0231	-32.0513	0	3	3	0	0	-5.0005	8.653	13.6535	402.553	13038.3	6720.41	0.0001	0.0765	-31.2974	2
NM_000613	11718783_a_at	3263	HPX	NM_000613	34275146	0	0.0022	-31.8471	0	3	3	0	0	-4.9937	9.0856	14.0792	545.837	17347.7	8946.79	0.0296	0.0137	-41.5546	4
X06290	11746859_a_at	4018	LPA	NM_005577	34451478	0.0001	0.0094	-31.8471	0	3	3	0	0	-4.9924	3.4179	8.4103	10.7244	344.858	177.791	0.0211	0.0852	-26.5246	3
AK303050	11752143_a_at	8647	ABCB11	NM_003742	34456762	0.0061	0.0498	-31.8471	0	3	3	0	0	-4.9945	2.9838	7.9783	7.9135	269.415	138.664	0.0022	0.4604	-12.7187	2
NM_001128127	11732432_a_at	2710	GK	NM_000167	34398795	0	0.0052	-31.6456	0	3	3	0	0	-4.9848	4.4423	9.4271	21.9508	697.714	359.833	0.0623	0.083	-22.6498	4
NM_000508	11731399_s_at	2243	FGA	NM_000508	34392302	0.0185	0.0821	-31.1526	0	3	3	0	0	-4.96	8.7394	13.6994	511.166	13372.7	6941.94	1.3693	0.0333	-7.2542	2
NM_014096	11716847_a_at	29015	SLC43A3	NM_014096	34226107	0.0003	0.0136	-30.7692	0	3	3	0	0	-4.9442	5.3361	10.2803	40.7589	1270.81	655.786	0.058	0.1365	-19.4153	3
NM_000066	11728913_a_at	732	C8B	NM_000066	34375131	0	0.0032	-30.303	0	3	3	0	0	-4.9234	6.3664	11.2899	83.2314	2514.17	1298.7	0.0563	0.0265	-29.6359	4
NM_013261	11723404_at	10891	PPARGC1A	NM_013261	34332033	0.014	0.0717	-30.2115	0	3	3	0	0	-4.9187	5.2085	10.1272	37.28	1301.23	669.254	0.0527	0.9832	-8.3702	2
NM_005949	11721877_s_at	4494	MT1F	NM_005949	34317243	0.0245	0.0943	-29.9401	0	3	3	0	0	-4.9021	7.4826	12.3847	180.091	6723.5	3451.8	0.0433	1.7875	-6.2752	2
AK299272	11762438_a_at	1356	CP	NM_000096	34467057	0.0026	0.0346	-29.8507	0	3	3	0	0	-4.8985	4.0708	8.9693	17.2198	553.87	285.545	0.1465	0.6832	-9.3146	3
CR541907	11744776_a_at	4837	NNMT	NM_006169	34449395	0.0084	0.0568	-29.7619	0	3	3	0	0	-4.8974	8.7768	13.6741	476.428	13125.6	6800.99	0.5854	0.026	-10.8484	2
NM_152309	11719029_at	118788	PIK3AP1	NM_152309	34277932	0.0121	0.0672	-29.5858	0	3	3	0	0	-4.8862	5.4739	10.3602	51.1648	1328.64	689.901	0.8162	0.0655	-9.0132	2
AK298359	11746680_s_at	123876	ACSM2A /// ACSM2B	NM_001010845	34451299	0.0086	0.0576	-29.4985	0	3	3	0	0	-4.8838	6.5018	11.3856	118.087	2818.18	1468.13	1.5745	0.3167	-6.151	3
NM_001127701	11721457_a_at	5265	SERPINA1	NM_000295	34312360	0.0001	0.01	-29.3255	0	3	3	0	0	-4.875	8.4206	13.2956	354.686	10238.9	5296.8	0.2316	0.111	-14.4252	4
NM_001100607	11735746_x_at	51156	SERPINA10	NM_001100607	34417238	0.0025	0.0338	-28.9855	0	3	3	0	0	-4.8561	6.59	11.4461	107.891	2846.31	1477.1	0.6595	0.1232	-9.5071	3
M16474	11746149_x_at	590	BCHE	NM_000055	34450768	0.028	0.1011	-28.5714	0	3	3	0	0	-4.8346	2.7635	7.5981	6.8636	251.484	129.174	0.0659	1.9865	-5.8451	2
NM_016518	11726585_at	51268	PIPOX	NM_016518	34355735	0.0027	0.0351	-28.2486	0	3	3	0	0	-4.8203	6.1108	10.9311	77.6656	2220.99	1149.33	0.6783	0.9242	-6.5955	4
NM_006440	11718685_a_at	10587	TXNRD2	NM_006440	34273446	0.0001	0.0102	-28.0112	0	3	3	0	0	-4.8089	3.7316	8.5406	13.4842	373.265	193.375	0.0965	0.0153	-24.91	3
NM_018960	11731112_at	27232	GNMT	NM_018960	34390893	0.0168	0.0783	-27.933	0	3	3	0	0	-4.8059	5.5913	10.3971	48.6893	1603.69	826.19	0.0619	1.1293	-7.6269	2
AY572820	11756010_x_at	9970	NR1I3	NM_001077469	34460629	0.0059	0.049	-27.7008	0	3	3	0	0	-4.7922	4.8678	9.66	30.4865	950.298	490.392	0.2555	1.1367	-7.0347	3
NM_005060	11726774_a_at	6097	RORC	NM_001001523	34358177	0.0018	0.0296	-27.6243	0	3	3	0	0	-4.786	3.6938	8.4798	12.943	364.082	188.512	0.0013	0.1254	-23.288	2
AK316326	11751669_a_at	130	ADH6	NM_000672	34456288	0.0439	0.1265	-27.5482	0	3	3	0	0	-4.7856	3.8506	8.6363	14.4648	630.463	322.464	0.0165	3.212	-4.6132	2
BC037549	11734201_s_at	2710	GK	NM_000167	34409779	0.0065	0.0509	-27.1003	0	3	3	0	0	-4.7594	3.7337	8.4931	13.3508	384.551	198.951	0.0227	0.4218	-12.3646	2
AY160217	11754129_s_at	123876	ACSM2A /// ACSM2B	NM_001010845	34458748	0.0073	0.0535	-27.1003	0	3	3	0	0	-4.7613	6.6119	11.3733	122.193	2794.1	1458.15	1.2846	0.3141	-6.5224	3
NM_018043	11723829_s_at	55107	ANO1	NM_018043	34335385	0.0056	0.048	-27.027	0	3	3	0	0	-4.7559	6.5077	11.2636	97.4977	2866.5	1482	0.4048	0.9192	-7.159	3
NM_002150	11727840_at	3242	HPD	NM_001171993	34369243	0.0309	0.1061	-27.027	0	3	3	0	0	-4.7558	7.5191	12.2749	264.254	5019.87	2642.06	2.1172	0.0817	-5.555	2
BC137405	11738373_s_at	763	CA5A	NM_001739	34432010	0	0.0045	-26.9542	0	3	3	0	0	-4.7512	4.4774	9.2286	22.4331	607.302	314.868	0.0447	0.0754	-23.7457	4
NM_080283	11730520_a_at	10350	ABCA9	NM_080283	34387423	0.0096	0.0606	-26.9542	0	3	3	0	0	-4.7543	2.8854	7.6397	7.3951	223.074	115.234	0.0049	0.6522	-10.1584	2
M93394	11740227_s_at	185	AGTR1	NM_000685	34440630	0.0017	0.0287	-26.8817	0	3	3	0	0	-4.7479	3.2065	7.9544	9.3935	248.269	128.832	0.111	0.0061	-24.028	2
NM_004570	11731690_a_at	5288	PIK3C2G	NM_004570	34394600	0.0026	0.0342	-26.8097	0	3	3	0	0	-4.7434	2.789	7.5324	6.9155	190.376	98.6459	0.0035	0.1696	-19.7458	2
AK290831	11739779_a_at	148738	HFE2	NM_145277	34438552	0.0167	0.0783	-26.8097	0	3	3	0	0	-4.7462	3.6053	8.3515	12.1748	389.327	200.751	0.0022	1.1587	-7.63	2
AK292037	11741290_a_at	8740	TNFSF14	NM_003807	34444653	0.0197	0.0847	-26.8097	0	3	3	0	0	-4.7453	3.6666	8.412	12.8791	423.265	218.072	0.0855	1.2878	-7.0138	2
NM_031481	11731029_a_at	83733	SLC25A18	NM_031481	34390309	0.0001	0.0082	-26.738	0	3	3	0	0	-4.7413	6.1488	10.8901	71.1946	1913.84	992.519	0.0214	0.0543	-29.8594	3
NM_016276	11738370_x_at	10110	SGK2	NM_001199264	34432003	0.0002	0.0115	-26.738	0	3	3	0	0	-4.74	3.5322	8.2722	11.966	317.893	164.929	0.2089	0.1851	-13.0808	4
AA873869	11758468_s_at	128553	TSHZ2	NM_001193421	34463087	0.0004	0.0152	-26.6667	0	3	3	0	0	-4.7358	3.6325	8.3683	12.4995	339.243	175.871	0.0503	0.1598	-17.8955	3
AF030625	11736617_at	552	AVPR1A	NM_000706	34421654	0.0491	0.1339	-26.6667	0	3	3	0	0	-4.737	3.4769	8.2139	11.1508	536.614	273.883	0.0095	3.5571	-4.3445	2
AK296200	11749758_s_at	4051	CYP4F2 /// CYP4F3	NM_000896	34454377	0.0003	0.0144	-26.5957	0	3	3	0	0	-4.7343	6.4246	11.1589	86.3493	2343.01	1214.68	0.0331	0.1615	-18.586	3
NM_019043	11726421_a_at	54518	APBB1IP	NM_019043	34354508	0.0048	0.0445	-26.5957	0	3	3	0	0	-4.7314	5.4128	10.1442	44.5895	1134.5	589.547	0.3109	0.0159	-14.3367	2
NM_001134673	11720851_s_at	4774	NFIA	NM_001134673	34302254	0.0124	0.0679	-26.5957	0	3	3	0	0	-4.7349	3.6903	8.4252	12.9428	391.968	202.455	0.016	0.8316	-8.9077	2
BC113862	11727975_a_at	64577	ALDH8A1	NM_001193480	34369693	0.013	0.0695	-26.455	0	3	3	0	0	-4.7255	4.4947	9.2201	22.5915	693.947	358.269	0.013	0.8774	-8.6738	2
NM_021232	11727763_a_at	58510	PRODH2	NM_021232	34368666	0.0084	0.0568	-25.8398	0	3	3	0	0	-4.6929	5.2329	9.9258	37.6354	1056.46	547.045	0.0048	0.5568	-10.8466	2
U48707	11722061_a_at	5502	PPP1R1A	NM_006741	34319464	0.0305	0.1054	-25.8398	0	3	3	0	0	-4.692	6.3859	11.0778	107.997	2177.65	1142.82	2.0645	0.0456	-5.5945	2
NM_001100607	11735745_a_at	51156	SERPINA10	NM_001100607	34417236	0.0029	0.0358	-25.7069	0	3	3	0	0	-4.6858	6.7222	11.408	119.394	2760.58	1439.99	0.7164	0.0982	-8.9925	3
EU489483	11733414_a_at	143941	TTC36	NM_001080441	34406814	0.0123	0.0678	-25.7069	0	3	3	0	0	-4.6827	4.1705	8.8532	18.0248	521.236	269.63	0.006	0.8202	-8.9231	2
NM_005946	11735704_x_at	4489	MT1A	NM_005946	34417107	0.0195	0.0843	-25.7069	0	3	3	0	0	-4.6852	5.0101	9.6953	32.2342	1017.83	525.03	0.0019	1.3213	-7.0546	2
NM_001145	11721569_a_at	283	ANG	NM_001097577	34313431	0.0011	0.0237	-25.5754	0	3	3	0	0	-4.6756	7.2417	11.9173	153.228	4091.22	2122.22	0.0784	0.3355	-12.5863	3
NM_005946	11735703_at	4489	MT1A	NM_005946	34417106	0.0196	0.0845	-25.5754	0	3	3	0	0	-4.6752	5.0782	9.7534	33.7971	1059.65	546.722	0.0028	1.3213	-7.0374	2
AK301276	11763017_at	3329	HSPD1	NM_002156	34467636	0.0045	0.0433	-25.5102	0	3	3	0	0	-4.6741	3.7175	8.3916	13.2011	351.303	182.252	0.022	0.2775	-14.795	2
BC070125	11759819_at	23460	ABCA6	NM_080284	34464438	0.0007	0.0195	-25.4453	0	3	3	0	0	-4.6698	3.3497	8.0196	10.3099	269.885	140.098	0.0682	0.2328	-14.7419	3
BU623972	11732433_s_at	2710	GK	NM_000167	34398796	0.0113	0.0653	-25.3165	0	3	3	0	0	-4.6636	4.1675	8.831	18.1129	512.38	265.246	0.0485	0.7014	-9.3277	2
NM_080661	11742115_a_at	100287413	GLYATL1 /// LOC100287413	NM_001220494	34446734	0.0115	0.0659	-25.3165	0	3	3	0	0	-4.6626	4.6091	9.2717	24.4515	696.207	360.329	0.0121	0.7529	-9.2337	2
AK303768	11739129_at	3827	KNG1	NM_000893	34436532	0	0.0063	-25.0627	0	3	3	0	0	-4.6461	5.1317	9.7778	35.371	893.722	464.546	0.054	0.1104	-19.8436	4
U04898	11726244_a_at	6095	RORA	NM_002943	34353147	0.0025	0.0341	-25	0	3	3	0	0	-4.6449	5.8297	10.4746	61.9975	1471.82	766.91	0.5278	0.2027	-9.4131	3
NM_001077475	11738355_x_at	9970	NR1I3	NM_001077469	34431887	0.0067	0.0518	-24.8756	0	3	3	0	0	-4.6353	5.0592	9.6945	34.623	980.591	507.607	0.224	1.2067	-6.7123	3
NM_000300	11718416_a_at	5320	PLA2G2A	NM_000300	34268653	0.0073	0.0535	-24.57	0	3	3	0	0	-4.6202	7.5059	12.1261	217.572	5244.53	2731.05	1.36	1.1726	-5.0285	4
BC075023	11733908_x_at	1565	CYP2D6	NM_000106	34408811	0	0.0044	-24.5098	0	3	3	0	0	-4.6164	7.2821	11.8985	157.497	3838.9	1998.2	0.0721	0.0353	-24.3951	4
BG150451	11730385_at	64388	GREM2	NM_022469	34386788	0.0088	0.0581	-24.3309	0	3	3	0	0	-4.6041	4.1212	8.7253	18.6572	529.458	274.058	0.4093	1.2979	-6.1033	3
AK309448	11756748_a_at	3990	LIPC	NM_000236	34461367	0.0016	0.0279	-24.0385	0	3	3	0	0	-4.5885	5.7477	10.3362	53.7823	1313.62	683.7	0.0061	0.0966	-24.8003	2
AY225131	11726160_a_at	151531	UPP2	NM_001135098	34352533	0.0346	0.1122	-23.6407	0	3	3	0	0	-4.5625	2.5329	7.0954	5.79	190.441	98.1155	0.003	2.2775	-5.233	2
BC143323	11755236_a_at	10246	SLC17A2	NM_005835	34459855	0.0001	0.0093	-23.5849	0	3	3	0	0	-4.5607	2.9241	7.4848	7.6645	179.859	93.7617	0.062	0.0257	-26.671	3
BC020718	11753068_a_at	3426	CFI	NM_000204	34457687	0.0009	0.0223	-23.5294	0	3	3	0	0	-4.5549	6.1546	10.7095	74.6271	1695.28	884.954	0.2778	0.0768	-13.2488	3
NM_198504	11731947_at	344838	PAQR9	NM_198504	34396310	0	0.0026	-23.31	0	3	3	0	0	-4.5419	3.7988	8.3408	13.9659	325.433	169.7	0.0212	0.0231	-37.3762	4
NM_002644	11716111_x_at	5284	PIGR	NM_002644	34196820	0.0003	0.013	-23.31	0	3	3	0	0	-4.5432	4.6615	9.2047	26.2282	609.399	317.813	0.2212	0.1977	-12.1576	4
AK302129	11751465_a_at	2888	GRB14	NM_004490	34456084	0.0005	0.0165	-23.31	0	3	3	0	0	-4.5413	4.5644	9.1057	23.8221	565.585	294.704	0.0435	0.1737	-16.8784	3
BU626285	11754592_x_at	22809	ATF5	NM_001193646	34459211	0.0028	0.0356	-23.2558	0	3	3	0	0	-4.539	7.1664	11.7055	155.292	3456.52	1805.91	0.5469	0.2046	-9.0685	3
NM_182915	11722678_a_at	55240	STEAP3	NM_001008410	34325990	0.0041	0.0414	-22.9358	0	3	3	0	0	-4.5202	6.9373	11.4575	126.757	2824.51	1475.64	0.2247	0.0279	-15.578	2
BC130280	11747714_a_at	10351	ABCA8	NM_007168	34452333	0.0007	0.0201	-22.8833	0	3	3	0	0	-4.5149	3.491	8.0059	11.7524	258.445	135.098	0.2622	0.0336	-14.3772	3
NM_000775	11722614_a_at	1573	CYP2J2	NM_000775	34325017	0.0066	0.0514	-22.8833	0	3	3	0	0	-4.5168	6.0843	10.6011	82.2579	1609.43	845.844	1.1184	0.2215	-6.7588	3
L20977	11750378_a_at	491	ATP2B2	NM_001001331	34454997	0.0081	0.056	-22.8833	0	3	3	0	0	-4.5154	2.6533	7.1687	6.3478	154.129	80.2383	0.0551	0.448	-11.0269	2
BE300055	11717802_s_at	22809	ATF5	NM_001193646	34257002	0.0006	0.0178	-22.6757	0	3	3	0	0	-4.5017	7.322	11.8237	167.63	3810.17	1988.9	0.3084	0.2954	-10.0336	4
NM_000354	11732698_at	6906	SERPINA7	NM_000354	34401101	0.0138	0.0713	-22.6244	0	3	3	0	0	-4.499	6.5454	11.0444	119.269	2214.05	1166.66	1.9656	0.279	-5.2012	3
BE300055	11717801_a_at	22809	ATF5	NM_001193646	34257000	0.0007	0.0199	-22.4215	0	3	3	0	0	-4.487	7.0076	11.4946	137.492	2994.34	1565.92	0.4586	0.2206	-9.4301	4
AK289916	11736164_a_at	84735	CNDP1	NM_032649	34420067	0.0195	0.0843	-22.2717	0	3	3	0	0	-4.4779	3.6032	8.0811	12.2006	330.23	171.215	0.0242	1.1838	-7.0566	2
NM_030882	11737791_s_at	23780	APOL1 /// APOL2	NM_001136540	34429350	0.0032	0.0372	-22.0751	0	3	3	0	0	-4.4648	5.0968	9.5617	38.5411	767.703	403.122	0.6901	0.0968	-8.7174	3
NM_000379	11733464_at	7498	XDH	NM_000379	34406867	0.0063	0.0504	-22.0264	0	3	3	0	0	-4.4602	5.6311	10.0914	49.7455	1156.6	603.171	0.0235	0.3576	-12.5149	2
NM_000777	11721940_a_at	1577	CYP3A5	NM_000777	34318250	0.0014	0.0262	-21.8341	0	3	3	0	0	-4.4498	7.8595	12.3093	236.882	5341.4	2789.14	0.1185	0.322	-11.6121	3
BQ019244	11720852_s_at	4774	NFIA	NM_001134673	34302255	0.0233	0.0919	-21.8341	0	3	3	0	0	-4.4485	3.5193	7.9677	11.5698	313.132	162.351	0.0581	1.3733	-6.4402	2
NM_015900	11727116_a_at	51365	PLA1A	NM_001206960	34362283	0.001	0.023	-21.7865	0	3	3	0	0	-4.445	4.7937	9.2388	28.0767	629.943	329.01	0.0738	0.283	-12.8883	3
NM_033302	11738641_a_at	148	ADRA1A	NM_000680	34433871	0.0002	0.0112	-21.7391	0	3	3	0	0	-4.4415	4.7421	9.1836	26.8249	591.146	308.986	0.0148	0.0991	-22.7957	3
BC113738	11737948_a_at	727	C5	NM_001735	34430040	0.025	0.0954	-21.692	0	3	3	0	0	-4.4383	7.7188	12.1571	252.332	4675.33	2463.83	1.3814	0.1549	-6.2021	2
BC070125	11759820_s_at	23460	ABCA6	NM_080284	34464439	0	0.0041	-21.5983	0	3	3	0	0	-4.4315	2.8456	7.2771	7.1949	155.455	81.3251	0.0061	0.0144	-53.5938	3
NM_000518	11715347_s_at	3043	HBB	NM_000518	34166750	0.0285	0.102	-21.5517	0	3	3	0	0	-4.43	2.5694	6.9994	5.9728	163.478	84.7254	0.0394	1.7143	-5.7941	2
D84371	11759206_at	5444	PON1	NM_000446	34463825	0.0367	0.1153	-21.5054	0	3	3	0	0	-4.4272	3.0033	7.4305	8.033	239.439	123.736	0.0115	2.2733	-5.0731	2
U21938	11740432_at	7274	TTPA	NM_000370	34441335	0.0419	0.1234	-21.5054	0	3	3	0	0	-4.4253	3.6604	8.0857	12.6685	373.038	192.853	0.012	2.6158	-4.7283	2
NM_001145033	11719899_at	387763	C11orf96	NM_001145033	34290696	0.0183	0.0818	-21.4592	0	3	3	0	0	-4.4229	6.0693	10.4922	71.9966	1929.95	1000.97	0.4103	2.2596	-4.6883	3
BC025774	11755620_a_at	3373	HYAL1	NM_007312	34460239	0.0006	0.0185	-21.2766	0	3	3	0	0	-4.4104	7.0434	11.4538	135.931	2827.85	1481.89	0.1986	0.0515	-15.2762	3
NM_001039752	11737505_at	387775	SLC22A10	NM_001039752	34427363	0.0014	0.0266	-21.2766	0	3	3	0	0	-4.4126	2.5435	6.9561	5.8317	125.795	65.8134	0.002	0.0813	-26.4742	2
NM_033013	11738805_a_at	8856	NR1I2	NM_003889	34434669	0.0088	0.0582	-21.2314	0	3	3	0	0	-4.4078	3.4679	7.8757	11.0669	253.427	132.247	0.0013	0.5211	-10.5627	2
BC117354	11745000_x_at	10587	TXNRD2	NM_006440	34449619	0	0.0021	-21.097	0	3	3	0	0	-4.3986	4.5265	8.9251	23.0845	487.279	255.182	0.0104	0.0155	-47.3939	4
AB039791	11759956_a_at	653857	ACTR3C	NM_001164458	34464575	0.0001	0.0089	-21.0084	0	3	3	0	0	-4.3932	4.0773	8.4705	16.9206	358.07	187.495	0.0148	0.0609	-27.6517	3
AY572808	11742328_x_at	9970	NR1I3	NM_001077469	34446947	0.0058	0.0488	-21.0084	0	3	3	0	0	-4.3931	4.9618	9.3549	32.2397	753.413	392.827	0.2024	0.9594	-7.0593	3
AK303859	11749278_a_at	26998	FETUB	NM_014375	34453897	0.0194	0.0841	-20.9205	0	3	3	0	0	-4.386	3.8405	8.2265	14.3625	348.537	181.45	0.0157	1.1377	-7.0735	2
BG563249	11731398_a_at	2243	FGA	NM_000508	34392301	0.0263	0.0977	-20.8333	0	3	3	0	0	-4.3812	7.7853	12.1665	265.337	4711.28	2488.31	1.419	0.1562	-6.0463	2
BC171913	11745695_a_at	143941	TTC36	NM_001080441	34450314	0.0085	0.0572	-20.79	0	3	3	0	0	-4.3777	5.101	9.4787	34.3401	766.035	400.188	0.0035	0.4934	-10.7574	2
BC075010	11740277_at	134526	ACOT12	NM_130767	34441006	0.005	0.0452	-20.7469	0	3	3	0	0	-4.3734	4.6755	9.049	26.6617	529.855	278.259	0.2857	0.0021	-14.1194	2
NM_001077482	11730597_x_at	9970	NR1I3	NM_001077469	34387660	0.0066	0.0513	-20.7469	0	3	3	0	0	-4.376	5.2256	9.6016	38.8843	893.289	466.087	0.2285	1.0239	-6.7728	3
BC016934	11760293_at	100129518	LOC100129518 /// SOD2	NM_000636	34464912	0.0249	0.095	-20.4918	0	3	3	0	0	-4.3577	3.0624	7.4201	8.3855	214.642	111.514	0.0237	1.4466	-6.2247	2
AK298434	11745825_s_at	123876	ACSM2A /// ACSM2B	NM_001010845	34450444	0.0164	0.0776	-20.4499	0	3	3	0	0	-4.3551	7.2159	11.5709	206.269	3301.88	1754.08	1.9036	0.4805	-4.8854	3
BC024003	11760029_x_at	10351	ABCA8	NM_007168	34464648	0.0075	0.0539	-20.284	0	3	3	0	0	-4.3428	2.5967	6.9395	6.0716	130.654	68.3629	0.0235	0.4041	-11.5035	2
NM_004169	11733969_a_at	6470	SHMT1	NM_004169	34408872	0.0009	0.0216	-20.202	0	3	3	0	0	-4.3356	6.9933	11.3289	128.425	2679.05	1403.74	0.0486	0.2568	-13.5881	3
NM_138326	11727335_a_at	130013	ACMSD	NM_138326	34364988	0.0006	0.0182	-20.0401	0	3	3	0	0	-4.3247	6.6202	10.9448	102.438	2069.15	1085.79	0.2502	0.3249	-9.878	4
AK294938	11750720_s_at	2710	GK	NM_000167	34455339	0.0033	0.0379	-19.9203	0	3	3	0	0	-4.317	3.3422	7.6592	10.3153	223.116	116.716	0.1067	0.6536	-8.575	3
AW295034	11758079_s_at	8564	KMO	NM_003679	34462698	0.0001	0.0084	-19.8413	0	3	3	0	0	-4.31	3.1154	7.4254	8.7468	172.145	90.4458	0.0572	0.009	-29.0128	3
AU146978	11734902_a_at	285440	CYP4V2	NM_207352	34412898	0.0008	0.0214	-19.685	0	3	3	0	0	-4.2999	5.9708	10.2708	62.7275	1244.43	653.578	0.0008	0.0458	-34.4922	2
NM_017523	11726771_a_at	54739	XAF1	NM_017523	34358174	0.0054	0.0472	-19.6078	0	3	3	0	0	-4.2944	4.901	9.1954	29.9433	615.489	322.716	0.0138	0.2902	-13.4911	2
BC096266	11729843_s_at	8876	VNN1	NM_004666	34383356	0	0.0064	-19.4932	0	3	3	0	0	-4.284	3.8938	8.1778	14.9288	290.028	152.478	0.0276	0.0098	-38.4044	3
NM_000062	11715368_a_at	710	SERPING1	NM_000062	34168255	0.0053	0.0466	-19.4553	0	3	3	0	0	-4.2815	8.8175	13.099	470.132	8794.63	4632.38	0.2795	0.0147	-13.6734	2
NM_001486	11730560_at	2646	GCKR	NM_001486	34387463	0.008	0.0555	-19.4175	0	3	3	0	0	-4.2805	6.7592	11.0396	115.99	2117.7	1116.85	0.4055	0.037	-11.1447	2
BC010358	11725163_x_at	51302	CYP39A1	NM_016593	34343566	0.0188	0.0827	-19.3424	0	3	3	0	0	-4.2732	2.7628	7.036	6.8227	152.557	79.6896	0.0329	1.0266	-7.1908	2
NM_000024	11728728_s_at	154	ADRB2	NM_000024	34374286	0.0003	0.0132	-19.2678	0	3	3	0	0	-4.2689	3.8552	8.1242	14.5188	284.032	149.275	0.0196	0.1157	-20.0962	3
D90228	11742973_at	38	ACAT1	NM_000019	34447592	0.0048	0.0442	-19.2678	0	3	3	0	0	-4.2679	8.6761	12.944	409.253	8217.59	4313.42	0.0033	0.2585	-14.4471	2
NM_019075	11724282_a_at	54575	UGT1A1 /// UGT1A10 /// UGT1A3 /// UGT1A4 /// UGT1A5 /// UGT1A6 /// UGT1A7 /// UGT1A8 /// UGT1A9	NM_000463	34338137	0.0059	0.0492	-19.1939	0	3	3	0	0	-4.2626	7.2458	11.5084	160.536	3286.49	1723.51	0.3327	0.7735	-7.0195	3
CB132473	11757115_s_at	3312	HSPA8 /// SNORD14C /// SNORD14D	NM_006597	34461734	0.004	0.0408	-19.1205	0	3	3	0	0	-4.2568	4.3568	8.6135	22.2282	408.275	215.251	0.5754	0.2564	-8.0842	3
AF262322	11752403_a_at	55240	STEAP3	NM_001008410	34457022	0	0.0039	-19.0476	0	3	3	0	0	-4.2511	3.8875	8.1386	14.8675	284.147	149.507	0.0278	0.0517	-26.1107	4
NM_012068	11717800_a_at	22809	ATF5	NM_001193646	34256997	0.0011	0.0236	-19.0476	0	3	3	0	0	-4.2516	8.3752	12.6267	344.084	6431.65	3387.87	0.2403	0.1015	-12.5965	3
NM_000893	11729956_a_at	3827	KNG1	NM_000893	34384274	0	0.0052	-18.9753	0	3	3	0	0	-4.2455	8.8135	13.059	454.241	8599.38	4526.81	0.058	0.0471	-22.6749	4
BX433341	11758728_at	2244	FGB	NM_001184741	34463347	0.0093	0.0598	-18.9394	0	3	3	0	0	-4.2431	6.9	11.1431	140.396	2369.96	1255.18	1.2246	0.2809	-5.9896	3
NM_000893	11729957_x_at	3827	KNG1	NM_000893	34384275	0.0006	0.0178	-18.8324	0	3	3	0	0	-4.2348	8.9397	13.1745	493.259	9248.39	4870.83	0.0281	0.002	-42.2882	2
AY732486	11751845_x_at	710	SERPING1	NM_000062	34456464	0.0075	0.0541	-18.8324	0	3	3	0	0	-4.236	8.9253	13.1613	514.556	9191.7	4853.13	0.3896	0.0206	-11.4558	2
AK289424	11733964_x_at	57834	CYP4F11	NM_001128932	34408867	0.0085	0.057	-18.5874	0	3	3	0	0	-4.2164	2.8048	7.0212	7.0404	137.863	72.452	0.0486	0.4086	-10.8008	2
NM_207398	11741675_s_at	388646	GBP7	NM_207398	34445578	0.0419	0.1234	-18.4843	0	3	3	0	0	-4.2071	2.9615	7.1686	7.8193	191.874	99.8468	0.024	2.3511	-4.7283	2
NM_006632	11738213_a_at	10786	SLC17A3	NM_001098486	34431116	0.0466	0.1301	-18.4843	0	3	3	0	0	-4.2076	3.2857	7.4932	9.772	250.16	129.966	0.0129	2.6438	-4.4712	2
AK290839	11750241_x_at	3827	KNG1	NM_000893	34454860	0	0.0031	-18.315	0	3	3	0	0	-4.1958	8.0106	12.2064	259.376	4742.11	2500.74	0.0361	0.0214	-30.3135	4
NM_005031	11723552_a_at	5348	FXYD1	NM_005031	34333161	0.0013	0.026	-18.2149	0	3	3	0	0	-4.1861	5.3901	9.5762	42.3377	805.609	423.973	0.0578	0.3268	-11.6924	3
NM_001003680	11738813_a_at	3953	LEPR	NM_001003679	34434677	0.0065	0.0508	-18.1818	0	3	3	0	0	-4.1833	5.4061	9.5894	42.57	810.955	426.762	0.0248	0.3173	-12.3875	2
AB062418	11736748_a_at	114571	SLC22A9	NM_080866	34422651	0.0003	0.0143	-18.0505	0	3	3	0	0	-4.1739	2.9645	7.1384	7.8396	143.784	75.8119	0.0277	0.1222	-18.6706	3
AK092804	11754862_a_at	5919	RARRES2	NM_002889	34459481	0.0014	0.0267	-17.9856	0	3	3	0	0	-4.1688	8.5065	12.6753	363.774	6618.69	3491.23	0.0016	0.0739	-26.2744	2
NM_153742	11742278_a_at	1491	CTH	NM_001190463	34446897	0.0007	0.0198	-17.9533	0	3	3	0	0	-4.1661	6.3476	10.5138	84.3939	1543.66	814.029	0.2122	0.3677	-9.4759	4
NM_007120	11732106_a_at	54575	UGT1A1 /// UGT1A10 /// UGT1A3 /// UGT1A4 /// UGT1A5 /// UGT1A6 /// UGT1A7 /// UGT1A8 /// UGT1A9	NM_000463	34397405	0.0093	0.0596	-17.7936	0	3	3	0	0	-4.1524	7.2882	11.4407	165.815	3304.48	1735.15	0.3513	1.0834	-6.0046	3
NM_001034852	11721012_at	64093	SMOC1	NM_001034852	34305172	0	0.0045	-17.762	0	3	3	0	0	-4.152	4.4997	8.6517	22.6826	402.44	212.561	0.0163	0.004	-50.4667	3
AK299289	11740841_a_at	4774	NFIA	NM_001134673	34443244	0.0204	0.0861	-17.762	0	3	3	0	0	-4.151	3.3682	7.5193	10.3818	219.059	114.72	0.0329	1.0549	-6.8936	2
AK301276	11763018_x_at	3329	HSPD1	NM_002156	34467637	0.0247	0.0948	-17.762	0	3	3	0	0	-4.1497	3.8655	8.0152	14.6228	310.63	162.626	0.0202	1.3073	-6.2381	2
BC136637	11740552_at	374569	ASPG	NM_001080464	34441955	0	0.0034	-17.6991	0	3	3	0	0	-4.1461	4.2007	8.3468	18.4666	327.281	172.874	0.027	0.0336	-29.1838	4
NM_052890	11729690_a_at	114770	PGLYRP2	NM_052890	34382552	0.0065	0.051	-17.6678	0	3	3	0	0	-4.1428	4.8926	9.0353	30.4686	600.603	315.536	0.1532	0.9617	-6.7959	3
CR591563	11757057_x_at	5320	PLA2G2A	NM_000300	34461676	0.0038	0.0401	-17.6367	0	3	3	0	0	-4.1415	9.2167	13.3581	666.018	11420.1	6043.07	0.8187	0.595	-6.033	4
AF085692	11748362_s_at	8714	ABCC3	NM_001144070	34452981	0.0002	0.0117	-17.6056	0	3	3	0	0	-4.1368	6.8474	10.9842	115.412	2056.54	1085.98	0.014	0.0912	-22.0957	3
NM_000151	11736929_at	2538	G6PC	NM_000151	34422868	0.0393	0.1194	-17.6056	0	3	3	0	0	-4.1374	7.3974	11.5348	234.253	3075.55	1654.9	1.9276	0.2135	-4.8974	2
NM_005763	11739601_at	10157	AASS	NM_005763	34437994	0.0002	0.0117	-17.5131	0	3	3	0	0	-4.1299	6.9162	11.0462	123.35	2172	1147.68	0.1264	0.1771	-12.983	4
NM_002126	11724272_at	3131	HLF	NM_002126	34338124	0.0308	0.106	-17.5131	0	3	3	0	0	-4.1296	3.6427	7.7723	12.4939	280.539	146.516	0.002	1.6507	-5.5638	2
BC011548	11721011_at	64093	SMOC1	NM_001034852	34305169	0.0003	0.014	-17.4825	0	3	3	0	0	-4.1268	4.6896	8.8164	25.9518	458.513	242.232	0.0364	0.106	-18.9456	3
AF523359	11725054_a_at	3176	HNMT	NM_001024074	34342913	0	0.0045	-17.3913	0	3	3	0	0	-4.1208	5.5008	9.6215	45.5164	794.667	420.092	0.0331	0.0568	-23.8086	4
BG925294	11743792_a_at	125488	TTC39C	NM_001135993	34448411	0.0062	0.0499	-17.331	0	3	3	0	0	-4.1157	5.4995	9.6152	45.4229	818.552	431.988	0.0257	0.2901	-12.6844	2
AK304085	11760312_at	10135	NAMPT	NM_005746	34464931	0.0011	0.0235	-17.1821	0	3	3	0	0	-4.1028	2.9432	7.046	7.6952	133.259	70.4772	0.003	0.0507	-30.6502	2
BC113823	11756040_a_at	55908	C19orf80	NM_018687	34460659	0.0278	0.1006	-17.1821	0	3	3	0	0	-4.1039	4.0613	8.1652	16.8863	344.347	180.617	0.0719	1.392	-5.8748	2
BC036929	11756498_a_at	27165	GLS2	NM_013267	34461117	0.0004	0.0155	-17.0068	0	3	3	0	0	-4.0889	5.1083	9.1972	34.7704	597.24	316.005	0.0494	0.1117	-17.6434	3
AF090897	11746624_at	29034	CPS1-IT1	NR_002763	34451243	0.0115	0.0657	-16.9779	0	3	3	0	0	-4.0853	3.9886	8.0739	15.935	295.7	155.818	0.0236	0.5609	-9.2555	2
AK290816	11740990_x_at	3373	HYAL1	NM_007312	34443393	0.0022	0.0323	-16.8919	0	3	3	0	0	-4.0792	5.882	9.9612	62.2237	1020.31	541.269	0.3667	0.1462	-9.8654	3
BC022520	11735331_a_at	154661	RUNDC3B	NM_001134405	34415170	0.0016	0.0279	-16.835	0	3	3	0	0	-4.0729	3.4473	7.5202	11.0354	193.747	102.391	0.0707	0.3436	-10.9603	3
NM_018129	11722377_at	55163	PNPO	NM_018129	34322780	0.0008	0.0205	-16.7785	0	3	3	0	0	-4.0689	6.5254	10.5943	92.9138	1591.65	842.282	0.054	0.194	-14.1514	3
NM_170693	11733441_s_at	10110	SGK2	NM_001199264	34406844	0.0011	0.0238	-16.7785	0	3	3	0	0	-4.0695	5.3123	9.3819	40.211	691.799	366.005	0.072	0.2445	-12.5301	3
BC148266	11743202_x_at	3479	IGF1	NM_000618	34447821	0.0001	0.0074	-16.7224	0	3	3	0	0	-4.0627	4.4529	8.5157	22.2575	369.213	195.735	0.1057	0.0559	-17.5056	4
CR749807	11756274_a_at	10840	ALDH1L1	NM_001270364	34460893	0.003	0.0363	-16.7224	0	3	3	0	0	-4.0645	6.1136	10.178	70.0822	1253.4	661.741	0.0747	0.5536	-8.8816	3
NM_004852	11728922_at	9480	ONECUT2	NM_004852	34375178	0.0209	0.0872	-16.7224	0	3	3	0	0	-4.0629	3.9541	8.017	15.576	302.164	158.87	0.0316	1.0355	-6.8122	2
g4503218	11715318_s_at	1557	CYP2C19	NM_000769	34164686	0.0442	0.1268	-16.6389	0	3	3	0	0	-4.0567	3.1796	7.2363	9.0918	199.624	104.358	0.022	2.3129	-4.5983	2
NM_006944	11729425_a_at	6694	SPP2	NM_006944	34379328	0.0132	0.0699	-16.5837	0	3	3	0	0	-4.0513	3.9993	8.0506	16.127	294.221	155.174	0.0511	0.6114	-8.6206	2
BQ774211	11739600_s_at	10157	AASS	NM_005763	34437993	0.0004	0.016	-16.5563	0	3	3	0	0	-4.0493	6.6598	10.7091	104.439	1731.22	917.83	0.2002	0.2246	-10.7606	4
NM_001129908	11736840_at	729085	FAM198A	NM_001129908	34422743	0.0035	0.0386	-16.5289	0	3	3	0	0	-4.0463	3.3451	7.3914	10.2894	185.377	97.8333	0.0811	0.603	-8.4734	3
BC028060	11745053_a_at	55195	C14orf105	NM_018168	34449672	0.0041	0.0413	-16.4474	0	3	3	0	0	-4.041	3.6097	7.6507	12.2271	207.009	109.618	0.0098	0.1906	-15.6341	2
AK304042	11749355_a_at	629	CFB	NM_001710	34453974	0.0293	0.1034	-16.4474	0	3	3	0	0	-4.0393	7.8809	11.9202	235.802	4702.26	2469.03	0.0023	1.4971	-5.7137	2
J04093	11752269_a_at	54575	UGT1A1 /// UGT1A10 /// UGT1A3 /// UGT1A4 /// UGT1A5 /// UGT1A6 /// UGT1A7 /// UGT1A8 /// UGT1A9	NM_000463	34456888	0.0079	0.0553	-16.3934	0	3	3	0	0	-4.0357	7.5615	11.5972	194.46	3637.11	1915.79	0.1738	1.0368	-6.3531	3
DA061965	11763656_s_at	51028	VPS36	NM_016075	34468275	0.0008	0.0214	-16.2866	0	3	3	0	0	-4.0253	4.0058	8.0311	16.5802	278.276	147.428	0.1892	0.4081	-9.0216	4
BM907551	11754189_s_at	100653286	AKR1C1 /// AKR1C2 /// LOC100653286	NM_001135241	34458808	0.0236	0.0926	-16.2866	0	3	3	0	0	-4.0248	7.2134	11.2382	196.245	2556.46	1376.35	2.2968	0.3735	-4.2661	3
NM_181699	11731881_a_at	5519	PPP2R1B	NM_001177562	34395784	0.002	0.0307	-16.2602	0	3	3	0	0	-4.024	6.5749	10.5989	96.9408	1634.68	865.811	0.1086	0.3526	-10.2637	3
NM_205862	11741369_a_at	54575	UGT1A1 /// UGT1A10 /// UGT1A3 /// UGT1A4 /// UGT1A5 /// UGT1A6 /// UGT1A7 /// UGT1A8 /// UGT1A9	NM_000463	34444772	0.0065	0.0512	-16.2338	0	3	3	0	0	-4.022	7.543	11.5651	194.968	3424.11	1809.54	0.2632	0.7912	-6.7846	3
DQ839131	11737160_at	440503	PLIN5	NM_001013706	34424563	0.0157	0.0758	-16.2338	0	3	3	0	0	-4.0204	5.1167	9.137	34.8846	633.356	334.12	0.0339	0.7445	-7.8929	2
AK299002	11760915_a_at	1577	CYP3A5	NM_000777	34465534	0.0318	0.1076	-16.2338	0	3	3	0	0	-4.022	4.5486	8.5706	26.7711	581.718	304.245	0.8577	2.4866	-3.8093	3
NM_005949	11721878_x_at	4494	MT1F	NM_005949	34317244	0.0282	0.1014	-16.1812	0	3	3	0	0	-4.0162	6.9817	10.9978	126.587	2598.64	1362.61	0.0099	1.4138	-5.8297	2
NM_001077473	11735976_a_at	9970	NR1I3	NM_001077469	34418661	0.0127	0.0688	-16.1031	0	3	3	0	0	-4.0091	5.1389	9.1479	36.8661	710.459	373.662	0.2679	1.4137	-5.3548	3
NM_138290	11733522_a_at	154661	RUNDC3B	NM_001134405	34407387	0.0085	0.057	-16.0772	0	3	3	0	0	-4.0064	5.0536	9.06	33.3683	568.61	300.989	0.0291	0.3839	-10.7977	2
NM_001093	11720885_at	32	ACACB	NM_001093	34302788	0.0001	0.0094	-16.0256	0	3	3	0	0	-4.0019	6.4738	10.4758	89.0862	1436.45	762.766	0.0143	0.0544	-26.4543	3
NM_139057	11734291_at	170691	ADAMTS17	NM_139057	34410194	0.0088	0.0579	-16	0	3	3	0	0	-4.0004	5.3295	9.3299	40.2847	688.394	364.339	0.0115	0.415	-10.6091	2
NM_001080513	11732815_at	1370	CPN2	NM_001080513	34401875	0.0016	0.0277	-15.9744	0	3	3	0	0	-3.998	6.1554	10.1533	72.286	1197.97	635.129	0.0901	0.3032	-11.0412	3
AK291608	11722677_a_at	55240	STEAP3	NM_001008410	34325989	0	0.0065	-15.949	0	3	3	0	0	-3.9952	4.4223	8.4175	21.6703	345.43	183.55	0.0648	0.0647	-19.2259	4
AK301472	11749589_x_at	1520	CTSS	NM_001199739	34454208	0.0231	0.0915	-15.7978	0	3	3	0	0	-3.9827	3.2088	7.1915	9.2923	172.869	91.0806	0.0322	1.1051	-6.4684	2
NM_001040716	11722121_a_at	5091	PC	NM_000920	34320152	0.0002	0.0105	-15.7729	0	3	3	0	0	-3.9783	7.0764	11.0547	135.276	2150.21	1142.74	0.0148	0.0667	-24.1354	3
BC029972	11756547_a_at	1191	CLU	NM_001831	34461166	0.006	0.0492	-15.7729	0	3	3	0	0	-3.9796	9.5407	13.5203	776.601	11754.1	6265.34	0.2836	0.0024	-12.8897	2
CR456865	11754033_a_at	5320	PLA2G2A	NM_000300	34458652	0.0087	0.0577	-15.6495	0	3	3	0	0	-3.9677	6.8397	10.8074	125.772	2147.21	1136.49	0.6693	1.3825	-4.7977	4
AK298415	11751011_x_at	6470	SHMT1	NM_004169	34455630	0.0005	0.0171	-15.625	0	3	3	0	0	-3.966	6.7114	10.6775	105.447	1674.62	890.033	0.0395	0.1362	-16.387	3
AF147355	11756126_x_at	57817	HAMP	NM_021175	34460745	0.0001	0.0092	-15.528	0	3	3	0	0	-3.956	8.9522	12.9081	504.291	7796.33	4150.31	0.1145	0.0911	-15.1128	4
AK296442	11747256_a_at	125488	TTC39C	NM_001135993	34451875	0.0107	0.0637	-15.528	0	3	3	0	0	-3.9576	5.0593	9.0169	33.5086	554.87	294.189	0.0313	0.4793	-9.5922	2
AK290276	11747631_x_at	54739	XAF1	NM_017523	34452250	0.0003	0.0143	-15.456	0	3	3	0	0	-3.9504	3.4593	7.4098	11.0441	173.091	92.0676	0.0258	0.1068	-18.7844	3
DQ857292	11730102_at	6335	SCN9A	NM_002977	34385505	0.006	0.0494	-15.456	0	3	3	0	0	-3.9512	3.0761	7.0273	8.437	136.41	72.4235	0.0026	0.282	-12.8265	2
D26481	11740291_x_at	1579	CYP4A11	NM_000778	34441020	0.0435	0.1259	-15.4321	0	3	3	0	0	-3.9485	4.5742	8.5227	23.866	506.541	265.203	0.0116	2.1662	-4.6344	2
NM_002644	11716109_a_at	5284	PIGR	NM_002644	34196512	0.0003	0.0145	-15.4083	0	3	3	0	0	-3.946	5.4442	9.3902	44.5317	695.773	370.152	0.1374	0.228	-11.3059	4
NM_001011645	11742471_a_at	367	AR	NM_000044	34447090	0.0132	0.07	-15.3139	0	3	3	0	0	-3.9362	5.0645	9.0007	33.5377	558.821	296.18	0.0138	0.6142	-8.6031	2
AK294326	11750960_a_at	10157	AASS	NM_005763	34455579	0.0005	0.0176	-15.2672	0	3	3	0	0	-3.9329	4.6309	8.5638	24.9175	387.017	205.968	0.0364	0.1473	-15.8933	3
AK303477	11749604_s_at	4051	CYP4F2 /// CYP4F3	NM_000896	34454223	0.0051	0.0459	-15.2672	0	3	3	0	0	-3.933	6.7605	10.6935	108.72	1712.43	910.576	0.0176	0.2229	-13.8928	2
BC069666	11735076_a_at	1562	CYP2C18	NM_000772	34413979	0.0054	0.0471	-15.2439	0	3	3	0	0	-3.9309	5.4565	9.3874	43.9709	697.004	370.488	0.0086	0.2445	-13.5337	2
NM_139208	11735645_a_at	10747	MASP2	NM_006610	34416733	0.0055	0.0477	-15.2207	0	3	3	0	0	-3.9277	6.1193	10.0469	69.7709	1100.69	585.231	0.0232	0.2357	-13.3716	2
NM_000340	11733278_at	6514	SLC2A2	NM_000340	34405181	0.003	0.0361	-15.1976	0	3	3	0	0	-3.9253	7.4552	11.3805	178.225	2894.88	1536.55	0.0986	0.4818	-8.9245	3
AV658368	11758280_s_at	8608	HSD17B6 /// RDH16	NM_003708	34462899	0.0113	0.0652	-15.1286	0	3	3	0	0	-3.9183	7.0294	10.9477	131.088	2143.58	1137.33	0.0212	0.5067	-9.3409	2
AK300896	11759614_a_at	55268	ECHDC2	NM_001198961	34464233	0.0003	0.0132	-15.083	0	3	3	0	0	-3.914	5.3838	9.2978	42.3888	631.236	336.813	0.0965	0.0184	-20.0052	3
NM_001917	11725292_a_at	1610	DAO	NM_001917	34344695	0.0415	0.1228	-15.0376	0	3	3	0	0	-3.9097	4.5849	8.4947	24.0396	477.665	250.852	0.0103	2.0176	-4.7553	2
NM_001080513	11732816_x_at	1370	CPN2	NM_001080513	34402079	0.0021	0.0317	-15.015	0	3	3	0	0	-3.908	6.8208	10.7288	115.593	1788.66	952.127	0.1423	0.3158	-10.0008	3
NM_000769	11759475_at	1557	CYP2C19	NM_000769	34464094	0.049	0.1337	-14.9925	0	3	3	0	0	-3.9072	3.4836	7.3908	11.3376	223.572	117.455	0.0877	2.3319	-4.3506	2
NM_015460	11724974_x_at	25924	MYRIP	NM_015460	34342107	0.0008	0.0207	-14.9254	0	3	3	0	0	-3.8993	3.2056	7.1049	9.283	141.69	75.4868	0.0402	0.1922	-14.0102	3
NM_006895	11725055_at	3176	HNMT	NM_001024074	34342914	0.0041	0.0412	-14.9254	0	3	3	0	0	-3.8999	4.1589	8.0588	17.9208	274.182	146.052	0.0198	0.1661	-15.6646	2
NM_002303	11734452_a_at	3953	LEPR	NM_001003679	34410855	0.0484	0.1328	-14.881	0	3	3	0	0	-3.8954	3.7123	7.6078	13.1188	288.233	150.676	0.0052	2.3667	-4.3809	2
BC035665	11723050_a_at	3310	HSPA6	NM_002155	34328484	0.0158	0.0761	-14.8368	0	3	3	0	0	-3.8908	5.2199	9.1106	37.3092	626.366	331.838	0.0069	0.729	-7.8559	2
NM_172014	11738883_x_at	8740	TNFSF14	NM_003807	34435354	0.0262	0.0976	-14.8368	0	3	3	0	0	-3.8909	5.1217	9.0126	34.994	632.323	333.658	0.0321	1.2074	-6.0532	2
AK289596	11747654_a_at	10110	SGK2	NM_001199264	34452273	0.003	0.0363	-14.7929	0	3	3	0	0	-3.8864	3.2854	7.1718	9.9619	153.649	81.8055	0.1333	0.4405	-8.8865	3
NM_174936	11723499_a_at	255738	PCSK9	NM_174936	34332863	0.0026	0.0347	-14.7275	0	3	3	0	0	-3.8796	5.1718	9.0515	38.3661	540.788	289.577	0.4034	0.1201	-9.2871	3
BC117354	11744999_a_at	10587	TXNRD2	NM_006440	34449618	0.0005	0.0174	-14.6843	0	3	3	0	0	-3.8759	4.6941	8.5701	26.113	387.526	206.82	0.0536	0.1202	-16.1057	3
NM_078625	11732926_a_at	55350	VNN3	NM_018399	34402829	0.0279	0.1009	-14.6843	0	3	3	0	0	-3.8753	2.8188	6.6942	7.0995	122.742	64.9205	0.0376	1.2732	-5.8626	2
AI361941	11754381_a_at	7111	TMOD1	NM_001166116	34459000	0.0423	0.124	-14.6628	0	3	3	0	0	-3.874	5.4771	9.3512	44.987	917.516	481.252	0.0635	1.969	-4.7066	2
CB162526	11763789_at	342	APOC1P1	NR_028412	34468408	0.001	0.0228	-14.6199	0	3	3	0	0	-3.8689	5.7921	9.661	57.4751	852.604	455.039	0.2455	0.3548	-8.6487	4
NM_000331	11733442_x_at	6288	SAA1	NM_000331	34406845	0.0001	0.0083	-14.556	0	3	3	0	0	-3.8642	9.3947	13.2589	674.365	9866.12	5270.24	0.0117	0.0397	-29.527	3
AK304766	11748910_a_at	100129518	LOC100129518 /// SOD2	NM_000636	34453529	0.0113	0.0651	-14.5349	0	3	3	0	0	-3.861	6.2326	10.0936	93.5715	1278.71	686.138	1.2618	0.9972	-4.4495	4
AA702700	11744163_at	13	AADAC	NM_001086	34448782	0.0013	0.0253	-14.5138	0	3	3	0	0	-3.8598	7.0358	10.8956	137.862	2035.56	1086.71	0.2917	0.3939	-8.0737	4
AK289736	11725427_a_at	22885	ABLIM3	NM_014945	34345330	0.0064	0.0507	-14.4928	0	3	3	0	0	-3.8575	3.9706	7.8281	15.7355	237.621	126.678	0.023	0.2671	-12.405	2
BX449937	11757907_x_at	3303	HSPA1A /// HSPA1B	NM_005345	34462526	0.0005	0.0168	-14.4718	0	3	3	0	0	-3.8546	9.4721	13.3266	725.926	10303.6	5514.75	0.143	0.0184	-16.6162	3
AY570298	11746571_a_at	283600	SLC25A47	NM_207117	34451190	0.0051	0.0457	-14.43	0	3	3	0	0	-3.8501	3.7593	7.6094	13.5418	202.927	108.234	0.0002	0.2285	-13.9439	2
CK904807	11720855_a_at	4774	NFIA	NM_001134673	34302258	0.0135	0.0705	-14.43	0	3	3	0	0	-3.851	3.7762	7.6272	13.7042	219.417	116.561	0.0015	0.6103	-8.5282	2
BC022188	11732531_s_at	90634	N4BP2L1	NM_001079691	34399434	0.0238	0.093	-14.43	0	3	3	0	0	-3.8513	5.2007	9.052	44.2711	532.7	288.485	1.0749	0.0225	-6.3677	2
BC131703	11741178_a_at	51733	UPB1	NM_016327	34444081	0.0101	0.0622	-14.3678	0	3	3	0	0	-3.8442	5.2594	9.1036	40.282	635.051	337.666	0.301	1.0095	-5.8164	3
AK316136	11733296_s_at	4051	CYP4F2 /// CYP4F3	NM_000896	34405269	0.0028	0.0355	-14.3062	0	3	3	0	0	-3.8379	6.8784	10.7163	117.684	1714.51	916.097	0.0018	0.1232	-18.8032	2
NM_153486	11726884_a_at	197257	LDHD	NM_153486	34359242	0.0047	0.0438	-14.245	0	3	3	0	0	-3.8327	5.7106	9.5433	52.482	768.228	410.355	0.0136	0.1928	-14.6119	2
AY091855	11740333_a_at	8856	NR1I2	NM_003889	34441236	0.02	0.0853	-14.245	0	3	3	0	0	-3.8316	4.7606	8.5922	27.119	436.784	231.951	0.0027	0.9056	-6.9636	2
NM_015460	11724973_a_at	25924	MYRIP	NM_015460	34342104	0.0002	0.0121	-14.1643	0	3	3	0	0	-3.8243	2.497	6.3214	5.6553	81.0494	43.3524	0.011	0.0851	-21.3602	3
NM_000940	11742503_a_at	5446	PON3	NM_000940	34447122	0.0003	0.0132	-14.1643	0	3	3	0	0	-3.8234	8.3345	12.1579	324.257	4630.12	2477.19	0.0286	0.0812	-19.9901	3
AK290816	11740989_a_at	3373	HYAL1	NM_007312	34443392	0.0023	0.0327	-14.1443	0	3	3	0	0	-3.823	5.1431	8.9661	37.14	509.86	273.5	0.3367	0.1247	-9.7481	3
AA034012	11725675_a_at	6095	RORA	NM_002943	34347805	0.0008	0.0213	-14.1044	0	3	3	0	0	-3.8187	5.0891	8.9078	34.3809	493.651	264.016	0.0616	0.1687	-13.7842	3
NM_001072	11718163_a_at	54575	UGT1A1 /// UGT1A10 /// UGT1A3 /// UGT1A4 /// UGT1A5 /// UGT1A6 /// UGT1A7 /// UGT1A8 /// UGT1A9	NM_000463	34264066	0.0146	0.0731	-14.0845	0	3	3	0	0	-3.8164	7.4852	11.3015	189.21	3080.38	1634.79	0.3236	1.3601	-5.0943	3
AL579976	11744238_at	5345	SERPINF2	NM_000934	34448857	0.0007	0.0202	-13.986	0	3	3	0	0	-3.8051	8.5811	12.3862	386.156	5498.18	2942.17	0.0515	0.1616	-14.278	3
NM_001801	11717913_at	1036	CDO1	NM_001801	34259263	0.0006	0.0189	-13.9276	0	3	3	0	0	-3.7995	7.7948	11.5943	228.636	3226.3	1727.47	0.1738	0.2874	-9.6898	4
NM_001113411	11734103_a_at	55277	FGGY	NM_001113411	34409555	0.0022	0.0319	-13.9082	0	3	3	0	0	-3.7988	6.6643	10.4631	111.396	1486.08	798.74	0.5473	0.3293	-7.0276	4
NM_002943	11725676_a_at	6095	RORA	NM_002943	34347806	0.0013	0.0251	-13.8696	0	3	3	0	0	-3.7945	5.8225	9.6169	57.4545	810.353	433.904	0.0919	0.2103	-11.9549	3
BU607992	11757800_s_at	4781	NFIB	NM_001190737	34462419	0.0063	0.0503	-13.6986	0	3	3	0	0	-3.7765	4.9565	8.733	34.6834	440.468	237.576	0.678	0.2258	-6.8806	3
BC144247	11755241_a_at	10157	AASS	NM_005763	34459860	0	0.0063	-13.6799	0	3	3	0	0	-3.7739	4.8639	8.6378	29.2738	403.083	216.178	0.0337	0.0743	-19.8905	4
BC137405	11738372_at	763	CA5A	NM_001739	34432007	0.0164	0.0776	-13.6799	0	3	3	0	0	-3.7734	3.1258	6.8993	8.7375	134.308	71.5228	0.0062	0.7127	-7.7084	2
BC140830	11740721_at	3175	ONECUT1	NM_004498	34442624	0.0001	0.0094	-13.587	0	3	3	0	0	-3.7644	3.4909	7.2553	11.2576	154.046	82.652	0.0086	0.0528	-26.3154	3
BC121036	11750410_a_at	54575	UGT1A1 /// UGT1A10 /// UGT1A3 /// UGT1A4 /// UGT1A5 /// UGT1A6 /// UGT1A7 /// UGT1A8 /// UGT1A9	NM_000463	34455029	0.0105	0.0632	-13.5685	0	3	3	0	0	-3.7628	7.779	11.5419	233.037	3440.01	1836.52	0.3483	0.9448	-5.7313	3
NM_001369	11729061_a_at	1767	DNAH5	NM_001369	34375487	0.0344	0.1118	-13.5685	0	3	3	0	0	-3.763	3.4012	7.1643	10.594	183.159	96.8765	0.0167	1.5242	-5.2506	2
AK289424	11733963_a_at	57834	CYP4F11	NM_001128932	34408866	0.009	0.0586	-13.5135	0	3	3	0	0	-3.7555	4.9186	8.6742	30.3404	433.713	232.026	0.0198	0.3642	-10.4968	2
AK130018	11755953_a_at	63951	DMRTA1	NM_022160	34460572	0.0113	0.0652	-13.5135	0	3	3	0	0	-3.757	3.7743	7.5313	13.7568	199.726	106.741	0.0343	0.4515	-9.3357	2
X51443	11756072_s_at	100528017	SAA1 /// SAA2 /// SAA2-SAA4	NM_000331	34460691	0.0042	0.0419	-13.459	0	3	3	0	0	-3.7497	10.5701	14.3198	1562.62	20453.9	11008.3	0.1776	0.0014	-15.3509	2
NM_013314	11728530_a_at	29760	BLNK	NM_001114094	34372933	0.0445	0.1273	-13.4409	0	3	3	0	0	-3.7491	6.3043	10.0534	108.396	1095.74	602.068	1.828	0.1831	-4.579	2
BC132975	11737903_a_at	367	AR	NM_000044	34429806	0.0133	0.0701	-13.4228	0	3	3	0	0	-3.747	4.3144	8.0615	19.9913	289.414	154.703	0.0294	0.5419	-8.587	2
BC001639	11744921_a_at	8501	SLC43A1	NM_001198810	34449540	0.0017	0.0285	-13.4048	0	3	3	0	0	-3.7439	6.1132	9.8571	70.0979	966.608	518.353	0.0815	0.2808	-10.7735	3
BC112001	11737306_a_at	2822	GPLD1	NM_001503	34425428	0.0221	0.0897	-13.4048	0	3	3	0	0	-3.7451	3.4785	7.2236	11.1707	170.852	91.0115	0.0137	0.9463	-6.6203	2
BC002434	11716937_a_at	26471	NUPR1	NM_001042483	34228340	0.0016	0.0279	-13.3869	0	3	3	0	0	-3.7428	6.5696	10.3125	96.0045	1271.72	683.863	0.0677	0.0004	-24.8453	2
BM677874	11757367_s_at	3310	HSPA6 /// HSPA7	NM_002155	34461986	0.0276	0.1003	-13.2979	0	3	3	0	0	-3.733	5.258	8.991	38.5645	621.363	329.964	0.0498	1.1536	-5.8941	2
AF038421	11724132_at	2674	GFRA1	NM_001145453	34337535	0.0037	0.0396	-13.2802	0	3	3	0	0	-3.7315	3.5669	7.2984	11.8669	161.165	86.5158	0.0084	0.1457	-16.4633	2
AF401212	11755606_x_at	10437	IFI30	NM_006332	34460225	0.0219	0.0894	-13.21	0	3	3	0	0	-3.7235	6.8628	10.5863	134.637	1557.39	846.012	0.8646	0.0782	-6.642	2
BC022874	11740366_a_at	6470	SHMT1	NM_004169	34441269	0.0011	0.0238	-13.1579	0	3	3	0	0	-3.7182	7.1641	10.8823	144.369	1960.01	1052.19	0.0403	0.2236	-12.5355	3
NM_207344	11724215_at	283377	SPRYD4	NM_207344	34337968	0.0014	0.0267	-13.1234	0	3	3	0	0	-3.7146	5.2061	8.9207	38.4571	487.812	263.134	0.2774	0.0408	-11.4054	3
NM_006440	11718686_x_at	10587	TXNRD2	NM_006440	34273447	0.0004	0.0161	-12.987	0	3	3	0	0	-3.6984	4.8967	8.595	30.2666	388.746	209.506	0.1039	0.0338	-17.2569	3
NM_138432	11724173_at	113675	SDSL	NM_138432	34337625	0.0252	0.0959	-12.987	0	3	3	0	0	-3.6987	6.8599	10.5587	116.33	1814.15	965.24	0.0092	1.0674	-6.1741	2
NM_001710	11733725_a_at	629	CFB	NM_001710	34408234	0.0002	0.0109	-12.9366	0	3	3	0	0	-3.6935	10.2085	13.902	1193.46	15354.4	8273.93	0.0554	0.0187	-23.503	3
AI221741	11757953_x_at	125488	TTC39C	NM_001135993	34462572	0.0007	0.0191	-12.8866	0	3	3	0	0	-3.6879	6.8999	10.5878	122.252	1605.99	864.121	0.1547	0.2872	-9.6097	4
NR_001454	11757166_at	3312	HSPA8 /// SNORD14C /// SNORD14D	NM_006597	34461785	0.0036	0.0395	-12.8866	0	3	3	0	0	-3.6884	4.9185	8.6069	33.4725	415.815	224.644	0.7171	0.3787	-6.1028	4
CA425839	11744331_a_at	629	CFB	NM_001710	34448950	0.0058	0.0486	-12.87	0	3	3	0	0	-3.6853	9.0401	12.7254	527.034	7008.34	3767.68	0.0074	0.2298	-13.1048	2
AJ308108	11736878_a_at	2822	GPLD1	NM_001503	34422781	0.0206	0.0866	-12.87	0	3	3	0	0	-3.686	3.7162	7.4022	13.1779	194.571	103.875	0.0166	0.8508	-6.855	2
BX648873	11755098_a_at	3795	KHK	NM_000221	34459717	0.0004	0.0157	-12.8535	0	3	3	0	0	-3.6838	4.1317	7.8154	17.8359	226.21	122.023	0.1063	0.026	-17.541	3
AL050391	11760221_at	837	CASP4	NM_001225	34464840	0.029	0.1028	-12.8535	0	3	3	0	0	-3.6833	4.4597	8.143	22.0969	345.44	183.769	0.0258	1.2066	-5.7466	2
AF209930	11745548_a_at	8646	CHRD	NM_003741	34450167	0.0051	0.0459	-12.837	0	3	3	0	0	-3.6819	6.7153	10.3972	113.779	1391.33	752.556	0.5609	0.1861	-7.3788	3
AB435061	11746681_a_at	55350	VNN3	NM_018399	34451300	0.0033	0.0377	-12.7877	0	3	3	0	0	-3.6759	3.5937	7.2695	12.2226	165.975	89.0986	0.0792	0.4669	-8.6159	3
BC089421	11761467_x_at	3502	IGHG3 /// IGHM	BC089421.1	34466086	0.0275	0.1001	-12.7714	0	3	3	0	0	-3.6743	5.0659	8.7402	33.6278	502.808	268.218	0.0241	1.1373	-5.9054	2
AY358575	11732541_a_at	345275	HSD17B13	NM_001136230	34399444	0.0305	0.1055	-12.7714	0	3	3	0	0	-3.6748	3.5933	7.2682	12.1169	183.441	97.7792	0.0244	1.2717	-5.5907	2
AK300894	11749741_a_at	29958	DMGDH	NM_013391	34454360	0.0398	0.1202	-12.7065	0	3	3	0	0	-3.667	4.1544	7.8214	17.8958	295.537	156.716	0.0309	1.6752	-4.8626	2
BQ004763	11758382_s_at	10060	ABCC9	NM_005691	34463001	0.0014	0.0266	-12.6904	0	3	3	0	0	-3.6659	5.7289	9.3948	55.7988	708.94	382.369	0.3477	0.3066	-7.8495	4
BC148266	11743201_a_at	3479	IGF1	NM_000618	34447820	0.0028	0.0356	-12.6422	0	3	3	0	0	-3.6606	5.1153	8.7758	36.5566	447.219	241.888	0.3644	0.1249	-9.0645	3
AL049788	11755903_x_at	90634	N4BP2L1	NM_001079691	34460522	0.021	0.0875	-12.6103	0	3	3	0	0	-3.6571	6.221	9.8781	85.7659	950.133	517.949	0.8109	0.061	-6.7838	2
AK301358	11745244_x_at	28396	IGHG1 /// IGHG2 /// IGHG3 /// IGHM /// IGHV4-31	AK301358.1	34449863	0.0393	0.1195	-12.5945	0	3	3	0	0	-3.6551	6.5957	10.2508	98.1737	1515.5	806.838	0.0915	1.5813	-4.8949	2
BC023539	11750423_a_at	51091	SEPSECS	NM_001159728	34455042	0.0062	0.0499	-12.5156	0	3	3	0	0	-3.6449	3.8076	7.4525	14.0231	181.944	97.9834	0.0091	0.2395	-12.6627	2
AK303973	11746299_a_at	54875	CNTLN	NM_001114395	34450918	0	0.0012	-12.4688	0	3	3	0	0	-3.6406	5.2227	8.8632	37.3628	466.087	251.725	0.0038	0.0053	-66.1543	4
CR456801	11729680_a_at	3795	KHK	NM_000221	34382502	0.0066	0.0514	-12.4688	0	3	3	0	0	-3.64	6.8637	10.5038	132.549	1481.06	806.802	0.7504	0.1219	-6.7506	3
AI738883	11756209_x_at	6470	SHMT1	NM_004169	34460828	0.0077	0.0548	-12.4378	0	3	3	0	0	-3.637	6.8981	10.5351	119.53	1559.95	839.74	0.0133	0.2973	-11.3018	2
NM_001024946	11740232_x_at	435	ASL	NM_000048	34440635	0.0006	0.0179	-12.4224	0	3	3	0	0	-3.6356	7.8057	11.4413	224.5	2841.04	1532.77	0.0207	0.1412	-15.6508	3
NM_000348	11726918_at	6716	SRD5A2	NM_000348	34359441	0.0214	0.0883	-12.4224	0	3	3	0	0	-3.6349	2.5311	6.1661	5.7879	83.3844	44.5862	0.0081	0.8692	-6.7218	2
AK092002	11755667_x_at	284904	SEC14L4	NM_001161368	34460286	0.0103	0.0627	-12.3916	0	3	3	0	0	-3.6316	4.9945	8.6262	32.061	418.745	225.403	0.0357	0.3798	-9.7584	2
AI677856	11759316_at	4782	NFIC	NM_001245002	34463935	0.0038	0.04	-12.3762	0	3	3	0	0	-3.629	6.1854	9.8144	74.9726	964.766	519.87	0.179	0.4068	-8.2124	3
BC088829	11725474_a_at	4217	MAP3K5	NM_005923	34345850	0.0391	0.1191	-12.3762	0	3	3	0	0	-3.6294	5.7903	9.4196	56.5734	888.643	472.608	0.132	1.5065	-4.911	2
AK304282	11753074_a_at	5446	PON3	NM_000940	34457693	0.0006	0.0178	-12.3305	0	3	3	0	0	-3.624	7.0979	10.7219	141.687	1733.93	937.806	0.2234	0.1701	-10.0054	4
AK294507	11750630_s_at	4217	MAP3K5	NM_005923	34455249	0.0393	0.1195	-12.285	0	3	3	0	0	-3.6182	5.4148	9.033	43.9168	673.339	358.628	0.1772	1.4627	-4.8938	2
NM_020459	11722146_s_at	400961	PAIP2B	NM_020459	34320472	0.0005	0.0176	-12.2549	0	3	3	0	0	-3.6145	5.3429	8.9574	41.4739	498.783	270.128	0.1345	0.0206	-15.8968	3
BT006992	11752857_x_at	2875	GPT	NM_005309	34457476	0.0311	0.1063	-12.2549	0	3	3	0	0	-3.6151	5.959	9.5741	63.5666	896.609	480.088	0.1314	1.1458	-5.5407	2
NM_006210	11722472_a_at	5178	PEG3	NM_001146184	34323875	0.0069	0.0521	-12.2249	0	3	3	0	0	-3.6113	3.0365	6.6478	8.2172	104.715	56.466	0.0091	0.2619	-12.015	2
BC046632	11730384_at	64388	GREM2	NM_022469	34386787	0.0269	0.099	-12.1803	0	3	3	0	0	-3.6068	3.4596	7.0664	11.2116	158.524	84.8679	0.1229	0.9704	-5.9747	2
NM_014020	11719871_a_at	28959	TMEM176B	NM_001101311	34290290	0.0084	0.0567	-12.1507	0	3	3	0	0	-3.6028	8.3003	11.9031	331.901	3846.11	2089.01	0.3036	0.0261	-10.8677	2
AK298056	11744413_x_at	3303	HSPA1A /// HSPA1B	NM_005345	34449032	0.0002	0.0111	-12.1359	0	3	3	0	0	-3.6009	9.4765	13.0774	718.492	8669.58	4694.04	0.0549	0.0188	-22.973	3
L14577	11744835_s_at	875	CBS	NM_000071	34449454	0.0015	0.027	-12.1359	0	3	3	0	0	-3.6011	8.3147	11.9158	322.863	3992.75	2157.81	0.0906	0.2153	-11.2788	3
AL563987	11744286_s_at	875	CBS	NM_000071	34448905	0.0005	0.0167	-12.0919	0	3	3	0	0	-3.5966	8.3518	11.9484	332.909	4091.23	2212.07	0.1239	0.2294	-10.4808	4
NM_001129896	11730651_a_at	94121	SYTL4	NM_001129896	34388054	0.0025	0.0339	-12.0773	0	3	3	0	0	-3.5946	5.0441	8.6387	32.996	404.485	218.74	0.0007	0.0965	-19.9781	2
NM_014079	11726210_at	28999	KLF15	NM_014079	34353016	0.0061	0.0498	-12.0192	0	3	3	0	0	-3.5866	6.1418	9.7284	73.4038	849.293	461.348	0.231	0.0074	-12.7228	2
AK296099	11751619_a_at	8542	APOL1	NM_001136540	34456238	0.0175	0.08	-12.0192	0	3	3	0	0	-3.5878	3.6253	7.2132	12.4059	164.708	88.5571	0.0324	0.661	-7.4628	2
NM_018950	11718230_a_at	3134	HLA-F	NM_001098478	34265633	0.0207	0.0868	-12.0192	0	3	3	0	0	-3.5873	3.424	7.0114	12.3346	129.374	70.8542	0.8075	0.0177	-6.8401	2
BT007315	11753900_x_at	4502	MT2A	NM_005953	34458519	0.0024	0.0336	-12.0048	0	3	3	0	0	-3.5852	10.9631	14.5483	2023.48	23999.2	13011.3	0.0846	0.0101	-20.1776	2
NM_005691	11742433_a_at	10060	ABCC9	NM_005691	34447052	0.0013	0.0257	-11.9048	0	3	3	0	0	-3.5743	4.0816	7.6559	16.9396	203.256	110.098	0.003	0.0476	-27.5311	2
AK293388	11747147_a_at	5519	PPP2R1B	NM_001177562	34451766	0.0124	0.0679	-11.9048	0	3	3	0	0	-3.5734	7.4938	11.0673	181.218	2299.85	1240.53	0.0344	0.4481	-8.91	2
AI701410	11736839_at	729085	FAM198A	NM_001129908	34422742	0.019	0.0831	-11.9048	0	3	3	0	0	-3.5743	4.6654	8.2397	25.5628	340.604	183.083	0.0453	0.7023	-7.1602	2
CR613579	11756314_a_at	10912	GADD45G	NM_006705	34460933	0.0056	0.0477	-11.8906	0	3	3	0	0	-3.5713	8.4356	12.007	358.779	4460.88	2409.83	0.2134	0.5277	-7.1854	3
NM_001503	11736879_at	2822	GPLD1	NM_001503	34422782	0.0296	0.1037	-11.7925	0	3	3	0	0	-3.5598	4.5627	8.1225	23.6731	339.918	181.796	0.0109	1.1644	-5.6875	2
NM_194294	11732948_a_at	169355	IDO2	NM_194294	34402851	0.0476	0.1316	-11.7233	0	3	3	0	0	-3.5521	2.6549	6.207	6.3024	95.0054	50.6539	0.0045	1.9333	-4.4198	2
AB063357	11759406_a_at	89866	SEC16B	NM_033127	34464025	0.0086	0.0573	-11.7096	0	3	3	0	0	-3.5491	6.4156	9.9646	87.4454	1122.19	604.817	0.147	0.8459	-6.1692	3
U08024	11730276_at	6822	SULT2A1	NM_003167	34386211	0.0248	0.0949	-11.6686	0	3	3	0	0	-3.5443	6.8828	10.4271	139.02	1381.39	760.207	0.9489	0.0212	-6.233	2
AY987010	11753134_a_at	10110	SGK2	NM_001199264	34457753	0.0004	0.0155	-11.6414	0	3	3	0	0	-3.541	4.6784	8.2194	26.3028	305.125	165.714	0.1641	0.1497	-10.9495	4
NM_001099744	11721430_a_at	55638	SYBU	NM_001099743	34312123	0.0076	0.0543	-11.6414	0	3	3	0	0	-3.5416	6.9431	10.4847	123.067	1504.47	813.767	0.0008	0.2885	-11.4047	2
AK301454	11750231_x_at	28396	IGHG1 /// IGHG3 /// IGHM /// IGHV4-31	AK301454.1	34454850	0.0449	0.1279	-11.6414	0	3	3	0	0	-3.5418	4.7773	8.319	27.434	405.146	216.29	0.0028	1.8089	-4.5577	2
AK304844	11750245_x_at	11343	MGLL	NM_001003794	34454864	0.0084	0.0569	-11.6144	0	3	3	0	0	-3.5379	7.592	11.1299	201.724	2247.55	1224.64	0.3016	0.0183	-10.8334	2
AL136931	11756992_a_at	54996	2020-03-02	NM_017898	34461611	0.0003	0.0138	-11.4811	0	3	3	0	0	-3.5206	7.6425	11.1631	206.079	2324.36	1265.22	0.184	0.0879	-11.6943	4
NM_019863	11722980_a_at	2157	F8	NM_000132	34328088	0.0159	0.0762	-11.4679	0	3	3	0	0	-3.5192	4.4961	8.0153	22.6526	285.731	154.192	0.0238	0.5809	-7.8389	2
AK308047	11756672_a_at	116519	APOA5	NM_001166598	34461291	0.0069	0.0522	-11.3895	0	3	3	0	0	-3.51	7.8227	11.3327	256.125	2886.63	1571.38	0.7174	0.6915	-5.1218	4
AK303806	11750472_a_at	5105	PCK1	NM_002591	34455091	0.0092	0.0595	-11.3507	0	3	3	0	0	-3.5049	7.8037	11.3086	255.413	2630.11	1442.76	0.7756	0.2438	-6.0125	3
AF502908	11751860_a_at	3373	HYAL1	NM_007312	34456479	0.0004	0.0156	-11.2994	0	3	3	0	0	-3.4989	6.6576	10.1565	103.702	1166.22	634.961	0.176	0.1318	-10.9227	4
AK310467	11756623_at	3312	HSPA8 /// SNORD14C /// SNORD14D	NM_006597	34461242	0.0154	0.0751	-11.2994	0	3	3	0	0	-3.4984	4.737	8.2353	28.7109	304.188	166.45	0.5179	0.0596	-7.9731	2
W44659	11755207_a_at	4907	NT5E	NM_001204813	34459826	0.0346	0.1122	-11.2867	0	3	3	0	0	-3.496	4.1364	7.6324	17.8808	233.899	125.89	0.109	1.2307	-5.2316	2
EF028165	11749370_x_at	54739	XAF1	NM_017523	34453989	0.0108	0.0642	-11.274	0	3	3	0	0	-3.4946	4.8547	8.3492	28.981	348.724	188.852	0.0104	0.3933	-9.5264	2
AK302285	11750179_s_at	55268	ECHDC2	NM_001198961	34454798	0.0031	0.037	-11.2486	0	3	3	0	0	-3.4922	8.5534	12.0456	382.61	4231.24	2306.93	0.1098	0.0053	-17.8254	2
AL119949	11759696_a_at	22865	SLITRK3	NM_014926	34464315	0.0321	0.108	-11.2233	0	3	3	0	0	-3.488	5.2968	8.7848	41.7819	594.157	317.969	0.4229	2.1081	-3.7974	3
NM_033303	11738830_x_at	148	ADRA1A	NM_000680	34434733	0.0003	0.0143	-11.1483	0	3	3	0	0	-3.478	4.2184	7.6963	18.6619	210.372	114.517	0.0161	0.0875	-18.7205	3
BC036222	11744894_at	54757	FAM20A	NM_001243746	34449513	0.0006	0.0182	-11.1359	0	3	3	0	0	-3.4765	5.7442	9.2206	55.0297	616.663	335.846	0.1732	0.1967	-9.9002	4
NM_014026	11717953_a_at	28960	DCPS	NM_014026	34259820	0.0302	0.105	-11.1359	0	3	3	0	0	-3.4774	7.0686	10.5461	134.426	1808.14	971.285	0.0087	1.1394	-5.6212	2
AK290276	11747630_a_at	54739	XAF1	NM_017523	34452249	0.0105	0.0632	-11.0742	0	3	3	0	0	-3.4686	2.6784	6.147	6.4104	74.9013	40.6559	0.0089	0.3769	-9.6724	2
M29644	11729819_a_at	3479	IGF1	NM_000618	34383187	0.0089	0.0584	-11.0132	0	3	3	0	0	-3.4608	5.0227	8.4836	33.9707	359.746	196.858	0.2923	0.0316	-10.5326	2
AK296428	11750653_a_at	89866	SEC16B	NM_033127	34455272	0.0144	0.0726	-11.0011	0	3	3	0	0	-3.4593	4.5755	8.0348	25.3895	300.167	162.778	0.3893	0.98	-5.1203	3
NM_144492	11735525_a_at	23562	CLDN14	NM_001146077	34415890	0.0002	0.0115	-10.9649	0	3	3	0	0	-3.4546	4.343	7.7976	20.3649	224.309	122.337	0.0215	0.0498	-22.4011	3
AL563987	11744287_x_at	875	CBS	NM_000071	34448906	0.0037	0.0398	-10.9649	0	3	3	0	0	-3.4552	6.5398	9.995	95.3825	1077.4	586.393	0.1619	0.3615	-8.2726	3
AI128539	11757912_a_at	33	ACADL	NM_001608	34462531	0.0151	0.0743	-10.8932	0	3	3	0	0	-3.4453	4.598	8.0433	24.356	285.376	154.866	0.0354	0.5138	-8.0518	2
AK300072	11749273_a_at	5105	PCK1	NM_002591	34453892	0.0116	0.0662	-10.8225	0	3	3	0	0	-3.4357	8.3467	11.7823	374.001	3710.91	2042.46	0.8054	0.3514	-5.5329	3
AI446767	11744128_x_at	2920	CXCL2	NM_002089	34448747	0.0157	0.0759	-10.8225	0	3	3	0	0	-3.4364	8.8227	12.2591	489.786	4916.26	2703.02	0.5527	0.0186	-7.8747	2
BC101550	11734867_a_at	100505861	LOC100505861 /// TPRG1	NM_198485	34412770	0.0223	0.09	-10.8225	0	3	3	0	0	-3.4362	3.5541	6.9902	11.7563	142.172	76.9643	0.0056	0.8125	-6.5803	2
AK304249	11750728_a_at	10941	UGT2A1 /// UGT2A2	NM_001105677	34455347	0.0184	0.082	-10.8108	0	3	3	0	0	-3.435	2.6548	6.0898	6.2989	76.3121	41.3055	0.0011	0.6703	-7.2609	2
AI885070	11758120_s_at	3745	KCNB1	NM_004975	34462739	0.01	0.0618	-10.7991	0	3	3	0	0	-3.4328	3.0534	6.4862	8.3183	94.6408	51.4796	0.0123	0.3461	-9.9329	2
AI446767	11744127_at	2920	CXCL2	NM_002089	34448746	0.0172	0.0793	-10.7759	0	3	3	0	0	-3.4293	8.4144	11.8437	370.07	3702.97	2036.52	0.5742	0.0481	-7.5296	2
NM_003937	11719120_a_at	8942	KYNU	NM_001032998	34279523	0.0018	0.0293	-10.7411	0	3	3	0	0	-3.4251	6.6726	10.0977	107.858	1145.78	626.82	0.3829	0.2643	-7.3745	4
CD364541	11719554_at	1520	CTSS	NM_001199739	34286222	0.03	0.1045	-10.7411	0	3	3	0	0	-3.4255	4.4468	7.8723	22.0106	279.099	150.555	0.0581	1.0465	-5.6453	2
AK302570	11750592_a_at	128553	TSHZ2	NM_001193421	34455211	0.0006	0.0183	-10.6157	0	3	3	0	0	-3.4082	2.6866	6.0948	6.4394	68.559	37.4992	0.0015	0.0193	-40.9013	2
AK303763	11749861_a_at	5345	SERPINF2	NM_000934	34454480	0.0071	0.0528	-10.6045	0	3	3	0	0	-3.4059	7.4034	10.8093	170.003	1862.54	1016.27	0.0264	0.2225	-11.825	2
AK303759	11753270_a_at	3026	HABP2	NM_001177660	34457889	0.0346	0.1121	-10.6045	0	3	3	0	0	-3.407	4.7275	8.1345	26.875	343.652	185.264	0.0867	1.1821	-5.2388	2
NM_000340	11733277_a_at	6514	SLC2A2	NM_000340	34405180	0.0072	0.053	-10.5374	0	3	3	0	0	-3.3969	5.3909	8.7878	42.8876	495.704	269.296	0.1315	0.6687	-6.577	3
AK303486	11750700_a_at	2180	ACSL1	NM_001995	34455319	0.0072	0.0532	-10.5374	0	3	3	0	0	-3.3982	8.0371	11.4353	262.687	2877.14	1569.91	0.0005	0.2528	-11.6945	2
M94065	11743643_a_at	1723	DHODH	NM_001025193	34448262	0.0008	0.021	-10.5263	0	3	3	0	0	-3.3953	6.1536	9.549	71.4754	768.618	420.047	0.0246	0.1543	-13.9024	3
AB013885	11749171_a_at	51733	UPB1	NM_016327	34453790	0.0142	0.0719	-10.4822	0	3	3	0	0	-3.3905	5.9855	9.3761	65.4208	771.919	418.67	0.1951	1.1025	-5.1554	3
NR_001454	11757167_x_at	3312	HSPA8 /// SNORD14C /// SNORD14D	NM_006597	34461786	0.008	0.0557	-10.4712	0	3	3	0	0	-3.3887	5.91	9.2987	65.5433	656.496	361.019	0.6111	0.252	-6.3175	3
BC012570	11718871_x_at	54873	PALMD	NM_017734	34276233	0.0275	0.1	-10.4712	0	3	3	0	0	-3.3878	3.4738	6.8617	11.1578	135.296	73.227	0.0267	0.959	-5.9101	2
AK302914	11747055_a_at	2674	GFRA1	NM_001145453	34451674	0.0082	0.0561	-10.4603	0	3	3	0	0	-3.3861	4.6744	8.0605	25.655	278.718	152.186	0.0285	0.2555	-11.0053	2
BC112305	11732540_a_at	345275	HSD17B13	NM_001136230	34399443	0.0101	0.0621	-10.4493	0	3	3	0	0	-3.3846	4.1164	7.5011	17.3752	191.53	104.453	0.0108	0.3415	-9.8767	2
NM_005596	11717220_at	4781	NFIB	NM_001190737	34236123	0.0112	0.0651	-10.4167	0	3	3	0	0	-3.3802	4.9496	8.3297	31.9091	363.713	197.811	0.1911	0.8995	-5.6062	3
AY517500	11759997_a_at	387601	SLC22A25	NM_199352	34464616	0.0321	0.108	-10.3842	0	3	3	0	0	-3.3761	3.8821	7.2582	14.7603	178.44	96.6	0.0069	1.1449	-5.4485	2
NM_003726	11724149_a_at	8631	SKAP1	NM_001075099	34337552	0.0323	0.1082	-10.3842	0	3	3	0	0	-3.3767	3.9223	7.299	15.2363	183.069	99.1524	0.0308	1.1298	-5.429	2
BC008180	11719375_x_at	25840	METTL7A	NM_014033	34283278	0.0184	0.082	-10.3734	0	3	3	0	0	-3.3746	5.9382	9.3128	65.5193	751.243	408.381	0.3928	1.1657	-4.6819	3
NM_007283	11717765_a_at	11343	MGLL	NM_001003794	34255432	0.001	0.0231	-10.3306	0	3	3	0	0	-3.3692	6.9813	10.3505	129.877	1310.94	720.406	0.1814	0.0251	-12.8412	3
NM_001225	11716759_a_at	837	CASP4	NM_001225	34223162	0.0273	0.0996	-10.2987	0	3	3	0	0	-3.3646	4.9738	8.3384	31.6787	379.085	205.382	0.0499	0.9156	-5.9311	2
NM_019101	11721166_a_at	55937	APOM	NM_001256169	34308569	0.0037	0.0396	-10.2564	0	3	3	0	0	-3.3583	7.6178	10.9762	196.759	2049.84	1123.3	0.0108	0.1143	-16.4447	2
NM_199330	11719600_a_at	9455	HOMER2	NM_004839	34287003	0.0011	0.0241	-10.2459	0	3	3	0	0	-3.357	4.2359	7.5929	19.3658	194.509	106.937	0.1714	0.0477	-12.4225	3
NM_006798	11737634_a_at	10941	UGT2A1 /// UGT2A2	NM_001105677	34428205	0.0181	0.0814	-10.0908	0	3	3	0	0	-3.3346	2.7179	6.0525	6.5911	73.4671	40.0291	0.0115	0.6107	-7.3222	2
AK293379	11762264_at	725	C4BPB	NM_000716	34466883	0.011	0.0646	-10.0301	0	3	3	0	0	-3.3257	6.6467	9.9724	100.448	1060.96	580.703	0.0158	0.356	-9.4474	2
AK303771	11751670_a_at	2538	G6PC	NM_000151	34456289	0.0326	0.1089	-10.0301	0	3	3	0	0	-3.3261	6.0409	9.367	66.8462	783.132	424.989	0.0957	1.0434	-5.3979	2
NM_134470	11732585_a_at	3556	IL1RAP	NM_001167928	34399641	0.0005	0.0177	-9.94036	0	3	3	0	0	-3.3131	6.0534	9.3665	67.4845	662.844	365.164	0.1045	0.0266	-15.8482	3
NM_175617	11716413_x_at	4493	MT1E	NM_175617	34211285	0.0001	0.0103	-9.93049	0	3	3	0	0	-3.3119	6.6524	9.9643	100.771	1005.96	553.366	0.0112	0.0431	-24.6127	3
AK092001	11763541_x_at	283600	SLC25A47	NM_207117	34468160	0.0208	0.087	-9.93049	0	3	3	0	0	-3.3125	5.6461	8.9586	50.167	550.449	300.308	0.0109	0.6961	-6.8235	2
BC001283	11717219_s_at	4781	NFIB	NM_001190737	34236083	0.0002	0.0107	-9.92063	0	3	3	0	0	-3.3111	6.1682	9.4793	72.954	723.485	398.219	0.0868	0.0871	-13.7532	4
NM_032148	11735269_x_at	84102	SLC41A2	NM_032148	34414745	0.0003	0.0141	-9.90099	0	3	3	0	0	-3.3083	4.8078	8.1161	28.3599	285.432	156.896	0.0781	0.1697	-11.5096	4
BC019088	11722261_at	9695	EDEM1	NM_014674	34321164	0.0012	0.0247	-9.8912	0	3	3	0	0	-3.3067	4.3614	7.668	20.6664	209.766	115.216	0.0335	0.1892	-12.138	3
AF502906	11753210_x_at	3373	HYAL1	NM_007312	34457829	0.0011	0.0234	-9.88142	0	3	3	0	0	-3.3047	6.2176	9.5224	75.1321	751.863	413.498	0.0614	0.1414	-12.7099	3
BC096266	11729842_at	8876	VNN1	NM_004666	34383355	0.0106	0.0635	-9.88142	0	3	3	0	0	-3.3042	3.8024	7.1066	13.9536	145.107	79.5304	0.0006	0.3532	-9.6211	2
AK293379	11762265_x_at	725	C4BPB	NM_000716	34466884	0.011	0.0645	-9.82318	0	3	3	0	0	-3.2958	7.1484	10.4442	142.491	1467.12	804.806	0.0277	0.3357	-9.4692	2
BC004471	11717305_a_at	10974	C10orf116	NM_006829	34240208	0.0002	0.0118	-9.79432	0	3	3	0	0	-3.2915	5.4243	8.7158	43.385	429.004	236.195	0.0632	0.1312	-12.9297	4
AK300961	11753371_a_at	4051	CYP4F2 /// CYP4F3	NM_000896	34457990	0.0053	0.0465	-9.79432	0	3	3	0	0	-3.2916	5.4758	8.7675	45.3074	472.538	258.923	0.1159	0.4921	-7.3119	3
M36693	11725024_a_at	100129518	LOC100129518 /// SOD2	NM_000636	34342795	0.0096	0.0608	-9.79432	0	3	3	0	0	-3.2921	7.2281	10.5202	155.036	1646.08	900.556	0.1995	0.7287	-5.9183	3
BC110398	11732147_a_at	847	CAT	NM_001752	34397512	0.0096	0.0608	-9.7371	0	3	3	0	0	-3.2833	6.2917	9.575	88.5903	843.446	466.018	0.898	0.596	-4.6525	4
BC028417	11744991_a_at	32	ACACB	NM_001093	34449610	0.0098	0.0613	-9.72763	0	3	3	0	0	-3.2814	5.0572	8.3386	33.4673	337.9	185.684	0.0317	0.2894	-10.03	2
AB022017	11739209_a_at	5562	PRKAA1	NM_006251	34436612	0.0001	0.0074	-9.68992	0	3	3	0	0	-3.276	5.9112	9.1872	60.5216	589.291	324.906	0.0351	0.0695	-17.5433	4
NM_005264	11724131_at	2674	GFRA1	NM_001145453	34337534	0.0223	0.09	-9.68992	0	3	3	0	0	-3.2771	3.4652	6.7423	11.1011	120.963	66.032	0.0316	0.7108	-6.5875	2
AL563987	11744285_a_at	875	CBS	NM_000071	34448904	0.0088	0.0581	-9.67118	0	3	3	0	0	-3.2743	7.0394	10.3136	131.653	1328.83	730.24	0.0053	0.2828	-10.5663	2
NM_001010870	11731226_a_at	221400	TDRD6	NM_001010870	34391623	0.032	0.1079	-9.60615	0	3	3	0	0	-3.2636	3.5748	6.8385	12.1075	131.617	71.8621	0.0967	0.9778	-5.4534	2
NM_015506	11725013_at	25974	MMACHC	NM_015506	34342507	0.0041	0.0416	-9.5511	0	3	3	0	0	-3.2551	5.219	8.4741	37.26	363.403	200.331	0.0022	0.1302	-15.4915	2
NM_031491	11727573_a_at	83758	RBP5	NM_031491	34366476	0.0341	0.1114	-9.5511	0	3	3	0	0	-3.2553	4.3202	7.5755	20.0096	223.822	121.916	0.0102	1.1337	-5.2719	2
NM_201252	11735600_x_at	246181	AKR7L	NM_001145289	34416503	0.0112	0.0649	-9.53289	0	3	3	0	0	-3.2532	3.7585	7.0117	13.5433	135.969	74.7563	0.0042	0.3561	-9.3869	2
AK304844	11750244_a_at	11343	MGLL	NM_001003794	34454863	0.0184	0.082	-9.52381	0	3	3	0	0	-3.2516	6.7193	9.9709	114.434	1007.24	560.837	0.5791	0.0226	-7.2606	2
NM_017947	11727675_at	55034	MOCOS	NM_017947	34368041	0.0352	0.113	-9.52381	0	3	3	0	0	-3.2521	5.971	9.2232	63.1524	701.106	382.129	0.0425	1.1356	-5.1897	2
BC127186	11745189_a_at	8542	APOL1	NM_001136540	34449808	0.0025	0.034	-9.51475	0	3	3	0	0	-3.2506	4.5214	7.772	23.2289	229.283	126.256	0.0691	0.2856	-9.4529	3
NM_001077594	11728119_at	91828	EXOC3L4	NM_001077594	34370983	0.0199	0.0851	-9.5057	0	3	3	0	0	-3.2483	5.9542	9.2026	62.1537	654.527	358.341	0.0155	0.6348	-6.977	2
NM_153006	11727324_at	162417	NAGS	NM_153006	34364727	0.0325	0.1087	-9.5057	0	3	3	0	0	-3.2493	7.0623	10.3117	158.775	1287.67	723.22	0.9985	0.0836	-5.4103	2
AI650913	11743920_a_at	64902	AGXT2	NM_031900	34448539	0.0012	0.0244	-9.48767	0	3	3	0	0	-3.246	7.096	10.342	141.842	1350.23	746.036	0.2148	0.2457	-8.2855	4
NM_052901	11717375_a_at	114789	SLC25A25	NM_001006641	34242778	0.0014	0.0262	-9.48767	0	3	3	0	0	-3.2462	7.3775	10.6238	173.859	1631.79	902.826	0.3021	0.2002	-7.9335	4
NM_024660	11726464_a_at	79713	IGFLR1	NM_024660	34354867	0.0058	0.0488	-9.48767	0	3	3	0	0	-3.2463	6.8284	10.0747	113.975	1107.51	610.743	0.0186	0.1667	-13.0626	2
AK293364	11749926_a_at	721	C4A /// C4B /// LOC100293534	NM_001002029	34454545	0.0003	0.0144	-9.4697	0	3	3	0	0	-3.2428	3.0204	6.2631	8.1996	77.1161	42.6578	0.0656	0.0258	-18.5834	3
NM_032607	11735735_x_at	84699	CREB3L3	NM_032607	34417171	0.002	0.0309	-9.43396	0	3	3	0	0	-3.2383	8.4572	11.6955	354.082	3449.89	1901.99	0.0455	0.2571	-10.1968	3
NM_005956	11716667_a_at	4522	MTHFD1	NM_005956	34219553	0.0015	0.0273	-9.42507	0	3	3	0	0	-3.2364	7.0912	10.3276	136.995	1332.84	734.916	0.0296	0.2204	-11.2126	3
AK316207	11761413_at	5004	ORM1	NM_000607	34466032	0.0355	0.1135	-9.42507	0	3	3	0	0	-3.2359	2.6563	5.8922	6.3178	71.6505	38.9841	0.0134	1.1626	-5.1683	2
NM_000429	11724628_a_at	4143	MAT1A	NM_000429	34340031	0.0092	0.0594	-9.40734	0	3	3	0	0	-3.2332	8.5999	11.8331	406.886	3655.19	2031.04	0.2811	0.0113	-10.3567	2
BC067439	11727964_x_at	4051	CYP4F2 /// CYP4F3	NM_000896	34369672	0.0093	0.0598	-9.3633	0	3	3	0	0	-3.2266	5.7589	8.9855	54.3291	527.974	291.152	0.0204	0.2744	-10.2929	2
AK298769	11718493_a_at	6506	SLC1A2	NM_001195728	34269903	0.0025	0.0337	-9.31966	0	3	3	0	0	-3.2198	3.5884	6.8081	12.4526	119.843	66.1479	0.2145	0.4601	-6.79	4
BC020844	11724214_a_at	283377	SPRYD4	NM_207344	34337967	0	0.0039	-9.25926	0	3	3	0	0	-3.2115	6.1018	9.3133	68.9255	638.463	353.694	0.0226	0.0218	-26.3993	4
EU093082	11743157_a_at	2110	ETFDH	NM_004453	34447776	0.002	0.031	-9.25926	0	3	3	0	0	-3.2113	5.5104	8.7217	48.2621	439.846	244.054	0.3378	0.2666	-7.1549	4
NM_003645	11718213_a_at	11001	SLC27A2	NM_001159629	34265346	0.0212	0.0879	-9.23361	0	3	3	0	0	-3.2071	8.9994	12.2065	513.025	5184.7	2848.86	0.0153	0.6615	-6.7519	2
NM_001128590	11729997_a_at	1589	CYP21A2	NM_000500	34384400	0.0297	0.104	-9.23361	0	3	3	0	0	-3.2065	4.9393	8.1458	31.0441	320.598	175.821	0.0711	0.8888	-5.6687	2
AL050391	11746002_a_at	837	CASP4	NM_001225	34450621	0.0116	0.0662	-9.2081	0	3	3	0	0	-3.203	6.4215	9.6244	87.4934	914.467	500.98	0.1235	0.8822	-5.5319	3
BT006708	11742707_a_at	100533990	APOC2 /// APOC4 /// APOC4-APOC2	NM_000483	34447326	0.0012	0.0244	-9.19963	0	3	3	0	0	-3.2017	10.5303	13.7319	1486.72	13610.6	7548.66	0.0334	0.0022	-29.42	2
NM_024512	11740095_a_at	79442	LRRC2	NM_024512	34439998	0.0335	0.1104	-9.17431	0	3	3	0	0	-3.1975	3.132	6.3295	8.8215	92.823	50.8222	0.0383	1.0442	-5.3233	2
BC106872	11735268_s_at	84102	SLC41A2	NM_032148	34414743	0.0007	0.0201	-9.1659	0	3	3	0	0	-3.1963	5.1536	8.3499	35.8609	331.7	183.781	0.0457	0.1034	-14.3387	3
AK300961	11753372_x_at	4051	CYP4F2 /// CYP4F3	NM_000896	34457991	0.018	0.081	-9.14913	0	3	3	0	0	-3.193	3.5315	6.7245	11.6226	115.79	63.7064	0.032	0.5331	-7.3571	2
NM_032607	11735734_a_at	84699	CREB3L3	NM_032607	34417168	0.0033	0.0377	-9.14077	0	3	3	0	0	-3.1926	8.1404	11.333	285.597	2711.3	1498.45	0.0736	0.3386	-8.613	3
BC020755	11730277_at	6822	SULT2A1	NM_003167	34386212	0.0096	0.0608	-9.14077	0	3	3	0	0	-3.1925	8.276	11.4685	345.068	2949.34	1647.2	0.6292	0.2446	-5.9155	3
AK307986	11756702_a_at	51302	CYP39A1	NM_016593	34461321	0.0186	0.0824	-9.12409	0	3	3	0	0	-3.19	4.4225	7.6125	21.6181	213.444	117.531	0.0501	0.5338	-7.2309	2
NM_001736	11733355_x_at	728	C5AR1	NM_001736	34406258	0.048	0.1324	-9.08265	0	3	3	0	0	-3.1829	2.9082	6.0911	7.5822	83.0348	45.3085	0.0614	1.5114	-4.396	2
NM_004416	11724930_a_at	1840	DTX1	NM_004416	34341833	0.0305	0.1054	-9.07441	0	3	3	0	0	-3.1813	4.5311	7.7124	23.27	237.975	130.622	0.0412	0.9287	-5.5951	2
BC065270	11745392_a_at	100533990	APOC2 /// APOC4 /// APOC4-APOC2	NM_000483	34450011	0.0013	0.0253	-9.03342	0	3	3	0	0	-3.1749	10.6413	13.8162	1606.95	14424.1	8015.54	0.0386	0	-27.9895	2
BC008195	11742937_x_at	435	ASL	NM_000048	34447556	0.0003	0.0131	-9.01713	0	3	3	0	0	-3.1731	8.5656	11.7387	379.399	3452.05	1915.73	0.0087	0.0653	-20.2045	3
NM_017933	11721983_a_at	55022	PID1	NM_001100818	34318625	0.0073	0.0532	-9.0009	0	3	3	0	0	-3.1695	7.5721	10.7416	202.119	1911.38	1056.75	0.413	0.7707	-5.0457	4
CR456844	11754034_a_at	10247	HRSP12	NM_005836	34458653	0.0062	0.05	-8.96057	0	3	3	0	0	-3.1635	8.9164	12.0799	529.398	4393.02	2461.21	0.5345	0.0941	-6.9107	3
BM982921	11757634_a_at	3934	LCN2	NM_005564	34462253	0.0169	0.0786	-8.96057	0	3	3	0	0	-3.164	4.1306	7.2946	17.5501	168.828	93.189	0.0123	0.5093	-7.5877	2
AK292851	11743111_s_at	10135	NAMPT	NM_005746	34447730	0.0004	0.0159	-8.95255	0	3	3	0	0	-3.1622	8.2076	11.3698	296.175	2684.56	1490.37	0.0118	0.0872	-17.4087	3
AY317148	11752820_a_at	55022	PID1	NM_001100818	34457439	0.0089	0.0584	-8.95255	0	3	3	0	0	-3.1622	5.2792	8.4413	43.5659	372.84	208.203	0.8351	0.4878	-4.7619	4
NM_001075	11736455_a_at	7365	UGT2B10	NM_001075	34420902	0.0142	0.0721	-8.95255	0	3	3	0	0	-3.1627	5.0344	8.197	37.1846	304.245	170.715	0.9117	0.2211	-5.1468	3
U06117	11733465_at	7498	XDH	NM_000379	34406887	0.0052	0.0459	-8.94454	0	3	3	0	0	-3.1608	5.6998	8.8606	52.0754	475.514	263.795	0.0116	0.144	-13.8775	2
NM_181481	11735383_s_at	753	C18orf1	NM_001003674	34415251	0.0343	0.1116	-8.88889	0	3	3	0	0	-3.1514	3.1008	6.2522	8.6223	89.4492	49.0358	0.0322	1.0439	-5.262	2
BC065270	11745393_x_at	344	APOC2	NM_000483	34450012	0.0009	0.0225	-8.88099	0	3	3	0	0	-3.1507	9.7886	12.9393	888.399	7854.85	4371.62	0.0281	0.0002	-32.4258	2
AI675762	11734858_at	56605	ERO1LB	NM_019891	34412761	0.009	0.0588	-8.88099	0	3	3	0	0	-3.1501	4.2367	7.3869	19.3788	186.783	103.081	0.1666	0.6431	-6.0634	3
NM_017831	11730478_at	54941	RNF125	NM_017831	34387338	0.0135	0.0706	-8.88099	0	3	3	0	0	-3.1501	4.6055	7.7556	24.3474	231.769	128.058	0.001	0.4102	-8.5094	2
BC006230	11717763_a_at	11343	MGLL	NM_001003794	34255166	0.0229	0.0912	-8.88099	0	3	3	0	0	-3.1502	7.3021	10.4523	173.212	1411.3	792.255	0.6597	0.0466	-6.4927	2
AY422002	11734901_a_at	285440	CYP4V2	NM_207352	34412874	0.036	0.1142	-8.88099	0	3	3	0	0	-3.1513	5.1649	8.3161	36.0933	381.667	208.88	0.039	1.0927	-5.1307	2
BC113657	11737339_at	64241	ABCG8	NM_022437	34425563	0.0169	0.0785	-8.87311	0	3	3	0	0	-3.1492	5.3348	8.484	40.7383	383.549	212.144	0.0568	0.4585	-7.5985	2
NM_177550	11723746_a_at	284111	SLC13A5	NM_001143838	34334841	0.0088	0.0579	-8.86525	0	3	3	0	0	-3.1479	8.3211	11.469	331.322	2847.51	1589.41	0.2353	0.0288	-10.6104	2
BC029118	11741749_x_at	79442	LRRC2	NM_024512	34445652	0.009	0.0588	-8.84173	0	3	3	0	0	-3.1443	3.1165	6.2608	8.7135	79.7673	44.2404	0.0287	0.2423	-10.4618	2
AI568930	11758627_s_at	445	ASS1	NM_000050	34463246	0.0033	0.0378	-8.81057	0	3	3	0	0	-3.1397	9.4097	12.5495	713.534	6107.64	3410.59	0.2831	0.1174	-8.5932	3
NM_001122741	11721785_a_at	2099	ESR1	NM_000125	34316188	0.0211	0.0875	-8.80282	0	3	3	0	0	-3.1377	3.3377	6.4754	10.1251	98.7993	54.4622	0.0093	0.6335	-6.7789	2
NM_005476	11721769_s_at	10020	GNE	NM_001128227	34316172	0.0002	0.0114	-8.79507	0	3	3	0	0	-3.1365	7.8582	10.9947	235.342	2069.16	1152.25	0.0855	0.0847	-13.1681	4
M14218	11720822_a_at	435	ASL	NM_000048	34301225	0.0049	0.0446	-8.78735	0	3	3	0	0	-3.135	8.6468	11.7818	401.395	3594.09	1997.74	0.009	0.1352	-14.3025	2
AK057068	11730519_a_at	10350	ABCA9	NM_080283	34387422	0.0317	0.1074	-8.77193	0	3	3	0	0	-3.1333	3.3269	6.4602	10.0426	104.167	57.1049	0.005	0.9744	-5.4838	2
BC130478	11736930_at	2538	G6PC	NM_000151	34422872	0.0025	0.034	-8.76424	0	3	3	0	0	-3.1322	5.4329	8.5651	45.73	395.724	220.727	0.3635	0.282	-6.7522	4
NM_017675	11730034_at	54825	CDHR2	NM_001171976	34384598	0.0453	0.1283	-8.74126	0	3	3	0	0	-3.1283	4.3682	7.4965	21.1188	215.065	118.092	0.1478	1.2779	-4.538	2
NM_020459	11758862_x_at	400961	PAIP2B	NM_020459	34463481	0.0027	0.0348	-8.73362	0	3	3	0	0	-3.127	5.1802	8.3072	36.5955	330.804	183.7	0.0565	0.2856	-9.26	3
AV699421	11757403_x_at	5340	PLG	NM_000301	34462022	0.0001	0.0087	-8.7108	0	3	3	0	0	-3.1229	10.1651	13.288	1161.17	10084.9	5623.02	0.0687	0.0504	-15.6707	4
U19518	11740823_s_at	4018	LPA /// LPAL2	NM_005577	34443226	0	0.003	-8.70322	0	3	3	0	0	-3.1216	3.271	6.3927	9.6799	84.1754	46.9277	0.0169	0.0115	-32.0651	4
BC038389	11755373_x_at	55268	ECHDC2	NM_001198961	34459992	0.0001	0.0078	-8.64304	0	3	3	0	0	-3.1118	8.8462	11.958	462.093	3981.05	2221.57	0.0252	0.0042	-31.4393	3
NM_001609	11718312_at	36	ACADSB	NM_001609	34267215	0.0148	0.0736	-8.59107	0	3	3	0	0	-3.103	6.9313	10.0343	122.83	1111.52	617.175	0.0391	0.3979	-8.1302	2
NM_001080391	11737511_a_at	6672	SP100	NM_001080391	34427376	0.0013	0.0253	-8.54701	0	3	3	0	0	-3.0948	3.3911	6.486	10.5613	92.0527	51.307	0.0419	0.1617	-11.8794	3
AV658684	11764031_at	4616	GADD45B	NM_015675	34468650	0.0127	0.0687	-8.53242	0	3	3	0	0	-3.0933	6.1485	9.2418	73.6394	685.966	379.803	0.2262	0.7716	-5.3637	3
NM_000110	11725790_at	1806	DPYD	NM_000110	34349102	0.014	0.0717	-8.52515	0	3	3	0	0	-3.0913	5.1428	8.2341	35.583	320.414	177.999	0.044	0.3654	-8.3674	2
CA450358	11754554_x_at	55268	ECHDC2	NM_001198961	34459173	0	0.0021	-8.51789	0	3	3	0	0	-3.091	8.5354	11.6265	371.346	3165.5	1768.42	0.0053	0.0077	-47.0053	4
DQ986150	11747269_a_at	213	ALB	NM_000477	34451888	0.0043	0.0423	-8.48896	0	3	3	0	0	-3.0857	10.7403	13.826	1814.27	14670.3	8242.26	0.4005	0.0631	-7.849	3
AK303757	11761907_at	9970	NR1I3	NM_001077469	34466526	0.0118	0.0667	-8.48896	0	3	3	0	0	-3.0856	4.101	7.1866	19.5634	162.449	91.0063	0.7611	0.7236	-4.3862	4
AK096483	11720853_a_at	4774	NFIA	NM_001134673	34302256	0.04	0.1205	-8.46024	0	3	3	0	0	-3.0806	2.7839	5.8645	6.8894	71.745	39.3172	0.002	1.2084	-4.8497	2
NM_018009	11721460_s_at	55080	TAPBPL	NM_018009	34312363	0	0.0043	-8.43882	0	3	3	0	0	-3.0766	4.0558	7.1324	16.7114	140.673	78.6921	0.0299	0.0162	-24.8078	4
AK302285	11750178_a_at	55268	ECHDC2	NM_001198961	34454797	0.0026	0.0345	-8.43882	0	3	3	0	0	-3.0768	8.1941	11.2709	296.199	2472.97	1384.58	0.0694	0.0049	-19.5529	2
AK303757	11750335_a_at	9970	NR1I3	NM_001077469	34454954	0.0039	0.0407	-8.4246	0	3	3	0	0	-3.0746	5.0963	8.171	34.5196	307.012	170.766	0.0548	0.3778	-8.0966	3
NM_024119	11721897_a_at	79132	DHX58	NM_024119	34317300	0.0057	0.0483	-8.4246	0	3	3	0	0	-3.0751	4.9761	8.0512	31.8734	286.778	159.326	0.081	0.4787	-7.1197	3
CR607410	11760479_a_at	283600	SLC25A47	NM_207117	34465098	0.0015	0.0271	-8.39631	0	3	3	0	0	-3.0698	6.4134	9.4832	85.2869	720.271	402.779	0.0035	0.0392	-25.7257	2
AK302259	11751197_a_at	5858	PZP	NM_002864	34455816	0.0054	0.0472	-8.3682	0	3	3	0	0	-3.0649	2.8297	5.8946	7.111	60.8809	33.996	0.0014	0.1528	-13.5173	2
NM_001007098	11734259_a_at	6342	SCP2	NM_001007098	34410105	0.0021	0.0313	-8.3612	0	3	3	0	0	-3.0643	4.0975	7.1618	17.2771	143.226	80.2516	0.0569	0.0015	-21.9686	2
NM_002665	11739529_x_at	285189	PLGLA /// PLGLB1 /// PLGLB2	NM_001032392	34437556	0.0003	0.0135	-8.34725	0	3	3	0	0	-3.0619	5.7114	8.7733	52.8213	439.065	245.943	0.052	0.0214	-19.5735	3
NM_018281	11722130_s_at	55268	ECHDC2	NM_001198961	34320194	0.0038	0.04	-8.31947	0	3	3	0	0	-3.0562	10.0166	13.0728	1054.21	8616.91	4835.56	0.1062	0.0007	-16.1854	2
AI985785	11754614_a_at	5105	PCK1	NM_002591	34459233	0.0148	0.0736	-8.2713	0	3	3	0	0	-3.0482	7.4876	10.5358	208.234	1539.3	873.768	0.8669	0.2165	-5.0724	3
AK303779	11748915_a_at	2875	GPT	NM_005309	34453534	0.0333	0.11	-8.24402	0	3	3	0	0	-3.0434	4.5639	7.6073	23.7805	222.496	123.138	0.0345	0.9403	-5.3389	2
AK291982	11746909_a_at	29974	A1CF	NM_001198818	34451528	0.0124	0.0679	-8.20345	0	3	3	0	0	-3.0363	8.6957	11.732	438.772	3409.87	1924.32	0.3334	0.0151	-8.9083	2
BC002666	11726329_x_at	2633	GBP1	NM_002053	34353732	0.0161	0.0767	-8.19672	0	3	3	0	0	-3.035	5.4142	8.4492	42.7897	372.084	207.437	0.0216	0.4338	-7.79	2
AW204203	11758444_s_at	55526	DHTKD1	NM_018706	34463063	0.0046	0.0437	-8.19001	0	3	3	0	0	-3.0342	7.7353	10.7695	213.208	1780.38	996.796	0.0036	0.1249	-14.6588	2
BC054873	11745515_a_at	29974	A1CF	NM_001198818	34450134	0.029	0.1028	-8.19001	0	3	3	0	0	-3.0342	7.7784	10.8126	250.998	1815.12	1033.06	0.7767	0.0594	-5.7473	2
NM_018663	11723312_a_at	5827	PXMP2	NM_018663	34330715	0.0028	0.0354	-8.18331	0	3	3	0	0	-3.0326	7.9859	11.0185	263.523	2218.16	1240.84	0.2329	0.4097	-6.5528	4
CF552454	11718869_x_at	54873	PALMD	NM_017734	34276227	0.0077	0.0548	-8.16993	0	3	3	0	0	-3.0305	3.3404	6.3709	10.14	85.4651	47.8025	0.0069	0.209	-11.2965	2
NM_018663	11723314_x_at	5827	PXMP2	NM_018663	34330717	0.0016	0.0276	-8.16327	0	3	3	0	0	-3.0293	8.2061	11.2355	303.33	2539.13	1421.23	0.1602	0.311	-7.6442	4
BI764017	11757278_x_at	445	ASS1	NM_000050	34461897	0.0038	0.0403	-8.14332	0	3	3	0	0	-3.0254	9.162	12.1874	607.219	4713.43	2660.32	0.3435	0.068	-8.1685	3
AY926481	11744833_at	128553	TSHZ2	NM_001193421	34449452	0.002	0.031	-8.1367	0	3	3	0	0	-3.0247	3.6185	6.6432	12.4417	102.967	57.7043	0.0783	0.186	-10.1906	3
NM_005108	11736408_at	9942	XYLB	NM_005108	34420811	0.001	0.0231	-8.13008	0	3	3	0	0	-3.0235	2.8437	5.8671	7.3054	58.8691	33.0873	0.1149	0.0518	-12.827	3
AK297825	11749437_x_at	4782	NFIC	NM_001245002	34454056	0.0195	0.0844	-8.13008	0	3	3	0	0	-3.0229	6.2287	9.2516	75.51	663.563	369.537	0.0437	0.5083	-7.0472	2
BC101614	11730631_a_at	256764	WDR72	NM_182758	34388034	0.0041	0.0414	-8.12348	0	3	3	0	0	-3.0224	3.1434	6.1659	8.911	75.844	42.3775	0.0534	0.3771	-7.9784	3
BC036923	11720514_at	286343	LURAP1L	NM_203403	34297290	0.007	0.0525	-8.10373	0	3	3	0	0	-3.0191	6.199	9.218	75.2613	645.955	360.608	0.1446	0.4784	-6.6252	3
AK295103	11750568_a_at	6299	SALL1	NM_001127892	34455187	0.0002	0.011	-8.09717	0	3	3	0	0	-3.0174	5.9321	8.9495	61.1969	497.246	279.221	0.0146	0.0361	-23.2076	3
AK304009	11746795_s_at	133686	NADKD1	NM_001085411	34451414	0.0002	0.0121	-8.05153	0	3	3	0	0	-3.0087	6.3099	9.3186	79.4048	638.559	358.982	0.0056	0.0005	-66.7385	2
NM_058165	11738905_at	116255	MOGAT1	NM_058165	34435427	0.0494	0.1342	-8.05153	0	3	3	0	0	-3.0092	3.7765	6.7857	13.7285	133.711	73.7199	0.0115	1.4366	-4.3314	2
AL582781	11756210_a_at	10171	RCL1	NM_005772	34460829	0.0039	0.0403	-8.02568	0	3	3	0	0	-3.0045	6.4245	9.429	86.598	732.11	409.354	0.0528	0.3542	-8.1577	3
U72245	11753824_x_at	5348	FXYD1	NM_005031	34458443	0.0204	0.0861	-8.01282	0	3	3	0	0	-3.0029	5.8973	8.9002	59.6275	526.142	292.885	0.0026	0.5659	-6.8979	2
BC104795	11723745_x_at	284111	SLC13A5	NM_001143838	34334840	0.0046	0.0437	-7.97448	0	3	3	0	0	-2.9949	7.4668	10.4616	180.298	1410.83	795.563	0.1223	0.0029	-14.6604	2
AB073385	11755597_x_at	283600	SLC25A47	NM_207117	34460216	0.0069	0.0522	-7.96178	0	3	3	0	0	-2.9928	6.4738	9.4666	89.0202	727.102	408.061	0.0097	0.1775	-11.9823	2
BC137457	11729940_x_at	148534	TMEM56	NM_001199679	34384104	0.0197	0.0846	-7.96178	0	3	3	0	0	-2.9933	7.44	10.4334	201.382	1607.61	904.496	0.8673	1.0283	-3.7656	4
AK293326	11750896_a_at	2147	F2	NM_000506	34455515	0	0.003	-7.95545	0	3	3	0	0	-2.9921	9.8955	12.8875	954.88	7591.9	4273.39	0.016	0.0116	-31.2133	4
CR936725	11756887_a_at	23371	TENC1	NM_015319	34461506	0.0036	0.0391	-7.94281	0	3	3	0	0	-2.9899	6.4195	9.4094	89.492	689	389.246	0.302	0.0796	-8.3834	3
NM_001040022	11719728_s_at	140885	SIRPA	NM_001040022	34288089	0.0035	0.039	-7.88022	0	3	3	0	0	-2.9788	6.4358	9.4145	87.1973	721.988	404.593	0.0453	0.3318	-8.4012	3
BC110398	11732148_at	847	CAT	NM_001752	34397513	0.0134	0.0704	-7.87402	0	3	3	0	0	-2.9774	7.9636	10.9411	281.349	2180.23	1230.79	0.8754	0.6137	-4.2261	4
NM_001127180	11738617_s_at	4647	MYO7A	NM_000260	34433839	0.0104	0.0629	-7.85546	0	3	3	0	0	-2.9736	5.8928	8.8664	60.6263	514.472	287.549	0.1209	0.6788	-5.7593	3
AB016901	11760048_at	26238	C6orf123	NM_014356	34464667	0.0152	0.0747	-7.83699	0	3	3	0	0	-2.9699	3.8447	6.8147	14.4103	119.837	67.1238	0.0189	0.3938	-8.007	2
BC035778	11730891_at	221078	NSUN6	NM_182543	34389046	0.005	0.0451	-7.82473	0	3	3	0	0	-2.9677	5.9372	8.9048	61.3049	489.635	275.47	0.0032	0.1286	-14.1574	2
AK091206	11744247_a_at	128553	TSHZ2	NM_001193421	34448866	0.0101	0.0622	-7.82473	0	3	3	0	0	-2.9684	3.1611	6.1295	8.985	72.7712	40.8781	0.028	0.2442	-9.8547	2
BC143566	11745526_a_at	55195	C14orf105	NM_018168	34450145	0.0025	0.0341	-7.81861	0	3	3	0	0	-2.9669	2.5196	5.4865	5.7407	45.2611	25.5009	0.0071	0.0603	-19.7833	2
D28532	11750439_a_at	6568	SLC17A1	NM_005074	34455058	0.0262	0.0976	-7.79423	0	3	3	0	0	-2.9626	3.5721	6.5347	11.9149	103.448	57.6817	0.0112	0.7059	-6.0596	2
CR592313	11744178_a_at	55337	C19orf66	NM_018381	34448797	0.0002	0.0108	-7.78816	0	3	3	0	0	-2.9617	8.0512	11.0128	267.324	2097.49	1182.41	0.048	0.0935	-13.638	4
NM_139314	11716630_a_at	51129	ANGPTL4	NM_001039667	34217533	0.0078	0.0551	-7.75795	0	3	3	0	0	-2.9561	7.0285	9.9846	138.723	1132.39	635.554	0.4206	0.6551	-4.9366	4
NM_020806	11720066_a_at	10243	GPHN	NM_001024218	34292969	0.0016	0.028	-7.75194	0	3	3	0	0	-2.9549	6.6708	9.6256	104.627	827.006	465.817	0.159	0.2985	-7.5663	4
AI040384	11736749_a_at	114571	SLC22A9	NM_080866	34422652	0.0115	0.0657	-7.75194	0	3	3	0	0	-2.9549	4.6025	7.5574	24.3556	197.306	110.831	0.0161	0.2894	-9.2587	2
AK297612	11748805_a_at	284111	SLC13A5	NM_001143838	34453424	0.0074	0.0536	-7.73994	0	3	3	0	0	-2.952	6.9225	9.8744	124.82	939.461	532.141	0.1899	0.0054	-11.5706	2
NM_002591	11726273_a_at	5105	PCK1	NM_002591	34353176	0.0185	0.0822	-7.73994	0	3	3	0	0	-2.9521	9.6572	12.6094	968.538	6390.6	3679.57	1.0508	0.1477	-4.6707	3
BC030516	11759732_a_at	55132	LARP1B	NM_018078	34464351	0.0278	0.1006	-7.72798	0	3	3	0	0	-2.9503	3.1397	6.09	8.9135	76.5519	42.7327	0.0682	0.6881	-5.8761	2
CB055248	11744194_a_at	8714	ABCC3	NM_001144070	34448813	0.01	0.062	-7.69823	0	3	3	0	0	-2.9447	5.3069	8.2515	39.7707	315.671	177.721	0.029	0.2364	-9.9012	2
BC031590	11724843_s_at	1154	CISH	NM_013324	34341642	0.0122	0.0674	-7.69231	0	3	3	0	0	-2.944	5.9698	8.9138	62.861	506.321	284.591	0.0182	0.3038	-8.9859	2
NM_001105663	11733535_a_at	283927	NUDT7	NM_001105663	34407400	0.0088	0.0581	-7.6864	0	3	3	0	0	-2.9421	5.9682	8.9103	62.6934	497.757	280.225	0.009	0.2231	-10.579	2
AK300519	11746742_a_at	435	ASL	NM_000048	34451361	0.0202	0.0857	-7.68049	0	3	3	0	0	-2.9411	7.4205	10.3616	171.362	1427.01	799.185	0.0016	0.5389	-6.9289	2
NM_024693	11728810_a_at	79746	ECHDC3	NM_024693	34374713	0.0038	0.04	-7.65697	0	3	3	0	0	-2.9371	7.8337	10.7708	228.184	1773.78	1000.98	0.0013	0.0969	-16.2288	2
AK298032	11752931_x_at	2633	GBP1	NM_002053	34457550	0.0001	0.0104	-7.64526	0	3	3	0	0	-2.9342	5.2827	8.2169	39.3959	300.01	169.703	0.0773	0.0536	-14.0487	4
BC006230	11717764_x_at	11343	MGLL	NM_001003794	34255428	0.0169	0.0785	-7.63942	0	3	3	0	0	-2.9332	7.3728	10.3059	176.765	1266.43	721.596	0.4448	0.0027	-7.5941	2
AK303536	11749331_a_at	55163	PNPO	NM_018129	34453950	0.0076	0.0542	-7.63359	0	3	3	0	0	-2.9328	4.2178	7.1506	18.9744	153.258	86.1161	0.1287	0.492	-6.4475	3
DQ186653	11719174_a_at	4907	NT5E	NM_001204813	34280532	0.0237	0.0928	-7.63359	0	3	3	0	0	-2.9327	3.6852	6.6179	12.9204	107.015	59.9677	0.0275	0.6071	-6.3761	2
NM_022049	11732069_at	54112	GPR88	NM_022049	34396943	0.0075	0.0539	-7.62777	0	3	3	0	0	-2.9317	3.0524	5.984	8.3144	65.058	36.6862	0.0142	0.181	-11.4926	2
NM_006214	11729681_a_at	5264	PHYH	NM_001037537	34382505	0.0003	0.0132	-7.61615	0	3	3	0	0	-2.9292	6.9625	9.8917	125.814	951.549	538.682	0.0533	0.0106	-20.0704	3
AK297867	11750968_x_at	4782	NFIC	NM_001245002	34455587	0.0232	0.0918	-7.59878	0	3	3	0	0	-2.9256	6.4492	9.3748	87.9565	732.737	410.347	0.0424	0.5749	-6.4494	2
BC115406	11736441_a_at	131669	UROC1	NM_001165974	34420844	0.0313	0.1067	-7.55858	0	3	3	0	0	-2.9186	5.6139	8.5325	49.2188	424.469	236.844	0.031	0.808	-5.5187	2
BU520808	11757538_a_at	2805	GOT1	NM_002079	34462157	0.0349	0.1127	-7.55858	0	3	3	0	0	-2.9183	8.1693	11.0876	291.634	2522.56	1407.1	0.084	0.8564	-5.2123	2
NM_002587	11719230_at	5097	PCDH1	NM_002587	34281133	0.0038	0.0403	-7.5358	0	3	3	0	0	-2.9141	5.681	8.5951	53.8995	389.65	221.775	0.3332	0.0488	-8.1668	3
BC104795	11723744_a_at	284111	SLC13A5	NM_001143838	34334839	0.012	0.0671	-7.52445	0	3	3	0	0	-2.912	6.6408	9.5528	104.356	751.984	428.17	0.3045	0.0074	-9.0305	2
AK293983	11739130_a_at	18	ABAT	NM_000663	34436533	0.0084	0.0568	-7.50188	0	3	3	0	0	-2.9075	5.8545	8.762	57.9557	449.363	253.659	0.0101	0.2055	-10.8442	2
CR597974	11756339_x_at	1757	SARDH	NM_001134707	34460958	0.0126	0.0684	-7.49625	0	3	3	0	0	-2.9066	7.3081	10.2146	159.075	1243.93	701.503	0.0241	0.3003	-8.8391	2
BC041613	11721141_x_at	6920	TCEA3	NM_003196	34308337	0.0399	0.1203	-7.49625	0	3	3	0	0	-2.9064	5.9824	8.8888	63.7754	545.898	304.837	0.0531	1.0212	-4.8568	2
AK296591	11750243_a_at	10891	PPARGC1A	NM_013261	34454862	0.0378	0.1172	-7.49064	0	3	3	0	0	-2.9049	3.3471	6.252	10.2265	90.09	50.1582	0.0307	0.9837	-4.9955	2
AK297182	11747372_a_at	55638	SYBU	NM_001099743	34451991	0.0121	0.0672	-7.48503	0	3	3	0	0	-2.9041	5.8664	8.7705	58.575	457.907	258.241	0.0245	0.2871	-9.0111	2
BC003163	11735751_a_at	29015	SLC43A3	NM_014096	34417250	0.0028	0.0354	-7.47384	0	3	3	0	0	-2.9021	6.349	9.2511	81.5619	616.095	348.829	0.0038	0.0669	-18.9034	2
AK298448	11762734_at	2646	GCKR	NM_001486	34467353	0.005	0.0452	-7.46269	0	3	3	0	0	-2.9	4.0942	6.9943	18.2316	128.694	73.4629	0.3923	0.0597	-7.4712	3
AK091935	11754377_a_at	79754	ASB13	NM_024701	34458996	0.003	0.0361	-7.45712	0	3	3	0	0	-2.8991	5.9879	8.887	64.1975	491.006	277.602	0.0712	0.2457	-8.9198	3
CA311341	11744893_a_at	54757	FAM20A	NM_001243746	34449512	0.0013	0.0254	-7.45156	0	3	3	0	0	-2.8971	7.1612	10.0583	148.701	1088.22	618.46	0.2577	0.1296	-8.0634	4
NM_018487	11720217_a_at	55365	TMEM176A	NM_018487	34294620	0.0003	0.0127	-7.43494	0	3	3	0	0	-2.8939	9.2269	12.1207	610.363	4491.6	2550.98	0.1112	0.0549	-12.2975	4
AW057543	11764052_s_at	54996	2020-03-02	NM_017898	34468671	0.0006	0.0187	-7.43494	0	3	3	0	0	-2.894	7.3406	10.2345	167.082	1221.03	694.058	0.183	0.0833	-9.7147	4
AK296687	11750400_a_at	10020	GNE	NM_001128227	34455019	0.0213	0.0881	-7.42942	0	3	3	0	0	-2.8932	4.981	7.8742	31.799	255.143	143.471	0.0419	0.5113	-6.7374	2
AB000814	11755151_a_at	406	ARNTL	NM_001030272	34459770	0.0066	0.0514	-7.38007	0	3	3	0	0	-2.8841	6.2413	9.1254	80.3171	570.1	325.209	0.4126	0.1342	-6.7554	3
NM_005074	11731733_a_at	6568	SLC17A1	NM_005074	34395136	0.0151	0.0745	-7.35294	0	3	3	0	0	-2.8779	3.4725	6.3504	11.1578	86.1504	48.6541	0.032	0.3526	-8.0377	2
BC053576	11747457_x_at	54575	UGT1A1 /// UGT1A10 /// UGT1A4 /// UGT1A6	NM_000463	34452076	0.0227	0.0908	-7.34214	0	3	3	0	0	-2.8766	7.9907	10.8674	265.582	2204.44	1235.01	0.2584	1.0657	-4.33	3
AA427904	11757865_a_at	4616	GADD45B	NM_015675	34462484	0.0066	0.0514	-7.32601	0	3	3	0	0	-2.8729	8.2027	11.0756	297.699	2319.31	1308.51	0.0673	0.4747	-6.7594	3
BF215996	11743546_a_at	4430	MYO1B	NM_001130158	34448165	0.0001	0.0085	-7.32064	0	3	3	0	0	-2.8724	8.3445	11.2168	327.678	2397.4	1362.54	0.0518	0.0465	-15.8666	4
BC050654	11759987_x_at	55132	LARP1B	NM_018078	34464606	0.0163	0.0774	-7.31529	0	3	3	0	0	-2.8714	4.5062	7.3775	22.7758	177.923	100.349	0.0141	0.4001	-7.7276	2
NM_001003679	11726871_s_at	3953	LEPR	NM_001003679	34359229	0.0008	0.0213	-7.28863	0	3	3	0	0	-2.8656	7.1246	9.9902	139.899	1035.55	587.723	0.0157	0.1133	-13.8165	3
DQ364250	11748219_a_at	54575	UGT1A1 /// UGT1A10 /// UGT1A3 /// UGT1A4 /// UGT1A5 /// UGT1A6 /// UGT1A7 /// UGT1A8 /// UGT1A9	NM_000463	34452838	0.0315	0.1072	-7.28332	0	3	3	0	0	-2.8645	8.3399	11.2044	337.154	2972.19	1654.67	0.2428	1.4421	-3.8224	3
BC136689	11736574_a_at	54757	FAM20A	NM_001243746	34421438	0.0094	0.0601	-7.26744	0	3	3	0	0	-2.8613	7.265	10.1263	164.68	1155.41	660.046	0.4758	0.2136	-5.9689	3
NM_002937	11718988_s_at	6038	RNASE4	NM_002937	34277391	0.0014	0.0267	-7.25163	0	3	3	0	0	-2.8582	9.0146	11.8729	535.283	3871.65	2203.47	0.2043	0.1953	-7.8316	4
AK303795	11760756_at	259	AMBP	NM_001633	34465375	0.0466	0.1302	-7.25163	0	3	3	0	0	-2.858	5.0437	7.9018	33.0109	287.669	160.34	0.0049	1.2218	-4.4694	2
EF560715	11746339_a_at	9788	MTSS1	NM_014751	34450958	0.0014	0.0267	-7.24638	0	3	3	0	0	-2.8576	4.7195	7.5771	26.5547	195.451	111.003	0.0481	0.14	-11.4118	3
U81379	11727903_a_at	3597	IL13RA1	NM_001560	34369306	0.0181	0.0813	-7.24113	0	3	3	0	0	-2.8562	6.1961	9.0523	73.7022	564.492	319.097	0.0335	0.4224	-7.3263	2
NM_018950	11718231_x_at	3134	HLA-F	NM_001098478	34265677	0.0266	0.0983	-7.24113	0	3	3	0	0	-2.8562	4.6706	7.5268	28.5096	185.002	106.756	0.6564	0.0203	-6.0141	2
NM_001225	11716760_x_at	837	CASP4	NM_001225	34223163	0.0303	0.1051	-7.23066	0	3	3	0	0	-2.8539	6.1316	8.9854	70.3319	575.511	322.921	0.0199	0.7555	-5.6133	2
AK290991	11731740_a_at	114789	SLC25A25	NM_001006641	34395143	0.0006	0.0178	-7.21501	0	3	3	0	0	-2.8507	5.4508	8.3015	44.2909	324.055	184.173	0.0804	0.163	-10.0084	4
BC108676	11740082_at	392636	AGMO	NM_001004320	34439985	0.0457	0.1287	-7.19424	0	3	3	0	0	-2.8468	6.4672	9.3139	89.1428	774.478	431.811	0.0466	1.1446	-4.5177	2
NM_018245	11723929_a_at	55753	OGDHL	NM_001143996	34335832	0.0032	0.0374	-7.18907	0	3	3	0	0	-2.846	7.5203	10.3663	183.627	1336.04	759.833	0.0016	0.0776	-17.5191	2
AK290898	11740722_a_at	3557	IL1RN	NM_000577	34442625	0.0209	0.0872	-7.18391	0	3	3	0	0	-2.845	5.4892	8.3341	45.0607	347.655	196.358	0.0201	0.5036	-6.809	2
NM_000506	11723003_a_at	2147	F2	NM_000506	34328406	0.0037	0.0399	-7.14796	0	3	3	0	0	-2.8379	9.5254	12.3633	737.083	5345.82	3041.45	0.0011	0.0897	-16.3098	2
NM_004335	11716035_at	684	BST2	NM_004335	34193438	0.0236	0.0925	-7.13267	0	3	3	0	0	-2.8339	8.6059	11.4398	457.375	2947.21	1702.29	0.9283	0.3941	-4.2684	3
NM_018663	11723313_s_at	5827	PXMP2	NM_018663	34330716	0.0147	0.0735	-7.10732	0	3	3	0	0	-2.8296	8.0024	10.832	256.88	1934.97	1095.93	0.0109	0.3513	-8.144	2
NM_000161	11721734_s_at	2643	GCH1	NM_000161	34315137	0.0001	0.0078	-7.10227	0	3	3	0	0	-2.828	7.5734	10.4014	191.312	1365.07	778.19	0.0272	0.0567	-16.9079	4
D28593	11747974_a_at	5648	MASP1	NM_001031849	34452593	0.0005	0.0166	-7.10227	0	3	3	0	0	-2.8285	4.0085	6.837	16.1436	115.573	65.8582	0.0191	0.066	-16.8016	3
BC012392	11723964_at	175	AGA	NM_000027	34335925	0	0.0031	-7.09723	0	3	3	0	0	-2.8272	6.5934	9.4206	96.7217	687.018	391.87	0.0103	0.0159	-30.2978	4
NM_016546	11733530_at	51279	C1RL	NM_016546	34407395	0	0.0035	-7.0922	0	3	3	0	0	-2.8262	9.0234	11.8496	521.635	3698.43	2110.03	0.015	0.0138	-28.8604	4
NM_198503	11732915_a_at	343450	KCNT2	NM_198503	34402471	0.0002	0.0109	-7.0922	0	3	3	0	0	-2.8262	5.8767	8.7028	58.8337	419.101	238.967	0.0081	0.0352	-23.5325	3
AK092001	11763540_a_at	283600	SLC25A47	NM_207117	34468159	0.0019	0.0302	-7.0922	0	3	3	0	0	-2.8263	6.6134	9.4398	98.3774	715.752	407.065	0.0289	0.1945	-10.3588	3
NM_020686	11736387_a_at	18	ABAT	NM_000663	34420790	0.0029	0.0358	-7.0922	0	3	3	0	0	-2.8262	8.4322	11.2584	363.953	2551.5	1457.72	0.3089	0.2584	-6.4986	4
NM_001127892	11726555_a_at	6299	SALL1	NM_001127892	34355623	0.0022	0.032	-7.07214	0	3	3	0	0	-2.8217	5.3788	8.2005	42.0564	302.084	172.07	0.0673	0.1751	-9.9253	3
NM_000506	11723004_x_at	2147	F2	NM_000506	34328407	0.0023	0.0329	-7.07214	0	3	3	0	0	-2.8218	10.2253	13.047	1197.78	8535.89	4866.84	0.0038	0.052	-20.6846	2
NM_152889	11730536_at	166012	CHST13	NM_152889	34387439	0.006	0.0492	-7.06215	0	3	3	0	0	-2.8205	5.2892	8.1097	39.7509	292.663	166.207	0.102	0.3834	-7.0121	3
BC006525	11722378_x_at	55163	PNPO	NM_018129	34322781	0.0056	0.0478	-7.05716	0	3	3	0	0	-2.8192	5.9967	8.816	65.1655	476.422	270.794	0.1327	0.3306	-7.1738	3
NM_001098478	11734530_x_at	3134	HLA-F	NM_001098478	34411454	0.0254	0.0961	-7.04722	0	3	3	0	0	-2.8172	4.8327	7.65	31.4016	202.83	117.116	0.566	0.0615	-6.1602	2
NM_022082	11721590_a_at	63910	SLC17A9	NM_022082	34313493	0.0094	0.0601	-7.04225	0	3	3	0	0	-2.8159	7.6644	10.4803	203.453	1477.57	840.514	0.0181	0.2092	-10.229	2
BC113649	11736454_x_at	7365	UGT2B10	NM_001075	34420901	0.048	0.1324	-7.02741	0	3	3	0	0	-2.8129	8.3402	11.1532	340.1	2908.02	1624.06	0.3194	1.9485	-3.2353	3
NM_000229	11725886_a_at	3931	LCAT	NM_000229	34350055	0.0014	0.0262	-7.01262	0	3	3	0	0	-2.8096	6.7083	9.5179	107.759	755.559	431.659	0.198	0.1803	-7.9118	4
AK295398	11750411_x_at	3303	HSPA1A /// HSPA1B	NM_005345	34455030	0.0084	0.0568	-7.00771	0	3	3	0	0	-2.8088	9.5299	12.3388	741.657	5322.63	3032.14	0.0206	0.18	-10.8622	2
NM_016953	11732000_a_at	50940	PDE11A	NM_001077196	34396514	0.0005	0.0176	-6.98812	0	3	3	0	0	-2.8047	3.3749	6.1796	10.3981	73.4219	41.91	0.0147	0.078	-15.9513	3
NM_024773	11734009_a_at	79831	KDM8	NM_001145348	34408923	0.0118	0.0665	-6.98324	0	3	3	0	0	-2.8037	6.0282	8.8319	66.8613	500.516	283.688	0.1464	0.6298	-5.5123	3
NM_004585	11719692_a_at	5920	RARRES3	NM_004585	34288001	0.0231	0.0915	-6.98324	0	3	3	0	0	-2.8035	6.4817	9.2852	93.5758	741.667	417.622	0.2725	0.9994	-4.3057	3
NM_002591	11726274_x_at	5105	PCK1	NM_002591	34353177	0.0405	0.1213	-6.98324	0	3	3	0	0	-2.8035	10.5054	13.3089	1705.23	10281.6	5993.42	0.9321	0.0847	-4.8157	2
NM_003944	11716401_a_at	8991	SELENBP1	NM_001258288	34210777	0.0001	0.0103	-6.97837	0	3	3	0	0	-2.8025	8.7985	11.601	448.98	3138.64	1793.81	0.0512	0.0661	-14.1739	4
BC136792	11742833_a_at	25854	FAM149A	NM_001006655	34447452	0.0016	0.0279	-6.9735	0	3	3	0	0	-2.8015	4.916	7.7175	30.4215	215.624	123.023	0.0484	0.1462	-10.9999	3
AK096049	11755525_a_at	84913	ATOH8	NM_032827	34460144	0.033	0.1095	-6.9735	0	3	3	0	0	-2.8024	6.2423	9.0446	75.924	597.158	336.541	0.0181	0.8001	-5.3661	2
BM969623	11722147_at	400961	PAIP2B	NM_020459	34320473	0.0004	0.0149	-6.94444	0	3	3	0	0	-2.7962	4.3614	7.1576	20.6212	143.977	82.2991	0.02	0.0514	-18.119	3
NM_053032	11727361_a_at	4638	MYLK	NM_005965	34365264	0.0145	0.0729	-6.93963	0	3	3	0	0	-2.7949	7.4026	10.1975	188.57	1198.17	693.37	0.7693	0.129	-5.1074	3
AA936404	11731296_a_at	55064	SPATA6L	NM_001039395	34391699	0.0339	0.1109	-6.93001	0	3	3	0	0	-2.7932	3.7478	6.541	13.5209	104.019	58.7701	0.0398	0.7952	-5.2945	2
AK289885	11747192_x_at	4782	NFIC	NM_001245002	34451811	0.0009	0.0221	-6.92521	0	3	3	0	0	-2.7916	6.4127	9.2043	85.4001	600.591	342.995	0.015	0.1157	-13.3721	3
EF126147	11753702_a_at	388335	TMEM220	NM_001004313	34458321	0.0042	0.0418	-6.91085	0	3	3	0	0	-2.7886	7.2142	10.0027	148.706	1040.05	594.377	0.0094	0.089	-15.3987	2
NM_002528	11721157_at	4913	NTHL1	NM_002528	34308523	0.026	0.0972	-6.91085	0	3	3	0	0	-2.7885	6.0784	8.8669	67.9276	517.23	292.579	0.032	0.5981	-6.0848	2
BC137122	11737127_a_at	3672	ITGA1	NM_181501	34424499	0.003	0.0363	-6.90131	0	3	3	0	0	-2.787	5.2223	8.0093	39.3605	265.762	152.561	0.3632	0.2015	-6.4237	4
NM_207117	11730503_a_at	283600	SLC25A47	NM_207117	34387372	0.0128	0.069	-6.89655	0	3	3	0	0	-2.7856	5.498	8.2836	45.3984	325.946	185.672	0.0278	0.2762	-8.7519	2
D50579	11728677_a_at	8824	CES2	NM_003869	34374080	0.0003	0.0143	-6.88231	0	3	3	0	0	-2.7832	8.2165	10.9997	301.87	2076.65	1189.26	0.0893	0.088	-11.4501	4
BC001653	11719265_a_at	79083	MLPH	NM_001042467	34281668	0.0001	0.0099	-6.87285	0	3	3	0	0	-2.781	7.608	10.389	196.092	1341.79	768.939	0.0316	0.0042	-25.4667	3
AK090439	11755758_s_at	84166	NLRC5	NM_032206	34460377	0.0143	0.0723	-6.87285	0	3	3	0	0	-2.7806	5.0232	7.8038	32.6667	234.912	133.79	0.0279	0.3109	-8.2738	2
AF010233	11722347_a_at	9185	REPS2	NM_001080975	34322250	0.0014	0.0266	-6.86342	0	3	3	0	0	-2.7786	4.6844	7.463	25.825	180.863	103.344	0.0281	0.1487	-11.4456	3
BC060041	11748953_a_at	6514	SLC2A2	NM_000340	34453572	0.0033	0.0377	-6.86342	0	3	3	0	0	-2.7786	8.0324	10.8111	263.534	1881.17	1072.35	0.0404	0.2719	-8.6126	3
NM_022572	11735722_a_at	25953	PNKD	NM_001077399	34417125	0.0044	0.0425	-6.85871	0	3	3	0	0	-2.7778	6.9404	9.7181	127.294	912.505	519.899	0.217	0.4686	-5.8103	4
U28979	11748529_x_at	837	CASP4	NM_001225	34453148	0.0348	0.1125	-6.85401	0	3	3	0	0	-2.777	6.5273	9.3043	92.2649	729.968	411.116	0.0019	0.8469	-5.2209	2
BC030974	11729137_at	7364	UGT2B7	NM_001074	34376221	0.0214	0.0883	-6.84463	0	3	3	0	0	-2.7754	9.1025	11.8779	620.816	3926.53	2273.68	0.8918	0.2865	-4.4285	3
AK026696	11755043_a_at	54103	PION	NM_017439	34459662	0.0072	0.0532	-6.83995	0	3	3	0	0	-2.7739	5.3362	8.11	43.1884	300.95	172.069	0.3943	0.5115	-5.0483	4
T77537	11720477_a_at	5340	PLG	NM_000301	34296829	0.0222	0.0899	-6.82128	0	3	3	0	0	-2.7702	8.3866	11.1568	336.772	2471.49	1404.13	0.0383	0.4915	-6.5923	2
NM_000282	11727385_a_at	5095	PCCA	NM_000282	34365288	0.0015	0.0274	-6.77966	0	3	3	0	0	-2.761	8.7456	11.5066	432.634	2975.26	1703.95	0.0487	0.1343	-11.1798	3
AK300707	11753266_a_at	6920	TCEA3	NM_003196	34457885	0.0468	0.1306	-6.77048	0	3	3	0	0	-2.7596	6.2157	8.9754	74.9894	589.581	332.285	0.0545	1.0956	-4.457	2
NM_005346	11729120_x_at	3303	HSPA1A /// HSPA1B	NM_005345	34376180	0.0087	0.0579	-6.76133	0	3	3	0	0	-2.7573	9.3764	12.1338	664.966	4632.67	2648.82	0.0031	0.1989	-10.6276	2
AK298400	11761132_at	189	AGXT	NM_000030	34465751	0.0007	0.0191	-6.75219	0	3	3	0	0	-2.7558	5.1936	7.9494	37.1703	253.039	145.105	0.1015	0.1449	-9.6151	4
U81379	11727904_s_at	3597	IL13RA1	NM_001560	34369307	0.0183	0.0818	-6.74764	0	3	3	0	0	-2.7543	5.6258	8.3801	49.4238	354.22	201.822	0.0059	0.4229	-7.285	2
NM_001127501	11729336_a_at	249	ALPL	NM_000478	34378406	0.0166	0.078	-6.71592	0	3	3	0	0	-2.7477	5.2837	8.0314	40.0652	295.483	167.774	0.1776	0.7817	-4.8591	3
AF125393	11753165_a_at	5873	RAB27A	NM_004580	34457784	0.0074	0.0536	-6.70241	0	3	3	0	0	-2.7443	6.7763	9.5206	109.632	755.325	432.478	0.001	0.1676	-11.5772	2
NM_013363	11728451_a_at	26577	PCOLCE2	NM_013363	34372667	0.0175	0.08	-6.68896	0	3	3	0	0	-2.7417	4.4536	7.1953	22.0152	154.773	88.3943	0.029	0.3756	-7.465	2
AK304009	11746794_a_at	133686	NADKD1	NM_001085411	34451413	0.0009	0.0222	-6.68003	0	3	3	0	0	-2.7396	5.097	7.8367	34.3502	232.592	133.471	0.0221	0.105	-13.3116	3
AW237733	11723692_a_at	100526664	CD302 /// LY75-CD302	NM_001198759	34334254	0.0024	0.0332	-6.68003	0	3	3	0	0	-2.7395	8.5902	11.3297	388.696	2653.8	1521.25	0.0546	0.1883	-9.6267	3
AF373877	11743194_x_at	8764	TNFRSF14	NM_003820	34447813	0.0002	0.0118	-6.62252	0	3	3	0	0	-2.7272	4.9435	7.6707	30.8337	204.887	117.86	0.0126	0.0336	-21.9782	3
NM_080912	11729871_a_at	433	ASGR2	NM_001181	34383774	0.0011	0.0239	-6.61813	0	3	3	0	0	-2.7264	9.5969	12.3233	786.763	5156	2971.38	0.1037	0.0386	-12.5202	3
NM_144669	11722945_a_at	144423	GLT1D1	NM_144669	34327553	0.0247	0.0947	-6.60939	0	3	3	0	0	-2.7242	5.3575	8.0817	41.0398	296.447	168.743	0.0063	0.5636	-6.2503	2
AK293488	11744448_a_at	4482	MSRA	NM_001135670	34449067	0.0008	0.0212	-6.60502	0	3	3	0	0	-2.7235	7.414	10.1375	174.832	1148.87	661.851	0.1485	0.1215	-9.0788	4
AA143063	11757483_s_at	64856	VWA1	NM_022834	34462102	0.0054	0.0472	-6.59196	0	3	3	0	0	-2.721	7.0067	9.7277	133.792	911.366	522.579	0.2605	0.4824	-5.4682	4
D37931	11741447_s_at	6038	RNASE4	NM_002937	34444850	0.0023	0.0327	-6.56168	0	3	3	0	0	-2.7145	8.3735	11.088	343.301	2265.48	1304.39	0.2058	0.2556	-6.9221	4
BC018207	11745594_x_at	2875	GPT	NM_005309	34450213	0.0474	0.1313	-6.53595	0	3	3	0	0	-2.7087	5.714	8.4227	53.1711	394.865	224.018	0.0779	1.0449	-4.4276	2
NM_016510	11742095_a_at	100533179	SCLY /// UBE2F-SCLY	NM_016510	34446714	0.0064	0.0507	-6.52742	0	3	3	0	0	-2.7068	6.7231	9.4298	105.663	704.791	405.227	0.0011	0.1416	-12.4125	2
AK295702	11747129_a_at	6529	SLC6A1	NM_003042	34451748	0.0488	0.1336	-6.52742	0	3	3	0	0	-2.7069	3.5522	6.2591	11.8297	90.6244	51.227	0.0542	1.1037	-4.3571	2
BC012622	11751517_a_at	5562	PRKAA1	NM_006251	34456136	0.0013	0.0252	-6.52316	0	3	3	0	0	-2.7051	3.1065	5.8116	8.6715	57.2313	32.9514	0.0413	0.1129	-11.9309	3
NM_001671	11728559_a_at	432	ASGR1	NM_001197216	34372962	0.0011	0.024	-6.5189	0	3	3	0	0	-2.7047	9.099	11.8037	558.414	3589.59	2074	0.1158	0.0256	-12.4593	3
BC136574	11740151_at	9420	CYP7B1	NM_004820	34440554	0.0186	0.0823	-6.49773	0	3	3	0	0	-2.7003	3.8366	6.537	14.2895	99.5811	56.9353	0.001	0.4165	-7.2384	2
AK294268	11751418_a_at	23550	PSD4	NM_012455	34456037	0.0009	0.0217	-6.48508	0	3	3	0	0	-2.6971	4.3673	7.0645	21.1375	136.534	78.8357	0.1427	0.1305	-8.9375	4
AL359213	11755602_x_at	2027	ENO3	NM_001193503	34460221	0.0339	0.1109	-6.48508	0	3	3	0	0	-2.697	6.2341	8.9311	75.352	555.747	315.55	0.0064	0.7729	-5.2916	2
NM_000301	11720476_a_at	5340	PLG	NM_000301	34296828	0.0072	0.0532	-6.48088	0	3	3	0	0	-2.696	10.0537	12.7497	1065.36	7052.93	4059.15	0.0151	0.1441	-11.7022	2
AK297447	11750722_a_at	10243	GPHN	NM_001024218	34455341	0.0073	0.0535	-6.48088	0	3	3	0	0	-2.6959	6.1854	8.8813	73.8877	503.312	288.6	0.0951	0.4176	-6.5217	3
NM_004975	11732588_at	3745	KCNB1	NM_004975	34399644	0.0231	0.0916	-6.48088	0	3	3	0	0	-2.6958	3.2157	5.9115	9.2998	65.5402	37.42	0.0065	0.5156	-6.4621	2
BU624327	11763995_at			BU624327	34468614	0.0214	0.0883	-6.47249	0	3	3	0	0	-2.6944	4.836	7.5304	28.6794	197.594	113.136	0.0258	0.4559	-6.7238	2
BF433689	11730890_at	221078	NSUN6	NM_182543	34389042	0.0064	0.0505	-6.46412	0	3	3	0	0	-2.692	8.1067	10.7987	275.978	1817.5	1046.74	0.0076	0.1321	-12.4783	2
NM_001995	11716302_s_at	2180	ACSL1	NM_001995	34206672	0.0005	0.0176	-6.45995	0	3	3	0	0	-2.6915	9.6976	12.3891	838.748	5385.18	3111.96	0.0607	0.0243	-15.9855	3
BX640971	11725188_a_at	57211	GPR126	NM_001032394	34343897	0.0025	0.0337	-6.44745	0	3	3	0	0	-2.6889	4.8243	7.5131	28.5918	188.109	108.35	0.0594	0.1799	-9.5218	3
AK290705	11717376_a_at	114789	SLC25A25	NM_001006641	34242779	0.0217	0.0889	-6.43087	0	3	3	0	0	-2.6848	4.7393	7.4241	26.7169	185.41	106.063	0.0018	0.4838	-6.6735	2
AK302469	11750636_a_at	32	ACACB	NM_001093	34455255	0.0068	0.052	-6.42261	0	3	3	0	0	-2.6832	4.5798	7.2631	23.9244	157.03	90.4773	0.0026	0.146	-12.0585	2
NM_015642	11736745_a_at	26137	ZBTB20	NM_001164342	34422648	0.0084	0.0568	-6.41026	0	3	3	0	0	-2.6802	7.382	10.0622	166.875	1098.77	632.823	0.0026	0.1803	-10.8547	2
NM_020682	11724701_x_at	100528007	AS3MT /// C10orf32-AS3MT	NM_020682	34340899	0.0009	0.0221	-6.40205	0	3	3	0	0	-2.6782	6.0945	8.7726	68.5467	444.092	256.319	0.0201	0.1001	-13.384	3
BC050654	11745409_a_at	55132	LARP1B	NM_018078	34450028	0.014	0.0716	-6.40205	0	3	3	0	0	-2.6781	4.8026	7.4807	28.0025	187.374	107.688	0.021	0.2858	-8.3752	2
AA701649	11764210_at			AA701649	34468829	0.0023	0.0329	-6.39795	0	3	3	0	0	-2.6772	5.4063	8.0835	42.6664	279.274	160.97	0.0388	0.1898	-9.6993	3
AL553309	11721735_at	55526	DHTKD1	NM_018706	34315138	0.0154	0.0752	-6.38978	0	3	3	0	0	-2.6756	6.7727	9.4483	109.681	737.492	423.587	0.019	0.3196	-7.9644	2
NM_001039395	11731295_at	55064	SPATA6L	NM_001039395	34391698	0.0001	0.0079	-6.35728	0	3	3	0	0	-2.6688	3.1882	5.857	9.1411	57.9973	33.5692	0.0185	0.0041	-30.7485	3
NM_016098	11719683_a_at	51660	BRP44L	NM_016098	34287794	0.0001	0.0092	-6.35324	0	3	3	0	0	-2.6675	8.0079	10.6753	257.651	1641.48	949.567	0.0062	0.0232	-26.9396	3
CA427153	11758374_s_at	5346	PLIN1	NM_001145311	34462993	0.0057	0.0482	-6.34921	0	3	3	0	0	-2.6665	4.5106	7.1771	23.9165	154.426	89.1711	0.2842	0.4468	-5.402	4
AK026696	11755044_x_at	54103	PION	NM_017439	34459663	0.0067	0.0516	-6.34921	0	3	3	0	0	-2.6665	6.5296	9.1962	99.285	624.272	361.779	0.4229	0.3767	-5.1649	4
NM_018078	11731583_a_at	55132	LARP1B	NM_018078	34392986	0.0099	0.0615	-6.32511	0	3	3	0	0	-2.6608	6.2068	8.8677	73.9154	483.508	278.712	0.0042	0.2086	-9.9916	2
NM_032592	11726672_a_at	84680	ACCS	NM_001127219	34356575	0.0235	0.0924	-6.32511	0	3	3	0	0	-2.6615	5.8892	8.5507	59.5276	402.746	231.137	0.0269	0.4914	-6.4033	2
BM978368	11759742_at	128553	TSHZ2	NM_001193421	34464361	0.0175	0.0801	-6.32111	0	3	3	0	0	-2.6602	3.4739	6.134	11.124	74.1579	42.6409	0.0074	0.3745	-7.456	2
NM_021116	11722266_at	107	ADCY1	NM_021116	34321169	0.0313	0.1068	-6.30915	0	3	3	0	0	-2.6573	5.6163	8.2736	49.1577	344.949	197.054	0.013	0.6835	-5.5151	2
NM_006732	11717345_a_at	2354	FOSB	NM_001114171	34242112	0.0497	0.1346	-6.30915	0	3	3	0	0	-2.6572	6.5049	9.1621	99.3388	701.185	400.262	0.6362	1.4454	-3.1899	3
AY314007	11723691_at	100526664	CD302 /// LY75-CD302	NM_001198759	34334253	0.0006	0.0185	-6.30517	0	3	3	0	0	-2.6564	9.152	11.8084	571.065	3625.43	2098.25	0.024	0.0671	-15.2464	3
BQ447533	11754487_x_at	133686	NADKD1	NM_001085411	34459106	0.0041	0.0412	-6.30517	0	3	3	0	0	-2.6563	7.3221	9.9784	160.195	1021.68	590.936	0.0066	0.0796	-15.6646	2
BC047447	11759775_a_at	133308	SLC9B2	NM_178833	34464394	0.0005	0.0166	-6.3012	0	3	3	0	0	-2.6557	3.6285	6.2842	12.4089	78.5851	45.497	0.0211	0.0535	-16.8367	3
NM_152545	11736487_at	153020	RASGEF1B	NM_152545	34421099	0	0.0022	-6.29723	0	3	3	0	0	-2.6549	5.331	7.9859	40.3047	253.665	146.985	0.0082	0.004	-41.5894	4
AK303787	11750052_a_at	433	ASGR2	NM_001181	34454671	0.0006	0.0178	-6.28141	0	3	3	0	0	-2.6514	7.8921	10.5435	238.517	1507.1	872.808	0.0258	0.0597	-15.7019	3
CR536507	11752847_a_at	4782	NFIC	NM_001245002	34457466	0.0305	0.1055	-6.28141	0	3	3	0	0	-2.6508	6.1322	8.783	70.9425	488.229	279.586	0.0739	0.6003	-5.5917	2
NM_016373	11721288_a_at	51741	WWOX	NM_016373	34310654	0.0001	0.0103	-6.27746	0	3	3	0	0	-2.6506	5.4771	8.1277	44.9895	281.76	163.375	0.0607	0.045	-14.121	4
AF134160	11728233_a_at	9076	CLDN1	NM_021101	34371636	0.0084	0.0568	-6.25782	0	3	3	0	0	-2.646	5.7366	8.3825	53.4395	342.081	197.76	0.0139	0.164	-10.864	2
g78711807	11715309_s_at	51085	MLXIPL	NM_032951	34164212	0.0186	0.0824	-6.2461	0	3	3	0	0	-2.6434	8.1317	10.7751	282.443	1861.72	1072.08	0.0449	0.3567	-7.225	2
DB188870	11763647_at	341	APOC1 /// APOE	NM_000041	34468266	0	0.0059	-6.21504	0	3	3	0	0	-2.6361	5.8534	8.4895	58.0299	360.885	209.458	0.0226	0.0255	-20.8231	4
AI863136	11721982_a_at	55022	PID1	NM_001100818	34318622	0.0008	0.0208	-6.21504	0	3	3	0	0	-2.6356	6.0231	8.6588	66.04	413.77	239.905	0.0979	0.1509	-9.1516	4
AY044164	11730576_a_at	80216	ALPK1	NM_001102406	34387512	0.0029	0.0359	-6.19579	0	3	3	0	0	-2.6311	3.4859	6.117	11.2701	71.7406	41.5054	0.0366	0.222	-8.962	3
BP389649	11757373_x_at	341	APOC1	NM_001645	34461992	0.0151	0.0743	-6.18429	0	3	3	0	0	-2.629	11.2382	13.8672	2531.89	14948.6	8740.27	0.3175	0.0023	-8.0527	2
BC073983	11717862_x_at	1958	EGR1	NM_001964	34258348	0.0216	0.0888	-6.18047	0	3	3	0	0	-2.6275	5.9788	8.6062	69.0847	441.755	255.42	0.6433	0.9057	-3.6565	4
BC101504	11735736_a_at	84699	CREB3L3	NM_032607	34417173	0.0027	0.0347	-6.17665	0	3	3	0	0	-2.6267	7.6663	10.2929	204.129	1295.51	749.819	0.03	0.2105	-9.2759	3
BC019088	11722260_a_at	9695	EDEM1	NM_014674	34321163	0.0035	0.039	-6.17665	0	3	3	0	0	-2.6264	5.2048	7.8313	37.1739	236.182	136.678	0.0495	0.2433	-8.4066	3
NM_000242	11734302_at	4153	MBL2	NM_000242	34410205	0.0112	0.0651	-6.17284	0	3	3	0	0	-2.6257	8.0471	10.6728	288.251	1780.14	1034.2	0.5045	0.5389	-4.4522	4
AK301063	11752656_a_at	875	CBS	NM_000071	34457275	0.0204	0.086	-6.17284	0	3	3	0	0	-2.6255	6.4536	9.0792	88.2814	572.663	330.472	0.0443	0.39	-6.9006	2
U01824	11745115_a_at	6506	SLC1A2	NM_001195728	34449734	0.0018	0.0293	-6.16143	0	3	3	0	0	-2.6231	3.7855	6.4086	13.916	86.7183	50.3171	0.0558	0.1285	-10.5812	3
BC012120	11731486_a_at	4782	NFIC	NM_001245002	34392473	0.0285	0.102	-6.14628	0	3	3	0	0	-2.6196	5.5976	8.2172	48.6269	329.176	188.901	0.0258	0.5874	-5.794	2
BC036003	11732978_x_at	213	ALB	NM_000477	34403572	0.0332	0.1099	-6.14628	0	3	3	0	0	-2.6194	11.5778	14.1972	3377.42	18792.6	11085	0.7169	0.0031	-5.3469	2
NM_173357	11742497_x_at	280657	SSX6	NM_001205103	34447116	0.0089	0.0583	-6.13874	0	3	3	0	0	-2.6175	7.689	10.3065	206.673	1300.43	753.554	0.0096	0.1753	-10.5433	2
BC016282	11723652_a_at	4594	MUT	NM_000255	34334022	0.0039	0.0408	-6.13497	0	3	3	0	0	-2.6174	7.3237	9.9411	167.696	990.001	578.848	0.2707	0.0432	-8.092	3
AK290846	11733276_a_at	6514	SLC2A2	NM_000340	34405179	0.0376	0.1167	-6.12745	0	3	3	0	0	-2.6151	7.7579	10.373	216.881	1521.94	869.412	0.0124	0.804	-5.0133	2
DB382350	11763449_a_at	26137	ZBTB20	NM_001164342	34468068	0.0004	0.0153	-6.1237	0	3	3	0	0	-2.6145	7.2414	9.8559	153.317	939.137	546.227	0.0858	0.0828	-11.0272	4
NM_001879	11739111_at	5648	MASP1	NM_001031849	34436382	0.0006	0.0184	-6.09385	0	3	3	0	0	-2.6076	4.3284	6.936	20.4386	124.329	72.3837	0.1123	0.0995	-9.8142	4
BF001919	11757814_s_at	253512	SLC25A30	NM_001010875	34462433	0.0031	0.037	-6.08643	0	3	3	0	0	-2.6055	6.6194	9.2249	99.6496	617.223	358.436	0.0812	0.1848	-8.7502	3
BT019873	11745554_a_at	432	ASGR1	NM_001197216	34450173	0.0039	0.0404	-6.07903	0	3	3	0	0	-2.6038	8.4114	11.0152	344.245	2072.59	1208.42	0.0705	0.0087	-16.0208	2
AB040883	11723092_at	57600	FNIP2	NM_020840	34328995	0.0075	0.0541	-6.07903	0	3	3	0	0	-2.6036	6.7372	9.3407	112.295	663.692	387.993	0.3475	0.1401	-6.4575	3
AK126745	11755110_a_at	26018	LRIG1	NM_015541	34459729	0	0.0065	-6.07165	0	3	3	0	0	-2.6018	6.8591	9.4609	116.414	708.869	412.642	0.0172	0.0371	-19.3359	4
CA488909	11763748_a_at	79083	MLPH	NM_001042467	34468367	0.0001	0.0101	-6.05327	0	3	3	0	0	-2.5981	5.9545	8.5526	62.5018	378.402	220.452	0.0498	0.0488	-14.3279	4
NM_153374	11721149_a_at	256586	LYSMD2	NM_001143917	34308500	0.0003	0.0132	-6.04961	0	3	3	0	0	-2.5972	5.1105	7.7077	34.8744	211.837	123.356	0.0574	0.0817	-12.0627	4
M13232	11732883_a_at	2155	F7	NM_000131	34402286	0.0081	0.0559	-6.04961	0	3	3	0	0	-2.5971	7.9857	10.5828	253.502	1572.2	912.849	0.0008	0.1648	-11.0538	2
NM_001080400	11727310_a_at	729359	PLIN4	NM_001080400	34364713	0.0043	0.0422	-6.04595	0	3	3	0	0	-2.5959	6.5719	9.1678	95.1677	583.024	339.096	0.0023	0.085	-15.2143	2
NM_000015	11732476_at	10	NAT2	NM_000015	34398879	0.0395	0.1198	-6.03865	0	3	3	0	0	-2.5946	6.8636	9.4582	137.619	834.34	485.979	0.9656	1.261	-3.0116	4
g78711800	11715308_s_at	51085	MLXIPL	NM_032951	34164211	0.001	0.0227	-6.035	0	3	3	0	0	-2.5932	8.4177	11.011	347.222	2123.1	1235.16	0.0982	0.17	-8.6737	4
NM_001645	11717986_a_at	341	APOC1	NM_001645	34260349	0.0135	0.0705	-6.035	0	3	3	0	0	-2.5935	11.5159	14.1094	3044.93	17711.8	10378.4	0.2638	0.0134	-8.5318	2
AK090890	11759322_at	604	BCL6	NM_001130845	34463941	0.0209	0.0873	-6.035	0	3	3	0	0	-2.5932	6.816	9.4092	113.418	725.384	419.401	0.0404	0.3953	-6.8044	2
AB075881	11749413_a_at	22885	ABLIM3	NM_014945	34454032	0	0.0068	-6.03136	0	3	3	0	0	-2.5921	5.3793	7.9714	41.7691	252.464	147.117	0.0217	0.0361	-18.6731	4
BC014260	11744608_a_at	10039	PARP3	NM_001003931	34449227	0.0002	0.0118	-6.03136	0	3	3	0	0	-2.5925	6.3841	8.9766	84.0622	510.501	297.282	0.0394	0.0821	-12.8874	4
AK303146	11740660_a_at	3483	IGFALS	NM_001146006	34442563	0.0045	0.0432	-6.03136	0	3	3	0	0	-2.5925	5.9958	8.5884	63.8343	390.555	227.195	0.0018	0.0898	-14.8384	2
AK298085	11748031_a_at	249	ALPL	NM_000478	34452650	0.039	0.119	-6.02773	0	3	3	0	0	-2.5917	5.4712	8.0629	44.5798	304.061	174.321	0.0307	0.803	-4.9164	2
NM_001135772	11741688_a_at	91355	LRP5L	NM_001135772	34445591	0	0.0043	-5.9952	0	3	3	0	0	-2.5841	4.9826	7.5667	31.6972	190.124	110.91	0.0158	0.0174	-24.5548	4
AK091777	11755304_a_at	79836	LONRF3	NM_001031855	34459923	0.0008	0.0204	-5.98802	0	3	3	0	0	-2.582	4.6267	7.2086	24.7596	147.948	86.354	0.0138	0.0014	-36.2603	2
g78711808	11715310_s_at	51085	MLXIPL	NM_032951	34164213	0.0157	0.0758	-5.97372	0	3	3	0	0	-2.5783	8.3387	10.917	323.952	2040.17	1182.06	0.0038	0.3164	-7.8913	2
D32047	11750447_a_at	7066	THPO	NM_000460	34455066	0.0009	0.0216	-5.96659	0	3	3	0	0	-2.5773	3.7112	6.2885	13.265	78.4669	45.866	0.0828	0.0246	-13.6193	3
NM_178043	11732059_a_at	55132	LARP1B	NM_018078	34396893	0.0139	0.0715	-5.94177	0	3	3	0	0	-2.5712	4.7688	7.34	28.11	177.359	102.734	0.184	0.5537	-5.185	3
NM_004335	11716036_x_at	684	BST2	NM_004335	34193439	0.0239	0.0931	-5.94177	0	3	3	0	0	-2.5709	8.6232	11.1941	467.488	2549.83	1508.66	0.9839	0.5924	-3.5467	4
AK292929	11740357_a_at	79083	MLPH	NM_001042467	34441260	0.0002	0.0118	-5.93824	0	3	3	0	0	-2.5699	5.6289	8.1988	49.8385	297.489	173.664	0.0437	0.0756	-12.8886	4
BC010358	11725162_a_at	51302	CYP39A1	NM_016593	34343565	0.0083	0.0566	-5.93472	0	3	3	0	0	-2.5689	4.0522	6.6211	16.7619	105.192	60.977	0.0628	0.4448	-6.2447	3
AF226730	11744809_a_at	100528007	AS3MT /// C10orf32-AS3MT	NM_020682	34449428	0.0009	0.0218	-5.92417	0	3	3	0	0	-2.5668	6.1232	8.69	70.043	418.142	244.092	0.0305	0.0777	-13.5149	3
NM_001171	11727730_a_at	368	ABCC6	NM_001079528	34368414	0.0001	0.0093	-5.91716	0	3	3	0	0	-2.5648	7.0665	9.6313	134.985	798.726	466.856	0.0445	0.0435	-14.9693	4
AK296934	11746433_a_at	9076	CLDN1	NM_021101	34451052	0.009	0.0587	-5.91366	0	3	3	0	0	-2.5638	6.042	8.6058	66.0995	399.519	232.809	0.0194	0.1603	-10.474	2
NM_002644	11716110_s_at	5284	PIGR	NM_002644	34196621	0.0005	0.0175	-5.91017	0	3	3	0	0	-2.5633	3.9112	6.4744	15.3068	90.0638	52.6853	0.1084	0.0829	-10.1503	4
AK300977	11761629_x_at	29015	SLC43A3	NM_014096	34466248	0.0009	0.0223	-5.89971	0	3	3	0	0	-2.5606	3.597	6.1576	12.152	72.3341	42.243	0.0263	0.0859	-13.2409	3
BC089437	11740276_at	134526	ACOT12	NM_130767	34441005	0.0001	0.0099	-5.88928	0	3	3	0	0	-2.5578	4.515	7.0728	22.8874	135.128	79.0077	0.0065	0.0234	-25.6299	3
NM_025132	11720158_a_at	57728	WDR19	NM_025132	34294061	0.0115	0.0657	-5.88928	0	3	3	0	0	-2.5585	5.9902	8.5487	63.688	387.123	225.406	0.0121	0.217	-9.2565	2
BC036784	11762408_a_at	153020	RASGEF1B	NM_152545	34467027	0.0107	0.0637	-5.88235	0	3	3	0	0	-2.5566	3.8656	6.4222	14.5918	88.6961	51.6439	0.0064	0.2068	-9.5905	2
BC131778	11725789_at	1806	DPYD	NM_000110	34349101	0.039	0.119	-5.88235	0	3	3	0	0	-2.5561	4.7872	7.3434	27.8336	183.543	105.688	0.0487	0.7623	-4.9164	2
AI816180	11744264_a_at	90701	SEC11C	NM_033280	34448883	0.0158	0.0762	-5.85823	0	3	3	0	0	-2.5506	7.5816	10.1322	191.988	1176.24	684.115	0.014	0.3027	-7.8512	2
AK291459	11736485_s_at	153020	RASGEF1B	NM_152545	34421041	0.0092	0.0595	-5.8548	0	3	3	0	0	-2.5497	3.7041	6.2538	13.3885	76.3686	44.8785	0.1779	0.0047	-10.3362	2
BC007257	11745019_a_at	875	CBS	NM_000071	34449638	0.0257	0.0968	-5.8548	0	3	3	0	0	-2.5496	7.4533	10.0028	176.89	1097.66	637.275	0.0577	0.4642	-6.113	2
NM_198563	11736623_a_at	375346	TMEM110	NM_198563	34421672	0.004	0.0411	-5.84795	0	3	3	0	0	-2.548	5.6527	8.2007	51.9888	298.119	175.054	0.219	0.0829	-8.033	3
NM_152487	11729941_at	148534	TMEM56	NM_001199679	34384105	0.0065	0.051	-5.84454	0	3	3	0	0	-2.5469	6.7988	9.3458	119.058	683.046	401.052	0.3937	0.3259	-5.2003	4
NM_002612	11716974_a_at	5166	PDK4	NM_002612	34228877	0.0269	0.0989	-5.8309	0	3	3	0	0	-2.5439	7.4822	10.0261	188.462	1204.94	696.7	0.3103	0.8646	-4.0649	3
AK128275	11721384_at	55102	ATG2B	NM_018036	34311441	0.0247	0.0947	-5.82072	0	3	3	0	0	-2.5412	5.5865	8.1278	48.0532	304.07	176.062	0.0002	0.4961	-6.2476	2
NM_000922	11730473_at	5140	PDE3B	NM_000922	34387319	0.0204	0.0862	-5.80383	0	3	3	0	0	-2.5367	4.5856	7.1223	24.6151	155.287	89.951	0.165	0.7858	-4.5059	3
AY116216	11747227_x_at	646982	LINC00598	NR_024505	34451846	0.038	0.1175	-5.78704	0	3	3	0	0	-2.5328	4.8651	7.3979	29.4395	190.071	109.755	0.0633	0.7119	-4.9827	2
AY705385	11721431_a_at	55638	SYBU	NM_001099743	34312124	0.0182	0.0814	-5.78369	0	3	3	0	0	-2.5322	5.0045	7.5367	32.1814	196.764	114.473	0.0161	0.3429	-7.3194	2
BC037309	11752034_a_at	10351	ABCA8	NM_007168	34456653	0.0028	0.0354	-5.77701	0	3	3	0	0	-2.5305	2.7856	5.3161	6.9317	41.1782	24.0549	0.0331	0.1981	-9.1165	3
BC029917	11748798_a_at	118788	PIK3AP1	NM_152309	34453417	0.0168	0.0783	-5.77034	0	3	3	0	0	-2.5283	4.5594	7.0877	23.6363	142.451	83.0437	0.0153	0.3145	-7.6254	2
AF208967	11722471_a_at	5178	PEG3	NM_001146184	34323874	0.0076	0.0542	-5.75705	0	3	3	0	0	-2.5257	3.0748	5.6005	8.4417	49.595	29.0183	0.0117	0.135	-11.4189	2
AK297495	11746573_s_at	388	RHOB	NM_004040	34451192	0.0125	0.0684	-5.75705	0	3	3	0	0	-2.5255	8.0009	10.5263	276.284	1593.65	934.967	0.5306	0.4996	-4.3096	4
AK298338	11746278_a_at	5340	PLG	NM_000301	34450897	0.0057	0.0481	-5.75043	0	3	3	0	0	-2.5236	10.0353	12.5589	1051.3	6130.51	3590.91	0.0118	0.0972	-13.2377	2
BC039871	11723008_s_at	9236	CCPG1	NM_001204450	34328411	0.0082	0.0562	-5.74713	0	3	3	0	0	-2.5232	6.634	9.1572	99.4362	584.754	342.095	0.0073	0.1512	-10.9782	2
AF360991	11734301_at	4153	MBL2	NM_000242	34410204	0.0367	0.1153	-5.74383	0	3	3	0	0	-2.5218	4.7494	7.2712	27.2311	173.178	100.205	0.0757	0.6643	-5.0776	2
BC065771	11753047_a_at	441024	MTHFD2L	NM_001004346	34457666	0.0091	0.059	-5.74053	0	3	3	0	0	-2.5212	3.6193	6.1405	12.3115	72.5095	42.4105	0.0115	0.1637	-10.433	2
BX640971	11725189_x_at	57211	GPR126	NM_001032394	34343911	0.0078	0.0548	-5.73723	0	3	3	0	0	-2.5203	3.9806	6.501	15.8104	92.6335	54.2219	0.0095	0.14	-11.2897	2
BC130324	11738012_at	3626	INHBC	NM_005538	34430378	0.0003	0.0134	-5.7241	0	3	3	0	0	-2.517	5.1575	7.6745	35.7451	205.575	120.66	0.0094	0.0394	-19.7478	3
AK298434	11760132_at	123876	ACSM2A	NM_001010845	34464751	0.0065	0.0509	-5.71102	0	3	3	0	0	-2.5136	3.1222	5.6358	8.7134	50.6428	29.6781	0.0047	0.1197	-12.3467	2
NM_032750	11716304_a_at	84836	ABHD14B	NM_001146314	34206707	0.004	0.0408	-5.70451	0	3	3	0	0	-2.5122	6.4599	8.9721	92.2841	519.944	306.114	0.3161	0.2149	-5.9714	4
AI688155	11743803_s_at	22928	SEPHS2	NM_012248	34448422	0.0017	0.0285	-5.69801	0	3	3	0	0	-2.5103	8.879	11.3893	473.907	2734.04	1603.97	0.0421	0.1201	-10.7943	3
CB048961	11727240_a_at	55286	C4orf19	NM_001104629	34363980	0.0001	0.0094	-5.67537	0	3	3	0	0	-2.5044	5.335	7.8394	40.6445	230.611	135.628	0.0425	0.0432	-14.8205	4
NM_000821	11729246_x_at	2677	GGCX	NM_000821	34377649	0.0108	0.064	-5.67215	0	3	3	0	0	-2.5042	7.4294	9.9336	172.649	1009.14	590.896	0.0098	0.197	-9.5386	2
NM_172087	11730090_a_at	407977	TNFSF12 /// TNFSF12-TNFSF13 /// TNFSF13	NM_001198622	34384993	0.0368	0.1155	-5.64653	0	3	3	0	0	-2.4972	5.9637	8.4609	62.5194	398.739	230.629	0.0109	0.718	-5.066	2
AK131462	11729327_a_at	79776	ZFHX4	NM_024721	34378371	0.005	0.0453	-5.64016	0	3	3	0	0	-2.4959	4.6942	7.1901	26.141	152.075	89.108	0.0629	0.274	-7.4488	3
AK291211	11738129_x_at	1757	SARDH	NM_001134707	34430690	0.0381	0.1177	-5.61798	0	3	3	0	0	-2.4902	6.6284	9.1186	98.9899	621.587	360.288	0.0036	0.7476	-4.9765	2
NM_001977	11721127_at	2028	ENPEP	NM_001977	34308030	0.0356	0.1137	-5.61167	0	3	3	0	0	-2.4881	2.9637	5.4518	7.807	49.2966	28.5518	0.0046	0.6943	-5.1547	2
CR625398	11757025_s_at	5176	SERPINF1	NM_002615	34461644	0.0004	0.0155	-5.60538	0	3	3	0	0	-2.4868	10.0307	12.5175	1047.91	5909.55	3478.73	0.0113	0.0481	-17.6672	3
AF090937	11762695_at	8470	SORBS2	NM_001145670	34467314	0.0001	0.0097	-5.60224	0	3	3	0	0	-2.4862	4.104	6.5902	17.2768	97.1971	57.2369	0.0298	0.0561	-14.6911	4
CA449902	11760120_s_at	100507577	LOC100507577 /// LONP2	NM_031490	34464739	0.0001	0.0091	-5.59284	0	3	3	0	0	-2.4838	7.4077	9.8916	170.337	950.728	560.532	0.0197	0.0056	-27.0458	3
NM_138322	11742242_at	5046	PCSK6	NM_002570	34446861	0.0131	0.0696	-5.55556	0	3	3	0	0	-2.4739	3.4878	5.9618	11.2343	64.8575	38.0459	0.0087	0.2363	-8.6556	2
NM_207517	11728117_a_at	57188	ADAMTSL3	NM_207517	34370981	0.015	0.0742	-5.54939	0	3	3	0	0	-2.4725	4.6387	7.1112	25.4712	151.141	88.3063	0.1471	0.5732	-5.0457	3
BU621235	11729942_at	148534	TMEM56	NM_001199679	34384106	0.0311	0.1064	-5.54939	0	3	3	0	0	-2.4722	7.7127	10.1849	211.857	1275.14	743.498	0.0603	0.5385	-5.5336	2
AK299605	11749498_a_at	4781	NFIB	NM_001190737	34454117	0.0001	0.0091	-5.54017	0	3	3	0	0	-2.4697	5.7824	8.2522	55.4021	306.824	181.113	0.0404	0.0385	-15.2275	4
NM_172079	11737144_a_at	816	CAMK2B	NM_001220	34424547	0.0187	0.0826	-5.53097	0	3	3	0	0	-2.4678	4.1443	6.612	17.7073	103.585	60.646	0.0086	0.3429	-7.2086	2
AK293737	11749144_s_at	2110	ETFDH	NM_004453	34453763	0.0088	0.0582	-5.52792	0	3	3	0	0	-2.4671	7.3717	9.8388	169.772	967.235	568.504	0.1495	0.3411	-6.1008	3
NM_016533	11721393_at	4815	NINJ2	NM_016533	34311762	0.0025	0.0337	-5.52486	0	3	3	0	0	-2.4658	4.957	7.4229	31.2779	176.175	103.726	0.0438	0.1573	-9.525	3
BC047936	11717372_s_at	5611	DNAJC3	NM_006260	34242738	0.0007	0.0195	-5.52181	0	3	3	0	0	-2.465	5.99	8.4551	63.7307	354.84	209.285	0.0169	0.0672	-14.7253	3
NM_000035	11739163_a_at	229	ALDOB	NM_000035	34436566	0.0013	0.0251	-5.52181	0	3	3	0	0	-2.4654	7.2562	9.7216	155.775	867.792	511.783	0.1129	0.1639	-8.1164	4
BQ575899	11726355_at	5167	ENPP1	NM_006208	34353917	0.0075	0.0539	-5.52181	0	3	3	0	0	-2.465	6.8231	9.2881	115.581	625.351	370.466	0.1357	0.0019	-11.5106	2
NM_144587	11732869_at	118663	BTBD16	NM_144587	34402272	0.026	0.0974	-5.52181	0	3	3	0	0	-2.4652	4.4832	6.9484	22.4	133.947	78.1737	0.0095	0.4845	-6.0751	2
BC002702	11739956_s_at	10166	SLC25A15	NM_014252	34438859	0.0223	0.09	-5.51572	0	3	3	0	0	-2.4638	6.8416	9.3054	114.918	676.186	395.552	0.0125	0.4077	-6.5835	2
AB000815	11753127_a_at	406	ARNTL	NM_001030272	34457746	0.0002	0.0121	-5.51268	0	3	3	0	0	-2.4628	4.6107	7.0735	24.6755	135.792	80.2336	0.0616	0.0516	-12.6783	4
NM_002977	11730103_at	6335	SCN9A	NM_002977	34385506	0.0256	0.0967	-5.50358	0	3	3	0	0	-2.4602	2.6108	5.0711	6.1119	36.4181	21.265	0.0034	0.4804	-6.1263	2
BG611359	11757436_x_at	10581	IFITM2	NM_006435	34462055	0.0005	0.0169	-5.49753	0	3	3	0	0	-2.459	10.568	13.027	1531.3	8505.22	5018.26	0.0529	0.1146	-10.4083	4
NM_030641	11732244_at	80830	APOL6	NM_030641	34398147	0.0053	0.0464	-5.49753	0	3	3	0	0	-2.4589	5.3039	7.7628	41.0532	229.147	135.1	0.2409	0.3543	-5.5201	4
AK290783	11746870_a_at	6568	SLC17A1	NM_005074	34451489	0.0379	0.1173	-5.48246	0	3	3	0	0	-2.4548	4.1286	6.5834	17.5866	106.624	62.1055	0.0346	0.6915	-4.9896	2
AY358879	11745894_x_at	8764	TNFRSF14	NM_003820	34450513	0.0003	0.013	-5.47645	0	3	3	0	0	-2.453	4.8225	7.2755	28.4646	155.12	91.7921	0.0365	0.0074	-20.2613	3
BQ188867	11743338_at	1955	MEGF9	NM_001080497	34447957	0.0046	0.0434	-5.47345	0	3	3	0	0	-2.4528	4.6712	7.1239	25.5149	141.094	83.3046	0.0091	0.0736	-14.7729	2
AY358652	11728234_a_at	9076	CLDN1	NM_021101	34371637	0.0066	0.0512	-5.45554	0	3	3	0	0	-2.448	8.1198	10.5679	278.537	1546.07	912.303	0.0083	0.1107	-12.291	2
NM_032181	11732078_a_at	84141	FAM176A	NM_001135032	34396981	0.0193	0.0839	-5.45256	0	3	3	0	0	-2.4473	6.4821	8.9294	89.883	512.738	301.31	0.0341	0.323	-7.0933	2
NM_018302	11740578_a_at	55286	C4orf19	NM_001104629	34441981	0.001	0.0229	-5.44662	0	3	3	0	0	-2.4456	6.136	8.5816	70.5752	388.337	229.456	0.0216	0.0858	-12.9286	3
NM_019891	11734856_at	56605	ERO1LB	NM_019891	34412759	0.0006	0.0186	-5.44366	0	3	3	0	0	-2.4444	4.8605	7.305	29.6784	159.712	94.6951	0.128	0.0606	-9.7499	4
BC044932	11755417_a_at	23240	KIAA0922	NM_001131007	34460036	0.0013	0.026	-5.4407	0	3	3	0	0	-2.4442	6.1364	8.5806	71.6986	392.198	231.948	0.1248	0.1571	-7.9748	4
BG149737	11758460_s_at	158584	FAAH2	NM_174912	34463079	0.0039	0.0406	-5.43774	0	3	3	0	0	-2.4431	5.8229	8.266	56.8897	319.907	188.399	0.0312	0.2407	-8.1157	3
NM_033151	11731305_a_at	85320	ABCC11	NM_032583	34391718	0.0021	0.0313	-5.42888	0	3	3	0	0	-2.441	3.8835	6.3245	14.8454	81.9027	48.3741	0.0366	0.1388	-10.094	3
CR608104	11744183_a_at	35	ACADS	NM_000017	34448802	0.0017	0.0284	-5.40541	0	3	3	0	0	-2.4344	7.6874	10.1217	207.062	1135.4	671.23	0.0281	0.1238	-10.8174	3
BC034914	11747376_s_at	9236	CCPG1	NM_001204450	34451995	0.0144	0.0724	-5.39084	0	3	3	0	0	-2.4309	6.4516	8.8825	87.7372	490.337	289.037	0.015	0.2451	-8.2561	2
BM553995	11739300_a_at	284106	CISD3	NM_001136498	34436822	0.0057	0.0482	-5.37924	0	3	3	0	0	-2.4275	8.0023	10.4298	256.473	1402.38	829.428	0.0017	0.0998	-13.2012	2
BC126213	11739943_a_at	51091	SEPSECS	NM_001159728	34438846	0.0023	0.0328	-5.37634	0	3	3	0	0	-2.4267	4.9836	7.4102	31.639	171.232	101.436	0.0003	0.0406	-20.7844	2
BC075006	11722117_a_at	11178	LZTS1	NM_021020	34320063	0.0028	0.0352	-5.37634	0	3	3	0	0	-2.4263	3.6923	6.1186	12.9998	71.3499	42.1748	0.0345	0.1765	-9.1495	3
EU251076	11732916_a_at	343450	KCNT2	NM_198503	34402600	0.0127	0.0687	-5.37634	0	3	3	0	0	-2.4265	4.0243	6.4508	16.297	90.3753	53.3362	0.0094	0.2187	-8.799	2
NM_020384	11724871_a_at	9075	CLDN2	NM_001171092	34341737	0.0029	0.0356	-5.37057	0	3	3	0	0	-2.4254	3.9962	6.4216	16.0845	88.1223	52.1034	0.0506	0.1649	-9.0491	3
BC031101	11732219_a_at	51175	TUBE1	NM_016262	34397849	0.0085	0.057	-5.36769	0	3	3	0	0	-2.4245	6.9504	9.3748	130.85	677.444	404.147	0.3334	0.1259	-6.1961	3
NM_001976	11733085_a_at	2027	ENO3	NM_001193503	34403988	0.0193	0.0839	-5.36769	0	3	3	0	0	-2.4246	6.4534	8.878	87.6721	497.464	292.568	0.0029	0.3477	-7.0929	2
AK298318	11746581_a_at	5095	PCCA	NM_000282	34451200	0.0066	0.0514	-5.36481	0	3	3	0	0	-2.4232	6.8596	9.2828	117.621	653.47	385.545	0.0773	0.3092	-6.751	3
NM_017913	11722606_s_at	55664	CDC37L1	NM_017913	34325009	0.0061	0.0498	-5.35045	0	3	3	0	0	-2.4194	7.3294	9.7488	160.861	875.82	518.34	0.0011	0.1075	-12.7145	2
NM_031491	11727574_at	83758	RBP5	NM_031491	34366689	0.0326	0.1089	-5.34759	0	3	3	0	0	-2.4192	5.8961	8.3153	59.6045	346.574	203.089	0.0053	0.5968	-5.3999	2
AK300923	11751055_a_at	162417	NAGS	NM_153006	34455674	0.0052	0.0459	-5.34474	0	3	3	0	0	-2.4182	5.9392	8.3574	63.7213	344.901	204.311	0.2263	0.3438	-5.5471	4
BC065027	11729237_a_at	64087	MCCC2	NM_022132	34377640	0	0.004	-5.32198	0	3	3	0	0	-2.4116	6.7052	9.1168	104.496	556.674	330.585	0.0092	0.0169	-25.8481	4
BC005141	11727869_s_at	2585	GALK2	NM_001001556	34369272	0.0011	0.0239	-5.32198	0	3	3	0	0	-2.412	6.5754	8.9874	96.9642	519.331	308.148	0.1004	0.1472	-8.395	4
BE646019	11739823_a_at	144402	CPNE8	NM_153634	34438726	0.0015	0.027	-5.32198	0	3	3	0	0	-2.4116	6.029	8.4406	66.3925	358.689	212.541	0.1002	0.1901	-7.7532	4
NM_002532	11722553_a_at	4927	NUP88	NM_002532	34324456	0.0023	0.0328	-5.3135	0	3	3	0	0	-2.41	6.7264	9.1364	106.464	576.075	341.269	0.0348	0.1494	-9.7272	3
NM_001039659	11726928_s_at	10068	IL18BP	NM_001039659	34359831	0.0363	0.1145	-5.30504	0	3	3	0	0	-2.4074	5.6584	8.0658	50.5592	295.371	172.965	0.0065	0.6598	-5.1082	2
NM_016510	11742096_x_at	100533179	SCLY /// UBE2F-SCLY	NM_016510	34446715	0.0125	0.0682	-5.30223	0	3	3	0	0	-2.4063	5.6644	8.0708	50.7931	277.561	164.177	0.0094	0.2116	-8.8662	2
AW968795	11733784_at	5519	PPP2R1B	NM_001177562	34408478	0.0012	0.0246	-5.29942	0	3	3	0	0	-2.406	7.9889	10.3949	258.743	1376.16	817.451	0.1168	0.1392	-8.2369	4
BC143689	11742218_x_at	284111	SLC13A5	NM_001143838	34446837	0.0008	0.0213	-5.29381	0	3	3	0	0	-2.4043	6.7214	9.1256	106.937	569.453	338.195	0.086	0.1253	-9.059	4
NM_003656	11719228_a_at	8536	CAMK1	NM_003656	34281131	0.0077	0.0545	-5.29101	0	3	3	0	0	-2.4039	5.1014	7.5052	34.7147	191.278	112.996	0.0691	0.3524	-6.4129	3
AF227517	11762359_x_at	81848	SPRY4	NM_001127496	34466978	0.0158	0.076	-5.28821	0	3	3	0	0	-2.403	4.7454	7.1484	30.2345	150.024	90.1292	0.6981	0.3704	-4.0265	4
BC000840	11717501_a_at	3029	HAGH	NM_001040427	34247404	0.0005	0.0173	-5.27704	0	3	3	0	0	-2.4001	8.0492	10.4493	265.451	1410.28	837.867	0.0131	0.0526	-16.2162	3
BC009041	11759623_at	54494	C11orf71	NM_019021	34464242	0.0009	0.0223	-5.2687	0	3	3	0	0	-2.3974	5.5965	7.9939	48.604	257.673	153.138	0.0288	0.0692	-13.2656	3
BC004365	11729953_a_at	80765	STARD5	NM_030574	34384271	0.0146	0.0731	-5.2687	0	3	3	0	0	-2.3974	6.3802	8.7776	86.3621	440.32	263.341	0.2375	0.0202	-8.1795	2
NM_002615	11716014_a_at	5176	SERPINF1	NM_002615	34192917	0.0009	0.0216	-5.26593	0	3	3	0	0	-2.3963	9.3398	11.7361	649.337	3455.83	2052.58	0.0134	0.0793	-13.6308	3
NM_020840	11723091_s_at	57600	FNIP2	NM_020840	34328994	0.0009	0.0223	-5.26593	0	3	3	0	0	-2.3967	7.1136	9.5103	141.371	739.769	440.57	0.1361	0.0881	-8.767	4
AK293901	11761149_a_at	51149	C5orf45	NM_001017987	34465768	0.0375	0.1166	-5.26593	0	3	3	0	0	-2.3965	6.9349	9.3314	146.859	675.466	411.163	1.0554	0.2946	-3.5725	3
AK298174	11746626_a_at	3029	HAGH	NM_001040427	34451245	0.0002	0.0118	-5.26316	0	3	3	0	0	-2.396	8.2724	10.6684	311.995	1640.42	976.208	0.0547	0.0485	-12.9203	4
NM_006215	11726799_a_at	5267	SERPINA4	NM_006215	34358530	0.0014	0.0267	-5.25486	0	3	3	0	0	-2.3939	7.3886	9.7824	168.595	894.374	531.484	0.0382	0.0934	-11.4293	3
AK295290	11749795_a_at	4784	NFIX	NM_002501	34454414	0.0024	0.0335	-5.25486	0	3	3	0	0	-2.394	4.6372	7.0312	25.0957	133.668	79.3821	0.0514	0.1367	-9.5603	3
AF049608	11746430_a_at	9194	SLC16A7	NM_004731	34451049	0.0046	0.0436	-5.24659	0	3	3	0	0	-2.3915	4.3237	6.7152	20.2637	105.191	62.7275	0.0723	0.0072	-14.6903	2
BC048337	11755847_a_at	23541	SEC14L2	NM_001204204	34460466	0.0373	0.1163	-5.24384	0	3	3	0	0	-2.3904	5.9222	8.3125	60.8643	350.321	205.593	0.0229	0.6542	-5.0312	2
AK001865	11734857_at	56605	ERO1LB	NM_019891	34412760	0.0004	0.0163	-5.24109	0	3	3	0	0	-2.3897	6.4859	8.8756	90.8421	474.782	282.812	0.0846	0.0651	-10.6959	4
AK296104	11749045_a_at	202018	TAPT1	NM_153365	34453664	0.0012	0.0247	-5.24109	0	3	3	0	0	-2.3898	4.7844	7.1743	28.1477	147.476	87.8116	0.1275	0.1276	-8.1963	4
CA449277	11724130_at	2674	GFRA1	NM_001145453	34337533	0.0062	0.0499	-5.23286	0	3	3	0	0	-2.3873	4.2093	6.5966	19.102	102.713	60.9078	0.2145	0.3981	-5.2828	4
NR_003070	11757177_s_at	692205	SNORD89	NR_003070	34461796	0.0167	0.0782	-5.22739	0	3	3	0	0	-2.3859	6.166	8.5519	73.2966	411.945	242.621	0.1233	0.6027	-4.8499	3
NM_001105580	11742289_a_at	200959	GABRR3	NM_001105580	34446908	0.0216	0.0887	-5.22193	0	3	3	0	0	-2.3844	4.8655	7.2499	30.4174	168.436	99.4266	0.2515	0.6253	-4.4107	3
BE671777	11757354_x_at	26260	FBXO25	NM_012173	34461973	0.0029	0.0359	-5.21648	0	3	3	0	0	-2.3834	5.9772	8.3606	63.0391	331.075	197.057	0.0042	0.046	-18.4219	2
AK298430	11745448_a_at	387775	SLC22A10	NM_001039752	34450067	0.0045	0.0432	-5.19751	0	3	3	0	0	-2.3778	4.8282	7.2059	28.6207	153.489	91.0547	0.0458	0.2383	-7.7262	3
AK297495	11746574_x_at	388	RHOB	NM_004040	34451193	0.0363	0.1146	-5.18941	0	3	3	0	0	-2.3758	7.4265	9.8023	180.876	1025.3	603.086	0.3436	0.9502	-3.6176	3
AK292071	11746203_a_at	79754	ASB13	NM_024701	34450822	0.0052	0.0459	-5.18135	0	3	3	0	0	-2.3734	4.9613	7.3347	31.3839	167.946	99.6648	0.0464	0.2645	-7.3727	3
AB208808	11745772_x_at	8764	TNFRSF14	NM_003820	34450391	0	0.0064	-5.17866	0	3	3	0	0	-2.3725	5.438	7.8105	43.4766	225.496	134.487	0.0176	0.0273	-19.3863	4
AK296551	11741314_a_at	55753	OGDHL	NM_001143996	34444688	0.0091	0.0591	-5.17063	0	3	3	0	0	-2.3703	6.1365	8.5068	70.4445	372.073	221.258	0.0083	0.1474	-10.4049	2
NM_207119	11718020_a_at	55222	LRRC20	NM_018205	34260923	0	0.0064	-5.16529	0	3	3	0	0	-2.369	6.0368	8.4057	65.8831	340.331	203.107	0.0219	0.0221	-19.581	4
L14454	11763115_a_at	3500	IGHG1 /// IGHM	L14454.1	34467734	0.0216	0.0887	-5.15996	0	3	3	0	0	-2.3674	3.9534	6.3208	16.745	89.1019	52.9235	0.4829	0.7737	-3.6579	4
BC140920	11751908_a_at	84460	ZMAT1	NM_001011657	34456527	0.0034	0.0381	-5.15464	0	3	3	0	0	-2.3655	4.4098	6.7753	21.8589	114.451	68.1549	0.167	0.2646	-6.2364	4
NM_030819	11733732_a_at	81577	GFOD2	NM_001243650	34408252	0.0064	0.0507	-5.15198	0	3	3	0	0	-2.365	6.2768	8.6418	77.6132	406.294	241.954	0.006	0.1028	-12.4212	2
NM_001004303	11736743_a_at	199920	C1orf168	NM_001004303	34422646	0.0298	0.1041	-5.14933	0	3	3	0	0	-2.3646	5.3194	7.684	40.0424	221.12	130.581	0.0172	0.5061	-5.6616	2
NM_153006	11727323_a_at	162417	NAGS	NM_153006	34364726	0.0052	0.0461	-5.14403	0	3	3	0	0	-2.3631	6.0008	8.3639	67.1475	342.642	204.895	0.2806	0.2656	-5.5379	4
BM979794	11743839_a_at	10402	ST3GAL6	NM_006100	34448458	0.0083	0.0566	-5.14139	0	3	3	0	0	-2.3618	6.5262	8.888	92.3513	483.424	287.887	0.0122	0.1283	-10.915	2
NM_005622	11727427_a_at	6296	ACSM3	NM_005622	34365485	0.0079	0.0554	-5.13875	0	3	3	0	0	-2.3617	6.8611	9.2228	122.043	638.61	380.327	0.2876	0.404	-4.9189	4
AF546700	11733839_s_at	11057	ABHD2	NM_007011	34408703	0.0136	0.0709	-5.13611	0	3	3	0	0	-2.3605	6.6408	9.0013	107.848	520.169	314.009	0.5154	0.0971	-5.2245	3
BC019317	11745124_a_at	622	BDH1	NM_004051	34449743	0.02	0.0852	-5.13611	0	3	3	0	0	-2.361	7.6444	10.0053	201.253	1076.82	639.039	0.036	0.3081	-6.9715	2
NM_001128305	11741315_a_at	57088	PLSCR4	NM_001128304	34444689	0.033	0.1095	-5.13347	0	3	3	0	0	-2.3601	6.8787	9.2389	129.596	605.948	367.772	0.5626	0.0179	-5.3653	2
BC171918	11756004_s_at	10901	DHRS4 /// DHRS4L1 /// DHRS4L2	NM_001082488	34460623	0.027	0.0992	-5.12821	0	3	3	0	0	-2.3586	6.5954	8.954	97.0165	535.114	316.065	0.0208	0.4491	-5.959	2
BC171914	11756015_s_at	10901	DHRS4 /// DHRS4L1 /// DHRS4L2	NM_001082488	34460634	0.027	0.0992	-5.12821	0	3	3	0	0	-2.3586	6.5954	8.954	97.0165	535.114	316.065	0.0208	0.4491	-5.959	2
NM_015124	11716661_at	23151	GRAMD4	NM_015124	34219026	0.0493	0.1341	-5.12821	0	3	3	0	0	-2.3587	7.8792	10.2379	235.883	1376.01	805.947	0.0119	0.876	-4.3356	2
NM_005518	11720533_a_at	3158	HMGCS2	NM_001166107	34297436	0.0015	0.0268	-5.12558	0	3	3	0	0	-2.3576	9.9423	12.2999	988.116	5126.23	3057.18	0.0274	0.1014	-11.378	3
CD364955	11754610_a_at	11153	FICD	NM_007076	34459229	0.0259	0.0971	-5.12558	0	3	3	0	0	-2.3581	6.1445	8.5026	72.1201	419.338	245.729	0.1267	0.8558	-4.1206	3
BC013753	11748871_a_at	54988	ACSM5	NM_017888	34453490	0.0323	0.1082	-5.12558	0	3	3	0	0	-2.3581	5.2926	7.6506	39.2996	220.542	129.921	0.017	0.5486	-5.4308	2
AK298032	11752930_a_at	2633	GBP1	NM_002053	34457549	0.0057	0.0482	-5.12295	0	3	3	0	0	-2.357	4.0046	6.3617	16.2998	85.1335	50.7167	0.097	0.2312	-7.1262	3
AK300724	11750181_a_at	5207	PFKFB1	NM_002625	34454800	0.0361	0.1143	-5.12033	0	3	3	0	0	-2.3561	5.207	7.5631	36.9693	206.578	121.774	0.0057	0.629	-5.1226	2
AY360463	11753516_a_at	133686	NADKD1	NM_001085411	34458135	0.0001	0.0068	-5.11509	0	3	3	0	0	-2.3544	4.7119	7.0663	26.3134	134.521	80.417	0.0258	0.0229	-18.4718	4
AY158074	11753654_a_at	118471	PRAP1 /// ZNF511	NM_001145201	34458273	0.0157	0.0759	-5.10986	0	3	3	0	0	-2.353	8.2321	10.5851	312.647	1537.11	924.876	0.2639	0.0039	-7.8759	2
BC061924	11759701_at	1317	SLC31A1	NM_001859	34464320	0.0072	0.0532	-5.10725	0	3	3	0	0	-2.3523	4.7909	7.1432	27.6965	144.089	85.8927	0.0031	0.1182	-11.6956	2
NM_022823	11719330_s_at	64838	FNDC4	NM_022823	34282233	0.0028	0.0354	-5.10465	0	3	3	0	0	-2.3516	8.3928	10.7444	345.151	1721.95	1033.55	0.1766	0.0238	-9.0968	3
BU626217	11754237_a_at	79639	TMEM53	NM_024587	34458856	0.0157	0.0759	-5.09944	0	3	3	0	0	-2.3505	6.4106	8.7611	85.4027	450.432	267.917	0.0245	0.2428	-7.8741	2
BC070246	11749963_a_at	2243	FGA	NM_000508	34454582	0.0257	0.0968	-5.09165	0	3	3	0	0	-2.3484	11.2662	13.6145	2750.93	12862.9	7806.93	0.803	0.1664	-4.1312	3
DR432566	11744895_a_at	54757	FAM20A	NM_001243746	34449514	0.0018	0.0291	-5.08906	0	3	3	0	0	-2.3472	5.7691	8.1163	56.234	282.048	169.141	0.2038	0.0982	-7.3982	4
BC004471	11717306_x_at	10974	C10orf116	NM_006829	34240209	0.0002	0.0114	-5.07099	0	3	3	0	0	-2.3423	6.1485	8.4908	71.3127	363.18	217.246	0.0337	0.0614	-13.1578	4
BC028144	11761473_a_at	388182	FLJ42289	NM_207383	34466092	0.0003	0.0137	-5.06842	0	3	3	0	0	-2.3415	4.3628	6.7043	20.74	105.48	63.1101	0.0486	0.0713	-11.7138	4
AF265440	11762669_at	219402	MTIF3	NM_001166261	34467288	0.0152	0.0746	-5.06842	0	3	3	0	0	-2.3415	4.7804	7.1219	30.0963	149.054	89.5751	0.5345	0.4569	-4.0731	4
AY459346	11730474_at	5140	PDE3B	NM_000922	34387320	0.0241	0.0937	-5.05561	0	3	3	0	0	-2.3379	7.3075	9.6454	159.237	847.534	503.385	0.0334	0.3771	-6.3203	2
AY101770	11753046_x_at	10150	MBNL2	NM_144778	34457665	0.0049	0.0446	-5.05306	0	3	3	0	0	-2.3368	4.9826	7.3194	32.6751	168.09	100.382	0.2073	0.3076	-5.6404	4
AI888703	11746141_x_at	26084	ARHGEF26	NM_001251962	34450760	0.0042	0.0417	-5.05051	0	3	3	0	0	-2.3362	6.4727	8.8088	89.525	464.548	277.037	0.0498	0.2098	-7.9413	3
AY358306	11761997_at	166647	GPR125	NM_145290	34466616	0.0076	0.0542	-5.04541	0	3	3	0	0	-2.3352	5.7399	8.075	54.4617	282.456	168.459	0.1155	0.2778	-6.4489	3
AK301375	11746896_a_at	217	ALDH2	NM_000690	34451515	0.0032	0.0373	-5.03525	0	3	3	0	0	-2.3321	9.4561	11.7882	707.991	3635.92	2171.96	0.0484	0.1686	-8.6712	3
NM_012429	11730195_at	23541	SEC14L2	NM_001204204	34386072	0.0402	0.1208	-5.03018	0	3	3	0	0	-2.3306	3.3294	5.66	10.3259	61.6563	35.9911	0.1606	1.1887	-3.4751	3
NM_001570	11733240_at	3656	IRAK2	NM_001570	34405143	0.0028	0.0356	-5.02765	0	3	3	0	0	-2.3297	3.6669	5.9967	13.0494	64.2289	38.6392	0.1613	0.0368	-9.065	3
NM_001004303	11736744_x_at	199920	C1orf168	NM_001004303	34422647	0.0098	0.0612	-5.0226	0	3	3	0	0	-2.3282	6.2616	8.5899	78.5547	403.984	241.269	0.1455	0.3231	-5.891	3
NM_144676	11733542_a_at	146456	TMED6	NM_144676	34407445	0.0175	0.0801	-5.02008	0	3	3	0	0	-2.3274	5.3149	7.6423	44.1222	214.863	129.493	0.6031	0.4642	-3.9022	4
AK300709	11747555_x_at	2027	ENO3	NM_001193503	34452174	0.0286	0.102	-5.01505	0	3	3	0	0	-2.3266	6.4064	8.7329	84.8497	460.09	272.47	0.002	0.4827	-5.7886	2
AV700441	11729861_x_at	9563	H6PD	NM_004285	34383673	0.0049	0.0446	-5.01002	0	3	3	0	0	-2.3248	7.2338	9.5586	152.273	779.89	466.081	0.0742	0.2116	-7.5322	3
NM_004497	11727662_at	3171	FOXA3	NM_004497	34368028	0.0256	0.0966	-5.01002	0	3	3	0	0	-2.3249	6.1677	8.4926	79.7456	371.174	225.46	0.7474	0.1984	-4.1407	3
AI962619	11754693_a_at	54806	AHI1	NM_001134830	34459312	0.0261	0.0974	-5.01002	0	3	3	0	0	-2.3249	3.5114	5.8363	11.6264	65.0344	38.3304	0.1181	0.842	-4.1097	3
g78711801	11715307_s_at	51085	MLXIPL	NM_032951	34164191	0.0322	0.1082	-5.00751	0	3	3	0	0	-2.3241	8.3362	10.6603	323.481	1770.71	1047.1	0.0056	0.5419	-5.4406	2
AFFX-M27830	AFFX-M27830_M_at			AFFX-M27830_M	34469043	0	0.0022	-5.0025	0	3	3	0	0	-2.3228	9.332	11.6548	645.123	3226.21	1935.67	0.0063	0.0037	-40.3137	4
AK295004	11745836_x_at	8291	DYSF	NM_001130455	34450455	0.0023	0.0326	-5.0025	0	3	3	0	0	-2.3225	5.932	8.2545	62.1817	315.406	188.794	0.1197	0.2164	-6.9395	4
AK298982	11752210_x_at	2677	GGCX	NM_000821	34456829	0.0198	0.0849	-4.9975	0	3	3	0	0	-2.321	6.7748	9.0958	109.945	573.659	341.802	0.025	0.3049	-6.9983	2
NM_021924	11726646_a_at	53841	CDHR5	NM_001171968	34356549	0.0004	0.0153	-4.995	0	3	3	0	0	-2.3207	5.3927	7.7133	42.4869	212.082	127.284	0.0692	0.0637	-11.0249	4
AK096475	11763187_a_at	4925	NUCB2	NM_005013	34467806	0.0435	0.1258	-4.995	0	3	3	0	0	-2.3202	5.7819	8.1021	55.5141	309.407	182.461	0.0574	0.6932	-4.6385	2
BQ001246	11729838_at	54877	ZCCHC2	NM_017742	34383325	0.0131	0.0696	-4.99002	0	3	3	0	0	-2.319	6.2009	8.5198	74.9702	396.265	235.618	0.1173	0.4557	-5.3065	3
NM_000056	11724673_a_at	594	BCKDHB	NM_000056	34340576	0.0259	0.0971	-4.9776	0	3	3	0	0	-2.3155	5.9729	8.2884	63.0999	334.895	198.997	0.0284	0.4049	-6.0927	2
AK289749	11721219_a_at	1373	CPS1	NM_001122633	34309497	0.0042	0.042	-4.97265	0	3	3	0	0	-2.3142	9.4947	11.8089	742.551	3625.11	2183.83	0.1926	0.0651	-7.8962	3
AK291975	11745500_a_at	10462	CLEC10A	NM_006344	34450119	0.0001	0.0098	-4.96524	0	3	3	0	0	-2.312	4.4473	6.7592	21.8269	108.695	65.2609	0.0033	0.0209	-25.7194	3
AK296142	11751096_a_at	29887	SNX10	NM_001199835	34455715	0.0302	0.105	-4.96524	0	3	3	0	0	-2.312	5.0389	7.3509	35.7632	163.476	99.6196	0.4987	0.0088	-5.6215	2
AK300900	11749497_a_at	79132	DHX58	NM_024119	34454116	0.0236	0.0925	-4.9554	0	3	3	0	0	-2.3087	4.6092	6.9179	24.4166	128.419	76.4178	0.0027	0.3879	-6.3989	2
BX099197	11763893_s_at	677882	SNORA59A /// SNORA59B	NR_003022	34468512	0.004	0.0409	-4.95295	0	3	3	0	0	-2.3086	5.7246	8.0332	52.8798	264.557	158.718	0.0002	0.0638	-15.8067	2
NM_002501	11727161_a_at	4784	NFIX	NM_002501	34363217	0.024	0.0934	-4.95295	0	3	3	0	0	-2.3081	4.346	6.654	20.6557	112.375	66.5155	0.1019	0.7855	-4.2438	3
AF523356	11738327_a_at	3176	HNMT	NM_001024074	34431807	0.0028	0.0354	-4.9505	0	3	3	0	0	-2.3077	5.2201	7.5278	37.4707	189.068	113.269	0.0339	0.1592	-9.0974	3
AF502908	11751861_x_at	3373	HYAL1	NM_007312	34456480	0.0124	0.0681	-4.9456	0	3	3	0	0	-2.3061	6.7873	9.0934	110.832	562.539	336.686	0.0217	0.1804	-8.8854	2
AK294822	11753078_a_at	27165	GLS2	NM_013267	34457697	0.0245	0.0945	-4.94071	0	3	3	0	0	-2.3045	5.1491	7.4536	35.5166	186.316	110.916	0.0058	0.3996	-6.2684	2
BG183516	11743406_x_at	201895	C4orf34	NM_174921	34448025	0.0007	0.02	-4.9334	0	3	3	0	0	-2.3024	8.6886	10.991	420.557	2056.71	1238.63	0.1152	0.0649	-9.3963	4
BC053558	11725454_a_at	4430	MYO1B	NM_001130158	34345510	0.0008	0.0206	-4.9334	0	3	3	0	0	-2.3024	7.6706	9.973	205.888	1023.72	614.804	0.067	0.1212	-9.1922	4
AF016535	11730907_a_at	5243	ABCB1	NM_000927	34389212	0.0363	0.1146	-4.92611	0	3	3	0	0	-2.3004	5.2227	7.5232	37.4126	202.515	119.964	0.0117	0.5978	-5.1037	2
NM_015595	11734164_a_at	26084	ARHGEF26	NM_001251962	34409639	0.0006	0.0191	-4.92368	0	3	3	0	0	-2.2996	7.0881	9.3877	136.333	676.214	406.274	0.0122	0.0587	-14.9559	3
AF415176	11746140_a_at	26084	ARHGEF26	NM_001251962	34450759	0.0006	0.0191	-4.92368	0	3	3	0	0	-2.2996	7.0881	9.3877	136.333	676.214	406.274	0.0122	0.0587	-14.9559	3
NM_024643	11730259_a_at	79696	ZC2HC1C	NM_001042430	34386162	0.0223	0.09	-4.92368	0	3	3	0	0	-2.2998	4.4893	6.7892	22.4911	117.447	69.9689	0.0085	0.3579	-6.5808	2
EU732766	11751748_a_at	1124	CHN2	NM_001039936	34456367	0.0076	0.0543	-4.914	0	3	3	0	0	-2.2969	5.9924	8.2894	64.8036	327.457	196.13	0.1083	0.2743	-6.4323	3
NM_004493	11717515_a_at	3028	HSD17B10	NM_001037811	34247918	0.0221	0.0897	-4.91159	0	3	3	0	0	-2.2959	8.5036	10.7995	363.416	1892.42	1127.92	0.0082	0.3526	-6.6206	2
BC105032	11736766_at	122525	C14orf28	NM_001017923	34422669	0.0281	0.1012	-4.90436	0	3	3	0	0	-2.2938	5.1884	7.4822	36.5241	193.164	114.844	0.0102	0.4526	-5.8402	2
NM_004031	11718916_a_at	3665	IRF7	NM_001572	34276819	0.0019	0.0302	-4.89476	0	3	3	0	0	-2.291	6.7775	9.0685	112.059	551.479	331.769	0.1389	0.1601	-7.257	4
BG183516	11743405_a_at	201895	C4orf34	NM_174921	34448024	0.0032	0.0372	-4.88759	0	3	3	0	0	-2.2893	8.0978	10.3872	280.668	1352.84	816.753	0.1453	0.0622	-8.7033	3
AK298085	11748032_x_at	249	ALPL	NM_000478	34452651	0.0161	0.0768	-4.87567	0	3	3	0	0	-2.2854	5.0326	7.3179	34.4858	175.966	105.226	0.3588	0.6197	-4.0017	4
BC026115	11752398_a_at	339541	C1orf228	NM_001004307	34457017	0.0446	0.1275	-4.87092	0	3	3	0	0	-2.2845	4.6842	6.9686	25.8486	139.253	82.5509	0.0345	0.7143	-4.5727	2
NM_000161	11721733_a_at	2643	GCH1	NM_000161	34315136	0.0003	0.0143	-4.86855	0	3	3	0	0	-2.2835	8.2298	10.5133	300.531	1470.8	885.666	0.0066	0.0383	-18.6483	3
BF575213	11758924_x_at	100129518	LOC100129518 /// SOD2	NM_000636	34463543	0.0028	0.0354	-4.86855	0	3	3	0	0	-2.2833	6.7627	9.0461	112.219	542.936	327.577	0.1957	0.1682	-6.5561	4
NM_005178	11725445_x_at	602	BCL3	NM_005178	34345348	0.0117	0.0663	-4.86381	0	3	3	0	0	-2.2821	7.3233	9.6054	169.309	796.192	482.75	0.3806	0.132	-5.521	3
NM_001144978	11740964_a_at	441024	MTHFD2L	NM_001004346	34443367	0.0015	0.0268	-4.86145	0	3	3	0	0	-2.2816	5.5035	7.7851	46.0141	226.896	136.455	0.0886	0.1688	-7.7894	4
M81592	11729245_a_at	2677	GGCX	NM_000821	34377648	0.0277	0.1004	-4.86145	0	3	3	0	0	-2.2812	7.6616	9.9428	203	1056.15	629.574	0.0163	0.4341	-5.8875	2
CR625398	11757026_x_at	5176	SERPINF1	NM_002615	34461645	0.0001	0.008	-4.85437	0	3	3	0	0	-2.279	10.3783	12.6573	1336.71	6491.02	3913.86	0.0273	0.0292	-16.5999	4
AB032179	11729330_a_at	54566	EPB41L4B	NM_018424	34378374	0.0079	0.0552	-4.85437	0	3	3	0	0	-2.2796	5.8223	8.1019	57.0978	290.18	173.639	0.0551	0.33	-6.3623	3
NM_205849	11737652_a_at	171483	FAM9B	NM_173696	34428406	0.0045	0.043	-4.85201	0	3	3	0	0	-2.2786	2.7192	4.9978	6.59	32.2973	19.4437	0.0045	0.0654	-14.9252	2
NM_022480	11722006_a_at	64410	KLHL25	NM_022480	34318883	0.0265	0.0981	-4.84731	0	3	3	0	0	-2.2773	5.602	7.8793	48.6349	250.245	149.44	0.0083	0.4206	-6.0227	2
AI040327	11740367_a_at	5774	PTPN3	NM_001145368	34441270	0.0003	0.0135	-4.84496	0	3	3	0	0	-2.2765	6.5084	8.7849	92.0022	444.019	268.01	0.0679	0.0423	-11.8747	4
L28821	11717533_at	4122	MAN2A2	NM_006122	34248436	0.0116	0.0662	-4.84496	0	3	3	0	0	-2.2764	7.2132	9.4896	148.738	738.841	443.789	0.015	0.1691	-9.188	2
AK290023	11735818_a_at	63892	THADA	NM_001083953	34417555	0	0.0027	-4.83793	0	3	3	0	0	-2.2744	7.481	9.7554	178.821	865.132	521.976	0.0057	0.0059	-36.5529	4
BC035817	11751202_a_at	55337	C19orf66	NM_018381	34455821	0.0092	0.0592	-4.83793	0	3	3	0	0	-2.2741	5.7617	8.0358	54.2909	268.123	161.207	0.0039	0.14	-10.3808	2
NM_203314	11729670_a_at	622	BDH1	NM_004051	34382484	0.0083	0.0566	-4.83559	0	3	3	0	0	-2.2737	6.9935	9.2671	131.623	656.605	394.114	0.2173	0.4411	-4.8536	4
AK296316	11748294_a_at	8646	CHRD	NM_003741	34452913	0.0198	0.0848	-4.83559	0	3	3	0	0	-2.274	4.9143	7.1883	30.7068	161.712	96.2096	0.115	0.631	-4.5601	3
AK298456	11760670_x_at	2328	FMO3	NM_001002294	34465289	0.0348	0.1125	-4.83559	0	3	3	0	0	-2.2738	2.8204	5.0942	7.0667	37.186	22.1264	0.0027	0.5659	-5.2228	2
AK303755	11749833_s_at	183	AGT	NM_000029	34454452	0.0277	0.1006	-4.83325	0	3	3	0	0	-2.2727	10.3949	12.6677	1538.89	6686.06	4112.47	0.7793	0.1813	-4.0164	3
BC012392	11723963_a_at	175	AGA	NM_000027	34335922	0.0134	0.0703	-4.82393	0	3	3	0	0	-2.2699	6.239	8.5089	75.7816	375.492	225.637	0.0207	0.1903	-8.5589	2
AF227905	11742021_a_at	56886	UGGT1	NM_001025777	34446640	0.0007	0.0199	-4.8216	0	3	3	0	0	-2.2699	5.9845	8.2543	64.0838	310.052	187.068	0.0756	0.0982	-9.4309	4
BX648363	11754375_s_at	29887	SNX10	NM_001199835	34458994	0.0136	0.0708	-4.8216	0	3	3	0	0	-2.2697	7.0044	9.2742	133.062	619.268	376.165	0.2133	0.0012	-8.4886	2
AK295380	11749724_a_at	1955	MEGF9	NM_001080497	34454343	0.001	0.0231	-4.81232	0	3	3	0	0	-2.2664	4.4396	6.706	22.1901	105.594	63.892	0.1393	0.071	-8.5593	4
BC103948	11745332_a_at	343450	KCNT2	NM_198503	34449951	0.0288	0.1026	-4.81232	0	3	3	0	0	-2.2666	3.2373	5.5039	9.496	48.744	29.12	0.0441	0.42	-5.7623	2
AK303772	11762124_x_at	27165	GLS2	NM_013267	34466743	0.008	0.0557	-4.81	0	3	3	0	0	-2.266	3.747	6.0129	13.5254	68.4361	40.9808	0.0449	0.3415	-6.3141	3
BX537565	11755020_a_at	283537	SLC46A3	NM_001135919	34459639	0.0001	0.0076	-4.80538	0	3	3	0	0	-2.2646	7.7624	10.027	218.263	1046.65	632.456	0.0318	0.0202	-17.1878	4
CR591737	11744099_a_at	3294	HSD17B2	NM_002153	34448718	0.0036	0.0391	-4.79846	0	3	3	0	0	-2.2629	8.6628	10.9257	414.838	2021.55	1218.19	0.1542	0.2529	-6.1431	4
NM_018389	11724277_a_at	55343	SLC35C1	NM_001145265	34338132	0.0063	0.0504	-4.79386	0	3	3	0	0	-2.2611	6.3269	8.588	84.7207	396.729	240.725	0.3603	0.1976	-5.2436	4
NM_005346	11729119_a_at	3303	HSPA1A /// HSPA1B	NM_005345	34376178	0.007	0.0526	-4.79386	0	3	3	0	0	-2.2613	9.5457	11.8069	747.525	3642.48	2195	0.0014	0.1076	-11.8662	2
M90656	11729218_a_at	2729	GCLC	NM_001197115	34377121	0.0012	0.0248	-4.79157	0	3	3	0	0	-2.2603	6.448	8.7083	88.3595	420.121	254.24	0.078	0.0271	-12.0772	3
BC030226	11756642_a_at	26063	DECR2	NM_020664	34461261	0.0002	0.0118	-4.78927	0	3	3	0	0	-2.2598	8.7511	11.0109	431.554	2070.9	1251.22	0.01	0.0222	-21.8361	3
CD240090	11759525_at	4616	GADD45B	NM_015675	34464144	0.0068	0.0519	-4.78927	0	3	3	0	0	-2.2597	10.3311	12.5908	1299.56	6454.2	3876.88	0.0567	0.2844	-6.7017	3
AW005054	11744138_at	57118	CAMK1D	NM_020397	34448757	0.0016	0.028	-4.78698	0	3	3	0	0	-2.2593	5.8939	8.1531	60.3607	286.249	173.305	0.0932	0.0355	-10.9072	3
DB188870	11763648_x_at	341	APOC1	NM_001645	34468267	0.0001	0.0076	-4.78469	0	3	3	0	0	-2.2586	6.2121	8.4707	74.4924	356.024	215.258	0.0296	0.0222	-17.1969	4
BC075045	11719027_a_at	23362	PSD3	NM_015310	34277930	0.0018	0.0294	-4.78469	0	3	3	0	0	-2.2585	5.154	7.4125	36.5791	173.208	104.894	0.1789	0.1036	-7.3601	4
BC012120	11731487_x_at	4782	NFIC	NM_001245002	34392474	0.0439	0.1264	-4.78469	0	3	3	0	0	-2.2586	6.4805	8.7391	89.4312	482.048	285.74	0.0096	0.7089	-4.6151	2
BC016282	11723653_at	4594	MUT	NM_000255	34334023	0.0023	0.033	-4.78011	0	3	3	0	0	-2.2573	7.6135	9.8709	196.475	959.027	577.751	0.0203	0.1432	-9.6704	3
NM_001127501	11729337_x_at	249	ALPL	NM_000478	34378408	0.0157	0.0759	-4.77555	0	3	3	0	0	-2.2558	6.7572	9.013	109.466	562.231	335.848	0.0769	0.5429	-4.963	3
NM_001049	11728041_at	6751	SSTR1	NM_001049	34370137	0.021	0.0874	-4.77555	0	3	3	0	0	-2.2557	4.5734	6.8291	24.4472	125.958	75.2026	0.16	0.6071	-4.4607	3
NM_002600	11724095_a_at	5142	PDE4B	NM_001037339	34336998	0.0377	0.1169	-4.77327	0	3	3	0	0	-2.2549	3.6407	5.8956	13.2083	68.1752	40.6917	0.3426	0.8576	-3.5651	3
NM_206965	11730094_x_at	10841	FTCD	NM_006657	34384997	0.0138	0.0712	-4.75964	0	3	3	0	0	-2.2508	8.5102	10.761	365.283	1795.26	1080.27	0.0113	0.2023	-8.4335	2
BC016628	11746981_x_at	26084	ARHGEF26	NM_001251962	34451600	0.0021	0.0318	-4.75511	0	3	3	0	0	-2.2495	6.3416	8.5911	81.5993	392.912	237.256	0.0397	0.1128	-9.9767	3
DB323302	11743541_a_at	9702	CEP57	NM_001243776	34448160	0.0213	0.088	-4.75059	0	3	3	0	0	-2.248	6.2185	8.4665	82.5638	363.517	223.041	0.6067	0.1637	-4.4359	3
AF162428	11741080_a_at	1757	SARDH	NM_001134707	34443907	0.028	0.1011	-4.74834	0	3	3	0	0	-2.2472	6.626	8.8732	98.7797	502.015	300.398	0.0007	0.4428	-5.8451	2
NM_172200	11731039_s_at	3601	IL15RA	NM_001243539	34390325	0.0074	0.0538	-4.74608	0	3	3	0	0	-2.2464	5.4776	7.7241	44.6111	215.086	129.849	0.0074	0.1064	-11.5343	2
AK296161	11761556_at	33	ACADL	NM_001608	34466175	0.0006	0.0178	-4.73261	0	3	3	0	0	-2.2423	3.5093	5.7516	11.4833	54.7397	33.1115	0.0545	0.0957	-10.0204	4
U54617	11716975_a_at	5166	PDK4	NM_002612	34228878	0.0217	0.0889	-4.73261	0	3	3	0	0	-2.2427	4.056	6.2988	17.7459	88.9195	53.3327	0.422	0.7098	-3.6513	4
NM_182562	11742441_a_at	283777	FAM169B	NM_182562	34447060	0.0491	0.1338	-4.73261	0	3	3	0	0	-2.2424	3.2815	5.5238	9.7412	52.6615	31.2014	0.0113	0.787	-4.3469	2
U36501	11744673_a_at	6672	SP100	NM_001080391	34449292	0.025	0.0953	-4.73037	0	3	3	0	0	-2.2422	3.0669	5.3091	8.4265	41.9698	25.1982	0.0357	0.3553	-6.2109	2
BU078593	11754624_a_at	1528	CYB5A	NM_001190807	34459243	0.0027	0.0347	-4.7259	0	3	3	0	0	-2.2408	9.7895	12.0303	911.553	4298.2	2604.88	0.1764	0.1641	-6.6506	4
AK291510	11741091_a_at	406	ARNTL	NM_001030272	34443934	0.0035	0.0389	-4.72144	0	3	3	0	0	-2.239	6.012	8.251	67.1415	310.647	188.894	0.2674	0.1278	-6.1685	4
AK293088	11723828_a_at	55107	ANO1	NM_018043	34335348	0.0365	0.1149	-4.71921	0	3	3	0	0	-2.2384	4.6927	6.9312	26.6942	141.812	84.2529	0.1904	0.963	-3.6101	3
BM983699	11716915_a_at	57509	MTUS1	NM_001001924	34227818	0.0063	0.0504	-4.71698	0	3	3	0	0	-2.2377	6.2962	8.534	79.5969	385.639	232.618	0.0789	0.2396	-6.8677	3
NM_020872	11730073_at	5067	CNTN3	NM_020872	34384976	0.0271	0.0994	-4.71476	0	3	3	0	0	-2.2374	5.3514	7.5888	43.2271	193.465	118.346	0.3937	0.0307	-5.9487	2
NM_022132	11729236_at	64087	MCCC2	NM_022132	34377139	0.0097	0.061	-4.71032	0	3	3	0	0	-2.236	8.6729	10.9089	408.345	1965.25	1186.8	0.0031	0.1445	-10.0785	2
NM_001008566	11721498_a_at	8459	TPST2	NM_001008566	34312498	0.0034	0.0385	-4.70588	0	3	3	0	0	-2.2347	7.4256	9.6603	173.29	809.332	491.311	0.0505	0.0012	-17.0125	2
NM_000690	11715627_x_at	217	ALDH2	NM_000690	34180565	0.0023	0.0329	-4.70367	0	3	3	0	0	-2.2337	9.8127	12.0464	902.779	4322.79	2612.78	0.0234	0.1359	-9.691	3
BM811197	11715765_a_at	1843	DUSP1	NM_004417	34185168	0.0187	0.0826	-4.70146	0	3	3	0	0	-2.2334	7.9348	10.1682	244.894	1207.11	726	0.0052	0.283	-7.2052	2
AK295807	11739083_a_at	23516	SLC39A14	NM_001128431	34435986	0.0383	0.1178	-4.69925	0	3	3	0	0	-2.2326	6.1279	8.3605	70.6957	358.376	214.536	0.0658	0.5409	-4.9644	2
D28532	11750440_x_at	6568	SLC17A1	NM_005074	34455059	0.0449	0.1278	-4.69704	0	3	3	0	0	-2.2318	4.0491	6.281	16.5602	86.1557	51.3579	0.0022	0.7162	-4.5607	2
AK302065	11751367_a_at	9695	EDEM1	NM_014674	34455986	0.0019	0.0301	-4.69484	0	3	3	0	0	-2.2311	5.4043	7.6354	42.4983	202.38	122.439	0.0224	0.1161	-10.3837	3
AK303893	11749773_x_at	2633	GBP1	NM_002053	34454392	0.0036	0.0394	-4.69484	0	3	3	0	0	-2.2309	5.1279	7.3588	35.2795	168.43	101.855	0.0571	0.1568	-8.3534	3
AK304699	11751817_x_at	10150	MBNL2	NM_144778	34456436	0.0032	0.0371	-4.69263	0	3	3	0	0	-2.2303	4.9504	7.1807	31.7915	149.944	90.8675	0.1744	0.197	-6.3389	4
BM927701	11716005_a_at	10525	HYOU1	NM_001130991	34192815	0.0098	0.0615	-4.69263	0	3	3	0	0	-2.2301	5.8345	8.0646	57.5574	283.82	170.689	0.0554	0.3772	-5.8727	3
D83768	11755633_a_at	7993	UBXN8	NM_005671	34460252	0.0007	0.0201	-4.68823	0	3	3	0	0	-2.2289	6.4822	8.7111	90.3201	426.203	258.262	0.0634	0.1063	-9.3707	4
BT007418	11736073_a_at	219	ALDH1B1	NM_000692	34419476	0.018	0.081	-4.68823	0	3	3	0	0	-2.229	5.8268	8.0558	58.3111	288.918	173.615	0.1797	0.4891	-4.721	3
NM_015621	11730265_x_at	26112	CCDC69	NM_015621	34386180	0.0004	0.0156	-4.68604	0	3	3	0	0	-2.2283	7.3135	9.5419	159.247	750.357	454.802	0.0068	0.0414	-17.5776	3
NM_174896	11727292_a_at	128346	C1orf162	NM_174896	34364660	0.0437	0.1262	-4.68604	0	3	3	0	0	-2.2285	4.0537	6.2821	16.6064	85.791	51.1987	0	0.697	-4.6232	2
CR456894	11754061_x_at	10581	IFITM2	NM_006435	34458680	0.0105	0.0632	-4.68165	0	3	3	0	0	-2.2273	9.2738	11.5011	620.258	2970.34	1795.3	0.0126	0.1464	-9.6758	2
AK304288	11750770_a_at	2729	GCLC	NM_001197115	34455389	0.0022	0.0323	-4.67508	0	3	3	0	0	-2.2252	6.6664	8.8916	103.632	476.644	290.138	0.1309	0.0221	-9.8522	3
FJ235917	11752265_a_at	367	AR	NM_000044	34456884	0.0317	0.1074	-4.67508	0	3	3	0	0	-2.2251	4.1477	6.3728	17.7442	88.8921	53.3181	0.0068	0.4871	-5.4838	2
AK315996	11749267_a_at	6715	SRD5A1	NM_001047	34453886	0.0351	0.113	-4.67071	0	3	3	0	0	-2.2235	4.5085	6.7321	22.7792	115.765	69.272	0.0048	0.5451	-5.1934	2
BE671777	11757353_a_at	26260	FBXO25	NM_012173	34461972	0.0002	0.0127	-4.65549	0	3	3	0	0	-2.2192	5.848	8.0672	57.986	270.529	164.258	0.0414	0.0555	-12.3435	4
NM_015660	11726392_at	26157	GIMAP2	NM_015660	34354295	0.0279	0.1009	-4.65333	0	3	3	0	0	-2.2186	2.7889	5.0075	6.922	34.5554	20.7387	0.01	0.4199	-5.8608	2
BC012570	11718870_a_at	54873	PALMD	NM_017734	34276230	0.0087	0.0577	-4.65116	0	3	3	0	0	-2.2178	6.1119	8.3298	69.2566	327.73	198.493	0.0085	0.1211	-10.6727	2
BC152448	11744150_s_at	9663	LPIN2	NM_014646	34448769	0.0345	0.1119	-4.65116	0	3	3	0	0	-2.2176	7.733	9.9506	218.743	1156.08	687.41	0.1658	0.9166	-3.6918	3
AK302100	11746686_a_at	80318	GKAP1	NM_001135953	34451305	0.0377	0.1169	-4.65116	0	3	3	0	0	-2.2175	5.0405	7.258	35.9639	153.878	94.9208	0.5547	0.0339	-5.0062	2
NM_024721	11729328_s_at	79776	ZFHX4	NM_024721	34378372	0.0119	0.0668	-4.64037	0	3	3	0	0	-2.2143	5.1722	7.3865	38.7496	169.052	103.901	0.4233	0.0638	-5.4952	3
AK311256	11756871_x_at	29887	SNX10	NM_001199835	34461490	0.0136	0.0708	-4.64037	0	3	3	0	0	-2.2143	4.6251	6.8394	25.4646	114.803	70.1336	0.1887	0.0159	-8.4788	2
BC032004	11745051_a_at	2892	GRIA3	NM_000828	34449670	0.0021	0.0318	-4.63607	0	3	3	0	0	-2.2128	3.5786	5.7913	11.9913	56.5122	34.2517	0.0234	0.1241	-9.9798	3
AK298508	11752371_a_at	10349	ABCA10	NM_080282	34456990	0.0091	0.0591	-4.63607	0	3	3	0	0	-2.2129	3.7426	5.9556	13.4066	63.2581	38.3323	0.0097	0.126	-10.4016	2
NR_024610	11757222_at	3094	HINT1	NM_005340	34461841	0.0002	0.0126	-4.62963	0	3	3	0	0	-2.2109	4.4131	6.624	21.4164	99.6356	60.526	0.0337	0.0613	-12.427	4
D49357	11724627_a_at	4143	MAT1A	NM_000429	34340030	0.0141	0.0719	-4.62321	0	3	3	0	0	-2.2087	6.3302	8.539	88.9107	388.047	238.479	0.5816	0.2635	-4.1615	4
CR605423	11743542_s_at	9702	CEP57	NM_001243776	34448161	0.0216	0.0887	-4.61894	0	3	3	0	0	-2.2078	5.4898	7.6976	49.3057	214.748	132.027	0.5425	0.2087	-4.4121	3
AK291211	11738128_a_at	1757	SARDH	NM_001134707	34430687	0.0195	0.0842	-4.60617	0	3	3	0	0	-2.2034	6.6117	8.8152	98.0179	471.289	284.653	0.0142	0.2777	-7.0634	2
BC060773	11752146_a_at	6660	SOX5	NM_001261414	34456765	0.0087	0.0579	-4.60193	0	3	3	0	0	-2.2026	3.8106	6.0132	14.6535	68.3086	41.481	0.2688	0.3668	-4.7854	4
AK127566	11755873_a_at	84532	ACSS1	NM_001252675	34460492	0.013	0.0695	-4.59982	0	3	3	0	0	-2.2019	6.7706	8.9725	118.777	526.207	322.492	0.4923	0.3085	-4.2619	4
NM_004417	11715766_a_at	1843	DUSP1	NM_004417	34185169	0.0058	0.0486	-4.5977	0	3	3	0	0	-2.2008	9.7947	11.9955	898.268	4221.23	2559.75	0.0728	0.2164	-7.0878	3
AK289471	11747633_a_at	27165	GLS2	NM_013267	34452252	0.001	0.0226	-4.59559	0	3	3	0	0	-2.2004	3.5745	5.7749	11.937	55.3994	33.6682	0.0123	0.0722	-13.107	3
NM_024641	11725564_at	79694	MANEA	NM_024641	34346928	0.0189	0.0831	-4.59137	0	3	3	0	0	-2.1991	7.0331	9.2322	135.427	651.47	393.449	0.2057	0.4701	-4.6333	3
AY203959	11730193_at	23541	SEC14L2	NM_001204204	34386067	0.0009	0.0225	-4.58926	0	3	3	0	0	-2.1986	5.3221	7.5207	40.6167	186.347	113.482	0.0976	0.0928	-8.7284	4
AK125181	11736355_at	23195	MDN1	NM_014611	34420758	0.0061	0.0496	-4.58505	0	3	3	0	0	-2.1972	4.8939	7.0911	30.9825	137.102	84.0422	0.2634	0.0355	-6.9614	3
CR617902	11757058_x_at	706	TSPO	NM_000714	34461677	0.0104	0.0629	-4.58295	0	3	3	0	0	-2.1962	7.3798	9.576	166.723	782.017	474.37	0.0066	0.1464	-9.7263	2
AK299391	11752993_a_at	1843	DUSP1	NM_004417	34457612	0.0111	0.0649	-4.58085	0	3	3	0	0	-2.1957	9.2996	11.4953	631.831	2954.58	1793.21	0.0165	0.1474	-9.3933	2
AF307339	11744434_a_at	83666	PARP9	NM_001146102	34449053	0.0117	0.0663	-4.58085	0	3	3	0	0	-2.1956	7.505	9.7007	181.814	855.01	518.412	0.0057	0.1667	-9.1605	2
CR602052	11756313_x_at	5176	SERPINF1	NM_002615	34460932	0.0088	0.0579	-4.57666	0	3	3	0	0	-2.194	9.6828	11.8768	822.301	3839.15	2330.72	0.003	0.1253	-10.6094	2
NM_152545	11736486_a_at	153020	RASGEF1B	NM_152545	34421042	0.0034	0.0385	-4.56621	0	3	3	0	0	-2.191	4.8402	7.0311	28.7762	134.197	81.4867	0.029	0.1708	-8.4907	3
AK290469	11741061_a_at	55638	SYBU	NM_001099743	34443870	0.0338	0.1108	-4.55996	0	3	3	0	0	-2.1893	6.6388	8.828	100.064	491.717	295.89	0.0264	0.4855	-5.2997	2
BC143549	11753519_a_at	54103	PION	NM_017439	34458138	0.0121	0.0673	-4.55581	0	3	3	0	0	-2.1877	5.5477	7.7354	47.3145	227.694	137.504	0.0719	0.4116	-5.4493	3
NM_138445	11724165_s_at	100505551	GPR146 /// LOC100505551 /// LOC100505568	NM_138445	34337568	0.0273	0.0997	-4.53926	0	3	3	0	0	-2.1823	4.5567	6.739	23.5407	113.323	68.4317	0.0015	0.405	-5.928	2
NM_203403	11720515_s_at	286343	LURAP1L	NM_203403	34297334	0.031	0.1062	-4.53721	0	3	3	0	0	-2.1817	4.0919	6.2735	19.3148	85.494	52.4044	0.7246	0.6163	-3.2633	4
BC101178	11735205_s_at	166785	MMAA	NM_172250	34414608	0.0013	0.0251	-4.53104	0	3	3	0	0	-2.18	6.2966	8.4767	78.8639	360.593	219.728	0.0206	0.0788	-11.974	3
BC093828	11759436_at	10017	BCL2L10	NM_020396	34464055	0.0005	0.0176	-4.5208	0	3	3	0	0	-2.1766	2.6935	4.8701	6.5147	29.7012	18.108	0.0454	0.0934	-10.1172	4
AK299834	11762313_x_at	55268	ECHDC2	NM_001198961	34466932	0.0001	0.0103	-4.51467	0	3	3	0	0	-2.1749	8.5356	10.7105	371.098	1676.17	1023.63	0.0002	0.0019	-82.7132	2
NM_003312	11718418_a_at	7263	TST	NM_003312	34268655	0.0022	0.0323	-4.51467	0	3	3	0	0	-2.1743	9.5172	11.6916	746.072	3322.42	2034.25	0.1181	0.0274	-9.8721	3
NM_198041	11725590_a_at	11162	NUDT6	NM_007083	34346993	0.0034	0.0383	-4.5106	0	3	3	0	0	-2.1734	5.3578	7.5312	42.1416	191.138	116.64	0.1632	0.2039	-6.2135	4
AK057950	11733995_x_at	133686	NADKD1	NM_001085411	34408909	0.0006	0.0187	-4.49035	0	3	3	0	0	-2.167	8.5679	10.7348	380.364	1716.8	1048.58	0.0149	0.0467	-15.1286	3
CX756248	11743444_s_at	388	RHOB	NM_004040	34448063	0.0112	0.0651	-4.49035	0	3	3	0	0	-2.167	10.2883	12.4552	1341.03	5806.48	3573.76	0.488	0.2232	-4.4505	4
NM_022044	11718591_at	23753	SDF2L1	NM_022044	34271956	0.0016	0.0279	-4.48632	0	3	3	0	0	-2.1656	8.5066	10.6721	370.644	1663.34	1016.99	0.1247	0.1191	-7.5975	4
NM_002661	11720244_at	5336	PLCG2	NM_002661	34294853	0.0006	0.0182	-4.48229	0	3	3	0	0	-2.1642	4.9093	7.0736	30.3117	136.615	83.4632	0.0527	0.0908	-9.8967	4
BC029605	11745372_a_at	143425	SYT9	NM_175733	34449991	0.0247	0.0948	-4.47628	0	3	3	0	0	-2.1622	3.8373	5.9996	14.2971	67.8942	41.0957	0.0014	0.3589	-6.2394	2
NM_000187	11732453_s_at	3081	HGD	NM_000187	34398856	0.0015	0.027	-4.47027	0	3	3	0	0	-2.1601	9.67	11.8301	826.972	3716.51	2271.74	0.0977	0.1353	-7.7515	4
AY358224	11753498_at	643036	SLED1	NR_003542	34458117	0.0012	0.0245	-4.46229	0	3	3	0	0	-2.1578	5.687	7.8448	51.6677	232.643	142.155	0.0183	0.075	-12.2394	3
AW070805	11743545_a_at	5860	QDPR	NM_000320	34448164	0.0017	0.0282	-4.4603	0	3	3	0	0	-2.1572	9.0219	11.1791	521.77	2352.57	1437.17	0.0239	0.0945	-10.8616	3
NM_014465	11734451_at	27284	SULT1B1	NM_014465	34410854	0.0042	0.042	-4.45831	0	3	3	0	0	-2.1563	4.2926	6.4489	20.045	91.2192	55.6321	0.1383	0.2683	-5.8569	4
AF087878	11751769_a_at	100287413	GLYATL1 /// LOC100287413	NM_001220494	34456388	0.027	0.0991	-4.4484	0	3	3	0	0	-2.1533	7.2868	9.4401	156.716	738.929	447.822	0.0231	0.3678	-5.9658	2
AI768864	11758509_s_at	2028	ENPEP	NM_001977	34463128	0.0024	0.0335	-4.4405	0	3	3	0	0	-2.1505	7.6664	9.817	207.217	905.347	556.282	0.1284	0.0229	-9.5765	3
AI079813	11754509_a_at	10580	SORBS1	NM_001034954	34459128	0.0031	0.0366	-4.4405	0	3	3	0	0	-2.1509	6.5573	8.7082	96.4674	430.988	263.728	0.1587	0.1809	-6.3922	4
BC078655	11734165_x_at	26084	ARHGEF26	NM_001251962	34409640	0.0032	0.0372	-4.4405	0	3	3	0	0	-2.1508	6.4393	8.59	87.4336	393.841	240.637	0.0458	0.1374	-8.703	3
BC014424	11724872_a_at	9075	CLDN2	NM_001171092	34341738	0.0316	0.1072	-4.43656	0	3	3	0	0	-2.1495	4.7347	6.8842	26.628	127.369	76.9985	0.0007	0.4584	-5.495	2
NM_003884	11720669_at	8850	KAT2B	NM_003884	34299038	0.0042	0.0418	-4.4287	0	3	3	0	0	-2.1467	7.0425	9.1892	132.43	602.902	367.666	0.0278	0.1921	-7.9278	3
DA830350	11733042_at	6542	SLC7A2	NM_001008539	34403913	0.0176	0.0804	-4.4287	0	3	3	0	0	-2.1471	9.45	11.5971	702.007	3216.48	1959.24	0.0232	0.227	-7.434	2
BC137463	11738025_x_at	91355	LRP5L	NM_001135772	34430391	0.0003	0.0127	-4.42087	0	3	3	0	0	-2.1443	5.4713	7.6156	44.718	197.374	121.046	0.051	0.0401	-12.3044	4
NM_013976	11742480_a_at	2639	GCDH	NM_000159	34447099	0.0295	0.1037	-4.41112	0	3	3	0	0	-2.1409	6.3454	8.4863	81.4045	383.359	232.382	0.007	0.4176	-5.6904	2
AK314247	11756776_a_at	2642	GCGR	NM_000160	34461395	0.0006	0.0183	-4.40917	0	3	3	0	0	-2.1408	5.6396	7.7804	50.2864	223.05	136.668	0.0535	0.0883	-9.8453	4
NM_000714	11716614_a_at	706	TSPO	NM_000714	34217510	0.0045	0.0433	-4.40917	0	3	3	0	0	-2.1408	7.2807	9.4215	156.721	706.675	431.698	0.0505	0.1803	-7.7182	3
AK302532	11760555_at	3030	HADHA	NM_000182	34465174	0.0273	0.0997	-4.40723	0	3	3	0	0	-2.1398	5.0781	7.2179	36.3634	169.068	102.716	0.432	0.7578	-3.3977	4
AF116548	11734231_x_at	51380	CSAD	NM_001244705	34409871	0.0121	0.0671	-4.40141	0	3	3	0	0	-2.1376	7.8219	9.9596	241.438	1047.42	644.427	0.3808	0.34	-4.361	4
AF083110	11749229_a_at	23408	SIRT5	NM_001193267	34453848	0.0014	0.0262	-4.39754	0	3	3	0	0	-2.1365	6.0721	8.2086	67.4319	299.82	183.626	0.0142	0.0875	-11.6042	3
AK296081	11760491_at	837	CASP4	NM_001225	34465110	0.036	0.1142	-4.39754	0	3	3	0	0	-2.1368	3.1306	5.2674	8.7658	41.4578	25.1118	0.0055	0.5155	-5.1271	2
CR607703	11756606_s_at	10069	RWDD2B	NM_016940	34461225	0	0.003	-4.39367	0	3	3	0	0	-2.1353	6.2493	8.3846	76.1702	334.516	205.343	0.0081	0.006	-31.1474	4
NM_183050	11723021_a_at	594	BCKDHB	NM_000056	34328424	0.0056	0.048	-4.38212	0	3	3	0	0	-2.1314	8.1401	10.2715	282.39	1250.59	766.489	0.0063	0.071	-13.2757	2
NM_001004690	11742590_at	127059	OR2M5	NM_001004690	34447209	0.0033	0.0376	-4.3802	0	3	3	0	0	-2.1311	4.2646	6.3957	19.3114	86.2198	52.7656	0.0286	0.1545	-8.6269	3
AW510372	11758661_s_at	1031	CDKN2C	NM_001262	34463280	0.0015	0.0274	-4.37828	0	3	3	0	0	-2.1305	2.8844	5.0149	7.5588	32.8147	20.1867	0.1411	0.0893	-7.687	4
NM_032441	11728584_s_at	84460	ZMAT1	NM_001011657	34373219	0.0428	0.1247	-4.37828	0	3	3	0	0	-2.1307	4.9178	7.0485	30.3635	146.25	88.3065	0.0274	0.5949	-4.6783	2
AK297208	11749518_a_at	6715	SRD5A1	NM_001047	34454137	0.0435	0.1258	-4.37828	0	3	3	0	0	-2.1303	5.9516	8.0819	61.9286	298.583	180.256	0.004	0.6291	-4.6374	2
AB033080	11723007_a_at	100533483	CCPG1 /// DYX1C1-CCPG1	NM_001204450	34328410	0.0071	0.0528	-4.37637	0	3	3	0	0	-2.1295	4.4953	6.6248	22.6963	102.739	62.7175	0.0397	0.2727	-6.5987	3
NM_005589	11722998_a_at	4329	ALDH6A1	NM_005589	34328401	0.0259	0.0972	-4.37445	0	3	3	0	0	-2.1293	8.7708	10.9001	491.636	1947.24	1219.44	0.6883	0.1137	-4.1181	3
AK298174	11760509_x_at	3029	HAGH	NM_001040427	34465128	0.0009	0.0216	-4.36872	0	3	3	0	0	-2.1274	8.3799	10.5073	337.937	1474.38	906.16	0.0868	0.0829	-8.9446	4
AW242046	11758637_x_at	276	AMY1A /// AMY1B /// AMY1C	NM_001008218	34463256	0.0006	0.0178	-4.36681	0	3	3	0	0	-2.1265	5.6106	7.7371	49.2373	216.231	132.734	0.0483	0.0872	-10.0058	4
NM_001135863	11740385_x_at	254013	METTL20	NM_001135863	34441288	0.0044	0.043	-4.363	0	3	3	0	0	-2.1254	4.8322	6.9577	28.5088	125.425	76.9667	0.0047	0.0559	-14.9574	2
BC033799	11724545_at	29915	HCFC2	NM_013320	34339448	0.0003	0.0139	-4.3611	0	3	3	0	0	-2.1249	4.5707	6.6956	24.019	104.261	64.1399	0.0648	0.0361	-11.5909	4
BC066971	11748073_a_at	753	C18orf1	NM_001003674	34452692	0.035	0.1129	-4.3592	0	3	3	0	0	-2.1242	3.871	5.9952	14.6411	69.0557	41.8484	0.0041	0.4965	-5.2002	2
NM_178238	11730022_a_at	29990	PILRB	NM_013440	34384586	0.0103	0.0626	-4.3535	0	3	3	0	0	-2.1224	7.5491	9.6715	189.712	855.399	522.555	0.0781	0.3256	-5.7859	3
AJ224328	11724617_a_at	4337	MOCS1	NM_001075098	34340020	0.0049	0.0447	-4.34405	0	3	3	0	0	-2.1191	4.7126	6.8317	26.2275	115.112	70.67	0.0018	0.0644	-14.2603	2
AB307696	11752826_a_at	6097	RORC	NM_001001523	34457445	0.0002	0.0117	-4.34216	0	3	3	0	0	-2.1187	4.2905	6.4092	19.662	85.6556	52.6588	0.0297	0.0502	-12.9778	4
AK298508	11752372_x_at	10349	ABCA10	NM_080282	34456991	0.0118	0.0666	-4.34216	0	3	3	0	0	-2.1182	3.1447	5.2629	9.0002	40.4541	24.7271	0.114	0.33	-5.5053	3
NM_021968	11728049_s_at	121504	HIST1H4A /// HIST1H4B /// HIST1H4C /// HIST1H4D /// HIST1H4E /// HIST1H4F /// HIST1H4H /// HIST1H4	NM_001034077	34370407	0.0108	0.0642	-4.33839	0	3	3	0	0	-2.1169	6.4326	8.5495	91.2587	379.269	235.264	0.3385	0.0792	-5.6734	3
AY550971	11731550_a_at	57088	PLSCR4	NM_001128304	34392953	0.001	0.0231	-4.33276	0	3	3	0	0	-2.1152	3.5122	5.6274	11.5565	50.2799	30.9182	0.077	0.1058	-8.568	4
CR602052	11756312_a_at	5176	SERPINF1	NM_002615	34460931	0.0155	0.0753	-4.32713	0	3	3	0	0	-2.1135	9.3461	11.4596	650.828	2916.35	1783.59	0.0003	0.2119	-7.9475	2
AK300407	11749118_a_at	10580	SORBS1	NM_001034954	34453737	0.003	0.0362	-4.32339	0	3	3	0	0	-2.1125	3.9488	6.0613	15.8648	68.5157	42.1902	0.1683	0.155	-6.435	4
BE789464	11754383_s_at	81577	GFOD2	NM_001243650	34459002	0.0153	0.075	-4.32339	0	3	3	0	0	-2.1124	5.8241	7.9365	57.3869	264.37	160.878	0.0831	0.4504	-5.0093	3
CA944881	11726808_at	51776	ZAK	NM_016653	34358551	0.0013	0.0253	-4.31965	0	3	3	0	0	-2.1111	4.9698	7.0809	31.3395	135.751	83.5452	0.0004	0.0167	-27.9838	2
BC008777	11736888_x_at	3683	ITGAL	NM_001114380	34422791	0.0088	0.0581	-4.31779	0	3	3	0	0	-2.1101	2.9335	5.0436	7.7808	33.0029	20.3918	0.1153	0.0041	-10.5759	2
CR597177	11756669_x_at	3249	HPN	NM_002151	34461288	0.0005	0.0165	-4.3122	0	3	3	0	0	-2.1087	9.7288	11.8375	849.776	3681.26	2265.52	0.0092	0.0375	-16.9038	3
NM_001085375	11721788_at	400793	C1orf226	NM_001085375	34316191	0.001	0.0229	-4.3122	0	3	3	0	0	-2.1087	6.2592	8.3679	77.3708	336.265	206.818	0.0631	0.116	-8.6285	4
NM_017971	11758769_at	55052	MRPL20	NM_017971	34463388	0.0165	0.0777	-4.30663	0	3	3	0	0	-2.1064	7.7557	9.8622	218.9	1004.6	611.748	0.0774	0.4818	-4.8788	3
BX344848	11743517_a_at	23530	NNT	NM_012343	34448136	0.0246	0.0947	-4.30293	0	3	3	0	0	-2.1051	8.1116	10.2166	277.426	1256.17	766.797	0.019	0.3211	-6.2523	2
NM_002570	11723385_s_at	100507472	LOC100507472 /// PCSK6	NM_002570	34331748	0.0023	0.0328	-4.30108	0	3	3	0	0	-2.1048	9.2166	11.3213	598.57	2599.62	1599.1	0.0392	0.1012	-9.7288	3
NM_000081	11722982_a_at	1130	LYST	NM_000081	34328090	0.0087	0.0576	-4.29923	0	3	3	0	0	-2.1041	5.6723	7.7764	53.1784	222.685	137.932	0.2498	0.1015	-6.1485	3
AB307705	11742843_a_at	6256	RXRA	NM_002957	34447462	0.0009	0.0225	-4.29738	0	3	3	0	0	-2.1033	6.0082	8.1115	64.9078	277.549	171.228	0.0541	0.0225	-13.1627	3
NM_021101	11728232_a_at	9076	CLDN1	NM_021101	34371635	0.0004	0.0165	-4.29369	0	3	3	0	0	-2.1022	8.9521	11.0543	496.252	2138.18	1317.22	0.012	0.0343	-16.9254	3
BC037905	11744422_s_at	8738	CRADD	NM_003805	34449041	0.0492	0.134	-4.29	0	3	3	0	0	-2.1009	7.4255	9.5264	173.709	806.847	490.278	0.0632	0.6394	-4.3411	2
BC065561	11755637_x_at	55160	ARHGEF10L	NM_001011722	34460256	0.0036	0.0392	-4.28449	0	3	3	0	0	-2.0994	8.6588	10.7582	413.637	1746.01	1079.82	0.1389	0.0499	-8.3692	3
NM_144589	11720129_a_at	118881	COMTD1	NM_144589	34293532	0.0004	0.0156	-4.28082	0	3	3	0	0	-2.0976	7.0319	9.1295	131.614	566.888	349.251	0.0362	0.0744	-10.9266	4
BC011570	11735501_a_at	100653137	CDH23 /// LOC100653137	NM_001171930	34415866	0.0012	0.0247	-4.28082	0	3	3	0	0	-2.0981	3.6695	5.7676	12.8563	54.6924	33.7744	0.0647	0.0251	-12.1283	3
AF216967	11729549_s_at	57211	GPR126	NM_001032394	34381452	0.0004	0.0159	-4.27716	0	3	3	0	0	-2.0968	5.1034	7.2001	34.6273	148.64	91.6339	0.0445	0.0681	-10.8209	4
NM_053016	11735476_a_at	114299	PALM2	NM_001037293	34415428	0.0456	0.1286	-4.26803	0	3	3	0	0	-2.0934	4.4526	6.546	24.8437	97.3913	61.1175	0.9244	0.2792	-3.3051	3
NM_001005732	11740758_a_at	388815	LINC00478	NM_001005732	34442661	0.0311	0.1063	-4.26621	0	3	3	0	0	-2.0928	2.7068	4.7996	6.5447	29.6189	18.0818	0.0153	0.4128	-5.5397	2
U19518	11740822_at	80350	LPAL2	NM_024492	34443225	0.0156	0.0756	-4.26076	0	3	3	0	0	-2.0912	4.666	6.7572	25.4432	111.779	68.6111	0.0141	0.1956	-7.909	2
CR597943	11756969_s_at	213	ALB	NM_000477	34461588	0.0402	0.1209	-4.25713	0	3	3	0	0	-2.0902	12.3194	14.4095	5530.05	21782.2	13656.1	0.5553	0.0058	-4.8327	2
NM_015229	11717787_a_at	23277	KIAA0664	NM_015229	34256539	0.0003	0.0136	-4.25532	0	3	3	0	0	-2.089	7.308	9.397	159.444	680.259	419.851	0.0394	0.0549	-11.784	4
NM_178833	11727036_at	133308	SLC9B2	NM_178833	34361295	0.0155	0.0753	-4.25532	0	3	3	0	0	-2.0892	6.6403	8.7295	102.909	424.493	263.701	0.2075	0.0003	-7.9391	2
AK299834	11751766_a_at	55268	ECHDC2	NM_001198961	34456385	0	0.0043	-4.25351	0	3	3	0	0	-2.0884	8.3318	10.4202	322.253	1371.12	846.684	0.0009	0.0039	-51.7945	3
BX647711	11756615_x_at	6472	SHMT2	NM_001166356	34461234	0.0028	0.0353	-4.24448	0	3	3	0	0	-2.0858	7.9334	10.0192	244.513	1043.6	644.054	0.0017	0.0347	-18.947	2
CR602964	11756400_a_at	5860	QDPR	NM_000320	34461019	0.0022	0.0323	-4.23908	0	3	3	0	0	-2.0836	9.0872	11.1707	545.677	2347.09	1446.38	0.0203	0.1134	-9.869	3
BC022876	11718119_s_at	1073	CFL2	NM_001243645	34263022	0.0058	0.0486	-4.23012	0	3	3	0	0	-2.0809	8.2324	10.3133	300.948	1286.45	793.699	0.0042	0.0713	-13.1122	2
BC073151	11718381_a_at	23550	PSD4	NM_012455	34268248	0.0216	0.0886	-4.22476	0	3	3	0	0	-2.0791	6.3106	8.3897	79.3826	350.974	215.178	0.0005	0.2885	-6.698	2
AI073393	11757815_s_at	25840	METTL7A	NM_014033	34462434	0.0116	0.0662	-4.21941	0	3	3	0	0	-2.0769	10.1094	12.1863	1125.85	4875.83	3000.84	0.1155	0.3074	-5.5318	3
BC039306	11740799_x_at	114299	PALM2	NM_001037293	34442997	0.0188	0.0829	-4.21941	0	3	3	0	0	-2.0771	4.7239	6.801	28.7772	116.445	72.6111	0.605	0.2836	-3.8166	4
AK294552	11749183_a_at	8659	ALDH4A1	NM_001161504	34453802	0.0061	0.0498	-4.21763	0	3	3	0	0	-2.0767	6.1031	8.1798	68.7501	293.546	181.148	0.001	0.0789	-12.7274	2
BC010703	11720604_x_at	2040	STOM	NM_004099	34298467	0.0434	0.1257	-4.21053	0	3	3	0	0	-2.0739	9.3982	11.4721	676.125	3140.81	1908.47	0.0128	0.5856	-4.6435	2
CB850890	11730191_a_at	23541	SEC14L2	NM_001204204	34386060	0.0199	0.0851	-4.20698	0	3	3	0	0	-2.0725	6.2239	8.2964	75.7894	343.998	209.894	0.0894	0.5329	-4.5503	3
NM_018434	11715617_a_at	55819	RNF130	NM_018434	34180020	0.0044	0.0428	-4.20521	0	3	3	0	0	-2.0724	8.118	10.1903	279.079	1204.91	741.993	0.028	0.1845	-7.7863	3
NM_145168	11727693_at	93517	SDR42E1	NM_145168	34368096	0.0081	0.0561	-4.20521	0	3	3	0	0	-2.0723	3.3463	5.4187	10.1825	43.4832	26.8329	0.0073	0.0989	-11.0138	2
AF534402	11736705_x_at	11234	HPS5	NM_007216	34422108	0.0061	0.0498	-4.20345	0	3	3	0	0	-2.0719	7.9051	9.9769	239.773	1020.69	630.233	0.0019	0.0779	-12.7021	2
AA215701	11763890_at	1983	EIF5 /// SNORA28	NM_001969	34468509	0.0139	0.0715	-4.20345	0	3	3	0	0	-2.0714	5.488	7.5594	48.0424	198.063	123.053	0.4473	0.2898	-4.1792	4
AF323970	11724276_a_at	55343	SLC35C1	NM_001145265	34338131	0.0129	0.0692	-4.19992	0	3	3	0	0	-2.0704	6.329	8.3994	82.2858	338.506	210.396	0.1541	0.0155	-8.7088	2
AK303435	11761068_s_at	100653286	AKR1C1 /// AKR1C2 /// LOC100653286	NM_001135241	34465687	0.0294	0.1036	-4.19639	0	3	3	0	0	-2.0691	3.5512	5.6203	11.7651	51.9402	31.8526	0.0227	0.3722	-5.7023	2
AY616183	11762823_x_at	10901	DHRS4 /// DHRS4L2	NM_001193635	34467442	0.0005	0.0176	-4.1876	0	3	3	0	0	-2.0661	6.2147	8.2808	74.3782	313.012	193.695	0.0091	0.041	-15.9838	3
BC069528	11743125_a_at	1409	CRYAA	NM_000394	34447744	0.027	0.0992	-4.18235	0	3	3	0	0	-2.0646	3.2455	5.3101	9.5155	41.7155	25.6155	0.0205	0.3397	-5.9587	2
CB161841	11758225_s_at	10788	IQGAP2	NM_006633	34462844	0.0326	0.1088	-4.1806	0	3	3	0	0	-2.0635	8.3918	10.4552	336.867	1494.3	915.583	0.0182	0.4195	-5.4024	2
AK316425	11741247_a_at	1373	CPS1	NM_001122633	34444555	0.0176	0.0804	-4.17885	0	3	3	0	0	-2.063	5.8683	7.9313	60.11	258.452	159.281	0.1732	0.3908	-4.7577	3
NM_016332	11716738_at	51734	MSRB1	NM_016332	34222641	0.0025	0.034	-4.17537	0	3	3	0	0	-2.0619	8.9897	11.0516	509.902	2163.18	1336.54	0.0189	0.124	-9.4487	3
AK292588	11730652_a_at	94121	SYTL4	NM_001129896	34388061	0.0188	0.0827	-4.17537	0	3	3	0	0	-2.0621	3.4132	5.4754	10.6617	46.1869	28.4243	0.0048	0.2419	-7.1904	2
CA311990	11743595_at	134121	C5orf49	NM_001089584	34448214	0.0003	0.0128	-4.17362	0	3	3	0	0	-2.0613	4.5386	6.5999	23.3325	97.0986	60.2156	0.024	0.0063	-20.5168	3
BC009894	11727034_at	9060	PAPSS2	NM_001015880	34361260	0.0159	0.0762	-4.17362	0	3	3	0	0	-2.0612	8.9379	10.9991	495.812	2206.83	1351.32	0.0708	0.4502	-4.9461	3
BF438302	11717328_at	687	KLF9	NM_001206	34241026	0.0023	0.0327	-4.1684	0	3	3	0	0	-2.0595	4.5445	6.6041	23.7286	97.7999	60.7642	0.1007	0.0329	-9.7588	3
AK300808	11750981_a_at	92799	SHKBP1	NM_138392	34455600	0	0.0065	-4.16667	0	3	3	0	0	-2.059	7.6078	9.6667	195.142	813.62	504.381	0.0027	0.0065	-37.1974	3
BC000878	11742823_a_at	51110	LACTB2	NM_016027	34447442	0.0118	0.0666	-4.1632	0	3	3	0	0	-2.0574	6.6541	8.7115	102.056	443.987	273.022	0.0806	0.3381	-5.507	3
BC129837	11716660_at	23151	GRAMD4	NM_015124	34219019	0.0128	0.0688	-4.16146	0	3	3	0	0	-2.0571	4.7053	6.7625	26.3393	114.823	70.5813	0.0581	0.3852	-5.3519	3
BC019087	11720539_at	55640	FLVCR2	NM_001195283	34297442	0.0014	0.0266	-4.158	0	3	3	0	0	-2.0558	5.9918	8.0477	63.8345	267.832	165.833	0.0189	0.0777	-11.4533	3
BC048284	11755103_a_at	978	CDA	NM_001785	34459722	0.0328	0.1092	-4.158	0	3	3	0	0	-2.0557	6.169	8.2246	77.2254	299.752	188.489	0.4248	0.0127	-5.3831	2
BC019921	11722404_s_at	100528021	MTHFS /// ST20-MTHFS	NM_001199758	34323184	0.0046	0.0437	-4.15282	0	3	3	0	0	-2.054	9.2897	11.3438	642.507	2623.97	1633.24	0.157	0.0584	-7.6648	3
NM_000197	11728163_a_at	3293	HSD17B3	NM_000197	34371411	0.0072	0.053	-4.1511	0	3	3	0	0	-2.0533	4.0949	6.1482	17.1908	73.9352	45.563	0.037	0.2557	-6.5736	3
AJ001417	11736281_a_at	6581	SLC22A3	NM_021977	34420376	0.0038	0.0399	-4.14938	0	3	3	0	0	-2.0527	6.1233	8.176	71.3707	298.639	185.005	0.1529	0.1926	-6.0486	4
AK300519	11760562_at	435	ASL	NM_000048	34465181	0.0058	0.0488	-4.14938	0	3	3	0	0	-2.0527	4.9907	7.0434	31.9679	136.885	84.4266	0.0335	0.2203	-7.0571	3
AK289750	11724475_a_at	57509	MTUS1	NM_001001924	34338983	0.0007	0.0195	-4.1425	0	3	3	0	0	-2.0507	4.4793	6.53	22.5425	93.5625	58.0525	0.0644	0.0747	-9.5226	4
AI003544	11758607_s_at	23078	KIAA0564	NM_001009814	34463226	0.0083	0.0567	-4.13736	0	3	3	0	0	-2.0486	7.2352	9.2838	157.549	629.457	393.503	0.2642	0.0598	-6.234	3
BP306647	11757517_x_at	5447	POR	NM_000941	34462136	0.0002	0.0114	-4.13394	0	3	3	0	0	-2.0477	9.0692	11.1169	538.721	2223.34	1381.03	0.0179	0.0069	-22.5201	3
AI123527	11743544_a_at	9702	CEP57	NM_001243776	34448163	0.0251	0.0956	-4.13223	0	3	3	0	0	-2.0469	5.1721	7.2189	40.29	158.48	99.385	0.6466	0.3848	-3.4908	4
NM_017913	11722605_at	55664	CDC37L1	NM_017913	34325008	0.0102	0.0623	-4.13052	0	3	3	0	0	-2.0465	7.3958	9.4423	168.614	709.799	439.207	0.0078	0.1221	-9.8365	2
AF502906	11753209_a_at	3373	HYAL1	NM_007312	34457828	0.0002	0.0109	-4.12371	0	3	3	0	0	-2.0438	5.9561	7.9999	62.3258	257.784	160.055	0.0247	0.0432	-13.5814	4
AK296840	11750742_a_at	79132	DHX58	NM_024119	34455361	0.008	0.0557	-4.12031	0	3	3	0	0	-2.043	3.722	5.765	13.3313	56.7028	35.017	0.0626	0.2513	-6.3149	3
BC098573	11725221_a_at	6641	SNTB1	NM_021021	34344085	0.0059	0.0491	-4.11692	0	3	3	0	0	-2.0416	5.6256	7.6672	50.9649	210.763	130.864	0.2127	0.2258	-5.3404	4
BC008673	11742803_at	6715	SRD5A1	NM_001047	34447422	0.0268	0.0987	-4.11523	0	3	3	0	0	-2.0407	6.4489	8.4897	87.6303	379.882	233.756	0.0193	0.3289	-5.9896	2
AK297825	11749436_a_at	4782	NFIC	NM_001245002	34454055	0.0268	0.0987	-4.10846	0	3	3	0	0	-2.0388	4.331	6.3698	20.2129	87.3097	53.7613	0.0261	0.3215	-5.9895	2
BC051278	11761991_at	338	APOB	NM_000384	34466610	0.0183	0.0818	-4.10678	0	3	3	0	0	-2.0379	4.4476	6.4855	22.3515	95.9216	59.1366	0.1497	0.4168	-4.6897	3
NM_198194	11715792_a_at	2040	STOM	NM_004099	34186195	0.0175	0.0799	-4.10004	0	3	3	0	0	-2.0358	8.7964	10.8321	454.952	1940.01	1197.48	0.1513	0.3941	-4.7747	3
NM_145170	11729100_a_at	118491	TTC18	NM_145170	34376003	0.0225	0.0905	-4.09836	0	3	3	0	0	-2.0351	3.7655	5.8006	13.6304	58.2655	35.9479	0.0144	0.2752	-6.55	2
NM_001080430	11738149_a_at	27324	TOX3	NM_001080430	34430843	0.0352	0.113	-4.095	0	3	3	0	0	-2.0337	4.1342	6.1679	17.6543	76.5711	47.1127	0.033	0.4276	-5.1904	2
NM_032962	11738611_s_at	348249	CCL14 /// CCL14-CCL15 /// CCL15	NM_004166	34433795	0.0207	0.0868	-4.08664	0	3	3	0	0	-2.031	4.8209	6.8519	28.3434	120.178	74.2606	0.0179	0.2466	-6.8405	2
AK298511	11751687_a_at	9695	EDEM1	NM_014674	34456306	0.0222	0.0899	-4.0833	0	3	3	0	0	-2.0298	4.2172	6.247	18.6461	79.1762	48.9111	0.0154	0.2688	-6.5946	2
AK296109	11746944_a_at	64902	AGXT2	NM_031900	34451563	0.0283	0.1017	-4.0833	0	3	3	0	0	-2.0299	6.4033	8.4332	87.1972	376.959	232.078	0.1773	0.6021	-3.9825	3
AK127779	11736390_a_at	389114	ZNF662	NM_001134656	34420793	0.0018	0.0297	-4.07166	0	3	3	0	0	-2.0258	3.6639	5.6897	12.7169	51.6336	32.1752	0.0206	0.0022	-23.2297	2
BC128535	11738994_a_at	1589	CYP21A1P /// CYP21A2	NM_000500	34435858	0.026	0.0973	-4.07	0	3	3	0	0	-2.0253	5.2201	7.2454	37.79	166.16	101.975	0.0874	0.6396	-4.1141	3
AK294334	11750760_a_at	221223	CES5A	NM_001143685	34455379	0.0384	0.1181	-4.06835	0	3	3	0	0	-2.0245	2.5703	4.5947	5.9411	25.9916	15.9664	0.0021	0.4991	-4.9529	2
BC037906	11727239_a_at	55286	C4orf19	NM_001104629	34363906	0.0018	0.0292	-4.06669	0	3	3	0	0	-2.0237	6.8561	8.8798	118.042	479.252	298.647	0.1189	0.1062	-7.3873	4
AF534401	11739576_x_at	11234	HPS5	NM_007216	34437691	0.0024	0.0335	-4.06669	0	3	3	0	0	-2.0237	8.0221	10.0458	260.936	1075.1	668.016	0.0232	0.1109	-9.5736	3
AK296461	11741261_a_at	8470	SORBS2	NM_001145670	34444582	0.0072	0.0532	-4.06339	0	3	3	0	0	-2.0227	6.8591	8.8817	117.648	471.918	294.783	0.0868	0.0029	-11.7028	2
NM_001142469	11732785_a_at	89927	C16orf45	NM_001142469	34401743	0.0146	0.073	-4.06339	0	3	3	0	0	-2.0227	5.6104	7.633	48.9544	204.14	126.547	0.0129	0.1698	-8.1969	2
AK290043	11749891_a_at	3131	HLF	NM_002126	34454510	0.0262	0.0976	-4.06009	0	3	3	0	0	-2.0213	3.9127	5.9339	15.0793	64.5688	39.824	0.008	0.3263	-6.055	2
BC051758	11755102_a_at	83642	SELO	NM_031454	34459721	0.003	0.0362	-4.05351	0	3	3	0	0	-2.019	7.9148	9.9338	246.641	1001.81	624.228	0.1441	0.1512	-6.4344	4
NM_001964	11717860_a_at	1958	EGR1	NM_001964	34258346	0.0251	0.0954	-4.05022	0	3	3	0	0	-2.0179	8.2948	10.3127	339.993	1357.16	848.574	0.5598	0.4413	-3.493	4
NM_205860	11727751_a_at	2494	NR5A2	NM_003822	34368654	0.0335	0.1102	-4.04858	0	3	3	0	0	-2.0172	6.3938	8.4111	84.1262	362.551	223.339	0.0028	0.4273	-5.3279	2
AF034374	11739110_a_at	4337	MOCS1	NM_001075098	34436381	0.0013	0.0252	-4.04531	0	3	3	0	0	-2.016	6.2214	8.2374	74.7837	305.38	190.082	0.0139	0.0717	-11.9321	3
BE395657	11717151_s_at	57136	C20orf3	NM_020531	34234010	0.0183	0.0818	-4.04531	0	3	3	0	0	-2.016	8.0768	10.0928	270.5	1129.21	699.857	0.0114	0.218	-7.2902	2
BC136566	11730472_a_at	5140	PDE3B	NM_000922	34387317	0.0002	0.0112	-4.04204	0	3	3	0	0	-2.015	6.4643	8.4793	88.5326	357.294	222.913	0.0162	0.0071	-22.8505	3
NM_001039503	11729558_a_at	339105	PRSS53	NM_001039503	34381461	0.0035	0.0389	-4.04204	0	3	3	0	0	-2.0153	5.7848	7.8001	55.3406	228.245	141.793	0.0234	0.1481	-8.4287	3
NM_000629	11723425_at	3454	IFNAR1	NM_000629	34332328	0.0069	0.0521	-4.03877	0	3	3	0	0	-2.0142	6.4346	8.4488	87.0968	363.11	225.103	0.0438	0.2295	-6.674	3
NM_182977	11737813_s_at	23530	NNT	NM_012343	34429402	0.0086	0.0574	-4.03877	0	3	3	0	0	-2.0141	8.8488	10.8629	464.955	1946.49	1205.72	0.0516	0.2682	-6.1683	3
NM_001441	11719855_a_at	2166	FAAH	NM_001441	34290258	0.0039	0.0408	-4.03714	0	3	3	0	0	-2.0132	5.8205	7.8338	56.724	234.429	145.577	0.0228	0.1628	-8.0943	3
NM_032823	11721568_a_at	100507319	C9orf3 /// LOC100507319	NM_001193329	34313430	0.006	0.0494	-4.03388	0	3	3	0	0	-2.012	7.1959	9.2078	147.463	610.477	378.97	0.0355	0.213	-6.9906	3
AK225812	11740326_x_at	8470	SORBS2	NM_001145670	34441229	0	0.0028	-4.03226	0	3	3	0	0	-2.0114	7.6337	9.6452	198.783	801.213	499.998	0.0057	0.0038	-35.6666	4
DB319885	11726486_a_at	79974	CPED1	NM_001105533	34355349	0.0438	0.1263	-4.03226	0	3	3	0	0	-2.0114	5.4659	7.4773	46.5854	199.525	123.055	0.32	0.7566	-3.3578	3
CB115219	11758252_s_at	80270	HSD3B7	NM_001142777	34462871	0.0116	0.0659	-4.02253	0	3	3	0	0	-2.0079	7.8388	9.8466	229.067	940.928	584.998	0.0036	0.1386	-9.2219	2
AK291940	11725566_at	79694	MANEA	NM_024641	34346930	0.0179	0.0809	-4.02253	0	3	3	0	0	-2.008	6.7399	8.7479	112.608	466.821	289.714	0.308	0.4978	-3.8744	4
NM_152373	11730530_at	127396	ZNF684	NM_152373	34387433	0.0291	0.1031	-4.01929	0	3	3	0	0	-2.0068	5.0419	7.0486	33.0318	139.419	86.2255	0.0173	0.3503	-5.7334	2
AK296802	11750945_x_at	4051	CYP4F3	NM_000896	34455564	0.0006	0.0182	-4.01768	0	3	3	0	0	-2.0064	5.7752	7.7816	54.8319	221.517	138.174	0.0077	0.0428	-15.4769	3
AV764112	11757513_at	64332	NFKBIZ	NM_001005474	34462132	0.0012	0.0251	-4.01768	0	3	3	0	0	-2.0066	9.0574	11.064	540.691	2169.9	1355.3	0.0957	0.0869	-8.135	4
AI040327	11740368_s_at	5774	PTPN3	NM_001145368	34441271	0.0077	0.0545	-4.01768	0	3	3	0	0	-2.0065	7.2116	9.218	153.411	601.709	377.56	0.231	0.0625	-6.4147	3
AI919456	11757635_a_at	7305	TYROBP	NM_001173514	34462254	0.0251	0.0954	-4.01284	0	3	3	0	0	-2.0047	3.61	5.6147	12.4369	53.3527	32.8948	0.1209	0.5715	-4.173	3
DQ486516	11755599_x_at	5460	POU5F1	NM_001173531	34460218	0.0015	0.0274	-4.01123	0	3	3	0	0	-2.0043	4.0747	6.079	17.0461	69.1022	43.0742	0.0719	0.1315	-7.6958	4
AY328892	11722929_a_at	154043	CNKSR3	NM_173515	34327537	0.0149	0.074	-4.00962	0	3	3	0	0	-2.0037	7.3804	9.3841	176.631	682.206	429.419	0.3434	0.1277	-5.056	3
NM_032367	11727268_at	84327	ZBED3	NM_032367	34364351	0.0101	0.0621	-4.00641	0	3	3	0	0	-2.0024	6.6426	8.645	100.105	407.683	253.894	0.0122	0.1111	-9.8789	2
BC152448	11744151_x_at	9663	LPIN2	NM_014646	34448770	0.0434	0.1257	-4.00481	0	3	3	0	0	-2.0017	7.7883	9.79	221.959	967.826	594.892	0.0248	0.5327	-4.6432	2
BI496270	11757919_s_at	1955	MEGF9	NM_001080497	34462538	0.0126	0.0686	-4.0032	0	3	3	0	0	-2.0011	6.735	8.7361	111.252	450.801	281.027	0.2943	0.3553	-4.3002	4
AB019246	11727749_a_at	2494	NR5A2	NM_003822	34368652	0.0048	0.0443	-4.0016	0	3	3	0	0	-2.0008	5.4575	7.4583	43.9618	177.443	110.703	0.003	0.0548	-14.4205	2
CR594233	11756763_a_at	84681	HINT2	NM_032593	34461382	0.0009	0.0217	-4	0	3	3	0	0	-2	8.6054	10.6054	390.51	1569.77	980.142	0.0167	0.0488	-13.5352	3
BU741930	11755533_a_at	166647	GPR125	NM_145290	34460152	0.035	0.1129	-4	0	3	3	0	0	-1.9999	8.6927	10.6926	414.593	1780.64	1097.62	0.0124	0.4307	-5.2038	2
NM_001136200	11736058_s_at	119032	C10orf32	NM_001136200	34419461	0.0016	0.028	-3.9984	0	3	3	0	0	-1.9995	6.9707	8.9702	125.935	507.736	316.836	0.0257	0.075	-10.9106	3
NM_032501	11731578_s_at	84532	ACSS1	NM_001252675	34392981	0.0077	0.0546	-3.9984	0	3	3	0	0	-1.9992	5.9379	7.9371	63.4249	248.308	155.866	0.2066	0.0852	-6.4104	3
NM_001163	11725859_at	320	APBA1	NM_001163	34349762	0.0317	0.1074	-3.99521	0	3	3	0	0	-1.9982	5.4406	7.4388	46.4514	194.601	120.526	0.4611	0.6797	-3.2404	4
NM_001098475	11728594_a_at	126668	TDRD10	NM_001098475	34373440	0.0296	0.1037	-3.99361	0	3	3	0	0	-1.9978	5.0015	6.9994	32.0676	135.36	83.714	0.0066	0.3636	-5.6869	2
AK295947	11746454_a_at	9958	USP15	NM_001252078	34451073	0.001	0.0231	-3.98724	0	3	3	0	0	-1.9954	6.0741	8.0696	67.9049	269.623	168.764	0.0505	0.0223	-12.8077	3
BC033855	11724591_x_at	140290	TCP10L	NM_018277	34339511	0.0424	0.1242	-3.98565	0	3	3	0	0	-1.9945	3.7501	5.7447	13.5789	57.9444	35.7616	0.0581	0.4824	-4.699	2
NM_001124756	11721609_a_at	80336	PABPC1L	NM_001124756	34313929	0.0113	0.0654	-3.98406	0	3	3	0	0	-1.9941	7.8606	9.8547	232.678	945.607	589.142	0.0069	0.1308	-9.3079	2
BQ015270	11729837_a_at	54877	ZCCHC2	NM_017742	34383324	0.0001	0.0097	-3.98089	0	3	3	0	0	-1.9933	4.6164	6.6097	24.5856	97.7162	61.1509	0.0144	0.0033	-25.952	3
AI186031	11757929_s_at	57186	RALGAPA2	NM_020343	34462548	0.014	0.0717	-3.97931	0	3	3	0	0	-1.9924	6.4844	8.4769	93.3825	381.472	237.427	0.2519	0.4333	-4.169	4
AB030034	11726807_a_at	51776	ZAK	NM_016653	34358549	0.0006	0.0186	-3.96668	0	3	3	0	0	-1.9881	6.0286	8.0167	65.4222	260.582	163.002	0.0132	0.0381	-15.2011	3
AY894567	11759887_x_at	728841	NBPF8	NM_001037501	34464506	0.0107	0.0635	-3.9604	0	3	3	0	0	-1.9854	7.0325	9.0178	131.844	547.236	339.54	0.0432	0.3194	-5.711	3
BC033855	11724590_a_at	140290	TCP10L	NM_018277	34339510	0.028	0.1011	-3.94633	0	3	3	0	0	-1.9806	3.0967	5.0773	8.5628	35.7447	22.1537	0.006	0.3382	-5.8469	2
BC067770	11739377_x_at	140890	SREK1	NM_001077199	34437142	0.0416	0.123	-3.94322	0	3	3	0	0	-1.9792	5.3684	7.3476	41.5511	174.642	108.096	0.0366	0.4851	-4.7464	2
AK296461	11741262_x_at	8470	SORBS2	NM_001145670	34444583	0.0066	0.0515	-3.93856	0	3	3	0	0	-1.9779	7.2067	9.1846	149.394	582.68	366.037	0.0702	0.0085	-12.2073	2
CR536552	11739312_a_at	3364	HUS1	NM_004507	34436854	0.0028	0.0352	-3.93391	0	3	3	0	0	-1.9759	6.1749	8.1508	73.5484	291.101	182.325	0.1161	0.1538	-6.5873	4
CA843420	11727638_a_at	54806	AHI1	NM_001134830	34367872	0.0172	0.0794	-3.92927	0	3	3	0	0	-1.9745	7.6779	9.6524	208.694	859.34	534.017	0.1138	0.3946	-4.7967	3
AF174605	11755312_a_at	26260	FBXO25	NM_012173	34459931	0.0003	0.0137	-3.92773	0	3	3	0	0	-1.9737	6.1653	8.139	72.0163	282.315	177.166	0.0218	0.0094	-19.3542	3
AK301065	11752940_a_at	1958	EGR1	NM_001964	34457559	0.0296	0.1037	-3.92003	0	3	3	0	0	-1.9708	8.0021	9.9729	278.383	1080.07	679.229	0.5822	0.479	-3.3137	4
CB306437	11763986_a_at	8542	APOL1	NM_001136540	34468605	0.0002	0.0105	-3.91696	0	3	3	0	0	-1.9696	6.9888	8.9584	127.115	498.631	312.873	0.0051	0.015	-24.0498	3
AI453623	11743621_a_at	4482	MSRA	NM_001135670	34448240	0.0175	0.0801	-3.91543	0	3	3	0	0	-1.9693	6.6573	8.6266	101.231	406.93	254.08	0.0181	0.1913	-7.4542	2
AF218586	11752838_s_at	27141	CIDEB	NM_014430	34457457	0.0125	0.0682	-3.91083	0	3	3	0	0	-1.9673	9.7326	11.6999	858.94	3496.21	2177.57	0.0585	0.3403	-5.3959	3
AK292655	11725222_a_at	6641	SNTB1	NM_021021	34344125	0.0122	0.0676	-3.90472	0	3	3	0	0	-1.9654	5.2274	7.1927	37.9628	153.179	95.5709	0.0865	0.3057	-5.4355	3
BX091308	11758349_s_at	6097	RORC	NM_001001523	34462968	0.0025	0.034	-3.90168	0	3	3	0	0	-1.964	5.2928	7.2568	39.3739	155.363	97.3684	0.0282	0.1021	-9.4269	3
NM_015439	11716169_at	25901	CCDC28A	NM_015439	34199535	0.001	0.0227	-3.89864	0	3	3	0	0	-1.9628	6.9284	8.8912	123.168	481.209	302.188	0.0676	0.0859	-8.6783	4
AK303827	11750992_x_at	6472	SHMT2	NM_001166356	34455611	0.0032	0.0373	-3.89257	0	3	3	0	0	-1.9609	8.1071	10.068	275.762	1079.81	677.785	0.001	0.0363	-17.5932	2
BC035350	11730972_x_at	66002	CYP4F12	NM_023944	34389402	0.0405	0.1213	-3.88954	0	3	3	0	0	-1.9598	6.7811	8.741	110.61	457.157	283.883	0.0346	0.4617	-4.818	2
NM_006111	11715767_s_at	10449	ACAA2	NM_006111	34185170	0.0117	0.0663	-3.88802	0	3	3	0	0	-1.9588	8.6863	10.6452	417.323	1680.33	1048.83	0.0829	0.2943	-5.5241	3
NM_016300	11728365_a_at	10777	ARPP21	NM_001025068	34372268	0.0193	0.0838	-3.88651	0	3	3	0	0	-1.9584	3.4963	5.4548	11.2935	45.5402	28.4169	0.0047	0.2234	-7.103	2
NM_173570	11725596_a_at	254887	ZDHHC23	NM_173570	34346999	0.0016	0.0279	-3.87597	0	3	3	0	0	-1.9547	5.0401	6.9949	33.4622	129.433	81.4474	0.1104	0.0895	-7.5706	4
AJ609464	11757150_x_at	1933	EEF1B2 /// SNORA41	NM_001037663	34461769	0.0416	0.123	-3.87597	0	3	3	0	0	-1.9545	5.1593	7.1138	36.0416	148.138	92.0898	0.0538	0.4546	-4.7479	2
AK303370	11751780_a_at	175	AGA	NM_000027	34456399	0.0215	0.0884	-3.87297	0	3	3	0	0	-1.9536	5.7251	7.6787	52.966	212.833	132.899	0.0085	0.2454	-6.716	2
BC011883	11735571_a_at	8470	SORBS2	NM_001145670	34415974	0.0002	0.0114	-3.87147	0	3	3	0	0	-1.9529	7.0079	8.9608	129.049	498.749	313.899	0.0166	0.0061	-22.4704	3
AK299488	11751689_a_at	10020	GNE	NM_001128227	34456308	0.0136	0.0707	-3.86847	0	3	3	0	0	-1.9516	3.6792	5.6309	12.8388	50.6787	31.7587	0.0139	0.1444	-8.4946	2
AK023110	11763451_s_at	29101	SSU72	NM_014188	34468070	0.0066	0.0513	-3.861	0	3	3	0	0	-1.9488	5.7948	7.7436	56.1657	214.426	135.296	0.0729	0.0031	-12.247	2
BC014482	11720756_at	6774	STAT3	NM_003150	34300659	0.0055	0.0475	-3.85356	0	3	3	0	0	-1.9459	9.3321	11.2781	645.043	2507.28	1576.16	0.0048	0.0582	-13.4301	2
BC039107	11747038_a_at	254013	METTL20	NM_001135863	34451657	0.0062	0.05	-3.85208	0	3	3	0	0	-1.9456	3.9756	5.9211	15.8592	62.4151	39.1372	0.0502	0.1871	-6.9176	3
AL544620	11723951_a_at	7035	TFPI	NM_001032281	34335854	0.0176	0.0803	-3.8506	0	3	3	0	0	-1.9449	9.4453	11.3902	699.666	2765.81	1732.74	0.0225	0.1825	-7.44	2
BX092357	11736637_s_at	10260	DENND4A	NM_001144823	34421692	0.001	0.0229	-3.84911	0	3	3	0	0	-1.9447	4.8974	6.8421	30.0782	116.493	73.2858	0.0591	0.093	-8.6364	4
M97260	11739722_a_at	491	ATP2B2	NM_001001331	34438125	0.0082	0.0563	-3.84763	0	3	3	0	0	-1.9441	3.5211	5.4652	11.6239	45.6056	28.6148	0.0759	0.2133	-6.262	3
AK300645	11749885_a_at	35	ACADS	NM_000017	34454504	0.0452	0.1281	-3.84763	0	3	3	0	0	-1.9438	6.8924	8.8362	119.7	498.093	308.897	0.0462	0.5026	-4.545	2
NM_001359	11717060_a_at	1666	DECR1	NM_001359	34230919	0.0076	0.0544	-3.84615	0	3	3	0	0	-1.9435	9.2207	11.1642	601.284	2383.8	1492.54	0.048	0.2261	-6.4294	3
DB354916	11729857_at	9563	H6PD	NM_004285	34383667	0.0102	0.0623	-3.84615	0	3	3	0	0	-1.9436	7.5092	9.4529	189.929	731.034	460.482	0.2549	0.2853	-4.5802	4
BC039535	11742014_x_at	254013	METTL20	NM_001135863	34446633	0	0.0052	-3.84468	0	3	3	0	0	-1.9428	4.9294	6.8722	30.5461	117.281	73.9135	0.0153	0.0073	-22.3753	4
AK302880	11747833_a_at	8462	KLF11	NM_001177716	34452452	0.0001	0.0084	-3.8432	0	3	3	0	0	-1.9422	3.0352	4.9773	8.2204	31.6345	19.9275	0.0173	0.0269	-16.0048	4
BC038405	11735794_x_at	53841	CDHR5	NM_001171968	34417425	0.0028	0.0356	-3.8432	0	3	3	0	0	-1.9422	6.7386	8.6808	109.34	418.504	263.922	0.1415	0.1238	-6.5312	4
CX782424	11758723_at	3418	IDH2	NM_002168	34463342	0.001	0.0231	-3.83877	0	3	3	0	0	-1.9405	7.3447	9.2852	162.948	629.184	396.066	0.0153	0.0531	-12.8522	3
BC137080	11736407_x_at	9942	XYLB	NM_005108	34420810	0.0163	0.0774	-3.83877	0	3	3	0	0	-1.9406	5.4516	7.3923	43.7647	173.403	108.584	0.0003	0.1886	-7.7333	2
AFFX-ThrX-5	AFFX-ThrX-5_at			AFFX-ThrX-5	34469086	0.0153	0.075	-3.83436	0	3	3	0	0	-1.9392	6.0235	7.9626	65.083	256.089	160.586	0.0032	0.1737	-7.9842	2
CD518693	11717327_at	687	KLF9	NM_001206	34241022	0.012	0.0671	-3.82848	0	3	3	0	0	-1.9367	8.8258	10.7625	461.009	1812.03	1136.52	0.097	0.2793	-5.4684	3
D50532	11740531_a_at	10462	CLEC10A	NM_006344	34441934	0.0003	0.0144	-3.82702	0	3	3	0	0	-1.9363	4.3724	6.3087	20.7401	79.5654	50.1528	0.0085	0.0239	-18.6418	3
BC047864	11732243_at	80830	APOL6	NM_030641	34398146	0.0085	0.0572	-3.82555	0	3	3	0	0	-1.9355	3.7246	5.6601	13.3625	52.3157	32.8391	0.0654	0.2287	-6.1822	3
AK301768	11750347_a_at	51361	HOOK1	NM_015888	34454966	0.0069	0.0522	-3.82409	0	3	3	0	0	-1.9351	7.3184	9.2535	165.467	614.067	389.767	0.2161	0.0373	-6.6577	3
CR456990	11753739_a_at	1528	CYB5A	NM_001190807	34458358	0.0453	0.1284	-3.82117	0	3	3	0	0	-1.934	10.1097	12.0438	1114.86	4581.83	2848.35	0.0546	0.4911	-4.535	2
BX353762	11759003_a_at	9197	SLC33A1	NM_001190992	34463622	0.0127	0.0688	-3.81971	0	3	3	0	0	-1.9334	7.7253	9.6587	211.753	826.707	519.23	0.0042	0.1413	-8.7783	2
BX344848	11743518_s_at	23530	NNT	NM_012343	34448137	0.0312	0.1066	-3.81971	0	3	3	0	0	-1.9337	8.4049	10.3386	340.954	1369.68	855.316	0.0365	0.3307	-5.5273	2
NM_004159	11715665_a_at	5696	PSMB8	NM_004159	34182068	0.0036	0.0393	-3.81679	0	3	3	0	0	-1.9326	7.4481	9.3807	177.735	686.144	431.94	0.1066	0.1916	-6.1297	4
BC066899	11723832_a_at	202018	TAPT1	NM_153365	34335388	0.0209	0.0873	-3.81388	0	3	3	0	0	-1.9312	4.3504	6.2815	20.7066	83.9049	52.3057	0.0907	0.4707	-4.4643	3
NM_033111	11733494_a_at	10443	N4BP2L2	NM_014887	34407106	0.0332	0.1098	-3.81243	0	3	3	0	0	-1.9308	6.4315	8.3624	86.5025	348.038	217.27	0.0134	0.3777	-5.3476	2
CR605423	11743543_x_at	9702	CEP57	NM_001243776	34448162	0.0108	0.064	-3.81098	0	3	3	0	0	-1.93	6.8636	8.7936	121.481	450.497	285.989	0.2508	0.0951	-5.684	3
BX640794	11758884_at	50808	AK3	NM_001199852	34463503	0.0024	0.0332	-3.80662	0	3	3	0	0	-1.9284	5.0275	6.9559	32.7627	126.048	79.4054	0.0284	0.0919	-9.631	3
L14721	11721126_a_at	2028	ENPEP	NM_001977	34308029	0.0412	0.1224	-3.80373	0	3	3	0	0	-1.9274	5.5877	7.5151	48.3894	196.848	122.619	0.0393	0.4504	-4.7705	2
NM_002053	11726328_x_at	2633	GBP1	NM_002053	34353731	0.0243	0.0941	-3.80084	0	3	3	0	0	-1.9262	5.3146	7.2408	39.8754	157.797	98.836	0.0125	0.2684	-6.2954	2
AK289799	11728241_at	58528	RRAGD	NM_021244	34371644	0.0192	0.0837	-3.79507	0	3	3	0	0	-1.9243	6.7385	8.6629	114.832	411.837	263.335	0.4266	0.0963	-4.6093	3
NM_003963	11725829_at	9032	TM4SF5	NM_003963	34349232	0.0225	0.0904	-3.79219	0	3	3	0	0	-1.9231	8.5245	10.4476	368.94	1448.69	908.815	0.012	0.2459	-6.5596	2
AFFX-r2-Bs-thr-5	AFFX-r2-Bs-thr-5_s_at			AFFX-r2-Bs-thr-5	34469057	0.0088	0.0579	-3.78931	0	3	3	0	0	-1.9221	6.5918	8.5139	97.1358	380.049	238.593	0.0443	0.2515	-6.1209	3
NM_001461	11726049_a_at	2330	FMO5	NM_001144829	34351452	0.0319	0.1078	-3.78644	0	3	3	0	0	-1.9211	8.2776	10.1986	311.759	1240.63	776.195	0.0285	0.3426	-5.4619	2
AK302637	11749145_a_at	22902	RUFY3	NM_001037442	34453764	0.0179	0.0808	-3.78501	0	3	3	0	0	-1.9202	6.3415	8.2617	81.3456	315.622	198.484	0.0192	0.1838	-7.3816	2
M64572	11740364_a_at	5774	PTPN3	NM_001145368	34441267	0.003	0.0363	-3.78215	0	3	3	0	0	-1.9191	7.0918	9.011	137.225	524.75	330.987	0.038	0.1022	-8.8779	3
AK296161	11749358_a_at	33	ACADL	NM_001608	34453977	0.035	0.1129	-3.77358	0	3	3	0	0	-1.9159	5.3618	7.2777	41.1928	164.409	102.801	0.0111	0.3958	-5.2028	2
NM_023930	11724405_at	100532726	KCTD14 /// NDUFC2-KCTD14	NM_001203260	34338774	0.0455	0.1286	-3.77358	0	3	3	0	0	-1.9161	5.787	7.703	55.7303	224.067	139.899	0.059	0.479	-4.5248	2
BM999403	11758888_at	4594	MUT	NM_000255	34463507	0.0339	0.1109	-3.76648	0	3	3	0	0	-1.9132	6.9785	8.8918	126.318	505.896	316.107	0.0103	0.3819	-5.2916	2
AFFX-ThrX-M	AFFX-ThrX-M_at			AFFX-ThrX-M	34469087	0.0091	0.0589	-3.76506	0	3	3	0	0	-1.9125	6.812	8.7245	113.645	438.485	276.065	0.0732	0.2264	-6.0518	3
NM_153825	11739942_s_at	51091	SEPSECS	NM_001159728	34438845	0.0098	0.0613	-3.76364	0	3	3	0	0	-1.9119	6.8377	8.7496	114.519	437.741	276.13	0.0076	0.1015	-10.025	2
BE672039	11757793_s_at	7035	TFPI	NM_001032281	34462412	0.0066	0.0512	-3.76223	0	3	3	0	0	-1.9115	9.707	11.6185	836.243	3179.43	2007.84	0.0035	0.069	-12.2937	2
AK303758	11761784_at	3263	HPX	NM_000613	34466403	0.0263	0.0978	-3.7594	0	3	3	0	0	-1.9103	4.8512	6.7615	28.9565	113.101	71.0286	0.0195	0.2804	-6.0415	2
NM_001130845	11720746_s_at	604	BCL6	NM_001130845	34300501	0.007	0.0524	-3.75657	0	3	3	0	0	-1.9096	8.856	10.7655	478.545	1807.9	1143.22	0.1921	0.2283	-5.1011	4
BF438909	11758170_s_at	1730	DIAPH2	NM_006729	34462789	0.0074	0.0536	-3.75657	0	3	3	0	0	-1.9096	3.3512	5.2608	10.332	39.4106	24.8713	0.0757	0.1831	-6.5022	3
BC104914	11735272_a_at	134549	SHROOM1	NM_001172700	34414770	0.0443	0.127	-3.75657	0	3	3	0	0	-1.9095	5.3746	7.2842	41.6245	167.513	104.569	0.0202	0.4984	-4.5926	2
AL096750	11755485_a_at	26873	OPLAH	NM_017570	34460104	0.0027	0.0351	-3.75235	0	3	3	0	0	-1.908	7.1262	9.0342	141.444	539.416	340.43	0.079	0.172	-6.5965	4
BX353762	11759004_at	9197	SLC33A1	NM_001190992	34463623	0.0229	0.0911	-3.74953	0	3	3	0	0	-1.9069	7.4912	9.3981	180.179	701.975	441.077	0.0089	0.2494	-6.4978	2
AK123031	11754768_x_at	221178	SPATA13	NM_001166271	34459387	0.0079	0.0553	-3.74813	0	3	3	0	0	-1.9063	6.4429	8.3492	90.6951	335.423	213.059	0.2813	0.1683	-4.9239	4
NM_207291	11730888_a_at	7392	USF2	NM_003367	34389038	0.0046	0.0438	-3.74532	0	3	3	0	0	-1.9052	6.4335	8.3387	88.5677	333.94	211.254	0.1461	0.1871	-5.7166	4
BG150271	11743496_a_at	100653301	LOC100653301 /// NRBP2	NM_178564	34448115	0.0217	0.0889	-3.73972	0	3	3	0	0	-1.9032	7.0924	8.9956	145.509	543.506	344.507	0.4441	0.3704	-3.6526	4
CR595626	11756841_s_at	84275	SLC25A33	NM_032315	34461460	0.0008	0.0215	-3.73552	0	3	3	0	0	-1.9013	7.9801	9.8814	255.846	950.651	603.249	0.0858	0.0486	-8.9847	4
AY634312	11753626_a_at	978	CDA	NM_001785	34458245	0.0016	0.0279	-3.73552	0	3	3	0	0	-1.9013	6.4313	8.3326	86.5867	326.049	206.318	0.0203	0.0694	-10.9953	3
AK301414	11749430_a_at	100506538	LOC100506538 /// NDUFAF6	NM_152416	34454049	0.0018	0.0292	-3.73552	0	3	3	0	0	-1.9014	6.7201	8.6215	105.64	399.077	252.359	0.0123	0.0839	-10.6141	3
AK300243	11760146_a_at	137872	ADHFE1	NM_144650	34464765	0.0334	0.11	-3.73552	0	3	3	0	0	-1.9013	4.7963	6.6976	30.22	112.915	71.5672	0.4933	0.5758	-3.1851	4
BC130468	11741968_a_at	2155	F7	NM_000131	34446587	0.0031	0.0366	-3.73134	0	3	3	0	0	-1.8999	5.8912	7.7911	60.4049	227.438	143.922	0.106	0.1585	-6.3974	4
AI445264	11744121_a_at	3960	LGALS4	NM_006149	34448740	0.0094	0.0602	-3.73134	0	3	3	0	0	-1.8999	5.3522	7.2521	42.3977	158.553	100.475	0.2285	0.2658	-4.6805	4
AY358662	11759801_at			AY358662.1	34464420	0.0078	0.0549	-3.72995	0	3	3	0	0	-1.8992	4.4419	6.3411	21.8597	84.2535	53.0566	0.0367	0.2291	-6.3799	3
CR598674	11756512_a_at	23051	ZHX3	NM_015035	34461131	0.0223	0.09	-3.72995	0	3	3	0	0	-1.899	5.3184	7.2173	39.9273	154.44	97.1839	0.0041	0.2452	-6.5879	2
BC011883	11735572_x_at	8470	SORBS2	NM_001145670	34415975	0	0.0052	-3.71471	0	3	3	0	0	-1.8931	7.5725	9.4656	190.658	708.226	449.442	0.0101	0.0108	-22.7011	4
AI097503	11757862_x_at	7448	VTN	NM_000638	34462481	0.0006	0.0185	-3.71471	0	3	3	0	0	-1.8931	11.3975	13.2906	2714.01	10145.1	6429.56	0.0378	0.075	-9.7628	4
CR616223	11756286_a_at	118980	SFXN2	NM_178858	34460905	0	0.0022	-3.71195	0	3	3	0	0	-1.8923	6.2649	8.1573	76.9371	285.617	181.277	0.0029	0.0029	-42.9283	4
NM_017738	11737437_a_at	54875	CNTLN	NM_001114395	34426340	0.0286	0.1022	-3.71058	0	3	3	0	0	-1.8917	4.3695	6.2613	20.7283	80.7617	50.745	0.0174	0.304	-5.7803	2
NM_004505	11737234_s_at	9098	USP6	NM_004505	34424794	0.0054	0.047	-3.70645	0	3	3	0	0	-1.89	6.5377	8.4277	93.7106	352.79	223.25	0.0545	0.1487	-7.2636	3
AFFX-r2-Bs-lys-M	AFFX-r2-Bs-lys-M_at			AFFX-r2-Bs-lys-M	34469052	0.0106	0.0634	-3.70233	0	3	3	0	0	-1.8883	5.8995	7.7878	60.1562	231.147	145.652	0.0489	0.2782	-5.7193	3
AK296827	11746956_a_at	11057	ABHD2	NM_007011	34451575	0.0133	0.0701	-3.69959	0	3	3	0	0	-1.8874	6.2139	8.1012	77.5216	278.431	177.976	0.2949	0.0891	-5.2756	3
AK296600	11747664_a_at	7993	UBXN8	NM_005671	34452283	0.003	0.0361	-3.69686	0	3	3	0	0	-1.8865	5.9299	7.8163	61.2858	229.064	145.175	0.0324	0.1014	-8.9327	3
AF092511	11730110_a_at	9962	SLC23A2	NM_005116	34385513	0.001	0.0231	-3.69549	0	3	3	0	0	-1.886	4.5279	6.4139	23.3394	86.3204	54.8299	0.0707	0.0743	-8.5781	4
NM_014270	11726940_a_at	11136	SLC7A9	NM_001126335	34359843	0.0283	0.1016	-3.69549	0	3	3	0	0	-1.8857	6.748	8.6337	113.737	430.933	272.335	0.3891	0.5556	-3.3604	4
NM_015704	11718607_x_at	27351	DESI1	NM_015704	34272477	0.0042	0.0417	-3.69413	0	3	3	0	0	-1.8854	7.5199	9.4052	187.82	680.336	434.078	0.1485	0.0209	-7.9344	3
AFFX-PheX-M	AFFX-PheX-M_at			AFFX-PheX-M	34469046	0.0159	0.0764	-3.69004	0	3	3	0	0	-1.8836	6.1779	8.0614	72.4968	274.119	173.308	0.0085	0.1654	-7.8232	2
L42300	11740495_x_at	6539	SLC6A12	NM_001122847	34441859	0.0451	0.1281	-3.68189	0	3	3	0	0	-1.8806	5.6494	7.53	50.4293	198.999	124.714	0.029	0.4841	-4.5473	2
BC030153	11716416_at	712	C1QA	NM_015991	34211288	0.0092	0.0595	-3.67918	0	3	3	0	0	-1.8793	6.1382	8.0175	71.2771	267.801	169.539	0.0728	0.2202	-6.0132	3
NM_005252	11734659_a_at	2353	FOS	NM_005252	34412530	0.0335	0.1104	-3.67782	0	3	3	0	0	-1.8789	10.4786	12.3576	1542.89	5417.79	3480.34	0.5512	0.2094	-3.7317	3
NM_020247	11732135_a_at	56997	ADCK3	NM_020247	34397500	0.0064	0.0506	-3.67647	0	3	3	0	0	-1.8782	7.2911	9.1693	157.71	591.815	374.763	0.043	0.1832	-6.8394	3
BE857372	11757825_a_at	154791	C7orf55 /// LUC7L2	NM_001244584	34462444	0.0295	0.1036	-3.67512	0	3	3	0	0	-1.878	7.2208	9.0988	149.35	576.987	363.169	0.0077	0.3184	-5.6962	2
BC030776	11721726_a_at	8100	IFT88	NM_006531	34315129	0.0051	0.0456	-3.67377	0	3	3	0	0	-1.8771	5.5937	7.4708	48.5676	182.017	115.292	0.0346	0.158	-7.4084	3
NM_138402	11735249_x_at	93349	SP140L	NM_138402	34414652	0.0117	0.0664	-3.67242	0	3	3	0	0	-1.8766	5.6303	7.5069	50.0763	190.599	120.338	0.0668	0.2801	-5.5185	3
DQ284438	11753898_x_at	100507718	HLA-DQA1 /// LOC100507718 /// LOC100509457	NM_002122	34458517	0.0272	0.0995	-3.67242	0	3	3	0	0	-1.8769	4.831	6.7079	28.6125	108.831	68.7218	0.032	0.2678	-5.9372	2
D42054	11763342_s_at	9702	CEP57	NM_001243776	34467961	0.0093	0.0596	-3.67107	0	3	3	0	0	-1.8764	6.9356	8.812	127.643	466.478	297.06	0.2479	0.2286	-4.7084	4
NM_194249	11729564_s_at	373863	DND1	NM_194249	34381467	0.0179	0.0809	-3.66838	0	3	3	0	0	-1.8754	6.871	8.7464	119.177	452.74	285.959	0.1085	0.3626	-4.7325	3
BC026262	11717828_a_at	4055	LTBR	NM_002342	34257545	0.0012	0.0244	-3.66569	0	3	3	0	0	-1.874	8.8135	10.6875	457.242	1662.28	1059.76	0.1054	0.0483	-8.281	4
BX537962	11744355_a_at	25777	SUN2	NM_001199579	34448974	0.0001	0.0081	-3.663	0	3	3	0	0	-1.8732	7.9868	9.86	254.427	932.269	593.348	0.019	0.02	-16.4354	4
AK291746	11719612_a_at	113251	LARP4	NM_001170803	34287015	0.024	0.0935	-3.663	0	3	3	0	0	-1.8729	5.4893	7.3623	46.873	164.821	105.847	0.2519	0.0106	-6.3318	2
BI669115	11743442_s_at	388	RHOB	NM_004040	34448061	0.0083	0.0567	-3.65497	0	3	3	0	0	-1.8699	8.4662	10.3361	362.812	1350.98	856.896	0.1661	0.2798	-4.8502	4
BC143913	11755499_a_at	254042	METAP1D	NM_199227	34460118	0.0126	0.0685	-3.65497	0	3	3	0	0	-1.8698	4.6764	6.5462	25.8126	98.3183	62.0655	0.061	0.3016	-5.3783	3
NM_173557	11732768_at	220441	RNF152	NM_173557	34401671	0.0281	0.1012	-3.65364	0	3	3	0	0	-1.8695	6.1251	7.9946	71.6526	276.881	174.267	0.1745	0.4826	-3.9947	3
AK296380	11747944_a_at	8499	PPFIA2	NM_001220473	34452563	0.0039	0.0404	-3.6523	0	3	3	0	0	-1.8686	5.0656	6.9342	34.092	123.132	78.6122	0.1158	0.0422	-8.1429	3
BC136320	11716914_a_at	57509	MTUS1	NM_001001924	34227817	0.0166	0.078	-3.65097	0	3	3	0	0	-1.8684	7.4157	9.2841	170.903	640.184	405.544	0.0057	0.1726	-7.6641	2
NM_002182	11729099_a_at	3556	IL1RAP	NM_001167928	34375893	0.0002	0.0112	-3.64697	0	3	3	0	0	-1.8665	8.3141	10.1806	319.492	1166.93	743.213	0.0245	0.0341	-13.3444	4
AB036704	11732001_a_at	50940	PDE11A	NM_001077196	34396516	0.0035	0.0386	-3.64697	0	3	3	0	0	-1.8669	3.0388	4.9057	8.2514	30.5739	19.4126	0.0257	0.12	-8.4719	3
NM_181538	11759447_at	349149	GJC3	NM_181538	34464066	0.0327	0.109	-3.64697	0	3	3	0	0	-1.8664	3.5019	5.3684	11.3532	43.8134	27.5833	0.0131	0.3463	-5.3924	2
NM_005953	11758729_x_at	4502	MT2A	NM_005953	34463348	0.0214	0.0882	-3.64431	0	3	3	0	0	-1.8654	7.2493	9.1148	154.805	589.775	372.29	0.1045	0.4272	-4.4311	3
AF265578	11743198_a_at	28968	SLC6A16	NM_014037	34447817	0.0373	0.1163	-3.64431	0	3	3	0	0	-1.8657	3.5216	5.3873	11.5048	44.7593	28.1321	0.0112	0.4014	-5.0312	2
AK291536	11743077_s_at	1051	CEBPB	NM_005194	34447696	0.0012	0.0246	-3.64166	0	3	3	0	0	-1.8645	9.8609	11.7253	938.588	3438.16	2188.37	0.0574	0.0966	-8.2309	4
AK298419	11762826_at	5053	PAH	NM_000277	34467445	0.0002	0.0114	-3.64033	0	3	3	0	0	-1.8642	4.7207	6.5849	26.5346	96.3267	61.4307	0.0386	0.0212	-13.2054	4
AA706740	11757320_x_at	1528	CYB5A	NM_001190807	34461939	0.0025	0.0339	-3.64033	0	3	3	0	0	-1.8641	10.7494	12.6136	1753.58	6386.98	4070.28	0.1117	0.116	-6.7663	4
AL117532	11755081_a_at	23174	ZCCHC14	NM_015144	34459700	0.0295	0.1037	-3.64033	0	3	3	0	0	-1.8641	4.954	6.8181	31.0476	118.246	74.6468	0.0107	0.311	-5.692	2
AFFX-LysX-5	AFFX-LysX-5_at			AFFX-LysX-5	34469039	0.0141	0.0718	-3.63769	0	3	3	0	0	-1.8632	5.1926	7.0557	36.661	135.981	86.3212	0.0157	0.1339	-8.3417	2
BC136496	11752376_a_at	2690	GHR	NM_000163	34456995	0.013	0.0695	-3.63108	0	3	3	0	0	-1.8603	5.83	7.6903	56.9721	210.623	133.798	0.0095	0.1286	-8.6705	2
AK225173	11754747_x_at	81890	QTRT1	NM_031209	34459366	0.0018	0.0289	-3.62976	0	3	3	0	0	-1.8596	7.201	9.0606	147.533	540.257	343.895	0.0166	0.0743	-10.6844	3
NM_024491	11720099_s_at	80321	CEP70	NM_024491	34293456	0.0074	0.0537	-3.62976	0	3	3	0	0	-1.8599	5.7377	7.5976	53.9172	199.089	126.503	0.0628	0.1831	-6.4961	3
AK289744	11748048_a_at	25777	SUN2	NM_001199579	34452667	0.0142	0.072	-3.62976	0	3	3	0	0	-1.8599	5.5323	7.3922	46.3997	171.428	108.914	0.0166	0.1337	-8.3102	2
AK296419	11761114_x_at	1646	AKR1C2	NM_001135241	34465733	0.0065	0.0511	-3.62582	0	3	3	0	0	-1.8581	5.7498	7.608	54.9978	202.885	128.941	0.1443	0.2396	-5.195	4
NM_015070	11734803_at	23091	ZC3H13	NM_015070	34412706	0.0245	0.0945	-3.6245	0	3	3	0	0	-1.858	4.2977	6.1556	19.923	77.4977	48.7103	0.0825	0.5029	-4.206	3
AK291589	11734745_a_at	212	ALAS2	NM_000032	34412648	0.0056	0.0481	-3.62188	0	3	3	0	0	-1.8566	5.0136	6.8702	32.4883	120.301	76.3948	0.0357	0.1669	-7.1449	3
NM_002168	11715536_a_at	3418	IDH2	NM_002168	34175896	0.0109	0.0643	-3.61925	0	3	3	0	0	-1.8558	9.3054	11.1611	632.949	2332.81	1482.88	0.0025	0.1119	-9.503	2
NM_021647	11726527_s_at	9848	MFAP3L	NM_001009554	34355430	0.0392	0.1193	-3.61533	0	3	3	0	0	-1.8541	7.6762	9.5303	205.039	793.195	499.117	0.0158	0.4134	-4.9017	2
AK298717	11748379_a_at	221178	SPATA13	NM_001166271	34452998	0.0127	0.0688	-3.61011	0	3	3	0	0	-1.8519	4.229	6.0809	19.4917	71.059	45.2754	0.2563	0.3026	-4.2905	4
BG696280	11736055_at	119032	C10orf32	NM_001136200	34419458	0.0087	0.0577	-3.60881	0	3	3	0	0	-1.8515	7.6193	9.4708	196.647	719.409	458.028	0.0008	0.0895	-10.6739	2
U36501	11759663_x_at	6672	SP100	NM_001080391	34464282	0.0115	0.0658	-3.6062	0	3	3	0	0	-1.8507	3.8025	5.6532	14.1129	52.5973	33.3551	0.0714	0.2615	-5.5562	3
NM_080424	11729658_a_at	3431	SP110	NM_001185015	34382304	0.0031	0.0368	-3.6049	0	3	3	0	0	-1.85	6.1184	7.9685	70.394	257.05	163.722	0.0802	0.1725	-6.375	4
BC093993	11724125_at	94086	HSPB9	NM_033194	34337528	0.0286	0.102	-3.6049	0	3	3	0	0	-1.8499	4.1734	6.0233	18.088	68.286	43.187	0.0157	0.2905	-5.7899	2
AK304222	11760222_x_at	837	CASP4	NM_001225	34464841	0.0034	0.0383	-3.6036	0	3	3	0	0	-1.8493	5.2087	7.058	37.1172	135.925	86.5213	0.0226	0.1192	-8.5032	3
NM_178019	11727332_at	347732	CATSPER3	NM_178019	34364950	0.0006	0.0178	-3.60231	0	3	3	0	0	-1.8489	3.4571	5.306	11.0643	39.9148	25.4895	0.0456	0.0568	-10.0052	4
NM_182757	11731082_at	255488	RNF144B	NM_182757	34390485	0.0484	0.133	-3.59583	0	3	3	0	0	-1.8464	4.9985	6.8449	32.0265	123.83	77.9282	0.0115	0.5225	-4.3765	2
AK294984	11750405_a_at	26018	LRIG1	NM_015541	34455024	0.0009	0.0222	-3.59066	0	3	3	0	0	-1.8442	5.3461	7.1904	41.0042	146.24	93.6219	0.0499	0.008	-13.2739	3
AF435956	11763512_x_at	151393	FAM82A1	NM_001170791	34468131	0.0325	0.1086	-3.5868	0	3	3	0	0	-1.8426	5.5397	7.3824	47.6325	181.843	114.738	0.1546	0.5588	-3.7785	3
AK295356	11746282_a_at	79639	TMEM53	NM_024587	34450901	0	0.006	-3.58551	0	3	3	0	0	-1.8421	7.1244	8.9664	139.709	501.503	320.606	0.0083	0.0156	-20.608	4
AK290201	11751616_a_at	51110	LACTB2	NM_016027	34456235	0.0053	0.0464	-3.58551	0	3	3	0	0	-1.8421	7.1042	8.9463	138.537	505.522	322.03	0.0431	0.1467	-7.3246	3
NM_022171	11717093_at	6988	TCTA	NM_022171	34231496	0.0063	0.0502	-3.58423	0	3	3	0	0	-1.8418	6.2978	8.1395	80.637	284.364	182.5	0.1629	0.0513	-6.8923	3
AK299987	11747814_a_at	3418	IDH2	NM_002168	34452433	0.0131	0.0696	-3.58423	0	3	3	0	0	-1.8417	9.3065	11.1481	634.189	2317.54	1475.86	0.0101	0.1258	-8.6548	2
AK292436	11736706_a_at	11234	HPS5	NM_007216	34422109	0.0142	0.0721	-3.58295	0	3	3	0	0	-1.8411	6.4337	8.2748	86.5092	317.057	201.783	0.0049	0.1425	-8.305	2
BF575514	11743110_at	10135	NAMPT	NM_005746	34447729	0.0095	0.0605	-3.58166	0	3	3	0	0	-1.8405	9.5937	11.4342	777.717	2880.7	1829.21	0.0407	0.2472	-5.9417	3
AFFX-r2-Bs-lys-3	AFFX-r2-Bs-lys-3_at			AFFX-r2-Bs-lys-3	34469050	0.0191	0.0835	-3.57782	0	3	3	0	0	-1.8393	6.0785	7.9178	67.6814	249.292	158.487	0.0097	0.1901	-7.1275	2
DB267002	11763463_a_at	467	ATF3	NM_001030287	34468082	0.0297	0.1039	-3.57782	0	3	3	0	0	-1.8392	3.5769	5.4161	11.9712	44.6563	28.3138	0.0197	0.2954	-5.675	2
NM_001102426	11723525_at	11138	TBC1D8	NM_001102426	34332928	0.0064	0.0506	-3.57654	0	3	3	0	0	-1.8385	8.0958	9.9343	281.758	1004.4	643.078	0.1963	0.174	-5.2326	4
AA399583	11757991_s_at	23253	ANKRD12	NM_001083625	34462610	0.0357	0.1138	-3.57526	0	3	3	0	0	-1.8378	5.9091	7.7469	60.4026	227.929	144.166	0.033	0.3488	-5.1518	2
NM_199344	11728033_at	375035	SFT2D2	NM_199344	34370015	0.0123	0.0678	-3.5727	0	3	3	0	0	-1.8369	5.7358	7.5728	53.3051	194.261	123.783	0.0016	0.1253	-8.9326	2
BC040592	11744760_s_at	85480	TSLP	NM_033035	34449379	0.0252	0.0957	-3.5727	0	3	3	0	0	-1.8368	3.068	4.9048	8.4811	32.2423	20.3617	0.0686	0.5145	-4.1664	3
NM_177476	11732861_a_at	66004	LYNX1	NM_023946	34402264	0.0011	0.0236	-3.56125	0	3	3	0	0	-1.8324	6.6574	8.4898	102.241	362.881	232.561	0.0831	0.0578	-8.453	4
NM_001130845	11720745_a_at	604	BCL6	NM_001130845	34300499	0.0179	0.0809	-3.56125	0	3	3	0	0	-1.8324	7.4472	9.2795	177.903	656.987	417.445	0.1177	0.3329	-4.7277	3
AF165312	11753501_a_at	171558	PTCRA	NM_001243168	34458120	0.0105	0.0631	-3.55999	0	3	3	0	0	-1.832	7.0071	8.8391	132.852	480.863	306.858	0.2001	0.2879	-4.5423	4
AK000353	11754547_a_at	10495	ENOX2	NM_006375	34459166	0.0001	0.0099	-3.55745	0	3	3	0	0	-1.8308	5.6999	7.5308	52.117	185.868	118.992	0.016	0.0322	-14.449	4
NM_031307	11730278_at	83480	PUS3	NM_031307	34386213	0.0019	0.0304	-3.55619	0	3	3	0	0	-1.8305	7.0735	8.904	137.254	484.365	310.81	0.1236	0.0685	-7.2332	4
NM_000941	11716114_x_at	5447	POR	NM_000941	34197017	0.0002	0.0111	-3.55366	0	3	3	0	0	-1.8293	9.1017	10.931	549.653	1957.37	1253.51	0.003	0.0159	-23.0358	3
AK296947	11761125_at	27131	SNX5	NM_014426	34465744	0.005	0.0454	-3.54988	0	3	3	0	0	-1.8276	5.4245	7.2522	43.118	156.494	99.806	0.0249	0.1566	-7.4317	3
U70862	11753024_a_at	4781	NFIB	NM_001190737	34457643	0.0157	0.0759	-3.54988	0	3	3	0	0	-1.8277	5.5714	7.3991	47.6212	173.064	110.343	0.0091	0.1523	-7.8782	2
NM_018125	11735054_a_at	55160	ARHGEF10L	NM_001011722	34413957	0.0229	0.0912	-3.54988	0	3	3	0	0	-1.8279	7.0504	8.8783	132.578	488.361	310.469	0.0012	0.237	-6.4871	2
BC067770	11739376_a_at	140890	SREK1	NM_001077199	34437139	0.0267	0.0985	-3.54988	0	3	3	0	0	-1.8277	6.112	7.9397	70.5296	264.328	167.429	0.1286	0.4749	-4.0751	3
NM_002569	11716282_s_at	5045	FURIN	NM_002569	34205685	0.0452	0.1282	-3.54862	0	3	3	0	0	-1.8273	8.1418	9.9691	291.244	1111.67	701.456	0.2055	0.7057	-3.3158	3
AK294117	11746197_a_at	3364	HUS1	NM_004507	34450816	0.005	0.0452	-3.5461	0	3	3	0	0	-1.8264	6.0418	7.8682	67.8279	238.208	153.018	0.1942	0.1253	-5.597	4
U93553	11727750_a_at	2494	NR5A2	NM_003822	34368653	0.0054	0.0469	-3.54359	0	3	3	0	0	-1.825	4.3764	6.2014	20.9517	73.5916	47.2716	0.0539	0.0002	-13.598	2
AK295787	11749479_a_at	25777	SUN2	NM_001199579	34454098	0.0131	0.0697	-3.53982	0	3	3	0	0	-1.8238	5.5022	7.326	45.3716	163.57	104.471	0.0067	0.1269	-8.641	2
BC066647	11736365_a_at	9786	KIAA0586	NM_001244189	34420768	0.0029	0.0358	-3.53732	0	3	3	0	0	-1.8227	6.0062	7.8288	65.2786	232.628	148.953	0.0964	0.1392	-6.5031	4
NM_018412	11726893_a_at	7982	ST7 /// ST7-OT3	NM_018412	34359296	0.0296	0.1039	-3.53732	0	3	3	0	0	-1.8227	7.1265	8.9492	140.351	516.922	328.636	0.0283	0.2808	-5.678	2
NM_144589	11720130_x_at	118881	COMTD1	NM_144589	34293555	0.0001	0.0083	-3.53357	0	3	3	0	0	-1.8213	7.0298	8.8511	130.973	463.533	297.253	0.0146	0.023	-16.2628	4
NM_019850	11720569_a_at	25791	NGEF	NM_001114090	34297972	0.0005	0.0176	-3.53357	0	3	3	0	0	-1.8211	6.9265	8.7476	121.781	431.969	276.875	0.0074	0.032	-15.8947	3
CB054633	11764030_x_at	1052	CEBPD	NM_005195	34468649	0.0499	0.1349	-3.53357	0	3	3	0	0	-1.8209	7.9661	9.787	281.833	965.196	623.515	0.6956	0.593	-2.7784	4
NM_138321	11738631_a_at	100507472	LOC100507472 /// PCSK6	NM_002570	34433853	0.0027	0.0352	-3.53107	0	3	3	0	0	-1.8202	5.264	7.0842	38.5079	137.878	88.1931	0.0136	0.1047	-9.1652	3
CB409404	11743725_s_at	64747	MFSD1	NM_001167903	34448344	0.0228	0.0909	-3.52858	0	3	3	0	0	-1.8192	8.391	10.2101	337.079	1222.05	779.566	0.0254	0.2088	-6.5107	2
NM_139276	11720755_at	6774	STAT3	NM_003150	34300658	0.0059	0.0492	-3.52734	0	3	3	0	0	-1.8187	8.7087	10.5274	428.233	1487.76	957.995	0.1522	0.0493	-7.0182	3
CR598139	11756977_a_at	254295	PHYHD1	NM_001100876	34461596	0.0046	0.0434	-3.52237	0	3	3	0	0	-1.8165	7.3194	9.1359	159.789	566.416	363.103	0.0026	0.043	-14.7458	2
CB850890	11730192_x_at	23541	SEC14L2	NM_001204204	34386064	0.0339	0.111	-3.52113	0	3	3	0	0	-1.8159	6.6949	8.5108	103.791	385.662	244.727	0.0114	0.3424	-5.2884	2
AK293373	11759828_s_at	6672	SP100	NM_001080391	34464447	0.0101	0.0622	-3.51865	0	3	3	0	0	-1.8152	7.2814	9.0967	158.081	547.95	353.015	0.0964	0.0053	-9.8619	2
AF013990	11717777_a_at	9958	USP15	NM_001252078	34256140	0.0162	0.077	-3.51741	0	3	3	0	0	-1.8147	6.9139	8.7285	120.628	435.251	277.94	0.0023	0.1615	-7.7667	2
NM_002470	11727248_a_at	4621	MYH3	NM_002470	34363993	0.0028	0.0356	-3.51617	0	3	3	0	0	-1.814	3.1408	4.9548	8.9285	31.8101	20.3693	0.0786	0.1523	-6.5387	4
AK298717	11748380_x_at	221178	SPATA13	NM_001166271	34452999	0.0152	0.0747	-3.51494	0	3	3	0	0	-1.8137	3.7731	5.5867	14.3581	50.1822	32.2701	0.3355	0.2608	-4.0681	4
BF790656	11758325_s_at	10140	TOB1	NM_001243877	34462944	0.0068	0.052	-3.51124	0	3	3	0	0	-1.8122	8.8035	10.6157	451.812	1607.91	1029.86	0.0678	0.1523	-6.6913	3
NM_006006	11729371_a_at	7704	ZBTB16	NM_001018011	34378774	0.0052	0.0459	-3.50877	0	3	3	0	0	-1.8111	7.9942	9.8054	259.188	927.154	593.171	0.1072	0.213	-5.5439	4
NM_012335	11726122_at	4542	MYO1F	NM_012335	34352025	0.0269	0.0991	-3.50877	0	3	3	0	0	-1.8108	4.631	6.4417	24.8028	90.4723	57.6375	0.0064	0.2698	-5.9679	2
NM_024491	11720098_a_at	80321	CEP70	NM_024491	34293455	0.0003	0.0136	-3.50754	0	3	3	0	0	-1.8105	6.5324	8.3429	93.2871	325.87	209.578	0.0477	0.0231	-11.7924	4
NM_145343	11733855_a_at	8542	APOL1	NM_001136540	34408719	0.0027	0.0349	-3.50754	0	3	3	0	0	-1.8103	6.485	8.2953	89.7929	319.355	204.574	0.0152	0.0999	-9.2415	3
NM_032317	11722228_at	84277	DNAJC30	NM_032317	34320668	0.036	0.1142	-3.50508	0	3	3	0	0	-1.8096	7.1069	8.9165	137.874	513.122	325.498	0.0012	0.3721	-5.1298	2
BC047447	11744927_x_at	133308	SLC9B2	NM_178833	34449546	0.0022	0.0323	-3.50018	0	3	3	0	0	-1.8074	5.5145	7.322	46.4733	162.435	104.454	0.1028	0.0986	-6.9748	4
NM_003703	11742223_a_at	8602	NOP14	NM_003703	34446842	0.0079	0.0553	-3.50018	0	3	3	0	0	-1.8073	4.8791	6.6864	29.5779	106.706	68.1421	0.0322	0.2104	-6.3553	3
NM_002225	11720642_a_at	3712	IVD	NM_001159508	34298783	0.0083	0.0567	-3.50018	0	3	3	0	0	-1.8074	8.2402	10.0476	302.684	1070.94	686.812	0.0062	0.0765	-10.8867	2
NM_001001924	11716913_a_at	57509	MTUS1	NM_001001924	34227816	0.0043	0.0422	-3.49773	0	3	3	0	0	-1.8066	8.7134	10.52	422.177	1496.79	959.484	0.0368	0.1214	-7.8674	3
NM_173549	11728981_at	203111	C8orf47	NM_001170806	34375384	0.0052	0.0461	-3.4965	0	3	3	0	0	-1.8058	4.0368	5.8426	16.4736	58.8559	37.6647	0.0234	0.1576	-7.3517	3
NM_153323	11738787_a_at	245932	DEFB119	NM_153289	34434551	0.0011	0.0237	-3.49528	0	3	3	0	0	-1.8055	5.4495	7.255	44.2189	154.376	99.2973	0.0724	0.0652	-8.4309	4
AK289854	11729208_x_at	5781	PTPN11	NM_002834	34377111	0.009	0.0589	-3.49528	0	3	3	0	0	-1.8052	4.8916	6.6968	30.7587	107.282	69.0204	0.2198	0.2156	-4.7386	4
NM_020690	11721118_a_at	404734	ANKHD1 /// ANKHD1-EIF4EBP3 /// EIF4EBP3	NM_001197030	34308021	0.0029	0.0358	-3.49406	0	3	3	0	0	-1.8048	6.054	7.8587	67.3612	237.381	152.371	0.0839	0.1476	-6.4961	4
NM_001145671	11735570_a_at	8470	SORBS2	NM_001145670	34415973	0.0047	0.0438	-3.49406	0	3	3	0	0	-1.8048	8.4801	10.2849	358.414	1275.15	816.781	0.0238	0.1435	-7.6429	3
AK293277	11748252_s_at	9702	CEP57	NM_001243776	34452871	0.0132	0.07	-3.49406	0	3	3	0	0	-1.8048	7.1537	8.9586	149.282	502.92	326.101	0.2811	0.0692	-5.2823	3
BC007985	11723947_a_at	51703	ACSL5	NM_016234	34335850	0.0199	0.0851	-3.49284	0	3	3	0	0	-1.8042	7.6598	9.464	204.949	748.375	476.662	0.0814	0.3912	-4.5459	3
CR596753	11756306_a_at	83666	PARP9	NM_001146102	34460925	0.0385	0.1183	-3.49284	0	3	3	0	0	-1.8045	5.1755	6.9799	36.2099	134.391	85.3006	0.0122	0.3872	-4.945	2
BU624369	11727033_at	9060	PAPSS2	NM_001015880	34361258	0.0036	0.0395	-3.48554	0	3	3	0	0	-1.8012	8.7652	10.5664	446.177	1540.12	993.15	0.1666	0.0939	-6.1128	4
AK298745	11762882_at	10436	C1S /// EMG1	NM_001734	34467501	0.0152	0.0747	-3.48432	0	3	3	0	0	-1.8008	3.0276	4.8285	8.2477	29.7547	19.0012	0.072	0.3144	-5.0182	3
NM_001008708	11728808_at	494143	CHAC2	NM_001008708	34374711	0.0064	0.0506	-3.48311	0	3	3	0	0	-1.8006	4.2674	6.0681	19.86	68.6363	44.2481	0.2051	0.1503	-5.2314	4
AK289744	11748049_x_at	25777	SUN2	NM_001199579	34452668	0.0007	0.0201	-3.48189	0	3	3	0	0	-1.7997	5.8482	7.6478	57.6731	201.791	129.732	0.0073	0.0396	-14.3924	3
AK300264	11747347_a_at	55160	ARHGEF10L	NM_001011722	34451966	0.0009	0.0218	-3.47826	0	3	3	0	0	-1.7983	7.1549	8.9531	143.657	501.268	322.463	0.049	0.0731	-8.9134	4
AY359881	11751916_a_at	9786	KIAA0586	NM_001244189	34456535	0.0064	0.0507	-3.47826	0	3	3	0	0	-1.7984	5.3317	7.1301	40.5331	144.042	92.2876	0.0413	0.1663	-6.8352	3
AY101770	11753045_a_at	10150	MBNL2	NM_144778	34457664	0.0176	0.0804	-3.47584	0	3	3	0	0	-1.7973	3.7123	5.5095	13.546	48.951	31.2485	0.2011	0.4376	-3.8951	4
NM_014644	11720520_s_at	728802	LOC728802 /// PDE4DIP	NM_001002810	34297339	0.0036	0.0394	-3.47222	0	3	3	0	0	-1.796	6.0001	7.796	65.2907	222.849	144.07	0.122	0.0166	-8.3538	3
NM_007096	11742501_a_at	1211	CLTA	NM_001076677	34447120	0.0083	0.0566	-3.47102	0	3	3	0	0	-1.7955	4.6625	6.458	25.5596	90.5001	58.0298	0.0588	0.1896	-6.2404	3
AY071856	11744805_x_at	10901	DHRS4 /// DHRS4L2	NM_001193635	34449424	0.0135	0.0706	-3.47102	0	3	3	0	0	-1.7953	8.1508	9.9461	284.698	1006.02	645.357	0.0108	0.1229	-8.506	2
NM_024331	11725193_at	79183	TTPAL	NM_001039199	34343920	0.0318	0.1076	-3.46861	0	3	3	0	0	-1.7944	7.9025	9.6969	242.137	916.923	579.53	0.0773	0.5891	-3.8073	3
NM_006208	11726356_at	5167	ENPP1	NM_006208	34353918	0.032	0.1079	-3.46861	0	3	3	0	0	-1.7943	6.1947	7.9891	76.7203	254.434	165.577	0.3155	0.009	-5.4556	2
AB066566	11719342_a_at	467	ATF3	NM_001030287	34282745	0.0461	0.1294	-3.46861	0	3	3	0	0	-1.7942	3.1772	4.9713	9.0699	33.7634	21.4167	0.0168	0.4612	-4.4948	2
BE300521	11716338_a_at	3638	INSIG1	NM_005542	34208397	0.0311	0.1064	-3.46741	0	3	3	0	0	-1.7941	9.7962	11.5903	979.16	3244.41	2111.78	0.5626	0.3472	-3.2579	4
NM_000136	11721591_a_at	2176	FANCC	NM_000136	34313494	0.0029	0.0358	-3.465	0	3	3	0	0	-1.7926	6.0079	7.8005	64.702	225.843	145.273	0.0348	0.0843	-8.9983	3
AF448510	11717554_at	80854	SETD7	NM_030648	34249457	0.0049	0.0447	-3.465	0	3	3	0	0	-1.793	3.3776	5.1706	10.6524	36.9672	23.8098	0.1472	0.1561	-5.6387	4
AK298638	11748196_a_at	36	ACADSB	NM_001609	34452815	0.0418	0.1233	-3.4638	0	3	3	0	0	-1.7922	6.443	8.2351	87.2493	321.19	204.22	0.0176	0.4121	-4.7352	2
AK316440	11749178_a_at	2585	GALK2	NM_001001556	34453797	0.0036	0.0391	-3.4626	0	3	3	0	0	-1.7919	6.7364	8.5283	108.368	378.278	243.323	0.098	0.157	-6.1457	4
NM_031430	11720140_at	83547	RILP	NM_031430	34293762	0.0016	0.0276	-3.46141	0	3	3	0	0	-1.7916	6.7444	8.5359	107.588	374.447	241.018	0.0216	0.0568	-11.0773	3
BX110639	11721382_at	55102	ATG2B	NM_018036	34311439	0.0185	0.0822	-3.46141	0	3	3	0	0	-1.7915	4.2407	6.0322	18.9186	67.3947	43.1566	0.0045	0.1788	-7.2479	2
U84744	11750561_a_at	1130	LYST	NM_000081	34455180	0.0356	0.1137	-3.46141	0	3	3	0	0	-1.7915	4.8942	6.6857	32.5246	106.473	69.4986	0.5238	0.2007	-3.6452	3
NM_005398	11717575_at	5507	PPP1R3C	NM_005398	34250478	0.0178	0.0807	-3.45662	0	3	3	0	0	-1.7896	8.3632	10.1527	334.589	1197.86	766.226	0.0982	0.3297	-4.7383	3
AI807672	11731443_a_at	23365	ARHGEF12	NM_001198665	34392346	0.0108	0.0641	-3.45543	0	3	3	0	0	-1.7886	6.1729	7.9615	74.8308	252.052	163.441	0.2256	0.072	-5.6784	3
NM_206965	11730093_a_at	10841	FTCD	NM_006657	34384996	0.0282	0.1014	-3.45423	0	3	3	0	0	-1.7882	8.3691	10.1573	331.016	1196.01	763.513	0.0073	0.2751	-5.8276	2
BC071733	11722900_s_at	5914	RARA	NM_000964	34327303	0.0026	0.0347	-3.45304	0	3	3	0	0	-1.7879	7.5974	9.3853	194.742	677.102	435.922	0.0341	0.077	-9.2917	3
AFFX-r2-Bs-phe-3	AFFX-r2-Bs-phe-3_at			AFFX-r2-Bs-phe-3	34469053	0.0058	0.0488	-3.45185	0	3	3	0	0	-1.7876	7.4294	9.217	173.036	611.447	392.242	0.0236	0.1689	-7.0566	3
NM_001145372	11739618_a_at	5774	PTPN3	NM_001145368	34438021	0.0231	0.0916	-3.45185	0	3	3	0	0	-1.7871	5.4148	7.2019	45.4739	149.742	97.6078	0.4157	0.1025	-4.3001	3
AK294950	11751328_a_at	11116	FGFR1OP	NM_007045	34455947	0.0282	0.1015	-3.45185	0	3	3	0	0	-1.7876	5.2297	7.0173	38.9899	130.158	84.5741	0.2529	0.0298	-5.8232	2
M34192	11720643_a_at	3712	IVD	NM_001159508	34298869	0.0082	0.0561	-3.4459	0	3	3	0	0	-1.7847	6.8748	8.6595	118.261	417.735	267.998	0.0479	0.1947	-6.276	3
M24895	11744433_x_at	279	ACTG1P4 /// AMY2A /// AMY2B	NM_000699	34449052	0.0064	0.0508	-3.44234	0	3	3	0	0	-1.7835	4.9611	6.7446	31.2764	110.172	70.7243	0.0252	0.1799	-6.8214	3
NM_017823	11720650_a_at	54935	DUSP23	NM_017823	34298917	0.0015	0.0268	-3.44116	0	3	3	0	0	-1.7827	8.8271	10.6098	455.444	1576.66	1016.05	0.0177	0.056	-11.3773	3
AK295712	11752319_a_at	27102	EIF2AK1	NM_001134335	34456938	0.0046	0.0437	-3.43997	0	3	3	0	0	-1.7824	4.713	6.4954	26.829	92.4272	59.6281	0.1363	0.155	-5.7196	4
AK296870	11749208_a_at	22936	ELL2	NM_012081	34453827	0.0425	0.1242	-3.43879	0	3	3	0	0	-1.7821	6.3506	8.1327	81.7286	300.567	191.148	0.0092	0.4229	-4.6957	2
BC041706	11736710_a_at	10260	DENND4A	NM_001144823	34422113	0.0014	0.0262	-3.43761	0	3	3	0	0	-1.7813	7.0522	8.8335	132.988	460.412	296.7	0.0131	0.0578	-11.5926	3
AK056412	11743311_a_at	29990	PILRB	NM_013440	34447930	0.0264	0.098	-3.43407	0	3	3	0	0	-1.7798	7.4463	9.2261	177.688	638.827	408.257	0.1206	0.4475	-4.09	3
BX647406	11745940_a_at	23362	PSD3	NM_015310	34450559	0.0265	0.0981	-3.43407	0	3	3	0	0	-1.7801	7.4628	9.2429	176.713	629.018	402.865	0.0106	0.2514	-6.0242	2
BC101178	11735204_a_at	166785	MMAA	NM_172250	34414607	0.0286	0.1021	-3.43289	0	3	3	0	0	-1.7794	6.2123	7.9917	74.2764	265.007	169.642	0.011	0.2728	-5.785	2
DB354916	11729858_s_at	9563	H6PD	NM_004285	34383670	0.0138	0.0713	-3.43171	0	3	3	0	0	-1.7791	6.3664	8.1454	83.0825	296.287	189.685	0.0434	0.3079	-5.1992	3
AK290776	11719727_a_at	140885	SIRPA	NM_001040022	34288088	0.0115	0.0659	-3.42818	0	3	3	0	0	-1.7776	6.2189	7.9965	75.4553	264.188	169.821	0.0831	0.2247	-5.5499	3
NM_001144829	11737532_a_at	2330	FMO5	NM_001144829	34427435	0.0341	0.1113	-3.42818	0	3	3	0	0	-1.7772	6.5128	8.29	91.4079	330.872	211.14	0.0061	0.3344	-5.275	2
BC099717	11734232_a_at	51380	CSAD	NM_001244705	34409874	0.0024	0.0331	-3.42583	0	3	3	0	0	-1.7764	6.2793	8.0557	78.6421	271.189	174.916	0.0759	0.125	-6.8656	4
BC137080	11736406_a_at	9942	XYLB	NM_005108	34420809	0.0036	0.0395	-3.42349	0	3	3	0	0	-1.7752	5.2599	7.0351	38.5794	133.223	85.9011	0.0419	0.0944	-8.3299	3
AK297956	11752840_a_at	22936	ELL2	NM_012081	34457459	0.0253	0.096	-3.42231	0	3	3	0	0	-1.7752	6.4228	8.198	87.1915	314.221	200.707	0.0992	0.4479	-4.1573	3
BX107226	11736478_a_at	22936	ELL2	NM_012081	34421034	0.0433	0.1255	-3.41997	0	3	3	0	0	-1.7738	5.9176	7.6914	60.8757	219.531	140.203	0.0454	0.3915	-4.6485	2
AK296096	11748368_x_at	5447	POR	NM_000941	34452987	0.0023	0.0326	-3.4188	0	3	3	0	0	-1.7735	9.1136	10.8871	554.092	1899.93	1227.01	0.0018	0.0197	-20.9806	2
BC148248	11741459_s_at	1579	CYP4A11 /// CYP4A22	NM_000778	34444862	0.0071	0.0527	-3.41647	0	3	3	0	0	-1.7724	7.2262	8.9986	150.393	526.422	338.408	0.0272	0.1885	-6.6094	3
AFFX-ThrX-3	AFFX-ThrX-3_at			AFFX-ThrX-3	34469085	0.0078	0.055	-3.4153	0	3	3	0	0	-1.7721	8.0651	9.8372	273.505	951.371	612.438	0.1383	0.2474	-4.942	4
BC110290	11756439_a_at	137872	ADHFE1	NM_144650	34461058	0.0146	0.073	-3.41413	0	3	3	0	0	-1.7716	7.6406	9.4122	203.204	707.557	455.381	0.1108	0.2512	-5.1001	3
BC121004	11745080_s_at	153020	RASGEF1B	NM_152545	34449699	0.0015	0.027	-3.4118	0	3	3	0	0	-1.7706	4.6858	6.4564	25.9703	88.0761	57.0232	0.0553	0.0186	-11.2853	3
NM_024758	11731675_x_at	79814	AGMAT	NM_024758	34394578	0.0399	0.1204	-3.4118	0	3	3	0	0	-1.7708	7.3336	9.1044	163.918	609.498	386.708	0.0972	0.6776	-3.4846	3
BG696280	11736056_x_at	119032	C10orf32	NM_001136200	34419459	0.0154	0.0751	-3.40948	0	3	3	0	0	-1.7695	8.2201	9.9896	298.534	1038.58	668.557	0.0072	0.1407	-7.9705	2
DB327580	11763306_x_at	83416	FCRL5	NM_001195388	34467925	0.0012	0.0249	-3.40832	0	3	3	0	0	-1.7691	4.9205	6.6896	30.334	103.24	66.7869	0.0104	0.0012	-28.5154	2
NM_207299	11726598_a_at	54886	LPPR1	NM_017753	34355844	0.0039	0.0404	-3.40599	0	3	3	0	0	-1.7682	2.773	4.5413	6.8618	23.7285	15.2951	0.0236	0.1177	-8.1483	3
AF081530	11719599_a_at	9455	HOMER2	NM_004839	34286793	0.0001	0.0091	-3.40483	0	3	3	0	0	-1.7677	3.807	5.5748	14.0259	47.8677	30.9468	0.0131	0.0276	-15.1898	4
NM_001004723	11742367_at	390429	OR4N2	NM_001004723	34446986	0.0015	0.027	-3.40368	0	3	3	0	0	-1.7669	7.0056	8.7725	128.79	441.302	285.046	0.0143	0.059	-11.3059	3
NM_004733	11729225_s_at	9197	SLC33A1	NM_001190992	34377128	0.0153	0.0748	-3.39789	0	3	3	0	0	-1.7644	7.1202	8.8846	143.372	498.342	320.857	0.201	0.3639	-4.0662	4
BQ188977	11757504_a_at	23576	DDAH1	NM_001134445	34462123	0.008	0.0557	-3.39443	0	3	3	0	0	-1.763	8.4325	10.1955	349.34	1202.43	775.887	0.0719	0.1617	-6.3182	3
BC006175	11718395_s_at	3725	JUN	NM_002228	34268298	0.0223	0.09	-3.39443	0	3	3	0	0	-1.7633	9.974	11.7374	1026.43	3602.41	2314.42	0.1242	0.3667	-4.359	3
AK291871	11746372_a_at	11162	NUDT6	NM_007083	34450991	0.0193	0.084	-3.39328	0	3	3	0	0	-1.7628	5.6501	7.4129	51.1746	179.277	115.226	0.1165	0.3245	-4.5979	3
BC100018	11734871_s_at	1312	COMT	NM_000754	34412774	0.0213	0.0881	-3.39213	0	3	3	0	0	-1.7621	9.767	11.5291	916.885	3140.02	2028.45	0.3022	0.3879	-3.674	4
AK298443	11751125_a_at	653190	ABCC6P1	NR_003569	34455744	0.0135	0.0706	-3.39098	0	3	3	0	0	-1.7618	6.5248	8.2866	93.7947	312.651	203.223	0.1208	0.0076	-8.5134	2
BC036395	11754306_a_at	56922	MCCC1	NM_020166	34458925	0.0189	0.083	-3.39098	0	3	3	0	0	-1.7618	7.1023	8.8642	144.633	476.173	310.403	0.3025	0.1301	-4.6396	3
NM_000457	11730059_s_at	3172	HNF4A	NM_000457	34384702	0.0014	0.0264	-3.38524	0	3	3	0	0	-1.7594	7.8089	9.5684	227.836	764.805	496.321	0.1028	0.0471	-7.8712	4
AY599883	11759938_a_at	100507424	ITFG2 /// LOC100507424	NM_018463	34464557	0.0005	0.0176	-3.38409	0	3	3	0	0	-1.7586	5.5864	7.3449	48.3274	164.022	106.174	0.0371	0.0539	-10.0963	4
NM_001032998	11733646_x_at	8942	KYNU	NM_001032998	34408049	0.0143	0.0723	-3.38409	0	3	3	0	0	-1.7587	5.0815	6.8402	34.1636	119.739	76.9511	0.0543	0.298	-5.1323	3
AK074494	11755810_s_at	202018	TAPT1	NM_153365	34460429	0.0465	0.1301	-3.38409	0	3	3	0	0	-1.759	7.284	9.043	156.576	567.678	362.127	0.0298	0.434	-4.4737	2
NM_017823	11720651_x_at	54935	DUSP23	NM_017823	34298918	0.0014	0.0263	-3.37952	0	3	3	0	0	-1.7567	8.7035	10.4602	422.892	1421.36	922.124	0.0915	0.057	-7.8965	4
BG491844	11718394_at	3725	JUN	NM_002228	34268297	0.0228	0.0909	-3.37952	0	3	3	0	0	-1.757	10.3697	12.1267	1325.42	4622.86	2974.14	0.0111	0.2071	-6.5147	2
BC031356	11742844_a_at	6256	RXRA	NM_002957	34447463	0.0019	0.0298	-3.37838	0	3	3	0	0	-1.7562	9.0088	10.765	517.02	1757.16	1137.09	0.0224	0.0623	-10.4523	3
AL834201	11754406_a_at	83752	LONP2	NM_031490	34459025	0.0132	0.0699	-3.3761	0	3	3	0	0	-1.7555	7.8531	9.6086	233.785	812.727	523.256	0.0672	0.2637	-5.2857	3
NM_006122	11717532_at	4122	MAN2A2	NM_006122	34248367	0.0016	0.028	-3.37382	0	3	3	0	0	-1.7545	6.3594	8.1139	82.2825	279.789	181.036	0.0138	0.0635	-10.9326	3
CR589990	11756923_s_at	11209	MST1 /// MST1P2 /// MST1P9	NM_020998	34461542	0.0124	0.0681	-3.37382	0	3	3	0	0	-1.7543	11.2634	13.0177	2563.12	8384.58	5473.85	0.2492	0.0671	-5.4024	3
AK130583	11754995_a_at	5094	PCBP2	NM_001098620	34459614	0.0124	0.068	-3.37268	0	3	3	0	0	-1.7539	6.7863	8.5402	111.685	386.576	249.131	0.0759	0.2399	-5.4054	3
NM_002168	11715537_x_at	3418	IDH2	NM_002168	34175897	0.0151	0.0743	-3.37154	0	3	3	0	0	-1.7533	9.6939	11.4472	828.407	2858.66	1843.53	0.0014	0.1407	-8.0551	2
BC060509	11717563_a_at	151636	DTX3L	NM_138287	34249966	0.0005	0.0167	-3.36927	0	3	3	0	0	-1.7523	3.2408	4.9931	9.5414	31.9811	20.7613	0.0578	0.0261	-10.4787	4
BC143038	11753920_a_at	8542	APOL1	NM_001136540	34458539	0.0008	0.0214	-3.36814	0	3	3	0	0	-1.7519	6.6834	8.4353	102.99	348.223	225.606	0.0129	0.0361	-13.7098	3
NM_178238	11730023_s_at	29990	PILRB	NM_013440	34384587	0.0451	0.1281	-3.36814	0	3	3	0	0	-1.7517	8.7375	10.4892	428.366	1528.42	978.391	0.0231	0.4216	-4.5499	2
BC150608	11730072_at	5067	CNTN3	NM_020872	34384975	0.0036	0.0394	-3.367	0	3	3	0	0	-1.7515	5.6761	7.4276	51.982	172.972	112.477	0.1024	0.0297	-8.348	3
AK316553	11751420_a_at	55063	ZCWPW1	NM_001258008	34456039	0.0006	0.0185	-3.36474	0	3	3	0	0	-1.7503	4.2821	6.0324	19.6039	65.9429	42.7734	0.0486	0.0477	-9.7679	4
BC012290	11735240_a_at	98	ACYP2	NM_138448	34414643	0.001	0.0232	-3.36474	0	3	3	0	0	-1.7506	5.4575	7.2081	44.2924	149.619	96.9557	0.0499	0.0766	-8.528	4
NM_173088	11723315_a_at	825	CAPN3	NM_000070	34330718	0.0039	0.0404	-3.36361	0	3	3	0	0	-1.7501	7.2733	9.0234	155.442	529.221	342.331	0.0306	0.108	-8.1419	3
AK294803	11750580_x_at	23365	ARHGEF12	NM_001198665	34455199	0.0072	0.0532	-3.36361	0	3	3	0	0	-1.7501	5.6195	7.3695	49.2084	167.043	108.126	0.0059	0.0613	-11.6926	2
NM_001441	11719856_x_at	2166	FAAH	NM_001441	34290259	0.0073	0.0535	-3.36361	0	3	3	0	0	-1.7498	6.3098	8.0597	79.9541	274.281	177.118	0.0503	0.166	-6.5176	3
AK293325	11751024_a_at	9942	XYLB	NM_005108	34455643	0.0007	0.0201	-3.36022	0	3	3	0	0	-1.7487	5.3346	7.0834	40.5683	135.849	88.2084	0.0339	0.0107	-14.343	3
AK304511	11746973_x_at	5447	POR	NM_000941	34451592	0.018	0.0811	-3.36022	0	3	3	0	0	-1.7483	7.7002	9.4485	208.061	717.713	462.887	0.003	0.1668	-7.3495	2
NM_004726	11722348_a_at	9185	REPS2	NM_001080975	34322389	0.0306	0.1057	-3.36022	0	3	3	0	0	-1.7485	5.8209	7.5693	57.4145	207.408	132.411	0.1005	0.5137	-3.8641	3
CR536565	11753875_a_at	5441	POLR2L	NM_021128	34458494	0.0468	0.1305	-3.35909	0	3	3	0	0	-1.748	8.4253	10.1732	345.789	1227.51	786.651	0.0365	0.4242	-4.4606	2
NM_003597	11727145_s_at	8462	KLF11	NM_001177716	34362565	0.0096	0.0608	-3.35796	0	3	3	0	0	-1.7473	7.5533	9.3007	187.874	639.772	413.823	0.0013	0.0884	-10.1078	2
AA173918	11756182_s_at	29968	PSAT1	NM_021154	34460801	0.0179	0.0809	-3.35345	0	3	3	0	0	-1.7456	8.7965	10.5421	449.169	1568.01	1008.59	0.0658	0.3425	-4.7318	3
DB377018	11743655_a_at	3248	HPGD	NM_000860	34448274	0.0087	0.0576	-3.35121	0	3	3	0	0	-1.7448	7.859	9.6037	238.915	805.44	522.178	0.1909	0.2056	-4.7994	4
AFFX-LysX-3	AFFX-LysX-3_at			AFFX-LysX-3	34469038	0.0322	0.1082	-3.35121	0	3	3	0	0	-1.7446	6.5736	8.3182	95.7584	333.475	214.617	0.0327	0.2761	-5.4377	2
NM_173791	11726386_at	118987	PDZD8	NM_173791	34354000	0.0024	0.0334	-3.3456	0	3	3	0	0	-1.7424	5.8662	7.6086	58.497	197.627	128.062	0.0181	0.081	-9.5881	3
BC041157	11721661_a_at	6916	TBXAS1	NM_001061	34314064	0.0355	0.1135	-3.34448	0	3	3	0	0	-1.7418	2.9372	4.6789	7.664	27.0285	17.3462	0.004	0.3368	-5.1678	2
L22343	11752802_x_at	3431	SP110	NM_001185015	34457421	0.0085	0.057	-3.34113	0	3	3	0	0	-1.7402	5.2514	6.9916	38.3295	131.425	84.8773	0.0384	0.1982	-6.1961	3
DQ139833	11751958_a_at	55160	ARHGEF10L	NM_001011722	34456577	0.0205	0.0863	-3.3389	0	3	3	0	0	-1.7394	6.9807	8.7201	126.348	434.602	280.475	0.0023	0.1895	-6.8794	2
BC032606	11732318_a_at	10656	KHDRBS3	NM_006558	34398221	0.0318	0.1075	-3.3389	0	3	3	0	0	-1.7395	6.8877	8.6273	124.421	432.386	278.404	0.3383	0.5283	-3.2365	4
BQ773224	11736477_a_at	22936	ELL2	NM_012081	34421033	0.0244	0.0943	-3.33778	0	3	3	0	0	-1.7391	7.9951	9.7342	260.745	906.615	583.68	0.1436	0.3673	-4.214	3
AK290569	11745832_a_at	4793	NFKBIB	NM_001001716	34450451	0.0014	0.0266	-3.33222	0	3	3	0	0	-1.7365	5.5761	7.3126	47.8536	160.232	104.043	0.0196	0.0494	-11.4505	3
CA440480	11725097_s_at	285282	RABL3	NM_173825	34343000	0.0423	0.124	-3.33222	0	3	3	0	0	-1.7366	5.6141	7.3507	49.0132	173.715	111.364	0.0043	0.4042	-4.7058	2
NM_031209	11722214_a_at	81890	QTRT1	NM_031209	34320617	0.009	0.0588	-3.32668	0	3	3	0	0	-1.7339	7.1745	8.9084	144.671	486.116	315.394	0.009	0.0733	-10.4694	2
BC037567	11723825_a_at	85007	AGXT2L2	NM_032921	34335340	0.0005	0.0169	-3.32447	0	3	3	0	0	-1.7332	6.8952	8.6284	119.58	399.131	259.356	0.0287	0.0545	-10.411	4
AI762892	11757964_s_at	6641	SNTB1	NM_021021	34462583	0.03	0.1045	-3.32447	0	3	3	0	0	-1.7331	8.0665	9.7996	269.208	926.06	597.634	0.0267	0.2565	-5.641	2
BX648215	11755936_a_at	55556	ENOSF1	NM_001126123	34460555	0.0128	0.069	-3.31895	0	3	3	0	0	-1.7305	8.1945	9.925	295.908	1010.21	653.06	0.0612	0.2536	-5.3424	3
NM_198205	11735098_a_at	6945	MLX	NM_170607	34414001	0.0177	0.0805	-3.31785	0	3	3	0	0	-1.7303	4.3844	6.1147	20.897	71.0688	45.9829	0.0034	0.1599	-7.4167	2
AK296299	11751500_a_at	387775	SLC22A10	NM_001039752	34456119	0.0285	0.1019	-3.31565	0	3	3	0	0	-1.7293	5.3042	7.0336	39.6915	135.904	87.7978	0.0278	0.239	-5.7993	2
NM_001032281	11731183_a_at	7035	TFPI	NM_001032281	34391167	0.0292	0.1033	-3.31455	0	3	3	0	0	-1.7287	9.7622	11.4908	869.791	3009.03	1939.41	0.0104	0.2637	-5.7188	2
AY247744	11724950_a_at	132864	CPEB2	NM_001177381	34341876	0.0093	0.0597	-3.31236	0	3	3	0	0	-1.7277	4.5786	6.3063	24.0724	81.746	52.9092	0.0455	0.2033	-6	3
AY260762	11729326_at	79776	ZFHX4	NM_024721	34378370	0.0008	0.0205	-3.31126	0	3	3	0	0	-1.7275	4.5584	6.2859	23.8125	78.5191	51.1658	0.0669	0.0386	-9.2087	4
BX640667	11754186_x_at	54879	ST7L	NM_017744	34458805	0.0016	0.0274	-3.31016	0	3	3	0	0	-1.727	4.6987	6.4257	26.1818	86.2612	56.2215	0.0506	0.0217	-11.1267	3
AK295866	11761565_x_at	80321	CEP70	NM_024491	34466184	0.0183	0.0817	-3.31016	0	3	3	0	0	-1.7268	5.2826	7.0094	39.486	135.568	87.5272	0.0893	0.3165	-4.6953	3
AK292795	11748068_x_at	100533483	CCPG1 /// DYX1C1-CCPG1	NM_001204450	34452687	0.0422	0.1239	-3.31016	0	3	3	0	0	-1.7271	6.3691	8.0962	82.9478	289.357	186.152	0.0222	0.3811	-4.7102	2
AY054122	11743635_at	223082	ZNRF2	NM_147128	34448254	0.0007	0.0201	-3.30797	0	3	3	0	0	-1.726	6.5297	8.2558	92.4744	307.455	199.965	0.0054	0.0375	-14.4357	3
AY168775	11745138_s_at	100132967	FAM223A	NR_027401	34449757	0.0171	0.079	-3.30688	0	3	3	0	0	-1.7255	3.7046	5.4301	13.0478	44.1531	28.6004	0.0049	0.1517	-7.5529	2
NM_000792	11729362_a_at	1733	DIO1	NM_000792	34378765	0.0037	0.0397	-3.30579	0	3	3	0	0	-1.725	8.1674	9.8924	295.16	963.173	629.167	0.1603	0.0808	-6.0848	4
AK303615	11760110_x_at	79792	GSDMD	NM_001166237	34464729	0.0014	0.0263	-3.3036	0	3	3	0	0	-1.7243	5.6355	7.3598	50.1859	166.423	108.304	0.0588	0.0845	-7.8915	4
BC015994	11740203_a_at	100528007	C10orf32 /// C10orf32-AS3MT	NM_001136200	34440606	0.0206	0.0865	-3.30142	0	3	3	0	0	-1.7233	7.9982	9.7215	256.46	866.145	561.303	0.0191	0.17	-6.8633	2
AY494951	11719158_a_at	65059	RAPH1	NM_025252	34280358	0.0113	0.0653	-3.30033	0	3	3	0	0	-1.7227	3.5522	5.2749	11.7489	39.2805	25.5147	0.0097	0.0926	-9.3292	2
AK316027	11746604_a_at	26164	GTPBP5	NM_015666	34451223	0.0434	0.1257	-3.30033	0	3	3	0	0	-1.7226	6.3204	8.043	80.0989	281.825	180.962	0.0145	0.3986	-4.6421	2
NM_003541	11735775_at	121504	HIST1H4A /// HIST1H4B /// HIST1H4C /// HIST1H4D /// HIST1H4E /// HIST1H4F /// HIST1H4H /// HIST1H4	NM_001034077	34417315	0.0076	0.0542	-3.29924	0	3	3	0	0	-1.7222	6.9178	8.64	125.96	406.006	265.983	0.2425	0.1153	-4.9865	4
AFFX-r2-Bs-thr-M	AFFX-r2-Bs-thr-M_s_at			AFFX-r2-Bs-thr-M	34469058	0.0097	0.0611	-3.29815	0	3	3	0	0	-1.7217	7.9122	9.634	242.159	823.584	532.871	0.0328	0.2228	-5.8994	3
AF258676	11726645_a_at	53841	CDHR5	NM_001171968	34356548	0.0314	0.1068	-3.29815	0	3	3	0	0	-1.7217	6.9588	8.6805	125.056	428.089	276.572	0.0323	0.2602	-5.5141	2
AY615270	11763624_x_at	4616	GADD45B	NM_015675	34468243	0.031	0.1062	-3.29707	0	3	3	0	0	-1.7211	6.9745	8.6956	126.248	431.709	278.978	0.0237	0.265	-5.5483	2
AK298829	11746074_a_at	92106	OXNAD1	NM_138381	34450693	0.0204	0.0861	-3.29598	0	3	3	0	0	-1.7206	6.9414	8.662	122.997	416.418	269.708	0.0046	0.1823	-6.8933	2
BC069390	11739680_a_at	196	AHR	NM_001621	34438083	0.0377	0.1169	-3.29598	0	3	3	0	0	-1.7207	4.8848	6.6054	29.6914	102.254	65.9725	0.0308	0.3237	-5.0059	2
NM_001136540	11741187_a_at	8542	APOL1	NM_001136540	34444107	0	0.006	-3.29272	0	3	3	0	0	-1.7195	6.5803	8.2998	95.762	315.154	205.458	0.0047	0.0006	-40.8704	3
BC111549	11752062_a_at	25777	SUN2	NM_001199579	34456681	0.0003	0.0143	-3.29272	0	3	3	0	0	-1.7191	7.8296	9.5487	228.886	752.291	490.588	0.0396	0.0281	-11.4432	4
AY258329	11763681_x_at	5465	PPARA	NM_001001928	34468300	0.0005	0.0176	-3.29056	0	3	3	0	0	-1.7183	4.618	6.3363	24.7493	81.2949	53.0221	0.0483	0.0386	-10.0928	4
BC001555	11760261_at	9360	PPIG	NM_004792	34464880	0.0007	0.0203	-3.29056	0	3	3	0	0	-1.7181	4.0202	5.7383	16.3563	53.8214	35.0888	0.0508	0.052	-9.2809	4
BC112943	11735997_x_at	8542	APOL1	NM_001136540	34419051	0.0063	0.0504	-3.29056	0	3	3	0	0	-1.7184	4.1737	5.8921	18.204	59.4164	38.8102	0.0534	0.0031	-12.5183	2
CR456990	11753740_x_at	1528	CYB5A	NM_001190807	34458359	0.012	0.0671	-3.28947	0	3	3	0	0	-1.7179	10.7288	12.4467	1717.84	5792.08	3754.96	0.0739	0.2222	-5.4682	3
AK294950	11751329_s_at	11116	FGFR1OP	NM_007045	34455948	0.0123	0.0677	-3.28839	0	3	3	0	0	-1.7176	7.4131	9.1306	176.456	568.839	372.647	0.208	0.0922	-5.4294	3
NM_020904	11733754_a_at	57664	PLEKHA4	NM_001161354	34408309	0.0028	0.0352	-3.28623	0	3	3	0	0	-1.7166	6.1185	7.835	70.5707	231.924	151.248	0.1023	0.1017	-6.584	4
AK291817	11741138_a_at	79792	GSDMD	NM_001166237	34444041	0.0086	0.0573	-3.28623	0	3	3	0	0	-1.7166	7.3114	9.0281	160.666	522.292	341.479	0.0738	0.0029	-10.7367	2
NM_001336	11726594_at	1522	CTSZ	NM_001336	34355840	0.0233	0.092	-3.28407	0	3	3	0	0	-1.7153	8.679	10.3943	410.241	1391.21	900.726	0.0058	0.2077	-6.4298	2
AK295222	11742992_s_at	29968	PSAT1	NM_021154	34447611	0.0291	0.103	-3.28299	0	3	3	0	0	-1.7149	8.3282	10.0431	328.559	1121.32	724.938	0.1458	0.4213	-3.9442	3
AA628082	11743892_a_at	284323	ZNF780A	NM_001010880	34448511	0.0059	0.0489	-3.27976	0	3	3	0	0	-1.7136	4.7011	6.4148	26.4237	88.0698	57.2467	0.0985	0.2087	-5.3551	4
AFFX-r2-Bs-lys-5	AFFX-r2-Bs-lys-5_at			AFFX-r2-Bs-lys-5	34469051	0.0139	0.0715	-3.27976	0	3	3	0	0	-1.7135	5.5318	7.2453	46.2741	154.789	100.531	0.0013	0.1239	-8.3866	2
NM_015704	11718606_a_at	27351	DESI1	NM_015704	34272429	0.0235	0.0924	-3.27869	0	3	3	0	0	-1.7133	6.5145	8.2278	94.2521	300.382	197.317	0.2027	0.012	-6.4042	2
DB378103	11725425_s_at	5873	RAB27A	NM_004580	34345328	0.0074	0.0536	-3.27654	0	3	3	0	0	-1.7123	7.5251	9.2374	185.301	619.933	402.617	0.0383	0.1696	-6.5044	3
AK294138	11749771_a_at	816	CAMK2B	NM_001220	34454390	0.0135	0.0706	-3.27654	0	3	3	0	0	-1.7123	3.2455	4.9579	9.5939	32.4106	21.0022	0.0716	0.249	-5.238	3
NM_020531	11717153_a_at	57136	C20orf3	NM_020531	34234054	0.0012	0.025	-3.27439	0	3	3	0	0	-1.711	10.9845	12.6955	2031.84	6680.08	4355.96	0.0174	0.0432	-12.039	3
AF025534	11739141_a_at	10990	LILRB5	NM_001081442	34436544	0.0174	0.0797	-3.27439	0	3	3	0	0	-1.7112	5.3422	7.0534	40.661	136.003	88.3321	0.0147	0.1418	-7.4902	2
AY048775	11745083_a_at	79694	MANEA	NM_024641	34449702	0.0416	0.123	-3.27332	0	3	3	0	0	-1.7108	5.2222	6.933	38.15	135.207	86.6787	0.1304	0.6172	-3.4271	3
AFFX-LysX-M	AFFX-LysX-M_at			AFFX-LysX-M	34469040	0.0109	0.0643	-3.27225	0	3	3	0	0	-1.7102	5.864	7.5742	58.5435	197.855	128.199	0.0325	0.2411	-5.6629	3
NM_207304	11722767_s_at	10150	MBNL2	NM_144778	34326170	0.0175	0.0802	-3.27118	0	3	3	0	0	-1.7096	9.1036	10.8132	574.965	1896.99	1235.98	0.2612	0.3151	-3.9004	4
EU352675	11756000_x_at	6462	SHBG	NM_001040	34460619	0.0484	0.1329	-3.27118	0	3	3	0	0	-1.7097	6.2193	7.929	74.5587	260.096	167.327	0.0046	0.4528	-4.3789	2
AK026357	11755915_a_at	84343	HPS3	NM_032383	34460534	0.0115	0.0656	-3.27011	0	3	3	0	0	-1.7096	8.6106	10.3202	409.765	1314.34	862.052	0.2793	0.1682	-4.4265	4
AW195092	11757605_s_at	54566	EPB41L4B	NM_018424	34462224	0.05	0.135	-3.27011	0	3	3	0	0	-1.7095	8.8753	10.5848	471.996	1644.62	1058.31	0.0313	0.442	-4.3039	2
NM_006187	11723699_s_at	4940	OAS3	NM_006187	34334472	0.0323	0.1082	-3.26904	0	3	3	0	0	-1.7087	4.4067	6.1153	21.2457	72.666	46.9559	0.0106	0.2863	-5.4309	2
AL832583	11728775_at	246126	TXLNG2P	NM_001005852	34374642	0.002	0.0311	-3.26691	0	3	3	0	0	-1.7082	6.572	8.2802	95.5385	313.751	204.645	0.0255	0.0596	-10.1466	3
BC003037	11728227_a_at	11152	WDR45	NM_001029896	34371630	0.0012	0.0247	-3.26477	0	3	3	0	0	-1.707	7.4842	9.1912	180.903	590.695	385.799	0.0664	0.0631	-8.214	4
AK298417	11762260_x_at	4485	MST1	NM_020998	34466879	0.0015	0.0274	-3.26477	0	3	3	0	0	-1.707	4.6254	6.3324	24.9428	81.647	53.2949	0.0681	0.0794	-7.6973	4
NM_004435	11723065_at	2021	ENDOG	NM_004435	34328748	0.0022	0.0324	-3.26477	0	3	3	0	0	-1.7068	7.2993	9.0061	157.865	520.594	339.23	0.0138	0.0765	-9.8409	3
AK293612	11761514_at	4670	HNRNPM	AK293612.1	34466133	0.0224	0.0903	-3.25945	0	3	3	0	0	-1.7048	11.6372	13.342	3188.29	10718.5	6953.4	0.0059	0.1963	-6.5668	2
BC077730	11733629_a_at	149175	MANEAL	NM_001031740	34408032	0.0038	0.0399	-3.25415	0	3	3	0	0	-1.7025	5.0315	6.734	33.3771	108.22	70.7988	0.1288	0.1082	-6.0568	4
NM_014762	11715460_a_at	1718	DHCR24	NM_014762	34172863	0.0062	0.0501	-3.25203	0	3	3	0	0	-1.7015	10.0658	11.7673	1094.32	3511.89	2303.1	0.1371	0.0455	-6.8976	3
AF154121	11734733_a_at	64849	SLC13A3	NM_001011554	34412636	0.0142	0.0721	-3.24465	0	3	3	0	0	-1.6982	5.1135	6.8117	36.3627	115.345	75.8538	0.3358	0.1652	-4.156	4
AFFX-r2-Bs-thr-3	AFFX-r2-Bs-thr-3_s_at			AFFX-r2-Bs-thr-3	34469056	0.0192	0.0836	-3.24465	0	3	3	0	0	-1.6981	8.4709	10.169	361.427	1204.54	782.983	0.1198	0.2866	-4.6136	3
NM_000688	11719328_a_at	211	ALAS1	NM_000688	34282231	0.031	0.1063	-3.24359	0	3	3	0	0	-1.6976	8.8976	10.5952	499.245	1696.93	1098.09	0.2715	0.5415	-3.2612	4
BC105808	11729276_a_at	27297	CRCP	NM_001040647	34377834	0.0373	0.1163	-3.24359	0	3	3	0	0	-1.6975	7.3473	9.0448	177.268	566.74	372.004	0.5033	0.4142	-3.0697	4
NM_001144950	11725868_at	284297	SSC5D	NM_001144950	34349771	0.0176	0.0803	-3.24044	0	3	3	0	0	-1.6963	6.0851	7.7813	67.8867	225.695	146.791	0	0.1559	-7.4407	2
NM_032490	11716875_at	84520	C14orf142	NM_032490	34227133	0.0037	0.0398	-3.23939	0	3	3	0	0	-1.6955	6.4908	8.1863	91.3784	297.32	194.349	0.0989	0.1351	-6.0711	4
NM_175061	11720530_at	221895	JAZF1	NM_175061	34297433	0.0062	0.0499	-3.23834	0	3	3	0	0	-1.6954	5.2694	6.9648	39.4789	128.139	83.8091	0.1397	0.1695	-5.2808	4
BC000453	11744814_a_at	5108	PCM1	NM_006197	34449433	0.0124	0.068	-3.23834	0	3	3	0	0	-1.6953	5.6574	7.3527	52.2284	165.695	108.962	0.2059	0.089	-5.4072	3
NM_182597	11730513_a_at	286006	C7orf53	NM_001134468	34387416	0.0072	0.0532	-3.23625	0	3	3	0	0	-1.6944	5.4238	7.1183	43.9462	143.461	93.7037	0.1409	0.1968	-5.05	4
NM_001017963	11732996_at	3320	HSP90AA1	NM_001017963	34403730	0.0221	0.0898	-3.23625	0	3	3	0	0	-1.6944	8.3229	10.0173	320.472	1069.69	695.081	0.0051	0.1922	-6.6074	2
NM_012213	11721028_at	23417	MLYCD	NM_012213	34305392	0.0305	0.1054	-3.23311	0	3	3	0	0	-1.6927	7.8398	9.5325	229.198	771.274	500.236	0.0027	0.2721	-5.5935	2
NM_002333	11724853_at	4037	LRP3	NM_002333	34341703	0.0001	0.009	-3.22997	0	3	3	0	0	-1.6914	4.8446	6.536	28.7698	92.8478	60.8088	0.008	0.0035	-27.3625	3
AK301280	11748165_a_at	100507472	LOC100507472 /// PCSK6	NM_002570	34452784	0.003	0.0362	-3.22997	0	3	3	0	0	-1.6917	6.4029	8.0945	86.3984	276.392	181.395	0.1366	0.0701	-6.4447	4
U57317	11720668_at	8850	KAT2B	NM_003884	34299037	0.0266	0.0983	-3.22789	0	3	3	0	0	-1.6905	4.0461	5.7365	16.5807	55.0976	35.8392	0.0237	0.2136	-6.0109	2
NM_001622	11716357_a_at	197	AHSG	NM_001622	34209316	0.0009	0.0223	-3.22685	0	3	3	0	0	-1.6899	10.0165	11.7064	1045.32	3370.44	2207.88	0.059	0.0521	-8.7802	4
BX335988	11743657_x_at	3248	HPGD	NM_000860	34448276	0.0093	0.0599	-3.22685	0	3	3	0	0	-1.6903	8.22	9.9103	309.202	985.826	647.514	0.2443	0.1446	-4.6949	4
NM_004649	11716047_a_at	8209	C21orf33	NM_004649	34193950	0.004	0.0411	-3.22581	0	3	3	0	0	-1.6895	9.4244	11.1139	691.082	2250.3	1470.69	0.0358	0.0967	-8.0407	3
AY643715	11741192_a_at	64080	RBKS	NM_022128	34444123	0.0238	0.0931	-3.22373	0	3	3	0	0	-1.6886	8.083	9.7716	290.448	883.826	587.137	0.4053	0.0677	-4.2525	3
AA778715	11757593_s_at	202018	TAPT1	NM_153365	34462212	0.0061	0.0496	-3.22269	0	3	3	0	0	-1.6882	5.8865	7.5746	60.2511	196.923	128.587	0.1105	0.1933	-5.3048	4
U20240	11717694_a_at	1054	CEBPG	NM_001252296	34253505	0.0009	0.0221	-3.22165	0	3	3	0	0	-1.6876	6.8253	8.513	114.696	367.477	241.086	0.0729	0.0362	-8.8489	4
BC038953	11745418_a_at	83548	COG3	NM_001204476	34450037	0.02	0.0854	-3.22165	0	3	3	0	0	-1.6877	4.7629	6.4506	27.8903	87.6628	57.7765	0.1622	0.0144	-6.9562	2
AFFX-r2-Bs-phe-M	AFFX-r2-Bs-phe-M_at			AFFX-r2-Bs-phe-M	34469055	0.0281	0.1012	-3.22165	0	3	3	0	0	-1.6877	6.5479	8.2355	93.6857	312.447	203.066	0.0082	0.2425	-5.8381	2
BC035636	11761034_at	54518	APBB1IP	NM_019043	34465653	0.0159	0.0763	-3.21958	0	3	3	0	0	-1.687	3.5088	5.1958	11.3871	37.4642	24.4256	0.0022	0.137	-7.8321	2
BE395657	11717152_x_at	57136	C20orf3	NM_020531	34234053	0.0281	0.1012	-3.21854	0	3	3	0	0	-1.6866	8.2967	9.9833	314.707	1050.34	682.526	0.0051	0.2449	-5.8432	2
AK292803	11725117_a_at	57486	NLN	NM_020726	34343225	0.046	0.1293	-3.21854	0	3	3	0	0	-1.6866	6.0098	7.6964	68.194	208.43	138.312	0.3909	0.0307	-4.4993	2
AK298231	11747537_x_at	6472	SHMT2	NM_001166356	34452156	0.0134	0.0704	-3.2175	0	3	3	0	0	-1.6859	8.0406	9.7265	263.417	863.308	563.363	0.0028	0.1137	-8.5573	2
BI669115	11743443_x_at	388	RHOB	NM_004040	34448062	0.0226	0.0907	-3.21647	0	3	3	0	0	-1.6854	6.1485	7.8338	73.2056	243.92	158.563	0.209	0.4461	-3.6068	4
DB349900	11757886_s_at	55133	SRBD1	NM_018079	34462505	0.0048	0.0446	-3.2144	0	3	3	0	0	-1.6843	5.5734	7.2577	47.8691	155.967	101.918	0.0336	0.1163	-7.5343	3
BC006257	11720195_a_at	81570	CLPB	NM_001258392	34294373	0.0035	0.0389	-3.21027	0	3	3	0	0	-1.6828	6.5421	8.2249	95.1158	303.657	199.387	0.133	0.0899	-6.1723	4
BC021712	11760499_at	26036	ZNF451	NM_001031623	34465118	0.0289	0.1027	-3.20821	0	3	3	0	0	-1.6819	5.2509	6.9328	40.912	124.329	82.6202	0.4295	0.1135	-3.9533	3
BC032771	11762057_at	441024	MTHFD2L	NM_001004346	34466676	0.0322	0.1082	-3.20513	0	3	3	0	0	-1.6802	3.8526	5.5328	14.5003	48.1592	31.3297	0.0233	0.263	-5.4394	2
NM_001130981	11719223_a_at	8291	DYSF	NM_001130455	34281089	0.0313	0.1067	-3.2041	0	3	3	0	0	-1.6798	5.8117	7.4915	56.2462	188.351	122.299	0.0084	0.2697	-5.5176	2
AF095737	11762653_at	1757	SARDH	NM_001134707	34467272	0.005	0.0454	-3.20307	0	3	3	0	0	-1.6794	4.8487	6.528	29.2388	94.9303	62.0846	0.0893	0.1821	-5.5829	4
AK295788	11750355_a_at	100533483	CCPG1 /// DYX1C1-CCPG1	NM_001204450	34454974	0.0119	0.0668	-3.20205	0	3	3	0	0	-1.6788	6.5676	8.2465	95.4784	314.66	205.069	0.0421	0.2384	-5.4907	3
BQ014130	11756145_s_at	10166	SLC25A15	NM_014252	34460764	0.0124	0.068	-3.20205	0	3	3	0	0	-1.679	9.2011	10.8801	595.904	1947.79	1271.85	0.08	0.2095	-5.4049	3
AK091939	11754812_a_at	4862	NPAS2	NM_002518	34459431	0.0133	0.0702	-3.19795	0	3	3	0	0	-1.6771	5.5393	7.2164	48.5132	153.274	100.893	0.2871	0.1836	-4.234	4
NM_001206	11717326_at	687	KLF9	NM_001206	34240910	0.0173	0.0796	-3.19387	0	3	3	0	0	-1.6753	9.4322	11.1075	722.637	2300.73	1511.69	0.2662	0.2835	-3.9138	4
AK075030	11743623_x_at	91039	DPP9	NM_139159	34448242	0.0086	0.0573	-3.19285	0	3	3	0	0	-1.6747	7.3353	9.01	166.234	530.934	348.584	0.1877	0.1753	-4.8138	4
g188219621	11715192_s_at	340277	FAM221A	NM_001127364	34152196	0.0212	0.0877	-3.19081	0	3	3	0	0	-1.6741	2.9324	4.6065	7.6369	25.0879	16.3624	0.0025	0.1811	-6.7663	2
EL952057	11719337_a_at	9962	SLC23A2	NM_005116	34282569	0.0312	0.1066	-3.19081	0	3	3	0	0	-1.6741	6.3559	8.03	82.3003	271.558	176.929	0.0298	0.2457	-5.5243	2
NM_005218	11723845_a_at	1672	DEFB1	NM_005218	34335504	0.014	0.0717	-3.18878	0	3	3	0	0	-1.6731	7.5082	9.1813	189.125	606.088	397.606	0.2263	0.2563	-4.1713	4
BC042191	11717562_x_at	151636	DTX3L	NM_138287	34249965	0.0068	0.052	-3.18776	0	3	3	0	0	-1.6728	6.6134	8.2861	97.9663	314.827	206.397	0.0035	0.0542	-12.0532	2
BP334158	11755443_a_at	4128	MAOA	NM_000240	34460062	0.0024	0.0333	-3.18471	0	3	3	0	0	-1.6711	9.2555	10.9266	613.394	1968.62	1291.01	0.0218	0.0688	-9.6138	3
NM_001443	11758878_x_at	2168	FABP1	NM_001443	34463497	0.0265	0.0982	-3.18471	0	3	3	0	0	-1.6711	10.8369	12.5081	1925.91	5959.06	3942.49	0.3524	0.1502	-4.0828	3
BC071634	11731700_a_at	144577	C12orf66	NM_152440	34394761	0.0001	0.0084	-3.1837	0	3	3	0	0	-1.6706	4.9499	6.6205	30.9745	98.6895	64.832	0.0133	0.0193	-16.033	4
BC005153	11745088_x_at	9501	RPH3AL	NM_001190411	34449707	0.001	0.0232	-3.1837	0	3	3	0	0	-1.6706	6.5062	8.1768	91.859	291.748	191.804	0.0639	0.0511	-8.534	4
AY243501	11752013_s_at	80205	CHD9	NM_025134	34456632	0.0144	0.0725	-3.1837	0	3	3	0	0	-1.6709	5.5843	7.2552	49.7825	155.123	102.453	0.2235	0.095	-5.1276	3
NM_031490	11734079_x_at	83752	LONP2	NM_031490	34409282	0.0045	0.0432	-3.18269	0	3	3	0	0	-1.6701	8.032	9.7021	263.007	848.367	555.687	0.0297	0.1103	-7.7303	3
NM_182665	11730873_a_at	83593	RASSF5	NM_031437	34388967	0.012	0.0671	-3.18269	0	3	3	0	0	-1.6701	6.1772	7.8473	73.1888	238.061	155.625	0.0701	0.2093	-5.4724	3
NM_004731	11734361_at	9194	SLC16A7	NM_004731	34410641	0.0266	0.0983	-3.18269	0	3	3	0	0	-1.67	3.5538	5.2238	12.1897	37.4308	24.8102	0.2215	0.0101	-6.0109	2
U17163	11733183_x_at	2115	ETV1	NM_001163147	34404586	0.0295	0.1036	-3.18167	0	3	3	0	0	-1.6699	3.1158	4.7857	8.6966	28.5961	18.6464	0.0207	0.2372	-5.6953	2
NM_001145268	11727701_a_at	222234	FAM185A	NM_001145268	34368155	0.0105	0.0632	-3.17965	0	3	3	0	0	-1.6687	5.0713	6.74	33.6555	108.348	71.0017	0.0061	0.083	-9.6794	2
BC109128	11742763_a_at	56204	FAM214A	NM_019600	34447382	0.0004	0.0155	-3.17864	0	3	3	0	0	-1.6684	7.317	8.9854	160.449	509.447	334.948	0.0379	0.0315	-10.9742	4
AK292747	11741569_a_at	10861	SLC26A1	NM_022042	34445124	0.0023	0.0329	-3.17763	0	3	3	0	0	-1.6682	4.2233	5.8915	18.9115	60.2746	39.593	0.0771	0.0987	-6.8914	4
BC013906	11750185_a_at	168455	CCDC71L	NM_175884	34454804	0.009	0.0586	-3.17763	0	3	3	0	0	-1.6678	7.3127	8.9805	163.491	519.832	341.662	0.1844	0.1853	-4.7511	4
g188219619	11715191_s_at	340277	FAM221A	NM_001127364	34152195	0.0286	0.1021	-3.17763	0	3	3	0	0	-1.6679	3.0718	4.7397	8.4356	27.7393	18.0874	0.0206	0.2287	-5.7853	2
AK304325	11750749_a_at	604	BCL6	NM_001130845	34455368	0.0332	0.1098	-3.17763	0	3	3	0	0	-1.668	6.8527	8.5207	116.079	383.33	249.704	0.0274	0.2641	-5.3505	2
NM_001136202	11729316_a_at	79763	ISOC2	NM_001136201	34378219	0.0013	0.0254	-3.17662	0	3	3	0	0	-1.6675	8.4109	10.0784	340.956	1089.61	715.285	0.0111	0.0482	-11.8627	3
AK294959	11749384_a_at	83548	COG3	NM_001204476	34454003	0.0017	0.0288	-3.17662	0	3	3	0	0	-1.6677	3.9369	5.6046	15.5107	49.1898	32.3503	0.0813	0.069	-7.4488	4
CR621219	11728513_a_at	100506538	LOC100506538 /// NDUFAF6	NM_152416	34372916	0.0165	0.0777	-3.17662	0	3	3	0	0	-1.6675	6.1158	7.7833	69.4858	224.68	147.083	0.0121	0.1287	-7.6951	2
AFFX-PheX-3	AFFX-PheX-3_at			AFFX-PheX-3	34469044	0.0227	0.0908	-3.17662	0	3	3	0	0	-1.6673	7.065	8.7324	134.13	437.757	285.943	0.0108	0.1855	-6.5187	2
BC107714	11727508_s_at	85865	CLDN12 /// GTPBP10	NM_001042717	34366268	0.0024	0.0333	-3.1746	0	3	3	0	0	-1.6666	6.8594	8.526	116.39	372.941	244.666	0.0152	0.0749	-9.618	3
NM_138324	11738236_a_at	100507472	LOC100507472 /// PCSK6	NM_002570	34431139	0.0062	0.05	-3.17158	0	3	3	0	0	-1.6653	4.2403	5.9056	18.9082	60.4246	39.6664	0.0027	0.0493	-12.646	2
CA430832	11743949_s_at	10023	FRAT1	NM_005479	34448568	0.0214	0.0883	-3.16857	0	3	3	0	0	-1.6637	4.2336	5.8973	18.8163	61.413	40.1146	0.0012	0.1826	-6.7215	2
AK293612	11761516_x_at	4670	HNRNPM	NM_005968	34466135	0.0243	0.0941	-3.16857	0	3	3	0	0	-1.6637	11.9664	13.6301	4009.63	13083.5	8546.56	0.0125	0.1971	-6.2952	2
NM_145064	11729268_a_at	246329	STAC3	NM_145064	34377826	0.0046	0.0438	-3.16656	0	3	3	0	0	-1.6628	4.158	5.8207	17.9193	57.6273	37.7733	0.0241	0.1178	-7.6462	3
BC016050	11760877_x_at	80321	CEP70	NM_024491	34465496	0.0248	0.095	-3.16656	0	3	3	0	0	-1.6628	5.3802	7.043	43.2075	141.518	92.3628	0.2239	0.4521	-3.5028	4
AK298811	11760767_at	79796	ALG9	NM_001077690	34465386	0.0082	0.0563	-3.16256	0	3	3	0	0	-1.6613	3.5464	5.2077	11.9563	38.1324	25.0444	0.139	0.2097	-4.8726	4
CD357894	11757266_s_at	2878	GPX3	NM_002084	34461885	0.0018	0.0289	-3.15956	0	3	3	0	0	-1.6599	9.8457	11.5056	928.249	2950.81	1939.53	0.0546	0.0952	-7.4276	4
AF124491	11721292_a_at	9815	GIT2	NM_001135213	34310658	0.0015	0.0269	-3.15657	0	3	3	0	0	-1.6584	5.6135	7.2719	49.5524	156.168	102.86	0.073	0.0633	-7.7821	4
BC136637	11740551_a_at	374569	ASPG	NM_001080464	34441954	0.0026	0.0346	-3.15657	0	3	3	0	0	-1.6584	6.9349	8.5933	123.874	392.699	258.286	0.0787	0.1063	-6.6786	4
NM_017421	11728741_at	51805	COQ3	NM_017421	34374315	0.0071	0.0528	-3.15657	0	3	3	0	0	-1.6584	6.1189	7.7773	69.7391	225.593	147.666	0.0214	0.1681	-6.6	3
AF326976	11734565_s_at	114899	C1QTNF3	NM_030945	34411666	0.001	0.0229	-3.15557	0	3	3	0	0	-1.6579	5.0273	6.6853	32.9282	103.762	68.3452	0.0606	0.05	-8.6347	4
AK303853	11748956_x_at	8100	IFT88	NM_006531	34453575	0.0115	0.0658	-3.15358	0	3	3	0	0	-1.6569	4.6412	6.2981	26.1671	80.386	53.2765	0.2808	0.1409	-4.4196	4
BC037872	11747157_a_at	441549	CDNF	NM_001029954	34451776	0.0162	0.077	-3.14861	0	3	3	0	0	-1.6548	4.2277	5.8825	18.7708	60.2285	39.4996	0.0118	0.1247	-7.7588	2
NM_001127460	11718786_a_at	9924	PAN2	NM_001127460	34275189	0.0005	0.0167	-3.14564	0	3	3	0	0	-1.6532	7.9681	9.6213	250.701	790.378	520.54	0.0073	0.022	-16.7183	3
BC034321	11736619_a_at	7915	ALDH5A1	NM_001080	34421660	0.0116	0.0661	-3.14465	0	3	3	0	0	-1.6529	5.4955	7.1484	45.449	147.216	96.3328	0.0454	0.222	-5.5361	3
NM_134446	11740986_a_at	83692	CD99L2	NM_001184808	34443389	0.0011	0.0235	-3.14367	0	3	3	0	0	-1.6525	8.7206	10.3731	425.276	1339.99	882.634	0.0502	0.064	-8.4681	4
AK057294	11726395_s_at	121512	FGD4	NM_139241	34354298	0.0021	0.0317	-3.1407	0	3	3	0	0	-1.6513	4.6305	6.2818	24.8359	77.8084	51.3222	0.017	0.0004	-21.6496	2
BC101314	11755651_a_at	387601	SLC22A25	NM_199352	34460270	0.0443	0.127	-3.1407	0	3	3	0	0	-1.651	4.6286	6.2796	24.7485	82.237	53.4927	0.0029	0.3848	-4.5925	2
NM_031483	11731493_at	83737	ITCH	NM_001257137	34392480	0.0152	0.0747	-3.13972	0	3	3	0	0	-1.6505	5.2457	6.8962	37.9686	121.391	79.68	0.0044	0.1228	-8.0147	2
NM_004019	11740959_a_at	1756	DMD	NM_000109	34443362	0.0322	0.1082	-3.13972	0	3	3	0	0	-1.6505	6.8917	8.5423	119.252	386.848	253.05	0.027	0.2494	-5.4373	2
AK300977	11749600_a_at	29015	PRG2 /// SLC43A3	NM_001243245	34454219	0.0062	0.05	-3.13676	0	3	3	0	0	-1.6492	5.2569	6.9061	38.5243	120.047	79.2857	0.0454	0.0057	-12.6327	2
M57466	11758771_at	3115	HLA-DPB1	NM_002121	34463390	0.0001	0.0101	-3.13578	0	3	3	0	0	-1.6489	7.9395	9.5885	245.492	770.003	507.747	0	0.0011	-85.7255	2
AY027663	11744995_s_at	53354	PANK1	NM_138316	34449614	0.0128	0.0689	-3.1348	0	3	3	0	0	-1.6482	7.8329	9.4811	239.294	733.383	486.338	0.2857	0.1581	-4.2851	4
BC011444	11737095_a_at	1073	CFL2	NM_001243645	34423768	0.0254	0.0961	-3.13381	0	3	3	0	0	-1.648	6.8073	8.4552	112.032	362.295	237.163	0.0022	0.2125	-6.1597	2
AK293190	11750973_a_at	211	ALAS1	NM_000688	34455592	0.0376	0.1167	-3.13381	0	3	3	0	0	-1.6477	9.0342	10.6819	550.635	1813.87	1182.25	0.2898	0.5785	-3.0627	4
BC013107	11744778_a_at	50717	DCAF8	NM_015726	34449397	0.0084	0.0567	-3.13283	0	3	3	0	0	-1.6474	4.1075	5.7549	17.3931	55.3268	36.3599	0.0543	0.1558	-6.2244	3
NM_014818	11728015_at	9866	TRIM66	NM_014818	34369918	0.0093	0.0598	-3.13283	0	3	3	0	0	-1.6476	5.6461	7.2936	50.5404	161	105.77	0.0571	0.1697	-5.9926	3
AK303128	11759845_at	100141515	C17orf99	NM_001163075	34464464	0.0087	0.0577	-3.12989	0	3	3	0	0	-1.6463	5.8859	7.5322	59.1751	187.083	123.129	0.0045	0.0669	-10.6743	2
AK295077	11749749_s_at	758	MPPED1	NM_001044370	34454368	0.0036	0.0393	-3.12891	0	3	3	0	0	-1.6459	3.9346	5.5805	15.2932	48.0685	31.6808	0.0009	0.0285	-16.6465	2
BQ024488	11758957_x_at	11059	WWP1	NM_007013	34463576	0.0338	0.1107	-3.12305	0	3	3	0	0	-1.6431	5.6119	7.255	48.9986	160.016	104.507	0.0121	0.2758	-5.3044	2
BE220891	11756268_a_at	26272	FBXO4	NM_012176	34460887	0.007	0.0527	-3.1211	0	3	3	0	0	-1.6422	6.1466	7.7888	71.1045	226.639	148.872	0.0223	0.1627	-6.6127	3
BC019827	11715445_a_at	3337	DNAJB1	NM_006145	34172441	0.0023	0.0326	-3.12012	0	3	3	0	0	-1.6414	9.1131	10.7545	555.5	1745.84	1150.67	0.02	0.0645	-9.7827	3
NM_016002	11730738_a_at	51097	SCCPDH	NM_016002	34388599	0.0136	0.0707	-3.11915	0	3	3	0	0	-1.6412	7.8408	9.482	238.19	742.558	490.374	0.2268	0.2286	-4.2123	4
BC027926	11725827_s_at	912	CD1D	NM_001766	34349230	0.0436	0.1261	-3.11915	0	3	3	0	0	-1.6413	5.558	7.1992	51.5329	156.426	103.979	0.5471	0.4063	-2.9113	4
BC105069	11738405_a_at	81851	KRTAP1-1	NM_030967	34432308	0.0016	0.0278	-3.11818	0	3	3	0	0	-1.6409	4.0661	5.707	16.9325	52.8512	34.8919	0.0666	0.0728	-7.6118	4
NM_001135053	11734335_a_at	59307	SIGIRR	NM_001135053	34410441	0.0471	0.1308	-3.11818	0	3	3	0	0	-1.6408	7.5833	9.2241	192.664	636.036	414.35	0.0282	0.3804	-4.4458	2
NM_021199	11718515_a_at	58472	SQRDL	NM_021199	34270418	0.0277	0.1005	-3.11624	0	3	3	0	0	-1.6399	7.4993	9.1392	183.194	606.071	394.632	0.0751	0.4248	-4.0173	3
AV702684	11758346_s_at	9060	PAPSS2	NM_001015880	34462965	0.0402	0.1209	-3.11624	0	3	3	0	0	-1.6397	7.5207	9.1604	188.09	624.036	406.063	0.1589	0.5094	-3.4741	3
NM_022746	11731778_a_at	64757	2020-03-01	NM_022746	34395225	0.0009	0.0224	-3.11429	0	3	3	0	0	-1.639	7.6305	9.2695	199.225	618.463	408.844	0.0328	0.0133	-13.2188	3
BC010942	11761280_at	38	ACAT1	NM_000019	34465899	0.0034	0.0385	-3.11333	0	3	3	0	0	-1.6382	3.3103	4.9485	9.9738	31.2568	20.6153	0.0344	0.0774	-8.4861	3
NM_172107	11740180_x_at	3785	KCNQ2	NM_004518	34440583	0.0002	0.0117	-3.11236	0	3	3	0	0	-1.6378	5.142	6.7797	35.3881	109.923	72.6555	0.0138	0.0026	-22.1244	3
NM_032206	11729523_a_at	84166	NLRC5	NM_032206	34381285	0.0001	0.0097	-3.11042	0	3	3	0	0	-1.6373	3.3804	5.0177	10.427	32.413	21.42	0.0083	0.0036	-26.0194	3
NM_014470	11732233_a_at	27289	RND1	NM_014470	34398101	0.004	0.0411	-3.11042	0	3	3	0	0	-1.6369	8.1193	9.7562	278.183	868.97	573.576	0.0028	0.0298	-15.7083	2
NM_014961	11722083_s_at	22902	RUFY3	NM_001037442	34319655	0.002	0.031	-3.10655	0	3	3	0	0	-1.6352	4.4701	6.1053	22.4208	69.817	46.1189	0.0709	0.0858	-7.1565	4
CR457277	11754049_a_at	55297	CCDC91	NM_018318	34458668	0.0066	0.0514	-3.10655	0	3	3	0	0	-1.6354	6.4992	8.1347	91.2505	286.342	188.797	0.053	0.1228	-6.756	3
NM_001013435	11730716_a_at	90737	PAGE5	NM_001013435	34388577	0.0031	0.0365	-3.10366	0	3	3	0	0	-1.6341	3.1148	4.7488	8.6925	27.2291	17.9608	0.0215	0.0812	-8.8346	3
BC137292	11732889_at	400830	DEFB132	NM_207469	34402292	0.0355	0.1135	-3.10174	0	3	3	0	0	-1.6329	4.6604	6.2933	25.2983	82.0994	53.6989	0.0024	0.2972	-5.1672	2
NM_020665	11722244_at	57393	TMEM27	NM_020665	34321097	0.0475	0.1314	-3.09981	0	3	3	0	0	-1.6322	6.1315	7.7636	71.5773	241.179	156.378	0.1366	0.6196	-3.2507	3
NM_207291	11730889_x_at	7392	USF2	NM_003367	34389040	0.006	0.0493	-3.09789	0	3	3	0	0	-1.6313	7.3688	9.0001	165.906	523.58	344.743	0.0232	0.1397	-6.9999	3
NM_002532	11722554_at	4927	NUP88	NM_002532	34324457	0.0073	0.0535	-3.09789	0	3	3	0	0	-1.6311	6.8166	8.4476	113.255	358.004	235.63	0.0292	0.1583	-6.5236	3
AB065085	11759657_at	10040	TOM1L1	NM_005486	34464276	0.0196	0.0845	-3.09693	0	3	3	0	0	-1.631	5.6409	7.2719	51.1299	154.868	102.999	0.1478	0.0132	-7.0388	2
AK298348	11752059_a_at	1757	SARDH	NM_001134707	34456678	0.0248	0.0949	-3.09693	0	3	3	0	0	-1.6307	6.6043	8.2351	98.7874	318.649	208.718	0.0977	0.3568	-4.1898	3
AL563068	11754333_a_at	27034	ACAD8	NM_014384	34458952	0.0001	0.0075	-3.09598	0	3	3	0	0	-1.6302	7.5332	9.1634	185.501	575.034	380.268	0.0092	0.0175	-17.2945	4
D86062	11741402_a_at	8209	C21orf33	NM_004649	34444805	0.0043	0.0423	-3.09406	0	3	3	0	0	-1.6294	7.7204	9.3498	214.326	666.263	440.295	0.0974	0.1366	-5.8346	4
NM_000163	11728055_at	2690	GHR	NM_000163	34370413	0.0099	0.0616	-3.0931	0	3	3	0	0	-1.629	9.2887	10.9177	646.583	1979.19	1312.89	0.2225	0.1513	-4.6153	4
NM_022466	11736223_a_at	64376	IKZF5	NM_022466	34420222	0.0011	0.0237	-3.09215	0	3	3	0	0	-1.6287	4.7542	6.3829	27.1861	84.3094	55.7477	0.046	0.066	-8.4277	4
CD236691	11716551_s_at	3280	HES1	NM_005524	34214918	0.0077	0.0547	-3.09119	0	3	3	0	0	-1.6282	7.8224	9.4506	233.452	713.513	473.483	0.2055	0.1179	-4.9594	4
NM_017600	11726545_x_at	55592	GOLGA2P5	NM_017600	34355613	0.0122	0.0674	-3.09023	0	3	3	0	0	-1.6276	4.7886	6.4162	27.8447	88.5047	58.1747	0.0452	0.2228	-5.4456	3
NM_014689	11723863_a_at	55619	DOCK10	NM_014689	34335723	0.0143	0.0723	-3.09023	0	3	3	0	0	-1.6276	3.1529	4.7805	8.8994	28.0051	18.4522	0.0034	0.1129	-8.2664	2
BC117171	11738145_a_at	55160	ARHGEF10L	NM_001011722	34430839	0.002	0.0311	-3.08928	0	3	3	0	0	-1.6275	6.3197	7.9472	80.0037	249.462	164.733	0.01	0.0671	-10.1552	3
AK303378	11751075_a_at	7253	TSHR	NM_000369	34455694	0.0005	0.0166	-3.08737	0	3	3	0	0	-1.6263	3.1613	4.7877	8.9954	27.7874	18.3914	0.0342	0.0371	-10.55	4
AY303779	11753514_s_at	10957	PNRC1	NM_006813	34458133	0.0372	0.1162	-3.08737	0	3	3	0	0	-1.6263	8.2027	9.8291	302.526	981.247	641.886	0.1583	0.4601	-3.582	3
AI636890	11717786_x_at	23277	KIAA0664	NM_015229	34256537	0.012	0.0671	-3.08642	0	3	3	0	0	-1.6257	6.3679	7.9936	85.0246	264.589	174.807	0.193	0.2232	-4.3648	4
NM_145641	11723975_x_at	80833	APOL3	NM_014349	34335944	0.0396	0.1199	-3.08642	0	3	3	0	0	-1.6261	4.6329	6.259	24.9315	80.134	52.5328	0.0308	0.3027	-4.877	2
AK303836	11762107_at	831	CAST	NM_001042440	34466726	0.004	0.0412	-3.08452	0	3	3	0	0	-1.625	5.0693	6.6943	34.2044	105.436	69.8201	0.1125	0.1124	-5.9348	4
AL359655	11755573_s_at	10826	C5orf4	NM_016348	34460192	0.0048	0.0445	-3.08452	0	3	3	0	0	-1.625	8.0869	9.7119	272.761	854.585	563.673	0.0196	0.1195	-7.5478	3
AW512729	11764066_s_at	57669	EPB41L5	NM_001184937	34468685	0.0446	0.1273	-3.08452	0	3	3	0	0	-1.6252	7.6115	9.2367	196.386	639.883	418.135	0.0263	0.3518	-4.5778	2
BC030140	11722212_x_at	80148	PQLC1	NM_001146343	34320615	0.0056	0.048	-3.08356	0	3	3	0	0	-1.6247	8.2022	9.827	294.538	914.587	604.562	0.0003	0.0446	-13.2829	2
NM_003706	11721564_a_at	8605	PLA2G4C	NM_001159322	34313426	0.0038	0.0399	-3.08261	0	3	3	0	0	-1.6241	3.7895	5.4136	14.1556	43.1614	28.6585	0.1403	0.076	-6.0493	4
BC033091	11745380_a_at	9481	SLC25A27	NM_001204051	34449999	0.0298	0.104	-3.08166	0	3	3	0	0	-1.6235	4.4815	6.1051	23.2671	68.8838	46.0755	0.2417	0.0045	-5.6675	2
AY039748	11746858_a_at	4018	LPA	NM_005577	34451477	0.0015	0.027	-3.07977	0	3	3	0	0	-1.6227	5.8818	7.5046	59.0739	183.107	121.091	0.0113	0.0507	-11.2927	3
NM_001031847	11732937_a_at	1374	CPT1A	NM_001031847	34402840	0.01	0.0618	-3.07409	0	3	3	0	0	-1.6204	5.5066	7.1269	45.9507	143.643	94.7968	0.0651	0.1658	-5.8412	3
NM_020381	11722042_s_at	57107	PDSS2	NM_020381	34319264	0.0146	0.073	-3.06937	0	3	3	0	0	-1.618	6.4142	8.0322	88.7796	271.33	180.055	0.2381	0.2239	-4.1231	4
NM_002616	11717168_a_at	5187	PER1	NM_002616	34234712	0.0157	0.0758	-3.06937	0	3	3	0	0	-1.618	7.3652	8.9831	167.113	523.73	345.421	0.0874	0.2309	-4.9675	3
AK024704	11727828_s_at	9342	SNAP29	NM_004782	34369147	0.0195	0.0844	-3.06937	0	3	3	0	0	-1.6178	5.5535	7.1712	47.0159	147.72	97.368	0.0069	0.1512	-7.0479	2
NM_032464	11724237_a_at	7462	LAT2	NM_014146	34338041	0.0013	0.0259	-3.06748	0	3	3	0	0	-1.6169	2.7875	4.4044	6.954	21.4526	14.2033	0.044	0.0788	-7.99	4
U63296	11753601_x_at	3248	HPGD	NM_000860	34458220	0.0049	0.045	-3.06748	0	3	3	0	0	-1.6171	8.2175	9.8346	301.532	938.358	619.945	0.0841	0.1646	-5.6165	4
NM_001560	11727905_a_at	3597	IL13RA1	NM_001560	34369308	0.0124	0.068	-3.06748	0	3	3	0	0	-1.6172	8.7116	10.3288	419.55	1305.06	862.303	0.0048	0.0942	-8.9044	2
NM_012071	11723710_a_at	23412	COMMD3	NM_012071	34334516	0.0104	0.0628	-3.06654	0	3	3	0	0	-1.6166	7.9028	9.5194	239.41	743.637	491.524	0.0025	0.0802	-9.7381	2
BI861274	11756580_x_at	6342	SCP2	NM_001007098	34461199	0.0289	0.1027	-3.06466	0	3	3	0	0	-1.6157	9.758	11.3736	879.535	2841.85	1860.69	0.0946	0.4065	-3.953	3
AK301443	11746438_a_at	6472	SHMT2	NM_001166356	34451057	0.0184	0.082	-3.06373	0	3	3	0	0	-1.6152	8.2137	9.8289	296.988	931.499	614.244	0.0025	0.1459	-7.2618	2
AK289812	11739902_a_at	10495	ENOX2	NM_006375	34438805	0.0002	0.0111	-3.06279	0	3	3	0	0	-1.6147	4.6435	6.2583	25.0091	76.6857	50.8474	0.0036	0.0112	-23.0094	3
BQ430209	11733045_at	6542	SLC7A2	NM_001008539	34403916	0.0431	0.1253	-3.06279	0	3	3	0	0	-1.6148	8.6248	10.2396	396.234	1279.01	837.623	0.0239	0.3367	-4.6579	2
CR457317	11725803_a_at	54149	C21orf91	NM_001100420	34349131	0.0016	0.0274	-3.06091	0	3	3	0	0	-1.6141	4.5103	6.1244	22.8434	70.3016	46.5725	0.0148	0.0484	-11.121	3
AI291445	11722060_at	5502	PPP1R1A	NM_006741	34319463	0.0005	0.0166	-3.05623	0	3	3	0	0	-1.6118	6.9848	8.5966	127.594	388.555	258.075	0.0462	0.0237	-10.5658	4
NM_012449	11725158_at	26872	STEAP1	NM_012449	34343561	0.0108	0.064	-3.05623	0	3	3	0	0	-1.6116	7.4055	9.017	170.83	533.317	352.074	0.0482	0.193	-5.6841	3
NM_032167	11740345_at	92017	SNX29	NM_001009607	34441248	0.0069	0.0523	-3.0553	0	3	3	0	0	-1.6113	3.7389	5.3501	13.3992	41.826	27.6126	0.0222	0.154	-6.6484	3
AA457402	11755040_a_at	1427	CRYGS	NM_017541	34459659	0.0379	0.1173	-3.0553	0	3	3	0	0	-1.6115	4.9167	6.5282	30.8389	99.8765	65.3577	0.135	0.4807	-3.5571	3
AK293879	11746710_a_at	55619	DOCK10	NM_014689	34451329	0.0009	0.0222	-3.05437	0	3	3	0	0	-1.6107	3.6713	5.2821	12.8109	38.9632	25.8871	0.0353	0.0085	-13.3188	3
NM_005218	11723846_at	1672	DEFB1	NM_005218	34335519	0.019	0.0831	-3.05437	0	3	3	0	0	-1.6108	6.7677	8.3785	109.709	351.38	230.544	0.0416	0.3212	-4.6322	3
AF364863	11763034_at			AF364863.1	34467653	0.0463	0.1298	-3.05437	0	3	3	0	0	-1.6107	4.394	6.0047	22.6326	68.6925	45.6626	0.4885	0.469	-2.851	4
AFFX-r2-Bs-phe-5	AFFX-r2-Bs-phe-5_at			AFFX-r2-Bs-phe-5	34469054	0.0037	0.0398	-3.05344	0	3	3	0	0	-1.6106	6.314	7.9246	79.7359	246.782	163.259	0.0137	0.1005	-8.2553	3
BC006175	11718396_x_at	3725	JUN	NM_002228	34268299	0.0276	0.1002	-3.05344	0	3	3	0	0	-1.6106	9.7465	11.3571	872.17	2775.49	1823.83	0.0928	0.3877	-4.0247	3
AK302444	11750899_a_at	8736	MYOM1	NM_003803	34455518	0.01	0.0618	-3.05157	0	3	3	0	0	-1.6096	4.608	6.2176	24.5882	76.4557	50.5219	0.0526	0.1748	-5.8462	3
AB009462	11724852_s_at	4037	LRP3	NM_002333	34341689	0.0019	0.0303	-3.05064	0	3	3	0	0	-1.6092	7.9655	9.5747	250.695	768.992	509.844	0.0187	0.054	-10.3395	3
NM_003661	11735998_a_at	8542	APOL1	NM_001136540	34419052	0.0112	0.0649	-3.05064	0	3	3	0	0	-1.609	6.6139	8.2229	98.0957	302.681	200.388	0.0096	0.0786	-9.381	2
AK302883	11741489_x_at	84288	EFCAB2	NM_001143943	34444892	0.0134	0.0705	-3.04878	0	3	3	0	0	-1.6081	5.0285	6.6366	32.9909	102.871	67.9312	0.0651	0.2159	-5.2539	3
NM_017931	11717468_s_at	55020	TTC38	NM_017931	34246371	0.0035	0.0386	-3.04785	0	3	3	0	0	-1.6076	9.5951	11.2027	777.283	2385.29	1581.29	0.0306	0.0774	-8.4731	3
NM_020225	11729993_at	56977	STOX2	NM_020225	34384396	0.0333	0.1099	-3.04599	0	3	3	0	0	-1.6071	6.2078	7.8149	79.5968	237.961	158.779	0.4372	0.3252	-3.1879	4
BC019104	11750478_x_at	51337	THEM6	NM_016647	34455097	0.0368	0.1154	-3.04414	0	3	3	0	0	-1.6061	6.6865	8.2927	103.21	327.296	215.253	0.0126	0.2884	-5.0713	2
BC008379	11745236_a_at	1806	DPYD	NM_000110	34449855	0.0235	0.0923	-3.04321	0	3	3	0	0	-1.6057	3.6423	5.248	12.4907	39.1976	25.8442	0.002	0.186	-6.4139	2
AK000215	11755883_a_at	54858	PGPEP1	NM_017712	34460502	0.0002	0.0127	-3.04136	0	3	3	0	0	-1.6047	6.3937	7.9984	84.1408	256.275	170.208	0.0043	0.0137	-20.6913	3
AK296304	11749495_a_at	9962	SLC23A2	NM_005116	34454114	0.0014	0.0263	-3.04136	0	3	3	0	0	-1.6046	4.7981	6.4027	27.8547	85.3063	56.5805	0.0078	0.0501	-11.5536	3
NM_033304	11738842_a_at	148	ADRA1A	NM_000680	34434745	0.0015	0.027	-3.04044	0	3	3	0	0	-1.6044	5.3325	6.9369	40.3691	123.514	81.9414	0.0116	0.0489	-11.2976	3
NM_152474	11730006_at	147685	C19orf18	NM_152474	34384444	0.0002	0.0112	-3.03767	0	3	3	0	0	-1.6031	4.1175	5.7206	17.4287	52.8813	35.155	0.025	0.0181	-13.3593	4
AF083068	11730335_a_at	10039	PARP3	NM_001003931	34386637	0.0023	0.0328	-3.03767	0	3	3	0	0	-1.6031	5.12	6.723	34.8591	106.727	70.7932	0.0153	0.0662	-9.7231	3
NM_031462	11716750_a_at	83692	CD99L2	NM_001184808	34223097	0.0033	0.0375	-3.03767	0	3	3	0	0	-1.6032	9.2853	10.8884	627.165	1917.86	1272.51	0.0315	0.0718	-8.639	3
NM_001482	11716814_s_at	2628	GATM	NM_001482	34225217	0.0012	0.0251	-3.03398	0	3	3	0	0	-1.6012	10.459	12.0601	1416.96	4322.43	2869.69	0.0407	0.0759	-8.1222	4
NM_152331	11727192_at	122970	ACOT4	NM_152331	34363384	0.0384	0.118	-3.03306	0	3	3	0	0	-1.6008	6.8067	8.4075	112.33	354.501	233.415	0.0211	0.2918	-4.9569	2
AK304506	11760158_at	3146	HMGB1	NM_002128	34464777	0.0092	0.0593	-3.03214	0	3	3	0	0	-1.6003	6.636	8.2363	99.5789	304.743	202.161	0.0077	0.0637	-10.3692	2
BC033070	11755616_a_at	80024	SLC24A6	NM_024959	34460235	0.0111	0.0649	-3.03122	0	3	3	0	0	-1.5997	7.3172	8.9169	160.786	498.731	329.758	0.0525	0.1901	-5.6254	3
AK297390	11741243_a_at	25791	NGEF	NM_001114090	34444538	0.0002	0.0127	-3.0303	0	3	3	0	0	-1.5995	4.6848	6.2842	25.8039	78.3134	52.0586	0.021	0.0294	-12.345	4
BX335988	11743656_a_at	3248	HPGD	NM_000860	34448275	0.012	0.0671	-3.02939	0	3	3	0	0	-1.599	7.752	9.351	223.944	669.055	446.499	0.2572	0.1459	-4.3624	4
CB048118	11730415_s_at	796	CALCA	NM_001033952	34386818	0.0432	0.1253	-3.02939	0	3	3	0	0	-1.599	4.0153	5.6144	16.3887	54.0131	35.2009	0.0808	0.5916	-3.3775	3
AF019382	11763386_at	100288974	LOC100288974 /// MBL1P	NR_002724	34468005	0.0161	0.0767	-3.02755	0	3	3	0	0	-1.5982	4.424	6.0223	21.4864	66.3128	43.8996	0.0057	0.1204	-7.7945	2
NM_016234	11723946_a_at	51703	ACSL5	NM_016234	34335849	0.0232	0.0918	-3.02755	0	3	3	0	0	-1.5982	8.3301	9.9283	337.187	1023.51	680.35	0.2803	0.3187	-3.5768	4
AY375451	11762996_x_at	10730	YME1L1	NM_001253866	34467615	0.0002	0.0126	-3.02297	0	3	3	0	0	-1.596	3.9875	5.5834	15.9335	48.1145	32.024	0.0279	0.0218	-12.4044	4
NM_003793	11717500_a_at	8722	CTSF	NM_003793	34247403	0.0035	0.0387	-3.02206	0	3	3	0	0	-1.5956	6.2101	7.8056	74.3493	226.701	150.525	0.0265	0.0803	-8.4569	3
BQ015316	11743910_at	388650	FAM69A	NM_001006605	34448529	0.0367	0.1154	-3.02024	0	3	3	0	0	-1.5946	5.6158	7.2105	49.8163	160.649	105.233	0.103	0.4854	-3.6008	3
L40636	11727656_s_at	2047	EPHB1	NM_004441	34367996	0.0457	0.1288	-3.02024	0	3	3	0	0	-1.5948	5.2365	6.8313	37.7578	120.94	79.349	0.0094	0.3649	-4.515	2
CD641071	11758240_s_at	93436	ARMC6	NM_001199196	34462859	0.0384	0.1181	-3.01932	0	3	3	0	0	-1.5944	6.4709	8.0653	90.7184	289.801	190.26	0.1471	0.4618	-3.5389	3
BQ448638	11732367_a_at	2259	FGF14	NM_004115	34398730	0.0242	0.0939	-3.01841	0	3	3	0	0	-1.5937	3.1258	4.7195	8.755	27.1157	17.9354	0.0184	0.1729	-6.3103	2
NM_001066	11718807_at	7133	TNFRSF1B	NM_001066	34275210	0.0044	0.0429	-3.01659	0	3	3	0	0	-1.5928	4.8427	6.4355	28.8589	87.8318	58.3453	0.035	0.0908	-7.7775	3
BC089414	11759705_x_at	3537	IGLC1	BC089414.1	34464324	0.0348	0.1126	-3.01659	0	3	3	0	0	-1.5929	4.3828	5.9757	20.8678	65.6656	43.2667	0.0017	0.2779	-5.2171	2
NM_178507	11717320_a_at	220323	OAF	NM_178507	34240723	0.0005	0.0166	-3.01477	0	3	3	0	0	-1.592	9.6654	11.2573	814.929	2449.52	1632.23	0.0226	0.0041	-16.8598	3
BU162331	11719613_a_at	113251	LARP4	NM_001170803	34287016	0.0103	0.0626	-3.01477	0	3	3	0	0	-1.5922	6.6664	8.2586	102.533	314.505	208.519	0.0597	0.1675	-5.7856	3
AK304800	11761596_x_at	9709	HERPUD1	NM_001010989	34466215	0.0473	0.1312	-3.01386	0	3	3	0	0	-1.5918	4.38	5.9718	20.8691	66.6988	43.784	0.0144	0.3721	-4.4346	2
NM_018292	11730228_at	55278	QRSL1	NM_018292	34386131	0.0003	0.0137	-3.01296	0	3	3	0	0	-1.5913	3.9516	5.5429	15.5582	46.7745	31.1663	0.0348	0.0203	-11.7329	4
AK295632	11761245_x_at	8646	CHRD	NM_003741	34465864	0.001	0.0232	-3.01296	0	3	3	0	0	-1.5912	4.8699	6.4611	29.2954	88.6007	58.948	0.0117	0.0349	-12.768	3
NM_001712	11723282_a_at	634	CEACAM1	NM_001024912	34330643	0.0315	0.1071	-3.01114	0	3	3	0	0	-1.5903	6.9933	8.5836	127.873	398.094	262.983	0.023	0.2278	-5.5006	2
AK295726	11746325_a_at	3131	HLF	NM_002126	34450944	0.0351	0.113	-3.01023	0	3	3	0	0	-1.59	4.5398	6.1297	23.321	72.9233	48.1222	0.0164	0.2648	-5.1932	2
NM_024310	11722602_at	79156	PLEKHF1	NM_024310	34325005	0.0006	0.0177	-3.00842	0	3	3	0	0	-1.5892	6.7663	8.3555	108.997	328.729	218.863	0.008	0.0224	-15.8099	3
NM_198183	11721994_s_at	9246	UBE2L6	NM_004223	34318781	0.0053	0.0464	-3.00661	0	3	3	0	0	-1.588	8.8457	10.4337	472.628	1402.43	937.527	0.1616	0.0865	-5.5217	4
M76742	11753506_x_at	634	CEACAM1	NM_001024912	34458125	0.0065	0.0509	-3.00571	0	3	3	0	0	-1.5878	5.5356	7.1234	47.2961	143.205	95.2505	0.1172	0.1614	-5.2104	4
AW592055	11757606_s_at	1892	ECHS1	NM_004092	34462225	0.0084	0.0568	-3.00571	0	3	3	0	0	-1.5879	10.3376	11.9255	1316.35	4031.43	2673.89	0.1035	0.2192	-4.8413	4
AK297272	11761090_a_at	284004	HEXDC	NM_173620	34465709	0.002	0.0307	-3.00481	0	3	3	0	0	-1.5872	5.5114	7.0987	46.2679	138.21	92.2389	0.0923	0.0539	-7.1897	4
CR744729	11743751_a_at	25961	NUDT13	NM_015901	34448370	0.0163	0.0773	-3.00481	0	3	3	0	0	-1.5875	4.0121	5.5995	16.2567	50.6782	33.4675	0.0487	0.2665	-4.8977	3
BC032426	11754520_a_at	10150	MBNL2	NM_144778	34459139	0.0041	0.0416	-3.00391	0	3	3	0	0	-1.5868	4.8729	6.4597	29.6249	90.1015	59.8632	0.0711	0.1465	-5.8927	4
AF401654	11739473_a_at	9223	MAGI1	NM_001033057	34437376	0.0176	0.0804	-3.00391	0	3	3	0	0	-1.5867	4.5715	6.1582	23.7991	72.8634	48.3313	0.0057	0.1311	-7.4311	2
U43747	11732322_at	2395	FXN	NM_000144	34398225	0.0229	0.0912	-3.00391	0	3	3	0	0	-1.5869	6.9235	8.5104	122.46	385.221	253.841	0.0567	0.3491	-4.3147	3
BC029848	11746529_x_at	8764	TNFRSF14	NM_003820	34451148	0.0003	0.0135	-3.003	0	3	3	0	0	-1.5863	5.5257	7.112	46.2688	138.905	92.5871	0.0276	0.026	-11.8636	4
AK058170	11736238_a_at	23461	ABCA5	NM_018672	34420292	0.0006	0.0191	-3.003	0	3	3	0	0	-1.5862	7.9908	9.577	254.693	766.925	510.809	0.0079	0.0259	-14.9537	3
NM_001002811	11728694_a_at	728802	LOC728802 /// PDE4DIP	NM_001002810	34374097	0.0258	0.0969	-3.003	0	3	3	0	0	-1.5865	5.6972	7.2837	51.9211	160.726	106.324	0.0046	0.1978	-6.1086	2
NM_032140	11724400_a_at	84080	C16orf48	NM_032140	34338769	0.0006	0.0185	-3.0021	0	3	3	0	0	-1.5859	5.6412	7.227	50.1402	151.018	100.579	0.0298	0.0493	-9.7701	4
AW005054	11744137_a_at	57118	CAMK1D	NM_020397	34448756	0.0024	0.0332	-3.0003	0	3	3	0	0	-1.585	5.4588	7.0439	44.0816	133.418	88.7499	0.0143	0.0669	-9.6323	3
BC010449	11744655_a_at	113451	ADC	NM_052998	34449274	0.0471	0.1309	-3.0003	0	3	3	0	0	-1.5852	5.4689	7.0542	44.4335	140.082	92.2577	0.0205	0.3617	-4.4418	2
NM_032239	11723907_a_at	55132	LARP1B	NM_018078	34335810	0.0093	0.0597	-2.9976	0	3	3	0	0	-1.584	7.8127	9.3967	230.708	692.299	461.503	0.1712	0.1689	-4.7047	4
NM_000263	11717852_at	4669	NAGLU	NM_000263	34258090	0.0132	0.0699	-2.99401	0	3	3	0	0	-1.582	7.892	9.4739	245.971	715.266	480.618	0.2328	0.0355	-5.2898	3
BC039079	11746366_x_at	2035	EPB41	NM_001166005	34450985	0.0017	0.0282	-2.99312	0	3	3	0	0	-1.5817	4.1354	5.7171	17.7479	53.2363	35.4921	0.0599	0.0725	-7.5276	4
NM_004613	11718399_s_at	7052	TGM2	NM_004613	34268302	0.0451	0.1281	-2.99312	0	3	3	0	0	-1.5815	10.2566	11.8381	1333.12	3842.89	2588	0.6105	0.2949	-2.8787	4
AK294598	11762120_at	8801	SUCLG2	NM_001177599	34466739	0.0008	0.0215	-2.99133	0	3	3	0	0	-1.5807	3.0981	4.6788	8.6191	25.8286	17.2238	0.0414	0.051	-9.0065	4
AI823982	11758500_s_at	55281	TMEM140	NM_018295	34463119	0.0235	0.0924	-2.98954	0	3	3	0	0	-1.5798	7.4207	9.0005	173.063	542.864	357.964	0.0608	0.3488	-4.2751	3
g15718714	11715162_s_at	8329	HIST1H2AG /// HIST1H2AH /// HIST1H2AI /// HIST1H2AK /// HIST1H2AL /// HIST1H2AM	NM_003509	34148030	0.0124	0.0679	-2.98507	0	3	3	0	0	-1.5778	4.69	6.2678	26.0808	79.4604	52.7706	0.063	0.1917	-5.4151	3
BC000948	11739106_a_at	55161	TMEM33	NM_018126	34436377	0.0058	0.0488	-2.98418	0	3	3	0	0	-1.5775	6.8028	8.3804	112.037	340.42	226.228	0.0213	0.1283	-7.0643	3
NM_001145657	11725497_a_at	5909	RAP1GAP	NM_001145657	34345900	0.0138	0.0713	-2.98329	0	3	3	0	0	-1.5771	7.4394	9.0165	177.866	538.916	358.391	0.1558	0.2694	-4.189	4
BF057649	11730411_a_at	11264	PXMP4	NM_007238	34386814	0.006	0.0492	-2.9824	0	3	3	0	0	-1.5766	6.2832	7.8598	78.3717	236.714	157.543	0.0382	0.1134	-7.0133	3
NM_172230	11716172_at	84447	SYVN1	NM_032431	34199575	0.0158	0.0761	-2.98151	0	3	3	0	0	-1.5758	9.0005	10.5764	513.274	1552.14	1032.71	0.0131	0.1074	-7.8631	2
NM_001123225	11732717_at	644186	SYCE3	NM_001123225	34401377	0.0059	0.0489	-2.98063	0	3	3	0	0	-1.5758	4.8694	6.4452	29.3248	88.8676	59.0962	0.0204	0.1297	-7.0451	3
BM971589	11724476_a_at	57509	MTUS1	NM_001001924	34338984	0.0027	0.0352	-2.97796	0	3	3	0	0	-1.5744	6.8437	8.4181	115.075	346.42	230.747	0.0118	0.0767	-9.1673	3
DB314358	11719028_a_at	23362	PSD3	NM_015310	34277931	0.008	0.0557	-2.97619	0	3	3	0	0	-1.5733	5.6421	7.2154	50.313	152.073	101.193	0.0469	0.1389	-6.3216	3
BC066907	11717843_at	55500	ETNK1	NM_001039481	34257746	0.0064	0.0506	-2.9753	0	3	3	0	0	-1.573	6.1059	7.6789	69.3619	208.857	139.109	0.044	0.1144	-6.8469	3
CA449960	11733044_at	6542	SLC7A2	NM_001008539	34403915	0.0119	0.0668	-2.9753	0	3	3	0	0	-1.5731	9.7963	11.3694	893.739	2732.42	1813.08	0.0324	0.2139	-5.4902	3
NM_183234	11742071_x_at	5873	RAB27A	NM_004580	34446690	0.0125	0.0683	-2.97442	0	3	3	0	0	-1.5725	6.9904	8.5629	128.7	389.553	259.127	0.0788	0.1766	-5.3901	3
AK301959	11750308_s_at	57136	C20orf3	NM_020531	34454927	0.0164	0.0776	-2.97442	0	3	3	0	0	-1.5726	8.9552	10.5277	496.691	1503.71	1000.2	0.0044	0.1206	-7.704	2
AF172244	11723082_s_at	51409	HEMK1	NM_016173	34328985	0.0352	0.1131	-2.97265	0	3	3	0	0	-1.5719	3.8777	5.4497	14.737	45.5597	30.1484	0.0161	0.2594	-5.1869	2
AFFX-PheX-5	AFFX-PheX-5_at			AFFX-PheX-5	34469045	0.0168	0.0783	-2.96824	0	3	3	0	0	-1.5696	5.8135	7.383	56.2412	170.194	113.218	0.0004	0.1266	-7.6276	2
NM_024492	11736990_at	80350	LPAL2	NM_024492	34423280	0.0186	0.0823	-2.96736	0	3	3	0	0	-1.5691	2.6459	4.215	6.2644	18.9574	12.6109	0.0056	0.1356	-7.2343	2
BC143480	11755949_a_at	150962	PUS10	NM_144709	34460568	0.0176	0.0802	-2.96384	0	3	3	0	0	-1.5674	4.8528	6.4202	29.9968	86.9669	58.4819	0.2283	0.0963	-4.7648	3
AI743714	11758083_s_at	3248	HPGD	NM_000860	34462702	0.0184	0.0819	-2.96209	0	3	3	0	0	-1.5666	8.0419	9.6085	267.121	810.28	538.7	0.0879	0.2476	-4.6839	3
NM_002926	11722649_at	6002	RGS12	NM_002926	34325701	0.0071	0.053	-2.9577	0	3	3	0	0	-1.5646	5.9861	7.5507	63.9224	191.153	127.537	0.0511	0.1184	-6.5831	3
[truncated: 8,055 more rows]
