# Supplementary material for: Hepatocyte-like cells derived from human induced pluripotent stem cells using small molecules: implications of a transcriptomic study
Source: Stem Cell Res Ther. 2020 Sep 11;11:393. doi: 10.1186/s13287-020-01914-1 (PMC7488531; doi:10.1186/s13287-020-01914-1)
Supplement: Supplementary file 8 — Additional file 8. Supplemental Table 7. List of 2958 upstream regulators identified for the 10,053 DEGs between HLC_SM and PHHs. [file 13287_2020_1914_MOESM8_ESM.xlsx]

## Sheet: Upstream regulators_2958
Supplemental Table 7. List of 2,958 upstream regulators identified for the 10,053 DEGs between HLC_SM and PHHs
Upstream Regulator	Expr Fold Change	Molecule Type	Predicted Activation State	Activation z-score	p-value of overlap	Target Molecules in Dataset	Mechanistic Network
actinomycin D		biologic drug	Inhibited	-2.553	3.83e-13	ABCA1,ACTB,ADM,AFP,AGFG1,AGT,ALB,APP,AR,ARHGEF26,ASS1,ATP1A1,AVPR1A,BAX,BCL10,BCL2L11,BDNF,BIK,BIRC2,CASP1,CASP3,CAV1,CCN1,CCN2,CD27,CDKN1A,CERS6,CFLAR,CGA,COL1A2,COL2A1,CTNNB1,CXCL1,CYP1A1,DIO3,DMRT1,DUSP1,DUSP4,EDN1,EGLN3,ETS1,F3,FGB,FGFR1,FLNA,FN1,FOS,FOSL2,FTH1,GAPDH,GCH1,GSTP1,GUCY1A1,GUCY1B1,HIF1A,HK1,HMGA2,HNRNPA1,HOMER1,IFNB1,IGF1R,IGFBP5,IRAK4,ITPR3,JMY,JUN,LMNB1,MAOA,MAT1A,MDM2,MMP2,MYC…	1841 (15)
cyclosporin A		biologic drug		-0.465	2.54e-12	ACPP,ACTA2,ADORA2B,AGT,AGTR1,AIFM1,AKR1B1,ALAS1,ANG,ANXA1,ANXA2,APOB,APOD,APP,ATF3,ATP1A1,AVPR1A,BAX,BCAT1,BCL2L11,BDNF,BMP2,C4A/C4B,CAPN6,CASP1,CASP2,CASP3,CAV1,CCN2,CD14,CD1D,CD200,CD44,CDH11,CDK4,CDKN1A,CFLAR,CLDN4,CLU,COL1A1,COL4A2,CP,CREB1,CXCL1,CXCL9,CXCR3,CYBA,CYP2C9,CYP3A4,CYP3A5,CYP7A1,DGKA,EDIL3,EDN1,EDNRA,EDNRB,EFEMP2,EGF,EGR1,ELF3,ELL2,EMP3,F3,F5,FARP2,FBLIM1,FGA,FGB,FLNA,FLT1,FN1,FOS…	1759 (16)
vancomycin		biologic drug		1.766	8.49e-12	AASS,ADAMTS1,ANXA1,ANXA2,C3,C4A/C4B,CAPN6,CAT,CCS,CD14,CD44,CDCP1,CLDN4,CLU,CP,CXCL2,EFEMP2,ELF3,EMP3,FBLIM1,FGA,FGB,FXYD5,GCGR,GPX2,GPX8,GSTM3,GTPBP4,IGFBP1,LAMC2,LCN2,LGALS3,LXN,MRC1,MYC,NOX4,PLA1A,PRTFDC1,PSMB8,RCN1,RTN4,S100A10,S100A11,SCD,SOD2,SPP1,TES,TGIF1,TIMP1,TMSB10/TMSB4X,TNFRSF12A,TUBB	893 (10)
GnRH analog		biologic drug		-0.236	2.63e-10	ABCC1,ACAA2,ACP1,ACTN4,ADD2,AGER,ANKLE2,ANXA11,AQP7,ARHGEF10,ARHGEF9,ATF3,ATG4A,BCL3,BICD2,BST2,BUB3,CAPNS1,CASP3,CDK1,CDK16,CLTA,CLUH,COL6A1,CRADD,CST6,CUX1,CXCL5,CYB5A,DCAF7,DUSP1,EDNRB,EGF,ENSA,ERCC5,ESR1,ESRRG,FBLN5,FGF2,FLT1,FN1,FOS,FOXJ3,GAB1,GABRB2,GATD3A/GATD3B,GPSM2,HADHB,HDDC2,HIF1A,HINT1,HLA-DPB1,HNRNPDL,HSPA2,INHBA,ITIH4,ITPR3,JUN,KDSR,KYNU,L3MBTL1,LCAT,LIMS1,MAP2,MAP2K4,MAPK3,MFAP5,M…	1845 (22)
filgrastim		biologic drug		0.718	9.1e-08	ACSL1,ACSL3,ACSL4,ALDH6A1,ALOX5,ALPL,ANXA1,ANXA3,ARHGAP24,ARHGAP25,ATF3,ATP1A1,ATP2B4,ATP9A,B2M,BEX3,BTG2,CAST,CCND3,CD44,CD46,CD59,CD74,CDC42EP3,CEACAM1,CEACAM6,CEP57,CLU,CXCL1,CYB561,CYBB,CYP1B1,DDAH2,DEFA4,DPYD,DPYSL3,DYRK2,E2F2,EMILIN2,ENO1,EPHB1,EPSTI1,ETS2,F5,FA2H,FABP5,GABBR1,GAPDH,GBP1,GIMAP5,GNS,GOLIM4,GPAT4,GUCA1A,HEY1,HILPDA,HLA-DPB1,HLTF,HP,HPGD,IFI44,IGF2BP2,IGKC,IL18R1,IL1RAP,IL31RA…
desmopressin		biologic drug		1.48	3.02e-06	ACTB,ADD3,ADM,AHNAK,AKR1B1,ALB,ANK3,ATP1A1,CAPG,CTNNB1,CTSD,CYBA,EIF4B,ENO1,F8,FLNA,FOS,GAPDH,GNG12,H3-3A/H3-3B,HINT1,HSPA1A/HSPA1B,HSPA8,KIF26A,LDHB,LIMA1,MYH10,NFAT5,PHLDB2,PPIA,PPP1R1A,PPP1R1B,PUM1,PXN,RAP1GAP,RPS3,S100A11,SLC12A1,SNX3,SORT1,ST14,STX7,TUBB,YWHAZ
enalapril		biologic drug		-0.348	3.74e-06	ACE2,ADAMTS1,ADIPOQ,AGT,C4A/C4B,CAPN6,CLDN4,CLU,CP,EFEMP2,FBLIM1,FGA,GCGR,GPX2,GSTM3,GTPBP4,IGFBP1,KDR,LCN2,LGALS3,MAS1,MYC,PTH1R,SERPINE1,SLC2A2,SPP1,TGFB1,TGIF1,TIMP1,TNFRSF12A	1683 (17)
poly rI:rC-RNA		biologic drug	Inhibited	-2.781	1.6e-05	ABCA1,ACSL3,AFAP1,AGRN,ANXA1,APOL1,APOL3,ASB13,ATF3,AUTS2,AXL,B2M,BAK1,BAX,BIRC2,BMP2,BST2,C2,C3,CCND2,CCND3,CD14,CD200,CD33,CD44,CD47,CD74,CEACAM1,CEBPB,CEBPD,CFB,CFLAR,CRP,CTNNB1,CXCL1,CXCL2,CXCL9,CYP4F2,DEFB1,DHX58,DIO1,DNMT3A,DUOX1,DUSP1,DUSP5,EDN1,EEF1G,EFNB3,EGR1,EIF2S3,ELF3,ETNK1,EZR,FCGR2B,FGF2,FN1,FOS,GADD45B,GATM,GBP1,GCH1,GDF15,GNPAT,GRIN2A,HFE,HIF1A,HLA-B,HLA-C,HLA-F,HSPD1,ICAM1,IFI44…	1681 (14)
l-asparaginase		biologic drug	Inhibited	-5.493	2.87e-05	ATF5,BARD1,BTG2,BUB1,BUB1B,CCNA2,CCNB2,CDC7,CDCA5,CDK1,CDKN1A,CENPA,CENPH,CENPL,CENPN,CYP51A1,FANCD2,FANCI,FDPS,GINS2,IDI1,INSIG1,KIF11,KIF22,KNTC1,MAD2L1,MCM2,MCM4,MCM6,MIS18BP1,MSMO1,MTHFD2,NCAPD2,NIBAN1,NUF2,NUPR1,PCSK9,PKMYT1,PLAGL1,PSAT1,RAD51AP1,RHOC,SAA1,SPC25,SPDL1,SQLE,SRC,TOP2A,UBE2C
pituitary adenylate cyclase-activating polypeptide		biologic drug		0.152	5.19e-05	ADM,AXIN2,BAMBI,C1QL1,CCND2,CCND3,DPYSL3,DUSP6,EGLN3,EGR1,EPHA4,GCH1,ITGA1,MACROD1,MECP2,MMD,MYCN,NKD1,PLK2,SEMA6D,SLC41A2,SMIM3,STOM	601 (7)
romidepsin		biologic drug		0.873	0.000122	BAX,BCL2L11,BIRC2,CASZ1,CDC42,CDKN1A,CDKN2B,CFLAR,CXCL9,DUSP1,DUSP6,EGR1,ERBB2,FGF2,FOS,GSN,HIF1A,ICAM1,IFNB1,INSR,ITGAV,JUN,MMP9,MYC,PLAUR,PTGS2,RAC1,RAP1A,RHOB,RHOC,SLC1A2,SLC26A2,TIMP3,TNFRSF10B,TP53	1512 (16)
leuprolide		biologic drug		-0.195	0.00045	APP,BAX,CFLAR,CYP19A1,EGR1,MMP1,MMP14,MMP2,MMP9,PEA15,TGFB1,TIMP1	1658 (19)
taspoglutide		biologic drug		-0.447	0.00449	CPT1A,FABP1,FABP5,LIPC,PLIN1
OMP-52M51		biologic drug		0.447	0.00449	DTX1,HES1,MYC,NPM1,NRARP
lisinopril		biologic drug		-0.792	0.00513	CAST,FOS,JUN,KDR,MMP2,NOS2,PDGFA,PDGFRB,S100A6,TGFB1	752 (11)
isotretinoin		biologic drug		-0.849	0.00551	ABCA1,AGTR1,ALDH1A3,CDKN1A,CRABP2,CYP1B1,DEFB1,ELF3,GATA3,HPGD,IGFBP3,KLK7,LCN2,MMP1,MMP9,ODC1,OLR1,PLAAT4,PRKCA,PTGIS,PTGS2,RARA,RBP1,S100A9,SERPINA3,SKP2,STAT2,TFRC,TNFAIP2	2006 (22)
glucagon		biologic drug		1.2	0.00703	ADD3,AHNAK,ANK3,CTNNB1,CYBA,CYP7A1,EIF4B,FOS,GHRL,GNG12,KIF26A,LIMA1,PHLDB2,PPP1R1A,PPP1R1B,PUM1,PXN,RAP1GAP,SLC12A1,SNX3,SORT1,SREBF1,ST14	1005 (11)
octreotide		biologic drug		0.326	0.00728	BMPR1A,CCNE1,CDKN1A,FOS,IGF1,IGFBP1,KIT,NOS2,PLAGL1,PPARG,SMAD6,SMAD7,TP53	1589 (19)
defibrotide		biologic drug			0.0153	F3,PLAT,SERPINE1
ADI PEG20		biologic drug			0.0153	ASS1,AXL,MYC
cetuximab/radiotherapy		biologic drug			0.0153	FLT1,KDR,TYMS
atosiban		biologic drug			0.0153	CDKN1A,GJA1,SLC1A2
AVI-4126		biologic drug			0.0153	MYC,PCNA,TP53
BQ-788		biologic drug		1.633	0.019	AQP9,CTNNB1,CTNND1,CXCL2,EDN1,LAMA1
aplidine		biologic drug		-0.42	0.0265	DUSP1,FOS,FOSB,JUN,RELA
interferon beta-1a		biologic drug			0.0291	ATP5MG,BIRC2,BUB3,CCT4,CD3D,DNAJB1,EEF1G,ENO1,GADD45B,GSTP1,HLA-DPB1,IL1RN,IRF7,JAK2,LILRB3,MMP9,MRPL20,MRPS18B,NFKBIA,NOTCH1,PGAM1,PLAUR,PPIA,PSMB8,PUM1,RAN,RPL18,RPL22,RPL26,RPS19,RPS28,RPS7,S100A9,SERPINA1,SERPING1,SLC25A6,SNCA,TBXAS1,TLR1,TNFRSF1B
exenatide		biologic drug		-0.8	0.0343	ABCA1,AGER,ARG1,BAX,CASK,CCN2,FOS,ICAM1,ITGAM,MMP9,MRC1,NOS2,PER1,PTGS2
infliximab		biologic drug		-0.824	0.0441	APP,BMP2,CCND2,CXCL1,DUSP4,EDN1,EED,FCGR2B,IL15,INHBA,MAD2L1,MAPK14,MSX2,MT1X,MYO1B,NAMPT,NFKBIA,PTGES,PTGS2,RORC,SLC27A2,SLC7A5,TTK
azurin 50-77		biologic drug			0.0498	CDK2,CDKN1A,TP53
LY-2510924		biologic drug	Inhibited	-2.449	0.0527	BUB1,CD14,CD300A,LILRA5,LILRB3,MAD2L1
cetrorelix		biologic drug		-1.934	0.253	BAX,CYP19A1,MGARP,PCNA,TP53
emactuzumab		biologic drug	Inhibited	-2	0.282	DHX58,ISG15,STAT2,XAF1
fontolizumab		biologic drug	Activated	2	1	CXCL1,IL15RA,ISG15,NAMPT
beta-estradiol		chemical - endogenous mammalian		1.926	3.47e-55	ABCA1,ABCA3,ABCB1,ABCB11,ABCC11,ABCC5,ABCG2,ABHD5,ACAA1,ACAA2,ACADM,ACOX1,ACPP,ACSL1,ACSM3,ACTA2,ACTB,ACTC1,ACVR2A,ACVR2B,ADA,ADAMTS1,ADCY1,ADCY9,ADH1C,ADIPOQ,ADIRF,ADM,ADRB2,AEBP1,AFP,AGER,AGRN,AGT,AGTR1,AHR,AKAP1,AKAP12,ALB,ALDH18A1,ALDH1A2,ALDH4A1,ALDH6A1,ALDOA,AMOTL1,AMOTL2,ANK3,ANKH,ANKRD12,ANPEP,ANXA1,ANXA3,ANXA4,APBA1,APOA4,APOD,APP,AQP1,AR,AREG,ARG1,ARID5B,ARL4A,ARNT2,ARPC4,ASB1,ASCL1,ATA…	2405 (19)
dihydrotestosterone		chemical - endogenous mammalian		0.229	1.44e-29	ABCA1,ABCC4,ACLY,ACPP,ACSL3,ACTB,ADAMTS1,ADH1C,ADIPOQ,ADIPOR2,ADM,AGT,AGTR1,AIG1,ALAS1,ALDH1A3,ALDOA,ANO1,APOD,APOM,APP,AQP1,AR,AREG,ARG1,ASAP2,ASCL1,ATAD2,AXIN2,AZGP1,B2M,BASP1,BAX,BCOR,BMF,BTG2,BUB1B,C1orf116,C1orf21,C4A/C4B,CA3,CACYBP,CALCA,CASP1,CASP3,CCL16,CCN2,CCNA2,CCNB1,CCND2,CCND3,CCNE1,CCNI,CD63,CD74,CDC20,CDCA7,CDK2,CDKN1A,CDO1,CGA,CHI3L1,CIAO2A,CLU,CMKLR1,CNTNAP2,COL3A1,COL4A1,COL5A2,…	2197 (18)
progesterone		chemical - endogenous mammalian		0.19	3.46e-28	ABCB1,ABCB4,ABCG2,ACAT1,ACOX1,ACPP,ACSL1,ACTA2,ACTB,ADAMTS1,ADARB1,ADIPOQ,ADM,ADRB2,AEBP1,AGTR1,AK3,AKR1C4,ALDH1A2,ALPL,AMPD3,ANKH,APOD,AQP1,AR,AREG,ARL4A,ARNTL,ASGR1,ASGR2,ATF3,ATP1A2,ATP1B1,ATP6V1B2,B3GALNT1,BAX,BCAT1,BCL6,BDNF,BMP2,BSG,C3,C5AR1,CA12,CA3,CADM1,CASP3,CAV1,CCNA2,CCNB1,CCNB2,CCND3,CCNE1,CCNG1,CD1D,CDC25A,CDH11,CDK2,CDKN1A,CDKN2B,CEBPB,CEBPD,CES1,CFB,CFTR,CIDEC,CITED2,CLDN4,CNR1,CO…	1704 (15)
tretinoin		chemical - endogenous mammalian		0.118	9.84e-26	AATK,ABCA1,ABHD2,ABI1,ABI3BP,ACACB,ACOX1,ACSL1,ADA,ADD3,ADM,AFP,AGT,AGTR1,AHNAK,AHR,AIMP1,AKAP12,ALAS1,ALDH1A2,ALDH1A3,ALDH9A1,ALOX5,ALPL,ANGPTL4,ANPEP,ANXA1,ANXA2,ANXA8/ANXA8L1,AP1S2,APBB1IP,APOD,APP,AQP1,AQP9,AREG,ARG1,ARHGAP29,ASCL1,ATOH8,ATP1B3,ATP6V1B2,ATR,BACE1,BAMBI,BCL3,BCL6,BHMT,BIRC2,BLZF1,BMP2,BMP4,BMP8A,BMPR1A,BNIP3L,BTG2,C1QA,C1S,C3,C5AR1,CA8,CALM1 (includes others),CAPN2,CASP1,CASP2…	2118 (18)
D-glucose		chemical - endogenous mammalian	Activated	4.571	6.44e-20	ABCA1,ABCB1,ACAA1,ACAA2,ACADL,ACADM,ACE2,ACLY,ACOX1,ACSL1,ACSS1,ACTA2,ACTB,ACTG2,ADA,ADAM17,ADARB1,ADIPOQ,ADIPOR1,AGER,AGT,AGTR1,AKR1B1,ALDOA,ALDOB,ANLN,ANO1,ANXA1,ANXA3,APOB,APP,AQP1,ARF3,ARNTL,ASS1,ATF3,ATF5,ATP2B1,ATP2B2,ATP2B4,BAX,BCAT1,BCL2L11,BMP2,BMP4,BVES,C3,C8orf44-SGK3/SGK3,CAP1,CAPZA1,CASP1,CASP3,CAT,CAV1,CBL,CCN2,CCNB1,CCND2,CCND3,CCNE1,CCPG1,CD59,CDK1,CDK4,CDKN1A,CEBPB,CFLAR,CLU,CNN1…	2294 (21)
butyric acid		chemical - endogenous mammalian		-1.031	1.46e-19	ABCB1,ADCY1,ADGRG1,ADH6,ALAD,ALB,ALOX15B,ALOX5,ALPI,ANXA1,ANXA2,AQP1,AR,ATP2B4,ATP7B,BAG1,BAK1,BAX,BMI1,CALM1 (includes others),CAP1,CASP3,CBS/CBSL,CCNA2,CCNB1,CCNB2,CCND2,CCNE1,CCNG1,CCNH,CD300C,CD44,CDC20,CDC25A,CDC42,CDH11,CDK1,CDK2,CDK4,CDK6,CDKN1A,CDKN1C,CFLAR,CGA,CLCN3,CLDN1,CLU,COL11A1,COL4A1,COL4A2,COL5A1,COL5A2,COL6A3,CYP1A1,CYP2B6,CYP2C9,CYP3A7-CYP3A51P,CYP4A11,DDR1,DEK,DHCR24,DNM1,DUSP…	2206 (19)
L-triiodothyronine		chemical - endogenous mammalian	Inhibited	-2.516	1.89e-16	AATK,ABCA1,ABCG5,ACOT11,ACOX1,ACSL1,ACTB,ACTC1,ACTG2,ADCY9,ADIPOQ,ADM,ADRB2,AFP,AGT,AGTRAP,AHSG,ALAS2,ALB,ALPI,ANGPTL3,ANKS1A,APOA4,APOA5,APOB,APOC1,APOC2,APOM,APP,AR,ATP1A1,ATP1B1,BAX,BCL3,BMF,BMP4,BNIP3L,C1S,C4A/C4B,CAPZA1,CCN2,CCNE1,CCT4,CD44,CDK2,CDKN1A,CDKN2B,CEP126,CGA,CIAPIN1,CLU,CMKLR1,CNR1,COL4A1,CPT1A,CPT1B,CTH,CTNNB1,CXCL14,CYP11A1,CYP19A1,CYP4A11,CYP7A1,DIO1,DIO3,DLK1,DNAI1,DNMT3A,DUS…	1767 (19)
levodopa		chemical - endogenous mammalian		-0.816	1.75e-13	ABCB8,ABHD14B,ABI1,ABI2,ACTA2,ADD3,ADGRB2,AGFG2,AGPAT1,AIFM2,ALPL,AMZ2,APLP1,ARG2,ARL3,ARPP19,ARPP21,ATG16L1,AXL,BACH1,BAX,BICC1,BTBD3,C1QA,C2CD2L,C4A/C4B,C8B,CA12,CACNA2D3,CACNB2,CAP1,CAPG,CASK,CASP3,CASZ1,CCNG2,CCNYL1,CCS,CD200,CD63,CDC42EP2,CDC42EP3,CEBPG,CIB2,CLIC6,CLIP4,CMTM4,CNR1,COL4A1,COMT,COTL1,CRY2,CTSB,CTSC,CTSZ,CYLD,CYP2A6 (includes others),DAB1,DLK1,DMKN,DMTN,DPP7,DUSP1,DUSP6,ECE1,ED…	1578 (7)
ethanol		chemical - endogenous mammalian		0.587	1.63e-12	ABCA1,ACADL,ACADM,ACLY,ACOX1,ACTA2,ADAM17,ADH1C,ADIPOQ,ADIPOR1,ADM,ALDH1A3,ALOX15B,ALOX5,ANPEP,ATF3,BAX,BDNF,BHMT,BMP4,C5AR1,C9,CAPN1,CASP3,CAT,CCN2,CD14,CDH13,CDKN1A,CEBPB,CEBPD,CENPA,CLIC4,CLU,CNR1,COL1A2,COL3A1,CPT1A,CREB1,CREB3L3,CRP,CYP2A6 (includes others),CYP2B6,CYP2C8,CYP2C9,CYP2E1,CYP3A4,CYP3A5,CYP4A11,CYP4A22,CYP7A1,CYP7B1,CYP8B1,DDR2,DKK1,DUSP1,DUSP6,EDN1,EDNRB,EGR1,ELMOD1,ESR1,ETNPPL,…	1792 (16)
cholic acid		chemical - endogenous mammalian		1.65	4.37e-12	ABCA1,ABCB1,ABCB11,ABCB4,ABCC3,ABCC4,ABCG5,ABCG8,ACOX1,AGT,APOC2,APOM,CCNG1,CDX2,CIRBP,CYP2B6,CYP3A4,CYP3A5,CYP4A11,CYP7A1,CYP7B1,CYP8B1,EGF,FABP1,G6PC,IGFBP5,KRT18,KRT8,LCAT,LRP2,MDK,MGST1,MVP,MYB,NR0B2,NR1I2,PCK1,PLTP,PON1,PPARGC1A,RAI1,RBP1,SLCO1B3,SQLE,SREBF1,TAGLN,TM4SF5	1677 (24)
ursodeoxycholic acid		chemical - endogenous mammalian		-0.179	7.51e-11	ABCB1,ABCB11,ABCC3,ABCG2,ABCG5,ABCG8,BAX,CCN2,CDK2,CDX2,COL1A1,COL1A2,COL4A1,CREBZF,CYP1A1,CYP2B6,CYP2C19,CYP2C9,CYP2E1,CYP3A4,CYP4A11,CYP7A1,ELF3,GCLC,GPT,LGALS3,MAF,NOS2,PDGFA,PDGFRB,PRKCZ,PTGS2,SCTR,SLCO1B3,SPARC,SPP1,SREBF1,TGFB1,TIMP1,TP53,UGT2B17	1615 (23)
dinoprost		chemical - endogenous mammalian		1.166	7.94e-11	ADM,AKR1C1/AKR1C2,AKR1C4,ANGPTL3,ANXA4,ATP1A1,CCND2,CYP11A1,CYP19A1,EDN1,ESR1,FGF2,FOS,FOSL2,GSTP1,HMGCS2,HSPA1A/HSPA1B,HSPA4,ID1,ID3,JUN,LIPA,MAPK6,MGST1,MMP1,MMP9,MYC,PDIA4,PLA2G4A,PLCD1,POR,PRLR,PTGS2,PTX3,RUNX2,SCN1B,SCP2,SPP1,STAR,TGFB1,THBS1,TIMP3,YWHAE,YWHAG,YWHAZ,YY1	1686 (20)
hydrogen peroxide		chemical - endogenous mammalian	Activated	2.128	1.98e-10	ABCB1,ACTA2,ADAM17,ADAM9,ADIPOQ,AEBP1,AGT,AKR1C1/AKR1C2,ALOX5,ANKRD1,ANXA2,APP,AR,ATF3,ATP6V1A,AVPR1A,BAK1,BAX,BCL2L11,BSG,BTG2,BTRC,BUB1,BUB1B,C1QTNF9B,C4BPA,CASP1,CASP3,CAT,CAV1,CBX5,CCN2,CCNA2,CCNB1,CCND3,CCNH,CD59,CD63,CDH13,CDK1,CDK2,CDKN1A,CDKN2C,CEBPG,CFLAR,CKMT2,CLDN7,CLU,CNR1,COL1A1,COL1A2,CSF3R,CTNNB1,CTSB,CTSD,CTSS,CUX1,CXCR3,CYP1A1,CYP51A1,DDAH2,DKK1,DNAJB1,DPAGT1,DUSP1,DUSP10,DUSP16,…	1963 (19)
elaidic acid		chemical - endogenous mammalian		-0.639	5.68e-10	ACLY,ACOX1,ACSL1,ACSL3,ACSL4,ADIPOR1,AKR1C4,ANGPTL3,AOX1,APOA4,APOH,CD9,CYB5B,CYP51A1,DGAT1,DHCR24,DHRS3,DLAT,DLK1,F2,FABP1,FABP5,FDPS,GNE,HPX,HSD17B2,HSD17B7,IDE,IDI1,KNG1,LCN2,LIPA,LIPH,LPIN1,NPC2,PCSK9,PCYT2,PNLIPRP2,PPP1R3C,PPP4R3B,PPT1,SAA4,SCD,SERPINA6,SERPINC1,SOAT1,SQLE,STX12,SUCLG2,SULT2A1,TFPI
cyclic AMP		chemical - endogenous mammalian	Activated	2.097	9.19e-10	ABCA1,ACTA2,AFAP1L2,ANTXR1,APP,ARG1,ARG2,ASS1,BDNF,BLZF1,BMP2,CALCA,CCN2,CCND2,CDC25A,CDC42,CDK4,CDKN1A,CEBPB,CEBPD,CGA,CNTF,CPS1,CREB1,CYP11A1,CYP19A1,CYP21A2,CYP2A6 (includes others),DUOX2,EGR1,ENO2,EPCAM,ERBB2,F3,FGF2,FLT1,FN1,FOS,FOSL2,G6PC,GABRB3,GATA3,GCH1,GJA1,GOT1,GTF3A,HIF1A,IGF1,IGF2,IGFBP1,IGFBP3,IGFBP5,IL15,IL1RN,INHBA,INSR,ITPR3,JUN,KDR,KIF23,LGALS3BP,LPA,MEST,MITF,MMP1,MMP9,MYC,MYLK…	1578 (20)
chenodeoxycholic acid		chemical - endogenous mammalian		-1.444	2.3e-09	ABCA1,ABCB11,ABCB4,ABCC3,ADH1A,ADH1B,AGT,APOB,APOC2,APOF,APOM,CAV1,COL1A1,CPT1A,CRYAA/CRYAA2,CYP3A4,CYP3A5,CYP7A1,CYP8B1,EGR1,ERBB2,FGA,FGB,G6PC,HNF1A,HNF4A,HPGD,IFNB1,KNG1,LIPC,LRP2,MMP9,NR0B2,NR1H4,NR5A2,PCK1,PDK4,PLTP,PON1,PPARA,PTGS2,SDC1,SLC51B,SLCO1B3,SULT2A1,TNFRSF10B,TXNRD1,UGT2B4	1995 (23)
cholesterol		chemical - endogenous mammalian		-0.201	2.55e-08	ABCA1,ABCA6,ABCB11,ABCG5,ABCG8,ACAT1,ACLY,ACSL1,ACTA2,AGT,APCS,APOB,APP,AQP9,AREG,ATF3,BSG,C15orf48,CAMK1D,CASP1,CAV1,CAV2,CCL1,CD14,CES1,CNN1,COL1A1,COL3A1,CPT1A,CXCL2,CYB5B,CYBB,CYP3A5,CYP7A1,CYP7B1,CYP8B1,DES,F3,FABP5,FCGR2B,FDPS,FGF2,FLT1,FN1,GBA,GLI2,GLI3,GNMT,HNRNPD,ICAM1,IDI1,IL1RN,INHBA,INSIG1,ITGAM,ITGAX,KCNA5,KITLG,KLF11,LEPR,LGALS3,MAP2,MITF,MMP1,MMP14,MMP2,MSMO1,NR0B2,PCSK9,PCYT2,PLTP…	1831 (20)
L-glutamic acid		chemical - endogenous mammalian		1.777	3.53e-08	ACLY,ACTA2,APP,ARNTL,ASL,B2M,BAX,BCL2L11,BDNF,CASP3,CBL,CCNE1,CDKN1A,CDS1,CIDEC,CLDN1,CYP2B6,CYP2C18,CYP2C9,CYP3A4,CYP7A1,DLK1,EGR1,FADS2,FGF2,FOS,FOSB,GADD45B,GRIN2A,HEXA,HIF1A,HOMER1,JUN,MAP1B,MAP2,MGLL,MMP2,MMP9,NOS2,NPY,PCNA,PER1,PPARGC1A,PTGS2,RELA,RUNX2,SLC1A2,SLC1A3,SLC25A38,SORBS1,SORL1,TAP2,TIMP1,TJP1,TP53	1628 (17)
hydrocortisone		chemical - endogenous mammalian		-0.466	6.28e-08	ACO1,ADM,ALDH18A1,ALDH1L1,ANKRD1,APP,BACE1,BCLAF1,CCN2,CCND2,CCND3,CCNE1,CDH11,CDK1,CEBPB,CEBPD,CIAO3,CXCL5,CYP19A1,CYP3A4,EP300,EZR,FGF2,FN1,GADD45B,GBP1,GH1,GLUL,GNAS,H6PD,HSD11B1,HSPD1,ICAM1,IGF1,IGFBP1,IGFBP3,IGFBP5,IGFBP6,IGFBP7,INHBA,ITGA2,ITGAM,LY75,NFKBIA,NOTCH4,NPY,NR1I3,NTRK2,PLA2G4A,PLG,PPARG,PRLR,PROX1,PTGS2,SEMA6A,SERPINE1,SFRP1,STC2,SULT2A1,TAT,TNFAIP2,TNFAIP3,TP53,TP53I11,TUBB,ZNF1…	2059 (18)
L-methionine		chemical - endogenous mammalian		0.843	7.81e-08	ACTA2,AGTR1,ALB,AREG,BDNF,BUB1,CCNB1,CCNB2,CDK1,CDKN2C,CLU,CXCL2,CYP2E1,EEF1A1,ETS2,F3,G6PC,GADD45B,GNA11,IGFBP1,MAT1A,MGMT,NFKBIA,PCK1,PLAT,PRC1,RHOB,SMAD7,SOD2,SPP1,TOP2A,TYMS	1972 (23)
Ca2+		chemical - endogenous mammalian		0.306	1.05e-07	ABCB1,ABCG5,ACTA2,AGER,AHR,ANKH,APP,AR,ATF3,BDNF,CALCA,CCN1,CCND2,CCND3,CCNE1,CDC42,CDK2,CDK4,CDKN1A,CEBPB,CEBPD,CGA,CHGB,COL1A1,COL2A1,CSRP1,CYP1A1,CYP1B1,DES,DUOX1,DUSP1,E2F2,E2F3,E2F5,EDN1,EGR1,ELF3,ENPP1,FAAH,FABP5,FGF2,FGFR2,FN1,FOS,FOSL2,GJA1,GLS,GRIP1,GRK5,HOMER1,HOXA1,ICAM1,ID1,ID3,IGF1R,ITGA3,ITGA6,ITPR3,JUN,KCNG1,KLK7,KRT8,MEF2A,MGP,MMP9,MSR1,MYB,NDRG1,NFATC2,NFKBIA,NPY,NTRK2,ODC1,PEBP1…	1614 (15)
folic acid		chemical - endogenous mammalian		0.462	1.35e-07	ABCC1,ABCG2,APP,CDKN1A,CERS6,CLU,COL18A1,COL1A1,COL3A1,CSNK1A1,CYBB,DKK1,EP300,FABP1,FN1,FZD1,FZD6,HDAC7,HOXA1,IGF2,JUN,MMP2,MMP9,MSI1,NOS2,NOX4,PCNA,PITX2,PLG,PSEN1,PTH1R,RELA,SFRP1,TEK,TP53,TYMS	1516 (17)
testosterone		chemical - endogenous mammalian		1.493	2.47e-07	ABCC9,ACSL1,ADIPOQ,ALDOA,ANKRD1,ANPEP,ANXA1,ANXA3,AR,ARG2,ATP1B1,ATP2B1,ATP5PB,ATP6V1F,BAX,BCL3,BDNF,BMP4,BMP7,BMPR1A,CA3,CASP3,CAST,CAT,CAV1,CCNE1,CDK2,CDK4,CDK6,CDKN1A,CGA,CLCN3,CLU,CRP,CTSV,CYB5A,CYP11A1,CYP19A1,CYP2E1,CYP51A1,CYP7B1,DCN,DDX3Y,DFFB,DHCR24,DNMT3A,DRD4,EGF,EGR1,ERBB2,ESR1,FGFR1,FGFR2,FN1,FOS,FOSB,FOSL2,GMFB,HIF1A,HMGCS2,HPCAL4,HSPA1A/HSPA1B,HSPD1,ID1,ID3,IGF1,IGF1R,IGFBP1,IGFBP3…	2285 (19)
oleic acid		chemical - endogenous mammalian	Inhibited	-3.169	3.14e-07	ABCA1,ACADL,ACADM,ACSL1,ALOX5,ANGPTL4,APOB,APP,AQP9,ARG1,BAX,CASP2,CLU,CPT1B,CYP4F12,CYP4F2,DEGS1,DUSP1,EDN1,EGR1,FABP1,FOS,G6PC,GADD45B,GAPDH,GCLC,GDF15,HK2,ICAM1,IGF1,IGFBP3,LCN2,MLXIPL,NFKBIA,NOS2,NPY,OLR1,PCK1,PDK4,PLIN1,PLIN3,PLIN4,PLIN5,PPARA,PPARGC1A,PRKAA1,PSEN1,PTEN,PTGS2,RARRES2,RXRA,SCD,SERPINE1,SOAT1,SREBF1	1678 (21)
linoleic acid		chemical - endogenous mammalian		-0.67	3.28e-07	ABCA1,ACADM,ACSL4,ANGPTL4,APOB,APP,BAK1,CD47,CLU,CPT1A,CPT1B,CYP4F12,CYP4F2,DGKZ,DUSP1,EDN1,FABP1,G6PC,GEMIN2,ICAM1,KDR,MLXIPL,MMP1,NEDD4L,NFKBIA,NOS2,NPPB,OLR1,PLIN4,PLIN5,PSEN1,PTGS2,RXRA,S100A9,SCD,SNAI2,TWIST1,TWIST2	1932 (20)
15-deoxy-delta-12,14 -PGJ 2		chemical - endogenous mammalian		-0.24	4.76e-07	ACTA2,AGTR1,BAK1,BAX,BIRC2,CASP3,CAV2,CCN2,CCNB1,CCND2,CCNG1,CD200,CDK2,CDK4,CDKN1A,CEBPD,CFLAR,COL1A1,COL1A2,CPT1B,CTSB,CTSD,CXCL2,CXCL9,CYBB,CYP19A1,DGKA,DNAJB1,E2F2,EGR1,ESR1,FLT1,FN1,FOS,FTH1,GCLC,GDF15,GSN,GSTP1,HTRA3,ICAM1,ITGAM,JUN,KDR,MAPK14,MMP1,MMP9,MSR1,MYB,MYC,NFKBIA,NFKBIB,NOS2,NOX4,NQO1,PDGFRA,PLA2G4A,PLAAT4,PLAU,PPARG,PTGES,PTGS2,RORA,RUNX2,SCARB1,SCGB1A1,SERPINE1,SOAT1,SOD1,SPP1,S…	1940 (18)
2-arachidonoylglycerol		chemical - endogenous mammalian	Inhibited	-2.209	1.03e-06	ANGPTL4,BACE1,CNR1,CREB3L3,F3,FGF2,G6PC,LPIN1,PCK1,PPARA,PPARG,PPARGC1A,PSEN2,PTGS2	1801 (18)
deoxycholate		chemical - endogenous mammalian		1.3	1.06e-06	ABCB11,ABCG5,ABCG8,APOC2,BAX,CASP3,CAV1,CFLAR,CYP2B6,CYP2C19,CYP2C9,CYP2E1,CYP3A4,CYP4A11,CYP7A1,EGR1,GJA1,GJB6,GLS,GLS2,GLUL,HPGD,PLAU,PLAUR,PTGS2,SLC1A2,SLC1A3,TNFRSF10B,TP53	1620 (21)
palmitic acid		chemical - endogenous mammalian		0.29	1.32e-06	ACAA1,ACADL,ACADM,ACLY,ACSL1,ADIPOQ,ADIPOR2,AHR,AHSG,ALDOA,APOM,ATF3,BACE1,BAX,BCL2L11,C1QTNF9B,CASP3,CCN2,CDKN1A,CNR1,CPT1B,CTSB,CXCL2,CYBA,CYBB,CYP4F12,CYP4F2,DEGS1,EEF1A1,EGLN3,ERN1,F2RL1,FABP1,FDPS,FN1,FOS,G6PC,GAPDH,GCLC,GDF15,HK2,HNF1A,HNF4A,HTR2B,ICAM1,IDE,IDH2,IFNB1,IGF1,IGFBP1,IL1RN,INHBA,INSR,IRAK2,LCN2,MGAT4A,MLXIPL,MTOR,NFKBIA,NOS2,NPY,NR0B2,NTN1,OLR1,PCK1,PDK4,PFKM,PMVK,PPARA,PPARG,P…	1920 (21)
thyroid hormone		chemical - endogenous mammalian		-1.936	3.63e-06	ACSL5,AFP,AGT,ALAS2,ALDOB,APOA4,APOA5,ATP5MG,BDNF,BTG2,CCNA2,CCNI,CDK2,CDKN1A,CDKN2B,CHGB,COMT,CPT1A,CTNND2,CYP7A1,DAB1,DDAH1,DNAJC3,EGF,EGR1,FDPS,FOS,FZD3,FZD6,G6PC,GCH1,GDI1,GH1,GHR,GPD2,ID1,IGF1,IGFBP3,IRF2,KCNA5,KLF3,KLF9,MAPK14,MAPK3,MYC,NNAT,NRAS,NTRK2,NUDT7,OAT,PCK1,PCP4,PER1,PHYH,PIP4K2A,PLA2G2A,PLA2G5,PPARA,PTEN,PTGDS,RAD21,RYK,S100A10,SCG2,SEMA5B,SERPINE2,SLC6A4,SST,ST14,TCEA3,TFDP1,THR…	1486 (18)
acetaldehyde		chemical - endogenous mammalian		1.425	9.25e-06	CEBPB,CNR1,COL1A1,COL1A2,DDR2,FOS,JUN,KLF9,MMP2,MYC,PPARA,PPARG,SMOX,TGFB1,TIMP1	1306 (15)
AICAR		chemical - endogenous mammalian	Inhibited	-2.993	9.65e-06	ABCA1,ACTA2,ARG1,BAX,CASP3,CCNB1,CCNE1,CDKN1A,CEBPB,CPT1B,CTNNB1,CYP11A1,CYP2B6,CYP3A4,DVL3,FN1,G6PC,GATA3,HK2,HSD11B1,HYOU1,IGF1R,ITGAM,LCAT,MDM2,MKI67,MMP9,NPY,PDK4,PPARA,PPARG,PPARGC1A,PTEN,SCARB1,SCD,SERPINE1,SREBF1,STAR,TP53	1814 (23)
amino acids		chemical - endogenous mammalian		1.539	1.46e-05	ACTB,ELAVL1,FOS,FOSB,GAPDH,HIF1A,IGF1,IGF2,IGFBP1,JUN,MYC,ODC1,RPL32,RPS6,SLC38A2,SLC7A1,SLC7A2	1795 (20)
D-fructose		chemical - endogenous mammalian		1.157	1.71e-05	ACTA2,ADIPOQ,AGT,COL1A1,COL3A1,CXCL2,FN1,HP,ICAM1,ITGAM,MLXIPL,MMP2,PPARG,RPS6,SCD,SLC26A3,SLC2A12,SLC2A2,SLC2A5,SREBF1,TGFB1,THBS1,TIMP1,TIMP3,TKT	1876 (19)
advanced glycation end-products		chemical - endogenous mammalian	Activated	2.404	2.32e-05	ABCA1,AGER,BAX,BSG,CASP3,CCN2,CDKN1A,DDAH2,F2R,FGF2,FN1,GJA1,LRP2,MKI67,MMP1,MMP9,NOS2,PTGES,PTGS2,ROBO1,SERPINE1,SERPINF1,SLIT2,SPP1	1204 (16)
phosphate		chemical - endogenous mammalian		1.487	2.89e-05	ACADSB,ACAT1,AHSG,ALPL,AMBP,ANKH,AXL,BLVRA,BMP2,COL5A1,CPNE1,CPT2,DCN,DECR2,DUSP6,EGR1,EMILIN1,ENPP1,ETV5,F2R,FGFR2,GALNT3,GDF10,HK2,MTPN,NPM1,PCCA,PCNA,PKD2,PLA2G12A,POSTN,RHOC,SDF2L1,SLC34A1,SPP1,SPRY4,STC1,STC2,STYK1,TGFB1,THAP12,TIMP1,ZFP30	1061 (18)
superoxide		chemical - endogenous mammalian		-0.201	3.14e-05	AVPR1A,CAV1,CLU,CYBA,FN1,ICAM1,ID3,MARCKSL1,MMP9,PTGS2,SOD2,TIMP1,TLR8	1041 (15)
prostaglandin E2		chemical - endogenous mammalian		1.99	3.59e-05	ACTA2,ADAMTS1,ADORA2B,AHR,ANGPTL4,ANXA2,APOA5,APP,AREG,ARG1,ATF3,BAK1,BAX,BCL2L11,BMP2,C5AR1,CASP1,CASP2,CASP3,CASP4,CCN2,CCNB1,CCR6,CD14,CD44,CD46,CDKN1A,CEBPB,CEBPD,CNNM2,COL1A1,CXCL1,CXCL5,CXCR3,CYP19A1,DCN,DGAT1,DUSP1,EGR1,ERBB2,ETS1,F2R,F2RL1,FGF2,FLT1,FMOD,FN1,FOS,FOSB,FOSL2,FSTL3,GCNT1,GJA1,HAS2,HIF1A,ICAM1,IFNB1,IGF1,IGF1R,IGFBP1,IGFBP5,IGFBP7,IGHG1,IL15RA,IL1RN,IL2RG,ITGAM,JUN,MITF,MMP1,…	1958 (17)
S-adenosylmethionine		chemical - endogenous mammalian		-1.691	5.79e-05	ACTA2,ACTG2,ADIPOQ,ADIPOR1,BACE1,COL1A1,COL1A2,CYP2E1,FOS,GCLC,ITGAL,MAF,MAT1A,NOS2,PLAU,PPARGC1A,PRMT1,RAC1,SMAD3,SREBF1,TGFB1	1799 (17)
4-coumaric acid		chemical - endogenous mammalian			5.8e-05	CCNA2,CCNB1,CDKN1A,FGF2,MYC,ODC1,PTGS2	1024 (7)
riboflavin		chemical - endogenous mammalian		0.832	7.67e-05	CSNK1A1,DKK1,EP300,FZD1,FZD6,JUN,MMP2,MMP9,PITX2,PTCH1,SFRP1,SUFU,TIMP1	1381 (19)
glutamine		chemical - endogenous mammalian		1.843	8.97e-05	ACTA2,ACTB,ACTC1,ADA,ADSS2,AKR1C1/AKR1C2,ASS1,ATF5,BCAT1,BCL2L11,BSG,CDKN1A,CEBPB,COL1A1,CPT1B,CXCL1,DUSP1,FABP5,FN1,FOS,GCDH,HIF1A,HK1,HSBP1,HSPA1A/HSPA1B,ICAM1,IFNB1,IGF2,IL15,IRF2,JUN,MYC,NFKBIA,PCK1,PCNA,POU5F1,PPARGC1A,PROM1,PTGS2,PYCR1,SLC16A1,THBS2,TP53,ZMYND8	1759 (17)
desoxycorticosterone		chemical - endogenous mammalian	Activated	2.252	0.000118	CCN2,COL1A1,CYBA,CYBB,FOS,NOX4,PTGS2,SERPINE1,SPP1,TGFB1	1540 (19)
sphingosine-1-phosphate		chemical - endogenous mammalian		0.855	0.000164	ACTA2,ANXA2,CCN2,CD44,COL3A1,CXCL2,EGR1,ENPP2,ERN1,ETS1,FGF2,FN1,FOS,HAS2,HDAC2,HIF1A,HSD11B1,ICAM1,IFNB1,JUN,KCNH2,KDR,KLF5,MMP14,MMP9,NOS2,NRP2,PDGFA,PLA2G2A,PTGS2,RARA,RUNX2,RXRA,SERPINE1,STAR,TAGLN,TGFB1,THBS1,TIMP1	1546 (15)
heparin		chemical - endogenous mammalian		-1.4	0.000297	ACADL,ACADM,ACTA2,ALAS1,APOB,AREG,CNN1,COL1A1,CYP11A1,DUOX1,DUSP1,EPHB2,F3,FLT1,FN1,FOS,HAMP,HAS2,ICAM1,IGFBP3,MMP1,MMP14,MMP2,MMP9,NOS2,PAPPA,PLAT,PROCR,RUNX2,SLC2A1,TFPI,THBD	1434 (16)
cyanocobalamin		chemical - endogenous mammalian		0.736	0.000357	APP,CSNK1A1,DKK1,EGF,EP300,FZD1,FZD6,JUN,NOTCH1,PER1,PITX2,PRNP,PSEN1,PTCH1,SFRP1	1433 (9)
pyrophosphate		chemical - endogenous mammalian		0.464	0.000363	ALPL,ANKH,COL2A1,ENPP1,SOX9,SPP1,WNT5A	756 (7)
bile acid		chemical - endogenous mammalian		-0.341	0.000398	ABCB11,APOA5,APOC2,CAV1,CDX2,CYP7A1,CYP8B1,FMO3,HNF4A,MUC4,NR0B2,NR1H4,PLTP,PTGS2,SCTR,SLC23A2,SPINT1,TNFRSF10B	1702 (23)
lysophosphatidylinositol		chemical - endogenous mammalian		0.626	0.000442	BMPR1A,C3,CASP1,CD74,CFB,CFTR,CNR1,CPT1A,CXCL5,F3,GLS,GLUL,ICAM1,IL15,INSIG1,ITGA1,OLR1,PFKM,PLCE1,SOD2,STAB2,STC1,TNFSF15	1504 (12)
ceramide		chemical - endogenous mammalian		0.284	0.000619	BAX,CASP1,CASP3,CD1D,CFLAR,COL1A1,FOS,GAPDH,ICAM1,JUN,MMP1,MYC,PTGS2,SFRP1,TP53	911 (15)
selenomethylselenocysteine		chemical - endogenous mammalian		-1.437	0.000649	ABCC1,ATP1A1,ATP1B3,CES1,CLU,CYP3A5,DRG1,EGR1,JUN,PLAUR,SOD1,TIMP2,TIMP3	1051 (7)
corticosterone		chemical - endogenous mammalian		0.543	0.000649	ACOX1,ANXA1,APOB,APP,ATP1A1,ATP1B1,ATP2B1,BACE1,BDNF,CAV1,CCN2,CDK4,CDKN1A,CGA,COL1A1,COL3A1,CPT1B,CYBA,CYP11A1,EDN1,EDN3,FGF2,FOS,FXYD4,GLUL,HSD11B1,IDE,JUN,KLF9,LIPE,MAOA,MMP9,MTOR,MYC,NOS2,NOX4,NPY,PDK4,PPARGC1A,PTGS2,SCARB1,SERPINA7,SFRP1,SLC1A2,TAT,TIMP1,TPH2,TSC22D3	1459 (18)
pyridoxine		chemical - endogenous mammalian		1.265	0.000747	CSNK1A1,DKK1,EP300,FZD1,FZD6,JUN,PITX2,PTGS2,SFRP1,SLC6A4
indican		chemical - endogenous mammalian		-1.033	0.000749	AGT,ALB,CDKN1A,CITED2,EGLN3,GATA3,HILPDA,ICAM1,KL,NOX4,PTGS2,RELA,SLC2A1,SMAD3,THBS1,TP53	1321 (14)
nitric oxide		chemical - endogenous mammalian		0.406	0.000826	AGTR1,AHR,APP,AR,ATF3,BAX,BIRC2,CCN2,CCNG1,CD44,CDKN1A,DPYSL3,DUSP1,DUSP6,ECE1,EDN1,EGR1,FLT1,FOS,FTH1,GCLC,GSTP1,HEY1,HSP90AA1,HSPG2,JUN,MDM2,MGST1,MKI67,MMP2,MMP9,MYC,NDRG1,NID1,NOS2,NPY,NQO1,ODC1,PDIA4,PGF,PMAIP1,PPARGC1A,PTGS2,RHBDF2,SLC16A4,SLC23A2,SOD1,SPP1,SQSTM1,TFRC,THBS1,TIMP2,TIMP3,TNFSF13,TP53,TXNRD1,UBE2C,VCL	1911 (17)
cholecalciferol		chemical - endogenous mammalian		0.826	0.000916	ABCB11,ADGRG1,ALOX5,ANXA2,BDNF,CD14,CD300A,CDA,CEACAM6,CEBPB,CEBPD,COL1A1,DKK2,EDN1,FAM20C,FOS,GAS7,GHRL,IGF1,IGFBP3,ITGAM,ITGAX,JUN,KIT,LRRC25,LY75,MYO6,NFYA,NR0B2,PDGFRA,PDGFRB,PIP5K1B,PPARG,PRKX,PTH1R,RARA,RORC,RUNX2,SERPINB8,SERPINE1,SLC26A11,SLC2A14,SPP1,TGFB1,UBE2E1	1801 (21)
bisphenol A		chemical - endogenous mammalian		0.819	0.000927	ADIPOQ,ALAS1,ALDH5A1,APOB,AR,ARNT2,ATP6AP1,BAX,BCL9L,C3,CASP3,CCN2,CCNE1,CDK4,CDKN1A,CITED2,CLU,CTSD,CYP19A1,DNM1L,EGR1,ENO1,ENO2,ESR1,F11R,FOS,GABRA2,GABRB3,HSPA1A/HSPA1B,IGF1,KDR,KIT,LBP,LCN2,MAOA,MBNL2,MECP2,MMP9,MPP6,PCNA,PEBP1,PFKFB4,PKM,POSTN,POU5F1,PPARG,PTGS2,PTPRS,SLC1A5,SLC6A13,SLC6A4,SLFN12,SMOC1,SRD5A1,SRD5A2,SRSF3,STAT3,STK17B,SYNCRIP,TFF1,TP53,TPH2	2168 (20)
22(R)-hydroxycholesterol		chemical - endogenous mammalian	Inhibited	-2.399	0.00106	ABCA1,ABCB11,ABCG8,ACOX1,ANGPTL3,APOC1,APOC2,APOC4,APOM,APP,CYP7A1,HAS2,HAS3,HSD11B1,NOS2,NR0B2,PLTP,PON1,SREBF1	1028 (19)
2,2-bis(4-hydroxyphenyl)-1,1,1-trichloroethane		chemical - endogenous mammalian		0.6	0.00113	AR,CLU,CTSB,CYP11A1,ESR1,IGF1,IGFBP5,PCNA	1805 (13)
arginine		chemical - endogenous mammalian		-1.536	0.00134	AGTR1,ALB,AXL,CYP2E1,EGR1,GCH1,HIF1A,IGF1,MYC,NOS2,PIK3R1,PPARGC1A,PTGS2,SCD,SLC7A5,SOD2,TGFB1	1839 (19)
ascorbic acid		chemical - endogenous mammalian		0.302	0.00153	ALPL,BAK1,BMF,CCNB2,CDKN1A,COL17A1,F2,HIF1A,IGF1,IGFBP3,IGFBP5,IL15,IREB2,ITGA1,ITGA2,ITGAV,MGP,MSX2,NDRG1,PMP22,POU5F1,PPARA,PRKCD,PTCH1,PTGS2,RUNX2,SERPINE1,SLC23A2,SLC2A1,SPARC,SPP1,TGFB1	1827 (17)
aldosterone		chemical - endogenous mammalian	Activated	3.373	0.00155	ADAMTS1,ADIPOQ,ADM,AGT,ATP1A1,ATP1B1,BDNF,BMP2,CCN2,CNKSR3,COL1A1,COL1A2,COL3A1,CYBA,CYBB,DUSP1,EDN1,EMB,FLT1,FN1,FOS,FXYD4,HAS2,ICAM1,IGF1R,KDR,KL,LCN2,LOX,MLLT3,MMP2,MTOR,NFATC2,NFKBIA,OLR1,ORM1,PDGFA,PER1,PGF,PLAUR,PPARG,PROCR,PTGS2,PTPN1,RIPOR2,SERPINE1,SLC12A2,SPP1,TAT,TGFB1,TIMP1,TPRG1,TSC22D3,WNK1,ZBTB16,ZMYND8	1578 (17)
epoprostenol		chemical - endogenous mammalian		-0.574	0.00155	ANGPTL3,EGR1,FOS,HIF1A,MMP1,PTGIS,PTGS2,RAC1,SERPINE1,SPP1	1625 (22)
D-galactosamine		chemical - endogenous mammalian		0.331	0.00163	ALB,BAX,CASP1,CD14,CTSB,CXCL2,CYP2E1,EDNRA,FOS,GDF15,GPT,ICAM1,IFNB1,JUN,MYC,NOS2,PTN,SDC3,SOD2,TIMP1	1449 (16)
stearic acid		chemical - endogenous mammalian		-0.411	0.00165	ATF3,BAK1,BCL2L11,CLU,CYP4F12,CYP4F2,EDN1,F2RL1,ICAM1,IGFBP1,NFKBIA,PPARGC1A,PRKAA1,PTGS2,SNCA	1069 (14)
fatty acid		chemical - endogenous mammalian		-1.183	0.00167	ABCA1,ACADL,ACOX1,AHR,AHSG,ATP5F1C,BAX,CCN1,CPT1B,CREB3L3,CYP2E1,CYP7A1,DGAT1,FADS2,G6PC,ITGAM,LEPR,LPIN2,MACROH2A1,MMP9,NFKBIA,NFKBIB,NOS2,NPY,PLIN4,PLIN5,PPARA,PPARG,PPARGC1A,PRKAA1,PTEN,PTGS2,RXRA,SCD,SERPINE1,SLC2A1,SLC2A2,SREBF1,TNFRSF10B,TSLP,VNN1	1897 (21)
glutathione		chemical - endogenous mammalian		-1.084	0.00169	ABCB1,ABCC1,ALB,ASS1,ATF3,BAX,BCL2L11,CDKN1A,DFFB,DLAT,GCLC,GPX3,HIF1A,MYC,NDRG1,PCNA,PDGFRB,PTGS2,SERPINE1,SLC7A11,SOD2,SP3,STAT3,TNC,TNFRSF10A,TNFRSF10B,ZBTB34,ZBTB4	1925 (19)
norepinephrine		chemical - endogenous mammalian	Activated	2.062	0.00169	ABCA1,APP,ARNTL,ATP7B,BDNF,CCN2,CEBPB,CHST2,COL1A2,CRY2,DES,DRD4,DUSP1,EDN1,EGR1,ELOVL1,ETNK1,FGF2,FN1,FOS,FOSL2,FPR2,FTH1,GDF15,GEM,GRK3,GRK5,HILPDA,ID1,IGF1R,IRAK2,LAMB3,MMP2,MMP9,NAP1L5,NFKBIA,NOS2,NPY1R,PCDH1,PCNA,PDE10A,PDE4B,PDE4D,PDE8B,PER1,PIGR,PLAGL1,PPARG,PPARGC1A,PTCH1,PTGES,PTGS2,PTPN21,SERPINE1,SLC2A1,SMAD7,TBC1D1,TFRC,TGFB1,UBE2I	1328 (15)
homocysteine		chemical - endogenous mammalian		0.851	0.00182	ANXA2,ATF3,BAX,BHMT,CDKN1A,CLU,DDAH2,DES,EEF1A1,F3,FDPS,FGF2,FOSL2,HAMP,HERPUD1,ID1,IDI1,ITGAM,MMP2,MT-CO3,NDRG1,OLR1,OXTR,PGF,PKM,PMAIP1,PON1,PTGS2,SAA1,SNAI2,SREBF1,TIMP1,TP53,YY1	1426 (17)
5'-methylthioadenosine		chemical - endogenous mammalian		0.333	0.00204	ADIPOQ,COL1A1,COL1A2,FGF2,GUCY1A1,GUCY1B1,MMP1,NOS2,PTGS2	1680 (15)
xanthine		chemical - endogenous mammalian		1.829	0.00204	DUSP1,DUSP10,ID3,MMP14,MMP2,PLAU,PLAUR,SLC2A1,TIMP2	1365 (17)
dehydroisoandrosterone		chemical - endogenous mammalian		-1.099	0.00247	AGER,APOA4,AR,B2M,BMP4,CPT1A,CYP1A1,CYP2B6,CYP2C9,CYP3A5,CYP4A11,EDIL3,ESR1,HADHA,HSD11B1,ICAM1,IGF1,IGFBP1,KCNA5,LGALS3,MYC,NFKBIA,NOS2,POR,PPARG,PTP4A1,RORC,SCD,SHBG,TAP2,TMPRSS2,TP53	1669 (17)
agmatine		chemical - endogenous mammalian		-0.214	0.00269	ALDH9A1,BMP2,BMP4,BMP7,ICAM1,KDR,ODC1,PCNA,PPARA,PPARG,PPARGC1A,SLC22A4	1525 (14)
glutamyl-Se-methylselenocysteine		chemical - endogenous mammalian		-0.632	0.00293	ATP1A1,CLU,EGR1,GSTP1,ID1,JUN,PLAUR,SOD1,TIMP2,TIMP3
platelet activating factor		chemical - endogenous mammalian		1.474	0.00317	APOM,CDKN1A,EGR1,F3,FGF2,FN1,FOS,GAS6,ICAM1,ITGAM,MMP1,MMP14,MMP2,MMP9,NFKBIA,PLAU,PLAUR,PTAFR,PTGS2,SERPINE1,THBS1,TIMP1,TIMP2	856 (14)
iron		chemical - endogenous mammalian		-0.505	0.00317	APP,CCNB1,CCND2,CCND3,CCNE1,CDKN1A,CYBRD1,FTH1,GADD45B,GADD45G,HAMP,HFE,HIF1A,ID1,IREB2,LCN2,NDRG1,NFYA,SNCA,SOD2,TFR2,TFRC,UBE2D1	1694 (21)
bile salt		chemical - endogenous mammalian		-0.388	0.00335	ABCB11,ABCB4,ABCC3,ABCC4,HNF1A,SCTR,SLCO1B1	1068 (7)
7-ketocholesterol		chemical - endogenous mammalian		-1.196	0.00371	BAX,CYBB,CYP1A1,EGR1,FDPS,ICAM1,ITGAL,NOX4,PON1,SCARB1,TP53	1852 (24)
succinylacetone		chemical - endogenous mammalian		0.254	0.0038	ALAS1,CYBA,CYBB,HBB
uridine		chemical - endogenous mammalian		-1.633	0.00407	ACOX1,ALDOB,BDH1,CASP3,EEF1A1,HADHB
lipid		chemical - endogenous mammalian		-1	0.00432	ABCA1,ACLY,ACOX1,ADIPOQ,AGT,AR,CLU,ECHS1,FABP1,FDPS,HSD3B7,IFNB1,PON1,PPARA,RARRES2,SOD1,SQLE,SREBF1,STAT3	1441 (20)
carboxymethylflavin		chemical - endogenous mammalian		-1.342	0.00449	MMP2,MMP9,PTCH1,SUFU,TIMP1
geranylgeranyl pyrophosphate		chemical - endogenous mammalian		1.121	0.00487	ABCA1,APP,BAX,BMP2,CCNE1,CYP7A1,ICAM1,MMP9,NOS2,PPARA,PTGS2,SCARB1,TP53	1695 (19)
15(S)-HETE		chemical - endogenous mammalian		-0.652	0.00513	EGR1,F3,FGF2,FOSB,JUN,MAPK3,MMP2,NOS2,PPARG,PTGS2	1649 (19)
mevalonic acid		chemical - endogenous mammalian		0.959	0.00583	ABCA1,CYP2B6,CYP3A7-CYP3A51P,ICAM1,MMP1,NOS2,PCSK9,PLAT,PPARA,PTGS2,RARRES2,RORC,SCARB1,SERPINE1,SMAD3,SREBF1,TGFB1	1925 (22)
farnesyl pyrophosphate		chemical - endogenous mammalian		1.832	0.0071	ABCA1,APP,ICAM1,NOS2,PTGS2,SCARB1,SERPINE1,SMAD3,TGFB1	1804 (18)
27-hydroxycholesterol		chemical - endogenous mammalian	Inhibited	-2.012	0.0071	ABCA1,ABCG8,AGT,ANPEP,APP,CASP3,CYP21A2,SREBF1,STAR	1542 (22)
taurine		chemical - endogenous mammalian		-1.599	0.00785	ABCB11,ADIPOQ,AGT,AXL,CDO1,CPT1A,CSAD,FN1,GOT1,MMP2,MMP9,NOS2,PPARA,PTGS2,SLC6A6	1399 (19)
leukotriene D4		chemical - endogenous mammalian		1.804	0.00931	ADAM12,ADAMTS1,ARID5B,ATF3,BMP2,CCN1,CXCL2,DUSP1,EEF2,EGR1,F3,FOSL2,GEM,HLX,KCNJ2,MMP1,NDRG1,NEDD9,PDGFRB,PDK4,PTGS2,RELA	1179 (17)
phosphatidylcholine		chemical - endogenous mammalian		0	0.00963	ABCA1,BAX,CAV1,CYP2E1,MAT1A,SCD	1046 (15)
diacylglycerol		chemical - endogenous mammalian		-1	0.00985	ACADM,ACOX1,FABP1,ODC1,PRKCA,PRKCD,PRKCH,RASGRP1
manganese		chemical - endogenous mammalian		1.141	0.00985	C5AR1,CDKN1A,GAPDH,GOLIM4,PTGS2,SLC1A2,SOD2,YY1	1478 (18)
GABA		chemical - endogenous mammalian		-1.189	0.0101	ADIPOQ,BDNF,CGA,FN1,FOS,GABRB1,MMP2,MMP7,MMP9,NTRK2,PTGS2,TGFB1
lipoxin A4		chemical - endogenous mammalian		-0.432	0.0108	ACTA2,CDKN1A,CFTR,CYP1A1,ESR1,FN1,FPR2,GREB1,ICAM1,IRF5,NOS2,PTGS2,SERPINE1,TGFB1,TIMP1,TIMP2
leucovorin		chemical - endogenous mammalian		1.982	0.0125	CCND3,CDK1,CDK2,CDKN1A,TYMS
androstenedione		chemical - endogenous mammalian		0.618	0.0125	AR,CDK2,CYP11A1,CYP19A1,PROS1
niacinamide		chemical - endogenous mammalian		0.167	0.0125	ACTA2,AGTRAP,BAX,CCNB1,CCNG2,CCNI,CCNL1,CD14,CDK18,CDK4,CDKN1A,CDKN3,CITED2,CNNM2,EED,GAPDH,H2AZ1,ICAM1,IL15,ITGAM,MMP9,MYC,NFYA,NNMT,NOS2,PDK4,PMAIP1,PTGS2,RBL2,RUNX2,SHC1,TP53
11,12-epoxyeicosatrienoic acid		chemical - endogenous mammalian		0.323	0.0132	ADIPOQ,CD44,CYP2C9,CYP4A11,DUSP1,ICAM1,MMP9,NFKBIA,PLAT,PPARG
L-histidine		chemical - endogenous mammalian		1.06	0.0137	ATF3,CEBPB,EGR1,ELAVL1,HNRNPD,SLC38A2,SOD2
androstenediol		chemical - endogenous mammalian		0.418	0.0137	AR,BAX,CDKN1A,DDB1,ESR1,RELA,TMPRSS2
steroid		chemical - endogenous mammalian		0.769	0.0145	ANXA1,CCN1,CYP19A1,CYP2B6,CYP3A4,CYP3A5,FOS,IGF1,MYC,PLAT,PRKCD,SHBG,SPP1,TIMP1,TNC,TPH2
formaldehyde		chemical - endogenous mammalian		1.036	0.0147	BAX,CYP1A1,EGR1,FOS,FOSB,FOSL2,GABBR1,GHR,IGF1R,JUN,MMP9,NOS2,PENK,PON1,PTGS2
L-arginine		chemical - endogenous mammalian		-1.065	0.0148	AGTR1,ASL,ASS1,ELAVL1,FN1,IGF1,MYH3,NOS2,PCNA,RELA,SERPINE1,TFRC,TGFB1
succinic acid		chemical - endogenous mammalian		1.387	0.0148	AGT,ANXA3,BMP8A,CA4,CCDC80,CD44,CFB,COL1A1,ID1,MAN1A1,PPARGC1A,SERPING1,SLC16A12
hemin		chemical - endogenous mammalian		0.35	0.0149	ACO1,AKR1C1/AKR1C2,ALDOB,CDKN1A,CYBB,FN1,FTH1,FXN,GSTP1,GUCY1A1,GUCY1B1,HBB,HBG2,HFE,HPX,HSF2,IGF1,JUN,MRC1,NFYA,NOS2,NQO1,PROCR,PTGS2,PTPN1,RELA,SHC1,SPP1,TFAP2A,TFAP2C,THBD,TSLP
L-aspartic acid		chemical - endogenous mammalian			0.0152	CCNE1,CDKN1A,PCNA,PRKAA2
8-epi-prostaglandin F2alpha		chemical - endogenous mammalian		-0.762	0.0152	MMP2,MMP9,OLR1,PTH1R
Z-endoxifen		chemical - endogenous mammalian		0.068	0.0152	ALDH1A2,ESR1,IGF1,PCNA
decanoic acid		chemical - endogenous mammalian	Inhibited	-2	0.0152	CPT1B,G6PC,PCK1,TSLP
raffinose		chemical - endogenous mammalian			0.0153	AKR1B1,AQP1,ICAM1
levothyroxine		chemical - endogenous mammalian		-1.114	0.0156	ABCB1,ADIPOQ,BNIP3L,CDKN1A,CYP2C19,CYP2C9,CYP3A4,DIO1,DIO3,EGF,ESR1,F2,FOS,GDF15,IGFBP3,IGFBP6,ITGAV,MLXIPL,PCSK6,PENK,RORA,SEMA3C,SFRP2,SSTR1,THRA
zinc protoporphyrin IX		chemical - endogenous mammalian		0.113	0.0166	CDKN1A,FGFR2,FLT1,GCLC,IGF1,NOS2,PTGS2,SOD2
copper		chemical - endogenous mammalian		1.246	0.0166	APP,ATP7A,ESR1,HEPH,MITF,MMP1,SLC31A2,TFF1
glycine		chemical - endogenous mammalian		0.923	0.0185	ALB,BDNF,CCNE1,CDKN1A,FOS,ITGAM,NOS2,ODC1,PCNA
mannitol		chemical - endogenous mammalian		0.323	0.0185	AKR1B1,AQP9,BCL2L11,CCN2,COL1A1,FN1,ICAM1,JUN,SOD2
sucrose		chemical - endogenous mammalian		-0.208	0.019	ACACB,ACLY,APP,AQP1,DDAH1,DDAH2,FOS,FOSB,G6PC,KHK,MLXIPL,NPR1,PLAGL1,SCD,SREBF1,TKFC
L-threonine		chemical - endogenous mammalian		-0.115	0.019	ALB,CCNE1,MYC,POU5F1,SOD2,ZFP42
inosine		chemical - endogenous mammalian		0.553	0.0204	ANXA1,ANXA2,C1QA,C1S,C2,C3,C4A/C4B,CD63,CFB,EMP3,L1CAM,LCP1,LGALS3BP,NPC2,RHOC,RNASET2,SERPING1,TIMP1,TSPO,TUBA1A
lithocholic acid		chemical - endogenous mammalian		-0.34	0.0204	ABCB11,ABCC3,APOC2,CYP3A4,CYP3A5,LRP2,MBOAT2,PLAUR,SLC51B,SULT2A1,TGFB1,TGFBR1
UTP		chemical - endogenous mammalian		1.673	0.0204	CD14,F3,FLNA,H2AX,HAS2,ICAM1,MB,NOS2,SERPINE1,SPP1,THBS1,VTN
ATP		chemical - endogenous mammalian		0.463	0.0221	ADAMTS9,AHR,ARG1,BAX,BCL2L11,BDNF,CAPN1,CAPN2,CASP1,CD14,CD200,CLDN1,CXCL2,DUSP1,F3,FLNA,FOS,GCLC,GRIN2A,H2AX,HIF1A,HK1,ICAM1,IL1RN,ITGAM,LCN2,MMP1,MYC,NOS2,P2RX4,PTGS2,SERPINE1,SREBF1,THBS1,TNFRSF1B,TP53,TSLP,TUBB3
D-galactose		chemical - endogenous mammalian		-1.172	0.0234	AKR1B1,BAX,CRYAA/CRYAA2,CRYGS,RELA,SLC2A2,SOD2
palmitoleic acid		chemical - endogenous mammalian		-0.547	0.0234	ABCA1,CLEC10A,CXCL2,MITF,MRC1,NOS2,TGFB1
5-hydroxytryptamine		chemical - endogenous mammalian	Activated	2.041	0.0238	ALDH1A2,AP2S1,APBB1IP,ARPC4,BDNF,BIN1,CCN2,CFL1,CYBB,CYP19A1,CYP1B1,DUOX2,EGR1,F2R,F3,FGF2,FOS,GHRL,GTF3A,HIF1A,HTR2B,ICAM1,IGF1,LIPC,MAPK13,MAPK3,MYC,NUCB2,PKN1,PLIN3,PTGS2,RUNX2,SERPINE1,SLC6A4,TGFB1,THBS1,TUBA4A,TUBB,VAMP3
glycerol		chemical - endogenous mammalian		-1.912	0.026	ABCA1,ADIPOQ,AGT,APOB,G6PC,PPARG,PTCH1,SCARB1
10-nitrooleate		chemical - endogenous mammalian		-0.113	0.026	ICAM1,MFGE8,NOS2,NOX4,PPARG,PTGS2,RELA,TSLP
10E,12Z-octadecadienoic acid		chemical - endogenous mammalian		1.479	0.0262	ACOX1,ACSM3,ACSM5,ADAM12,ADAM17,ADIPOQ,ALDH6A1,ASCL1,ATF3,BUB1,CA3,CAMK2B,CASP3,CAV1,CDK18,CDKN3,CLIC5,CPT1A,CPT1B,CREB5,FOLR1,GDF15,GDF5,GLA,HSD11B1,IGF1,IGFBP3,IL1RN,ITIH2,ITPKA,LGALS12,LIPE,LPIN1,NAMPT,NFAT5,NOTCH4,PANK1,PLIN1,PLK2,PPARG,PTGS2,RHBDF2,RORC,SCD,SLC1A3,SLITRK4,SMTNL2,SORBS1,SPDL1,SREBF1,VNN1
3,5-L-diiodothyronine		chemical - endogenous mammalian		-0.447	0.0265	CPT1A,CYP7A1,GPD2,SCD,TRHR
fingolimod phosphate		chemical - endogenous mammalian	Activated	2.236	0.0265	CCN2,ERN1,HAS2,SERPINE1,THBS1
beta-glycerophosphoric acid		chemical - endogenous mammalian		1.625	0.0281	ALPL,BMP2,CCNB2,CDKN1A,MGP,MSX2,PTGS2,RUNX2,SPARC,SPP1
epinephrine		chemical - endogenous mammalian		-0.994	0.0287	AQP7,CCNB1,CCNE1,CDK1,CDK2,CDKN1A,CYP2B6,CYP2C9,CYP3A5,DLK1,FTH1,GRK3,HK2,HSP90AA1,LIPE,MMP2,NPY,NPY1R,NR1I3,PCNA,PENK,PER1,PLIN1,PPARGC1A,PTGS2,SULT2A1,TFRC
arachidonic acid		chemical - endogenous mammalian		-0.257	0.031	ABCA1,ACOX1,ACSL4,BAK1,CLU,COL1A2,EDN1,EGR1,EPHB1,F3,FABP1,FADS2,FOS,JUN,KDR,MRC1,NFKBIA,PENK,PLA2G2A,PLA2G4A,PLAU,PLTP,PPARG,PTGES,PTGS2,RBP2,RPS14,RXRA,SCD,SOAT1,SPP1,SREBF1,SRSF3,STAR,TNFRSF1B
L-serine		chemical - endogenous mammalian		1.109	0.0332	CCNE1,CDKN1A,PCNA,PSAT1,PSPH,TP53
enterolactone		chemical - endogenous mammalian		0.128	0.0332	ESR1,IL1RN,KDR,MKI67,SPARC,SPP1
vitamin A		chemical - endogenous mammalian		1.28	0.0357	AHR,AQP1,BMP2,CDKN1A,CYP1A1,GPRC5B,KCNG1,LRAT,OAT,RARA,RBP1,RXRA,STRA6
(S)-mevalonic acid		chemical - endogenous mammalian		-0.176	0.0367	CAT,CD59,NOS2,PON1
N-retinylidene-N-retinylethanolamine		chemical - endogenous mammalian			0.0367	AGER,CASP3,DRAM1,NPC1
estrone		chemical - endogenous mammalian			0.0369	ABCG2,AR,CYP2B6,F7,IGF1,PIK3R1,SERPINE1
pyruvic acid		chemical - endogenous mammalian		0.057	0.0369	ALDOA,BAX,FOS,SLC2A3,TNFRSF10A,TNFRSF10B,TP53
zeranol		chemical - endogenous mammalian		-1.067	0.0369	BAX,CITED2,CYP19A1,GSTM3,MAOA,MYC,TFF1
sodium chloride		chemical - endogenous mammalian		1.28	0.0369	AKR1B1,AQP1,CASP3,CCN2,CLTRN,COL1A1,COL3A1,CRP,CYBA,CYBB,EDN1,FN1,FOS,HIF1A,ICAM1,IFNB1,NFAT5,NOS2,NOX4,NPR1,NPY1R,PTGES,PTGS2,SLC5A3,SLC6A12,SOD1,SPP1,TGFB1
taurocholic acid		chemical - endogenous mammalian		-0.021	0.0371	ATF3,CYP7A1,CYP8B1,EGR1,G6PC,GADD45B,KDR,LPIN2,NOS2,NR0B2,PPARA,PTGS2
linolenic acid		chemical - endogenous mammalian		1.643	0.0382	ACSL1,BAK1,CLU,EDN1,FABP1,G6PC,ICAM1,LEPR,NFKBIA,SERPINE1,SNCA
bombesin		chemical - endogenous mammalian		0	0.0387	C1orf116,GREB1,IGFBP3,KLK2,MYC,PMEPA1,TMPRSS2,ZBTB16
9Z,11E-octadecadienoic acid		chemical - endogenous mammalian		-1.245	0.039	ACOX1,CPT1B,CYP4A11,FABP1,NFAT5,PPARG,PTGS2,SORBS1,SREBF1,THBS1
carbon monoxide		chemical - endogenous mammalian		0.611	0.0398	BAX,BDNF,CASP3,CAV1,CD14,CDKN1A,CFLAR,EGR1,F3,FN1,GPT,HAMP,HIF1A,HMGB1,ICAM1,MAPK14,NOS2,NQO1,PLAUR,PTGS2,SERPINE1,TGFB1
sphingosylphosphocholine		chemical - endogenous mammalian		-1.387	0.0476	DUSP6,FOS,ICAM1,JUN,TGM2
L-cysteine		chemical - endogenous mammalian		-0.555	0.0476	CDO1,FOS,MYC,NOS2,SCD
11-dehydrocorticosterone		chemical - endogenous mammalian	Inhibited	-2.219	0.0476	ACOX1,CPT1B,LIPE,PDK4,PPARGC1A
sulindac sulfone		chemical - endogenous mammalian		-1.109	0.0476	CTNNB1,IL24,NQO1,PTGES,YWHAE
acetone		chemical - endogenous mammalian		0.156	0.0476	ABCA1,AGPAT1,CYP2E1,CYP3A5,SCARB1
choline plasmalogens		chemical - endogenous mammalian			0.0498	CAV1,CDK2,CDK4
L-alanine		chemical - endogenous mammalian			0.0498	CCNE1,CDKN1A,PCNA
1-O-hexadecyl-2-N-methylcarbamol-sn-glycerol-3-phosphocholine		chemical - endogenous mammalian			0.0498	MMP14,MMP2,SST
tetrahydrocurcumin		chemical - endogenous mammalian			0.0498	APP,CDKN1A,NOS2
alpha-methylhydrocinnamic acid		chemical - endogenous mammalian			0.0498	CISH,MYB,MYC
ethyl linoleate		chemical - endogenous mammalian			0.0498	FADS2,NOS2,PTGS2
long chain fatty acid		chemical - endogenous mammalian			0.0498	ACMSD,CEBPG,CPT1B
15-hydroxyeicosatetraenoic acid		chemical - endogenous mammalian			0.0498	ALOX15B,F2,NOS2
L-asparagine		chemical - endogenous mammalian			0.0498	CCNE1,CDKN1A,PCNA
dehydroepiandrosterone sulfate		chemical - endogenous mammalian	Inhibited	-2.383	0.0779	ACOX1,CDK2,CDK4,CYP4A11,PCNA,PPARG
chondroitin sulfate A		chemical - endogenous mammalian	Inhibited	-2.233	0.109	CASP3,MMP2,MMP9,STAT3,TIMP1,TIMP2
choline		chemical - endogenous mammalian		-1.822	0.234	CDKN1A,CYP2E1,DNMT3A,FLT1,GCGR,GHRL,IGF2,OXTR,PTGS2,SPP1,TP53
hydroquinone		chemical - endogenous mammalian		-1.98	0.41	CYP4F2,FOS,GCLC,JUN
estriol		chemical - endogenous mammalian	Activated	2.236	1	CCL1,CXCL2,IL1RN,PIK3R1,SDC3
maslinic acid		chemical - endogenous non-mammalian	Inhibited	-2.524	4.14e-07	ADAM17,ARPC4,BAX,BTRC,CAMK2G,CCND2,CD44,CD47,CDK4,CDK6,CDO1,CEBPB,CFL1,ETS1,FBXW11,FZD7,GPRC5A,GSK3B,IL2RG,ITGA3,MAPK14,NOS2,PIK3R1,PLA2G4C,PLAUR,PRKACA,PRKAR2B,PRKCI,PTGS2,PXN,SHC1,SLC1A2,SLC1A3,SLC2A2,SORBS1,SOS1,TGFB1,TGFBR1,THBS1,TP53,WNT5A,YWHAE,YWHAG	1261 (11)
E. coli serotype 0127B8 lipopolysaccharide		chemical - endogenous non-mammalian		-0.953	4.65e-05	ACSS1,ADIPOQ,AIF1L,ALDH1L1,ANXA1,AQP1,AQP9,BDNF,CAV1,CCN2,CD14,CXCL2,DERL1,DNAJC3,EDEM1,EDNRA,EDNRB,F2R,F2RL1,FGF2,FPR2,FZD1,FZD2,GJA1,GJA5,GLUL,GMPR,GNAO1,GNB4,GNG2,GPR146,GPRC5B,HAS2,IFNB1,IGF1,IL15,IL24,IL7,IRF5,JAK2,LAMC1,LAMC2,LCN2,LGALS3,LIF,LIFR,LOX,NCALD,NFKBIA,NOS2,NOTCH3,NTRK2,OPN3,P2RY6,PCK1,PPP1R1B,PTGES,PTGS2,PTX3,SLC16A9,SLC1A2,SLC6A1,SLC7A11,SLC7A5,SMAD3,SOD2,STAT2,STAT3,SYNM,TGFBR1	1756 (16)
tunicamycin		chemical - endogenous non-mammalian		-0.585	0.000137	ABCB1,ABCG2,ACOX1,ADIPOR2,ATF3,AXL,BACE1,BIK,BIRC2,CASP4,CCND3,CDKN1A,CEBPB,CEBPD,COL2A1,COL6A1,CPT1A,CPT2,CREB3L2,CXCL2,DGAT1,DNAJC3,EDEM1,EDEM2,EGR1,ERN1,ERO1B,ETS1,GADD45B,HAMP,HAPLN1,HERPUD1,HGSNAT,HOOK1,HSD11B1,ICAM1,IFNB1,ILK,LPIN1,MLXIPL,MMP9,MORF4L2,MTDH,MYC,NARS1,NDRG1,NEDD4L,NFKBIA,OSBP,P3H1,PCNA,PDGFRB,PMAIP1,PPARA,PPARG,PRNP,PROM1,PTGS2,S100A4,SCD,SDF2L1,SEL1L,SIGMAR1,SKP2,SLC2A1,SLC3…	1669 (18)
E. coli B5 lipopolysaccharide		chemical - endogenous non-mammalian		0.77	0.000285	ADAMTS1,ADH1C,ADORA2B,ADRB2,AHSG,AKR1C4,ALDH2,APOA5,B2M,BCL3,BCL6,BHMT,BIRC2,CAT,CCL1,CCR6,CD44,CDK6,CDKN1A,CES1,CLDN14,CSF3R,CXCL2,CXCR3,CYBB,CYP11A1,CYP3A5,CYP7A1,DUSP1,EEF1A1,ETS2,F3,FABP1,FMO1,FOS,G6PC,GCLC,GNMT,HSD11B1,ICAM1,IFNB1,IGFBP1,IL13RA1,IL15,IL15RA,IL1RAP,IL7,ITGAL,LIF,MAT1A,MDM2,MLXIPL,NEDD4L,NFKBIA,NOS2,OASL,PAH,PAX5,PDE4B,PPARGC1A,PPIA,PRDM1,PRDM16,PTEN,PTGS2,RDX,RELA,RHOB,SDC1,S…	1719 (15)
apigenin		chemical - endogenous non-mammalian		-1.696	0.000521	ABCB1,AR,BAX,CASP3,CCND2,CDK1,CDK2,CDK4,CDK6,CDKN1A,CKMT2,CTNNB1,CYP1A1,DVL2,DVL3,FOS,GCLC,HDAC1,HIF1A,ICAM1,IFNB1,MDM2,MMP1,MMP9,MYL4,NOS2,PTGS2,RELA,SLN,SOD2,STX6,TAGLN,TNFRSF10B,TP53	1460 (15)
anisomycin		chemical - endogenous non-mammalian		0.057	0.000687	ABCB1,ABCG2,AHR,ATF3,BACE1,CDKN1A,CFLAR,CYBB,CYP1A1,DUSP1,EGR1,FOS,GJA1,HDAC1,HIF1A,IL1RL1,JUN,NTRK2,PLAU,PLAUR,POSTN,SDC1,SERPINE1,SIGIRR,SPP1	1358 (16)
benzyl isothiocyanate		chemical - endogenous non-mammalian		0.361	0.000771	AIFM1,BAK1,BAX,BCL2L11,CCNB1,CDK1,ENDOG,FOS,GSTP1,ICAM1,MMP2,MST1R,MYC,NOS2,PTGS2,SERPINE1,SP3,STAT3,ZBTB34,ZBTB4	1555 (17)
harmine		chemical - endogenous non-mammalian		-0.426	0.000934	BAX,BDNF,BMP2,CYP1A1,FOS,MMP2,PCNA,PTGS2,RUNX2	1731 (11)
phorbol 12,13-dibutyrate		chemical - endogenous non-mammalian		0.662	0.000971	ALPL,APP,CCND2,CCNG2,CDKN1A,FOS,IGF1R,ITGA2,MDM2,PPP1R12A,PRKCA,PRKCD,PRNP,PTAFR,PTGS2,RRM2,SERPINE1,SPRY4	1534 (19)
ellagic acid		chemical - endogenous non-mammalian		-1.265	0.00116	AIFM1,AKR1B1,BAX,CDK2,CDK6,CDKN1A,MMP1,NQO1,PTGS2,RECK,SCARB1	1465 (17)
(6)-gingerol		chemical - endogenous non-mammalian		-0.577	0.00129	CDK2,CDK4,CDK6,CDKN1A,PTGS2,TP53	1390 (16)
honokiol		chemical - endogenous non-mammalian		-0.944	0.00134	ADIPOQ,BAK1,BAX,CCND2,CDK2,CDK4,CDK6,CDKN1A,FLT1,FOS,ICAM1,IQGAP1,KDR,MMP9,NOS2,PPARG,PTGS2	1562 (15)
diosgenin		chemical - endogenous non-mammalian		0.18	0.00195	ABCC3,ABCG5,ABCG8,ALOX5,BAX,CYP3A5,EDN1,F3,MDM2,NOS2,PTGS2,PTPN11,SERPINE1	1541 (12)
decursin		chemical - endogenous non-mammalian		-1	0.00293	AIFM1,BAX,CDK2,CDK4,CDK6,CDKN1A,KDR,MMP1,MMP9,MYC	1793 (25)
salmonella minnesota R595 lipopolysaccharides		chemical - endogenous non-mammalian	Inhibited	-2.206	0.00307	ACSL1,ADAM9,AK3,ARHGAP25,AXL,BCL3,C8orf44-SGK3/SGK3,CASP4,CEBPD,CFLAR,CXCL1,CXCL2,CXCL5,CXCL9,EDNRB,EGR1,ETS2,FOS,FOSB,FPR2,GDF15,HLA-DPB1,HLA-DQA1,ICAM1,ISG15,JAG1,JUN,LPAR1,MAFF,MCM2,MKI67,MT1A,MT1X,NFKBIA,NFKBIZ,OASL,PDE4B,PILRA,PTGS2,SERPINE1,SLC7A2,TFEC,TNFAIP3,TPM3	1532 (13)
cercosporin		chemical - endogenous non-mammalian		-1.793	0.00335	ACTA2,AXIN2,CCN2,CDC25A,DKK1,FN1,MYC
garcinol		chemical - endogenous non-mammalian		-0.522	0.00353	ADIPOQ,ARHGAP35,BAX,BCL6,BFAR,BLZF1,BUB1B,CASP4,DVL2,ELF4,GTF2I,GTF3A,GULP1,HMGN1,HMGXB4,HSF4,KDM5B,MAF,MAP3K20,MED14,MEF2C,MSX1,PAK6,PDSS2,PERP,PITX2,PLAT,PTTG1IP,PXDN,RAB9A,TCF7L1,TRIM24,VAV3,ZNF354A	1116 (7)
1-butanol		chemical - endogenous non-mammalian		-1.982	0.0038	ABCA1,CCND3,PDGFRB,PTGS2	1720 (19)
costunolide		chemical - endogenous non-mammalian		1.437	0.00398	BAX,CCNB1,CDK1,CHEK2,MMP2,MMP9,MYC,RELA,TP53	1299 (14)
pregna-4,17-diene-3,16-dione		chemical - endogenous non-mammalian		-0.47	0.00436	ABCB11,ADIPOQ,BAX,BIRC2,CES1,CFLAR,CYP7A1,MMP9,MYC,PPARG,PTGS2,SREBF1	1739 (14)
formylmethylflavin		chemical - endogenous non-mammalian		-1.342	0.00449	MMP2,MMP9,PTCH1,SUFU,TIMP1
lumichrome		chemical - endogenous non-mammalian		-1.342	0.00449	MMP2,MMP9,PTCH1,SUFU,TIMP1
naringenin		chemical - endogenous non-mammalian		-1.886	0.00572	ACTA2,BDNF,CLDN4,COL1A1,COL3A1,CXCL1,CXCL5,CYP1A1,GJA1,NOS2,PON1,PPARGC1A,PTGS2,SOAT2,TGFB1,TSLP	1802 (24)
linalool		chemical - endogenous non-mammalian		-1.157	0.00605	ACOX1,ACSL1,ECHS1,FABP1,HSD3B7,NPY,PPARA,SOD1,SQLE,SREBF1,STAT3	1087 (7)
diallyl disulfide		chemical - endogenous non-mammalian		-0.183	0.00728	ABCC3,ATF3,CASP3,CCNB1,CYP2B6,CYP2E1,GDF15,GJA1,MUC5B,NQO1,NT5E,PCNA,TP53	1207 (12)
helenalin		chemical - endogenous non-mammalian		-1.841	0.00844	CXCL1,CXCL5,MMP9,NFKBIA,PLA2G4A,PRDM1,PTGS2,RELA,TNFRSF10A,TNFRSF10B	738 (10)
bicuculline		chemical - endogenous non-mammalian		-0.406	0.00931	ACTA2,APP,ATF3,ATR,BDNF,BTG2,CCN1,DNMT3A,DUSP1,DUSP6,EGR1,FOS,FOSB,GADD45B,GADD45G,HK2,HSPA8,JUN,MAFF,PKM,PTGS2,SLC2A3	1915 (24)
genipin		chemical - endogenous non-mammalian		-1.633	0.00963	CCNE1,CDK2,CDK4,CDK6,CDKN1A,PCNA	1363 (14)
geldanamycin		chemical - endogenous non-mammalian		-0.448	0.01	ACTA2,AKR1B1,ANXA1,ANXA2,AR,BAX,BIN1,BSG,CACYBP,CCDC149,CCND3,CDC42,CDK1,CDK4,CDKN2C,CEBPD,CELF2,CEP55,CFLAR,CLU,COL6A2,CXorf56,CYP1A1,DBNDD2,DNAJB1,DNAJC1,DRG1,EEF1A1,ERBB2,EWSR1,FAT1,FBLN2,FGFR1,FUS,GBP1,GJA1,GNAO1,GRK3,GSTP1,H2AX,HAP1,HIF1A,HLA-DQA1,HLTF,HSP90AA1,HSPA1A/HSPA1B,HSPD1,IKBKG,IL1RL1,IRF5,JUN,KCNA5,LBH,LIF,MAP2K4,MDM2,MTOR,MYC,NAE1,NEDD4,NHLH2,NOS2,NPM1,NTN1,NUDC,NUP58,PAK1,PCDH1,P…
5-O-mycolyl-beta-araf-(1->2)-5-O-mycolyl-alpha-araf-(1->1')-glycerol		chemical - endogenous non-mammalian		-0.631	0.0111	ACSL1,AQP9,ATF3,BCL3,CD1D,CD44,CHST2,CMKLR1,CXCL1,CXCL2,CXCL9,CYP19A1,DUSP1,ICAM1,ITGB8,KYNU,LRP12,MGLL,MMP1,MMP9,NAMPT,NFKBIZ,NT5E,PCSK5,PDE4B,PTGS2,RGS16,SERPINE2,SLC7A11,SOD2,TNFAIP3
bergamottin		chemical - endogenous non-mammalian		-1	0.0125	CYP1A1,CYP2B6,CYP3A4,MMP2,MMP9
S-allyl-L-cysteine		chemical - endogenous non-mammalian		0	0.0125	ACTA2,BAX,CASP3,PTGS2,SREBF1
puromycin		chemical - endogenous non-mammalian		1.51	0.0132	ABCC1,CASP3,CYP1A1,CYP2B6,CYP3A5,F3,GHRHR,IPO7,NOX4,SERPINE1
Lycium barbarum polysaccharides		chemical - endogenous non-mammalian			0.0153	IGF1,SOD2,SREBF1
phosphoramidon		chemical - endogenous non-mammalian			0.0153	ECE1,EDN1,EDNRB
antimycin A		chemical - endogenous non-mammalian		0.933	0.0185	CCNB1,CFLAR,CPT1B,HAMP,HIF1A,MMP1,SOD2,TIMP1,TIMP2
largazole		chemical - endogenous non-mammalian		-0.896	0.019	ACSL5,ANGPTL4,FGF2,GAPDH,HIF1A,HK2
brefeldin A		chemical - endogenous non-mammalian		-0.09	0.0204	APP,CD44,CEBPB,CGA,CXCL2,ESR1,GADD45B,GJA1,HLA-B,HLA-C,KCND3,OXTR,PRNP,PTGS2,SLC34A1,STARD5,SYVN1,TFDP1,THBS1,TIMP1
baicalin		chemical - endogenous non-mammalian		1.161	0.0214	ASCL1,BDNF,CASP3,CCNG1,CIRBP,COL1A1,EGF,HES1,IGFBP5,LCAT,MDK,MGST1,MVP,NOS2,RAI1,RBP1,SPARC,TAGLN,TM4SF5
12(S)-hydroxyeicosatetraenoic acid		chemical - endogenous non-mammalian		0.369	0.0265	FN1,NOS2,PAG1,PPARG,PTGS2
protocatechuic acid		chemical - endogenous non-mammalian		0.152	0.0265	APP,HIF1A,RGS5,SHC1,SOD2
apicidin		chemical - endogenous non-mammalian		0.876	0.0281	AMPD3,CDKN1A,GSN,H6PD,ITGB7,PRKCD,PTGES,ROR1,SLC35D1,TGM2
mezerein		chemical - endogenous non-mammalian			0.0281	CD74,CDKN1A,EEF1A1,FN1,HLA-B,IL24,INSIG1,OAS2,RGS16,TXNRD1
piceatannol		chemical - endogenous non-mammalian		-0.769	0.0282	BCL6,CXCL5,ICAM1,MMP1,MMP9,MYC,NOS2,PMAIP1,PTGS2,TIMP2,TNFRSF10B
rosmarinic acid		chemical - endogenous non-mammalian		-1.387	0.0332	ACTA2,BDNF,CCN2,HMGB1,MMP2,PTGS2
ryanodine		chemical - endogenous non-mammalian		-0.808	0.0332	BDNF,CDC42,CREB1,FOS,PRKCZ,STAR
teichoic acid		chemical - endogenous non-mammalian		1.951	0.0367	HIF1A,MMP2,NOS2,PTGS2
nomilin		chemical - endogenous non-mammalian			0.0367	BAX,CASP3,CDKN1A,TP53
quisqualic acid		chemical - endogenous non-mammalian		0.022	0.0367	BDNF,EGR1,FOS,NTRK2
3',4',7-trihydroxyisoflavone		chemical - endogenous non-mammalian	Inhibited	-2	0.0367	CCNE1,CDK2,CDK4,ESR1
ginsenoside Rb1		chemical - endogenous non-mammalian		-0.606	0.0369	ACOX1,FOS,PPARA,PPARGC1A,SCD,SREBF1,TFF1
gallic acid		chemical - endogenous non-mammalian		-0.57	0.0369	ADAM17,BAX,GPT,MMP2,MMP9,PLAT,TP53
isoliquiritigenin		chemical - endogenous non-mammalian	Inhibited	-2.423	0.0387	BAX,CCN2,CDKN1A,MMP2,MMP9,NOS2,PTGS2,SERPINF1
evodiamine		chemical - endogenous non-mammalian		-0.213	0.039	ABCB1,BIRC2,CASP3,CFLAR,CYP1A1,ICAM1,LIPE,MMP9,MYC,PTGS2
(-)-epicatechin gallate		chemical - endogenous non-mammalian	Activated	2.177	0.0476	GDF15,MSX2,RUNX2,SPP1,WWTR1
salinomycin		chemical - endogenous non-mammalian		-1.342	0.0476	ACTA2,FN1,LEF1,LRP6,SQSTM1
tomatidine		chemical - endogenous non-mammalian		-0.447	0.0476	EIF2S2,LARS1,MARS1,NARS1,SLC38A2
ferulic acid		chemical - endogenous non-mammalian		-0.176	0.0482	APP,BACE1,CASP3,CAT,CDKN1A,DPYSL2,ESR1,MKI67,MMP1,SOD1,TFF1,TIMP1
bilobalide		chemical - endogenous non-mammalian			0.0498	BAX,MYC,TP53
glabridin		chemical - endogenous non-mammalian			0.0498	FOS,NOS2,SOD2
flavone		chemical - endogenous non-mammalian			0.0498	NOS2,PON1,PTGS2
jasplakinolide		chemical - endogenous non-mammalian		1.954	0.069	CCN1,CCN2,SOX9,TAGLN
myricetin		chemical - endogenous non-mammalian	Inhibited	-2.186	0.185	CYP1A1,MMP1,MYC,PTGS2,SLC16A1,TP53
naringin		chemical - endogenous non-mammalian	Inhibited	-2	0.282	BAK1,BAX,CAT,MMP9
kawain		chemical - endogenous non-mammalian	Inhibited	-2.412	0.376	ADIPOQ,CYP3A5,NOS2,PPARG,PPARGC1A,SOD2
PD98059		chemical - kinase inhibitor	Inhibited	-3.057	3.11e-17	ABCA1,ACTA2,ADIPOQ,ADIPOR1,AGT,AGTR1,AKAP12,ALDOA,ANKRD1,ANPEP,ANXA1,AP2B1,APOBEC3B,AR,AREG,ARPP19,ATF3,BAX,BCL2L11,BCL6,BDH1,BDNF,BMP2,C3,CASP3,CAV1,CCN2,CCNA2,CCNB1,CCND2,CCNE1,CD14,CD44,CD74,CDC25A,CDH3,CDK2,CDKN1A,CDKN2B,CDX2,CEBPB,CEBPD,CFLAR,CGA,CLU,COL1A1,COL1A2,COL3A1,COL4A1,CREB1,CRP,CTNNB1,CTSB,CXCL1,CXCL2,CXCL5,CYP1A1,CYP1B1,DES,DHRS3,DIO3,DUSP1,DUSP4,DUSP5,DUSP6,E2F2,E2F3,ECE1,EDN1,ED…	1844 (17)
U0126		chemical - kinase inhibitor	Inhibited	-2.443	6.78e-16	ABCB1,ABCB11,ABCG2,ABI2,ACTA2,ADIPOQ,ADORA2B,AGT,ALDH1L1,ALPK3,ALPL,ANGPTL4,APOM,AQP1,AREG,ARG2,ASGR2,ATF3,AXIN2,BAX,BCL2L11,BDNF,C3,CAV1,CCN2,CCN4,CCND2,CCND3,CCNE1,CCNG2,CCNL1,CD200,CD44,CDC42EP3,CDK18,CDK2,CDK4,CDKN1A,CDKN1C,CEBPB,CEBPD,CFLAR,CFTR,CHGB,CLDN2,CLDN4,CNTF,COL1A1,COL2A1,COL4A1,CRY2,CTNNB1,CXCL1,CXCL2,CXCL5,CXCL9,CYBB,CYP11A1,CYP19A1,CYP1A1,CYP1B1,CYP21A2,CYP2A6 (includes others),C…	1664 (15)
LY294002		chemical - kinase inhibitor	Inhibited	-4.395	5.85e-14	ABCA1,ABCB1,ABCC1,ABCG2,ACAT1,ACSM3,ACTA2,ADAM17,ADAMTS1,ADH1C,ADIPOR1,ADIPOR2,ADRB2,AKR1C1/AKR1C2,ANPEP,AR,ATF3,ATP2B1,ATP2B2,BAK1,BAX,BCL2L11,BCL6,BDNF,BICD1,BMI1,BMP2,BSG,BUB1B,CASP3,CASP4,CCN1,CCN2,CCNA2,CCNB1,CCND2,CCND3,CCNE1,CD14,CD44,CD74,CDK2,CDK4,CDK6,CDKN1A,CDKN2B,CEBPB,CFHR4,CFLAR,CHML,CLCN3,CLDN4,CNR1,COL1A1,COL1A2,CP,CRP,CRYAA/CRYAA2,CTNNB1,CUBN,CXCL1,CXCL2,CXCL5,CYP11A1,CYP19A1,CYP…	1667 (15)
SB203580		chemical - kinase inhibitor	Inhibited	-2.579	2.61e-09	ACOX1,ACTA2,ADAMTS9,ADIPOQ,ADRB2,AGT,AIM2,ALPL,AMOTL2,ANXA1,ANXA3,APOBEC3B,APOL1,AQP1,AQP9,ARG1,ARHGDIB,ATF3,BAX,BCL2L11,BMP2,BMP4,BST2,C3,C4A/C4B,CCN2,CCNB1,CCNG2,CD109,CD200,CD47,CDK1,CDKN1A,CEACAM1,CEBPB,CEBPD,CNTF,COL1A1,COL1A2,COL3A1,CREB1,CRP,CXCL1,CXCL2,CXCL5,CXCL9,CYP1A1,CYP1B1,CYP2J2,CYP51A1,DKK1,DUOX2,DUSP1,EDNRB,EFEMP1,EGF,EGR1,ELOVL7,ENO1,ETS2,EXOC3L4,F3,FLT1,FN1,FOS,FOSB,FPR2,G6PC,GJ…	1706 (16)
wortmannin		chemical - kinase inhibitor		-1.824	1.94e-07	ACTA2,AGT,AGTR1,ANPEP,AR,ATF3,BAX,BCL2L11,BDNF,CASP3,CCN2,CCND2,CCND3,CD14,CD44,CDK2,CDKN1A,CDKN2B,CEBPD,CFLAR,CIDEC,CKB,COL1A1,COL1A2,COL3A1,CREB1,CRP,CTNNB1,CYP2E1,E2F2,E2F3,EGR1,ERBB3,ESR1,EZR,F2R,F3,FAM3B,FN1,FOS,G6PC,GCLC,GSTP1,GUCY2C,HAPLN1,HAS2,HIF1A,ICAM1,IDE,IFNB1,IGF1,IGF1R,INSR,ITGAM,JUN,MAF,MMP14,MMP2,MMP9,MSR1,MT2A,MYC,NFKBIA,NOS2,NRAS,NT5E,OGT,PCNA,PLAU,POSTN,PTEN,PTGS2,PXN,RAP1A,RE…	1648 (15)
AG490		chemical - kinase inhibitor		-0.298	7.4e-07	ACAT1,ACTA2,AGT,BAX,BMP7,CASP3,CCND3,CD24,CDKN1A,CFTR,CXCL2,DUOX2,EDN1,ENPP2,ESR1,FGF2,FOS,HIF1A,HMGB1,HPGD,ICAM1,IFNB1,IGF1,IGF2,IL7,ITGAE,JAK2,MMP9,MYC,MYH10,NOS2,PCNA,PDCD1,PLA2G2A,PTGS2,PTTG1,S100A10,SAA1,SOD2,SPP1,STAR,STAT3,TAGLN,TIMP1,TWIST1	1737 (16)
SP600125		chemical - kinase inhibitor	Inhibited	-3.624	1.38e-06	ABCA1,ABCB1,ABCB11,ADAMTS9,ADM,ALOX5,APOBEC3B,AQP1,ATF3,BAK1,BAX,BCL2L11,BDH1,BTG2,CA4,CASP3,CBY1,CCN1,CCN2,CCNB1,CD44,CDK1,CDKN1A,CEBPB,CIDEC,CKAP4,CLDN4,COL1A1,COL4A1,COL4A2,COL7A1,CPT1B,CREB3L2,CXCL1,CXCL2,CYP1A1,CYP51A1,DKK1,DSG2,DUSP1,EGR1,EMB,F3,FABP5,FLRT3,FN1,FOS,FOSB,FUNDC1,GNS,H2AX,HNF4A,HOXA1,ICAM1,IFNB1,IGF1,IL15,INHBA,ISG15,ITGA2,ITGA3,ITGA6,JUN,LAMA1,LAMA5,LGALS2,MIP,MMP1,MMP9,MTHFD…	1620 (16)
calphostin C		chemical - kinase inhibitor		-0.769	6.56e-06	ABCB1,ACTA2,AGT,AXIN2,CDC25A,CDKN1A,CLU,DKK1,DUSP1,ECE1,ETS1,FOS,ICAM1,IGF1R,KIT,MAP3K12,MMP9,MSR1,MYC,NOS2,NPPB,NQO1,NTN1,PDIA4,PLAU,POU2F2,PPARG,PTGS2,SCARB1,SLC2A1,SOD2,STAR,TP53,USF2	1200 (14)
8-chlorophenylthio-adenosine 3',5'-cyclic monophosphate		chemical - kinase inhibitor		-1.241	1.51e-05	ACADM,ACADS,AKAP1,AREG,BCL2L11,CALCA,CASP3,CDKN1A,CEBPB,CEBPD,CPT1B,CYP2C9,DUSP1,GRIP1,HSD17B2,HSD3B1,IGF1,IGFBP1,KCNH2,LIPE,LPIN1,LPIN2,NCOA2,PCK1,PPARGC1A,TFF1,TRHR	1767 (22)
staurosporine		chemical - kinase inhibitor		1.856	2.79e-05	ABCB1,APP,BACE1,BTG2,CASP3,CDK4,CDKN1A,CFTR,COL1A1,COL1A2,CREG1,CSF3R,CYP11A1,CYP1A1,CYP2A6 (includes others),CYP2E1,DFFB,ERBB2,ERBB3,FOS,GATA2,ICAM1,IFNB1,IGF1,IGF1R,IGF2,IGFBP1,IGFBP5,IL1RAP,ISG15,LILRB4,MMP1,MMP9,MYC,NEDD9,NOS2,NQO1,ODC1,PCK1,PIAS3,PINK1,PLAT,PLAU,PRDM1,PTGS2,PTH1R,SERPINA3,SERPINE1,SMAD3,STAR,TP53	1782 (18)
H89		chemical - kinase inhibitor		-1.065	4.57e-05	ABCA1,ADIPOQ,ADSS2,ALPL,ANXA1,APP,AREG,BAK1,BAX,BDNF,CD14,CDKN1A,CEBPB,CGA,CNTF,COL2A1,CREB1,CYP19A1,DMRT1,DUSP1,EGR1,ESR1,FAM3B,FGF2,FOS,GJA1,GSTP1,HAPLN1,HDAC1,IGF1,IGFBP1,IGFBP5,ITPR3,MITF,MKI67,MMP1,MMP2,MMP9,MYC,NFATC2,NFKBIA,NOS2,PDE3B,PLA2G4A,PLAGL1,PLAU,PPARGC1A,PTGS2,RELA,RUNX1,SAA1,SDC1,SERPINE1,SHC1,SIGMAR1,SMAD3,SOD2,STAR,SULT2A1,TFPI2	1957 (19)
Go6983		chemical - kinase inhibitor		-0.518	0.000266	ACADM,CCN2,CLDN1,FLT1,FOS,PPARA,PPARG,PRKCA,PRKCD,PTGS2,SCARB1	1468 (16)
tyrphostin AG 1478		chemical - kinase inhibitor	Inhibited	-2.679	0.000297	AREG,CAV1,CDKN1A,CYP19A1,EDN1,EGF,F3,FBN1,FOS,HAPLN1,HAS2,HIF1A,ICAM1,IGF1R,ITGA2,ITGAM,MMP1,MMP2,MMP9,NPPB,PLAGL1,PLAU,PTGS2,PTTG1,RELA,RUNX1,RUNX2,S100A10,SLC2A1,TBP,TFPI2,TWIST1	1543 (15)
dorsomorphin		chemical - kinase inhibitor		0.959	0.000604	ARG1,COL2A1,CXXC5,CYP11A1,DVL3,EGR1,G6PC,ID1,IFNB1,KDR,LAMC1,MUC5B,NOS2,NPY,NR0B2,PCK1,PDCD1LG2,PDCD4,SOX9,STAR,TGFBR1,TP53	1526 (19)
PP1		chemical - kinase inhibitor		-1.581	0.000771	BCL2L11,CCND2,CDK2,CGA,ERBB2,ESR1,FOS,GJA1,IL1RN,JUN,MMP2,MYC,NPPB,ODC1,PTGS2,SERPINE1,SIRPA,SRC,TAGLN,TJP1	1586 (15)
H-7		chemical - kinase inhibitor		0.354	0.000771	ABCB1,AREG,COL1A1,COL1A2,CYP1A1,ECE1,EGR1,FN1,FOS,ISG15,MMP1,MYC,SAA1,SERPINE1,SMAD3,SOD2,STAR,STAT3,TP53,TRHR	2013 (17)
PP2/AG1879 tyrosine kinase inhibitor		chemical - kinase inhibitor	Inhibited	-2.611	0.00088	ACSL4,AFP,BCL2L11,CBL,CCN2,CDKN1A,DSP,DUSP1,EDN1,EPHA3,FGF2,FN1,FOS,HIF1A,ICAM1,ID1,IFNB1,IGF1R,ITGAM,JAK2,PER1,PLAU,PTGS2,PTTG1,RAC1,RELA,RHOC,RRM2,SERPINE1,SOD2,SPP1,SRC,TJP1,TP53	1360 (17)
bisindolylmaleimide I		chemical - kinase inhibitor		-1.497	0.00194	AGT,ALPL,CCN2,CCND2,CD44,CDKN1A,CGA,CLDN1,CLU,CTNNB1,CYP19A1,E2F2,E2F3,EGR1,FGF2,FN1,FOS,GDF15,HAS2,ICAM1,ID3,IGF1,MAPK3,MMP1,MMP2,MMP7,MMP9,NFKBIA,OXTR,PCNA,PDCD4,POU2F2,PRKCA,PRKCD,PTGDS,PTGS2,PTTG1,SERPINE1,SOD2,TJP1,TNNT2,TSG101	1061 (15)
bisindolylmaleimide iv		chemical - kinase inhibitor	Inhibited	-2.161	0.00195	CCN2,CGA,CHGB,CYP2E1,EGR1,FGF2,FOS,ITGA2,ITGAM,MYC,NOS2,PCK1,PRKCH	1459 (17)
Sb202190		chemical - kinase inhibitor		-0.991	0.00205	ABCB1,ALOX5,ANGPTL4,CCN2,CCND2,CCND3,CDKN1A,CEBPB,CFTR,COL1A1,CRP,CTNNB1,CYP1A1,DGKA,DKK1,EGR1,FGFR2,FN1,FOS,FPR2,HAPLN1,HIF1A,ICAM1,IFNB1,MAPK6,MAPKAP1,MMP1,MMP2,MMP9,NOS2,PCBP2,PLA2G2A,PLA2G4A,PPARA,PPARGC1A,PTGS2,RETSAT,RHOB,SCN9A,SERPINE1,SNAI2,TIMP2,TNFRSF10A,TNFRSF10B,TP53,TYMP,XDH,ZEB1	1221 (14)
8-bromoguanosine 3',5'-cyclic monophosphate		chemical - kinase inhibitor		0.736	0.00292	BMP2,CAV1,CDKN1A,CNTF,CYP3A5,EDN1,FOS,HINT1,ITGAM,MMP9,NOS2,PCCA,PLAUR,S100A10,SLC12A4,TGFB1,TP53	1575 (15)
Ro31-8220		chemical - kinase inhibitor		-0.967	0.00318	CDKN1A,CLDN1,COL1A1,COL1A2,DUSP1,DUSP4,EGR1,FN1,FSTL3,HIF1A,ICAM1,MDM2,MMP1,MMP2,NOS2,PDCD4,PTGS2,SERPINE1,ST6GAL1,TWIST1	932 (15)
KIN001-043		chemical - kinase inhibitor		-0.685	0.00402	CDX2,COL1A1,COL2A1,CRABP2,CTNNB1,GRHL2,ID1,IGF2,LEF1,MMP2,MYC,NR5A2,POU5F1,SALL1,SOX9,ZFP42	1755 (20)
KT5823		chemical - kinase inhibitor		1.356	0.00539	CNTF,EDN1,FOS,ITGAM,NOS2,PLAUR,S100A10,SLC12A4	1196 (17)
tyrphostin AG 1296		chemical - kinase inhibitor		0.436	0.00725	CD14,CEACAM6,ICAM1,ITGAM,JUN,PTGS2,TGFB1	1190 (15)
PI-103		chemical - kinase inhibitor		1.118	0.0118	ABCB1,BCL2L11,CFLAR,CIDEC,IFNB1,MTOR,PMAIP1,TNFRSF10A,TNFRSF10B
Bay 11-7082		chemical - kinase inhibitor		-0.87	0.0132	ABCA1,BMP2,CAVIN3,CD44,CHI3L1,CITED2,CREB3L3,CXCL1,CXCL2,ELAVL1,F3,FLT1,FPR2,GJA1,GLRB,ICAM1,IL15,IL15RA,IRAK4,MMP2,MMP7,MMP9,NOS2,PON1,PTGS2,S100A4,SOD2,YY1
K-252		chemical - kinase inhibitor		-0.968	0.0146	BDNF,CD14,H2AX,ITGAM,JUN,MMP1,MYCN,NDRG1,PPP1R1B,SOD2,SPP1,SST
Rp-8-Br-cGMPS		chemical - kinase inhibitor			0.0153	CNTF,FOS,ITGAM
NSC63002		chemical - kinase inhibitor			0.0153	CDK1,CDK2,CDK4
NSC43067		chemical - kinase inhibitor			0.0153	CDK1,CDK2,CDK4
NSC269621		chemical - kinase inhibitor			0.0153	CDK1,CDK2,CDK4
herbimycin		chemical - kinase inhibitor	Inhibited	-2.389	0.017	ARG1,CCN2,CCND3,CDK4,CDK6,DUSP1,F2R,FOS,ICAM1,MMP1,MMP2,MMP9,NOS2,PLAU,PTGS2,SERPINE1,SIRPA,SOD2,TAGLN
1L-6-hydroxymethyl-chiro-inositol 2-(R)-2-O-methyl-3-O-octadecylcarbonate		chemical - kinase inhibitor		-0.97	0.019	GDF15,MMP2,MT2A,NOS2,PPARG,PTGS2
PS-1145		chemical - kinase inhibitor		0.951	0.0275	BIRC2,CDK4,CXCL1,ICAM1,NFKBIA,PTGS2,SERPINA3,TNFAIP3,UACA
Rp-8-Br-cAMPS		chemical - kinase inhibitor		-0.928	0.0332	ANXA1,AREG,BDNF,PRKACA,SCARB1,STAR
UM101		chemical - kinase inhibitor		-0.093	0.0371	CD200,CXCL1,CXCL5,ELOVL7,EXOC3L4,GPR88,HAS3,MMP9,MUC4,PLA1A,TNFSF15,TSLP
Go 6976		chemical - kinase inhibitor		-1.232	0.0372	ABCA1,BMP2,CDKN1A,CHGB,CXCL2,CYBB,ERBB2,ETS1,FAM3B,FLT1,FN1,FOS,G6PC,IFNB1,MMP2,MMP9,NFKBIA,NOS2,PRKCA,PTGS2,SOD2,STC1,TP53
pCPT-cAMP		chemical - kinase inhibitor		-1.56	0.0387	ABCA1,APP,EGR1,FOS,JUN,MT-ND1,PPARGC1A,SST
MK2 inhibitory peptide		chemical - kinase inhibitor	Inhibited	-2.219	0.0476	ACTA2,COL1A2,COL3A1,FN1,LOX
bisindolylmaleimide II		chemical - kinase inhibitor			0.0498	JUN,PPARG,STAR
2-[[9-isopropyl-6-[[4-(2-pyridyl)phenyl]methylamino]purin-2-yl]amino]butan-1-ol		chemical - kinase inhibitor		-1.982	0.282	CCNA2,CDK4,NOS2,PCNA
myristoylated protein kinase A inhibitor 14-22 amide		chemical - kinase inhibitor		-1.969	0.346	APP,CGA,MMP9,STAR
lysophosphatidic acid		chemical - other		1.53	1.22e-06	ACTA2,ANKRD1,AREG,BCL6,CCN1,CCN2,CCNE1,CD14,CXCL1,CXCL2,DUSP1,EDN1,EGR1,F3,FOS,HIF1A,HYOU1,ICAM1,IL15,ITGAM,JUN,KDR,KLF5,LIF,LIPE,LRP6,MDM2,MMP9,MSR1,MYC,NPPB,PCK1,PDGFRA,PDGFRB,PFKFB1,PLAU,PLAUR,PPARG,PTGS2,RALA,RFFL,SCARB1,SERPINE1,SLC26A3,TAGLN,TP53,WNT5A	1218 (13)
cardiotoxin		chemical - other		-0.186	2.01e-05	ACOX1,ACSL5,APOC2,ATP6V1A,B2M,BIK,C5AR1,CAPN6,CASP1,CASP3,CCNA2,CCND2,CCND3,CCNE1,COL1A2,COL6A2,CSF3R,CTSV,E2F2,EDNRB,EZR,FGF11,FGFR1,GM2A,HSP90AA1,IGF1,IGF2,IGFBP7,IL13RA1,IL1RN,IL2RG,IL36G,IL4R,ITGA1,ITGA6,ITGB7,LRG1,LTBP1,MCM2,MERTK,MEST,MMP2,MRC1,NOS2,NPM1,PCNA,PEG3,PGAM1,PIGR,PLAGL1,PLG,PTN,PTPRC,S100A9,SFRP2,SNRPD1,SNX5,SPP1,STAT3,TIMP1,TNFRSF1B,TNNC1,TNNT1,TXNRD1
phorbol esters		chemical - other		1.42	0.00988	ANXA1,APP,B2M,CD44,CERK,CRYAA/CRYAA2,DUSP1,EGR1,FGFR2,FOS,HK2,HOXB7,HSD17B4,IGFBP1,ITGAM,JUN,LIF,MMP1,MMP9,ODC1,PDGFA,PLAT,PLAU,PRKCA,PTGDS,PTGS2,SCG2,SLC12A2,SLC1A2,SOD2,STMN2,TGFB1,TIMP1	1470 (14)
2-amino-5-phosphonovaleric acid		chemical - other		0.198	0.0101	ADAMTS1,ANKRD37,ANLN,ARMCX6,BBS12,BDNF,BTG3,BVES,CCDC126,CCDC28A,CRCP,CYB561A3,DKK2,DUSP1,DUSP6,EGR1,FHDC1,FOS,FOSB,FURIN,GADD45B,GADD45G,GFRA1,GOLM1,JUN,KCNK6,KDR,LBH,LHFPL2,NPY1R,OTULINL,PLEKHO1,PTGS2,RASGEF1B,RIT1,RMC1,RPS15A,RUNX1T1,SLC25A38,SLITRK3,SPATA13,SPRY4,TMEM200A,TNFAIP3,WWOX,YPEL5,ZHX1,ZNF750
lysophosphatidylcholine		chemical - other		1.352	0.0179	ABCA1,CAT,CD74,CXCL1,CYP51A1,EGR1,F3,FABP5,FADS2,GJA1,ICAM1,INSIG1,JUN,MMP1,MSMO1,NOS2,OLR1,PLAU,PLAUR,PPARG,SCARB1,SCD,SERPINE1,SQLE,SREBF1,TNFSF15
proanthocyanidin derivative		chemical - other			0.0498	CYP1A1,JUN,MFGE8
Z-LLL-CHO		chemical - protease inhibitor		1.269	6.49e-10	ABCG2,ABL1,ACTB,AHR,AKR1B1,AKR1C1/AKR1C2,APP,AR,ARHGDIB,ATF3,ATP1A1,BAX,BCL2L11,BST2,BUB1B,CASP2,CAT,CCN2,CCND2,CCND3,CCNG1,CDK4,CDKN1A,CDKN1C,CDX2,CEBPB,CFB,CFL1,CFLAR,CISH,CLDN4,CLIC1,CLU,CRP,CRYAA/CRYAA2,CTNNB1,CTNND2,CTSB,CXCL2,CYP1A1,CYP2C8,CYP3A4,DCN,DDR2,DMD,DUSP1,EIF4E,ELAVL1,EP300,ESR1,ETS1,ETV5,FANCC,FGF2,FOS,GCH1,GSTP1,HAS2,HBB,HDAC1,HIF1A,HNF1A,HSF2,HSF4,HSP90AA1,HSPA4,HSPA8,HSPD1,ICA…	1567 (14)
lactacystin		chemical - protease inhibitor		0.604	5.26e-08	ACTB,ADRB2,AKR1B1,AKR1C1/AKR1C2,APOB,APP,ARHGDIB,ATF3,ATP1A1,BAK1,BEX1,BIK,CBL,CCND2,CCND3,CD24,CD9,CDKN1A,CFL1,CFLAR,CLIC1,CTSD,CYB5A,CYP1A1,DUSP1,EIF4E,ERBB2,ESR1,FANCC,FUS,GATA3,GBA,GCLC,GJA1,GSTP1,HBB,HIF1A,HLA-B,HLA-C,HSPB8,IGFBP5,IRAK4,ITCH,MAP1B,MAPK6,MDM2,MMP1,MMP2,MMP9,MYCN,NCOA2,NEDD9,NFKBIA,NFKBIB,NOS2,P4HA2,PEA15,PEBP1,PMAIP1,PPIA,PRKCA,PRLR,PSEN1,PTEN,PTGS2,PXN,RAC1,RPLP2,RUNX2,SH3BG…	1554 (12)
4-(2-aminoethyl)benzenesulfonylfluoride		chemical - protease inhibitor		-1.47	0.000333	ATP1A2,CASP4,CDKN1A,COL11A1,COL1A1,COL1A2,ENPP2,FBN2,FN1,IFNB1,MATN3,MITF,SERPINI1,SOD2,TAGLN,TNC,TNFRSF14	1616 (20)
batimastat		chemical - protease inhibitor		1.177	0.000584	ANG,CASP1,CEBPB,CXCL2,EGF,FGF2,LIPE,MMP14,MMP2,MMP9,SLC2A1	1647 (18)
leupeptin		chemical - protease inhibitor	Activated	2.399	0.000747	ABCA1,APP,CAV1,CD151,CD9,GBA,IGF1R,IGF2,RGS4,VRK1	1243 (7)
N-Ac-Leu-Leu-norleucinal		chemical - protease inhibitor		0.743	0.000901	ABCA1,APOB,APP,BAX,BCL2L11,CASP3,CAV1,CCNB1,CDC25A,CDKN1A,CREB1,CTNNB1,CTNND2,CYP19A1,EIF4E,HLA-B,HLA-C,ICAM1,ITPR3,KCNH2,MYCN,NEDD9,NFKBIA,NOS2,PRKCA,PTGS2,PTTG1,RUNX2,SCARB1,SREBF1,STMN1,TP53,USF2	1813 (21)
clasto-lactacystin beta-lactone		chemical - protease inhibitor		0.014	0.00204	ATF3,GSTP1,HSF2,MAPK6,NR1I2,PRKCA,SIRT2,TP53,TP53BP2	1084 (7)
E64d		chemical - protease inhibitor		1.151	0.00985	APP,C3,CD74,FGF2,IGF1R,ITGAM,SQSTM1,TP53	1541 (15)
tosylphenylalanyl chloromethyl ketone		chemical - protease inhibitor		-0.544	0.0101	BAK1,BIRC2,CXCL2,GCLC,ICAM1,MMP2,MYC,NFKBIB,NOS2,PLCG2,PTGS2,SMAD7
proteasome inhibitor PSI		chemical - protease inhibitor	Activated	2.087	0.0273	BMP2,CXCL2,CYP1A1,MAPK6,NOS2,PRKCA,PSEN1,RUNX2,SMAD3,SQSTM1,TJP1,TNFRSF10B,TP53
zVAD-FMK		chemical - protease inhibitor		-1.909	0.037	ARG1,BIRC2,CASP1,CASP3,CCND3,CCNE1,CDK4,CDK6,CDKN1A,FOS,GATA3,MDM2,MRC1,PSMB9,RELA,TFAP2A,TP53
N-carbobenzyloxy-leucine-leucine-norvalinal		chemical - protease inhibitor		-1.884	0.0547	AR,BAX,CFLAR,CYP19A1,NOS2,RXRA,USF2
tosyllysine chloromethyl ketone		chemical - protease inhibitor		-1.987	0.111	CYP1A1,NFKBIA,NOS2,PTGS2
N-[N-(3,5-difluorophenacetyl-L-Ala)]-S-phenylglycine t-butyl ester		chemical - protease inhibitor		-1.854	0.127	ACTA2,APP,FLT1,HES1,HES5,HEY1,MSX2,NOS2,NOTCH1,PTGDS,RBPJ,RELA,RORC,SKP2,TGFB1
dexamethasone		chemical drug	Inhibited	-2.293	1.16e-50	AACS,ABCA1,ABCB1,ABCB4,ABCC1,ABCC3,ABCC6,ABHD2,ACADL,ACADM,ACADS,ACAT1,ACLY,ACOX1,ACSL1,ACSL3,ACSL4,ACTA2,ACTB,ACTC1,ACTG1,ACTG2,ACVR2A,ADAM12,ADAM17,ADAM9,ADAMTS1,ADAMTS19,ADHFE1,ADIPOQ,ADM,ADRB2,AEBP1,AFP,AGT,AKAP12,AKIRIN1,AKR1C1/AKR1C2,AKR1C4,ALAS1,ALB,ALDH18A1,ALDH1B1,ALDH1L1,ALDH2,ALDH4A1,ALDH6A1,ALDOB,ALOX15B,ALOX5,ALPL,AMPD3,AMY2B,ANGPTL4,ANK2,ANKRD1,ANO1,ANOS1,ANPEP,ANXA1,ANXA3,APOA4,APO…	2298 (20)
lipopolysaccharide		chemical drug		0.335	5.18e-29	ABCA1,ABCB1,ABCB11,ABCB4,ABCC1,ABCC3,ABCC4,ABCC5,ABCC6,ABCG5,ABCG8,ACADM,ACE2,ACLY,ACO1,ACSL1,ACTA2,ACTC1,ACTN4,ACVR2A,ACVR2B,ADA,ADIPOQ,ADM,ADORA2B,ADRB2,AEBP2,AFF3,AGER,AGT,AGTR1,AHR,ALB,ALDH2,ALOX5,AMPD3,ANGPTL2,ANGPTL3,ANGPTL4,ANK2,ANXA1,ANXA3,APCS,APOA4,APOB,APOBEC3B,APOC1,APOC2,APOL6,APP,AQP1,AQP7,AR,AREG,ARG1,ARG2,ARHGEF3,ARL4C,ASAP1,ASS1,ATF3,ATP1A1,ATP1A2,ATP2B1,ATP6AP1,ATP6V0D1,AVPR1A,A…	1870 (15)
decitabine		chemical drug	Activated	3.216	1.04e-28	ABCB1,ABCC1,ABCC3,ABCC4,ADAM23,ADAMTS1,ADRB2,AFP,AGRN,AIM2,AKAP12,ALDH1A2,ALOX5,AMOT,ANGPTL4,ANKRD1,ANP32A,ANXA2,AR,ARHGDIB,ATF1,ATP7A,B2M,B3GNT2,BAIAP2,BAX,BCAT1,BCL11A,BCL2L11,BDNF,BMP4,BMP5,BMPR1A,BTG3,CAB39L,CADM1,CAP2,CASZ1,CAV1,CBFA2T2,CCN2,CCNA2,CCND2,CCND3,CCNG2,CCR6,CD44,CD9,CDA,CDCA7,CDH11,CDH13,CDH3,CDK1,CDK16,CDK6,CDKN1A,CDKN1C,CDKN2B,CEACAM6,CFLAR,CFTR,CGREF1,CHI3L1,CLU,CNMD,CNTNAP2,…	2156 (20)
cisplatin		chemical drug	Activated	2.883	1.85e-24	ABCC3,ABCC4,ABHD4,ABL1,ACADM,ACOX1,ACTA2,ACTB,ADAMTS1,AEBP2,AGFG2,AGXT2,AHSA2P,AIFM1,AKR1C1/AKR1C2,ALB,ALDH1A3,ANKRD1,ANPEP,ANXA1,ANXA2,ANXA4,AQP1,ARHGEF10L,ASRGL1,ATF3,BAG5,BAK1,BAX,BBS9,BCL2L10,BCL2L11,BHLHE41,BIRC2,BLOC1S2,BMP4,BNIP3L,BTG2,C11orf96,C4A/C4B,CAPN1,CAPN2,CAPN6,CASP1,CASP3,CAT,CAV1,CCL1,CCN2,CCNB1,CCNG1,CCNG2,CD14,CD44,CDC25A,CDCP1,CDK1,CDKN1A,CDKN1C,CDKN2B,CDO1,CES2,CFLAR,CHEK2,C…	1955 (17)
trichostatin A		chemical drug		-0.257	1.59e-23	ABCA1,ABCB1,ABCC4,ABHD5,ACTB,ADAMTS1,ADCY1,AFP,AGRN,AGT,AKAP12,ALPL,AMACR,AMOT,ANKRD1,ANP32A,APP,APPBP2,AR,ARFIP2,ARG1,ATAD2,ATF1,ATP7A,B2M,B3GNT2,BAG1,BAIAP2,BAK1,BAX,BCAT1,BCL11A,BCL2L11,BDNF,BIK,BMP2,BMP4,BMP5,BMPR1A,C1QTNF6,C8orf44-SGK3/SGK3,CA12,CA5A,CAP2,CASP3,CAST,CBFA2T2,CCNA2,CCNB2,CCND2,CD14,CD1D,CD44,CD9,CDCA7,CDK1,CDK16,CDK6,CDKN1A,CDKN1C,CDKN2B,CFLAR,CGREF1,CISH,CLDN1,CLU,CNTNAP2,COL…	2054 (21)
doxorubicin		chemical drug		1.605	2.67e-22	ABCA3,ABCB1,ABCB4,ABCB8,ABCC1,ABCC3,ABCG2,ACTC1,ADAMTS1,ADM,ADORA2B,AFP,ALB,ANXA1,ANXA2,APP,AR,AREG,ATF3,BAK1,BARD1,BAX,BCL2L11,BIK,BIRC2,BMP4,BNIP3L,BTG2,BUB1B,C4A/C4B,CAMK2D,CAPN6,CASP1,CASP3,CAT,CCN1,CCN2,CCNB1,CCNB2,CD14,CD44,CD47,CDCP1,CDK1,CDK2,CDKN1A,CDKN3,CENPA,CFLAR,CHEK2,CKAP4,CLDN4,CLU,COL3A1,CP,CTSB,CTSD,CXCL1,CXCL2,CXCL5,CYBB,DES,DHODH,DNMT3A,DPAGT1,DRAM1,DUSP1,DUSP5,E2F2,E2F3,EDN1,E…	1843 (16)
methylprednisolone		chemical drug	Activated	2.193	1.5e-19	ABAT,ABCB4,ABCC9,ABI1,ACSL1,ADAM17,ALAD,ALAS1,ALDOB,ANGPTL2,ANPEP,ANXA1,ANXA2,ANXA3,APOC4,ARG1,ARL4A,ARNTL,ASAH1,ASS1,ATP1A1,ATP1B1,ATP4A,ATP5F1C,AZIN1,B2M,B4GALNT1,B4GALT6,BAIAP2,BDH1,BDNF,C9,CAMK1,CAMK1D,CCN2,CCNG1,CD44,CD74,CD9,CDH13,CDH3,CDKN1A,CITED2,CLDN7,CNN3,COMT,CPS1,CREG1,CTSC,CTSS,CTSV,CYB5B,CYBB,CYP2D6,CYP4F3,DAB2,DGKZ,DIO1,DMD,DPYS,DSC2,DUSP1,DUSP6,ECE1,EDA,EDNRB,EMP1,ENPP2,F3,FAAH,F…	1989 (17)
tazemetostat		chemical drug		-1.768	2.59e-19	ABCC4,ADAMTS1,AFP,AMOT,ANKRD1,ANP32A,AR,ATF1,ATP7A,B3GNT2,BAIAP2,BCAT1,BCL11A,BDNF,BMP5,BMPR1A,CAP2,CBFA2T2,CCND2,CDCA7,CDK16,CDK6,CFLAR,CNTNAP2,CRABP2,CREB1,CTBP2,CTNNB1,CUX1,DDR2,DEK,DHRS3,DNMT3A,DOK4,DSG2,E2F3,E2F5,E2F8,EFNA4,EFNB1,EFNB2,EFNB3,EHD1,EIF4B,EIF4E,ELF4,EPHA3,ERBB2,ESR1,EZR,FGF2,FGFR1,FLRT3,FN1,FOXA1,GDI1,GLI2,GLI3,HDGF,HDGFL3,HMGA2,HMGB1,HNRNPD,HOXC8,ID1,IGF2BP1,IGF2BP2,IGF2BP3,IL…	1264 (13)
calcitriol		chemical drug	Inhibited	-2.499	2.83e-19	ABCB1,ABCC3,ABL1,ACADSB,ACSL1,ADCY9,ADHFE1,AGPAT5,AHR,ALB,ALDH1A2,ALDH4A1,ALKBH7,ALOX5,ALPI,ALPL,ANLN,ANXA2,APP,AR,AREG,ARHGEF3,ATP10D,ATP2B1,BAK1,BAX,BCAT1,BCL3,BIRC2,BMP7,BUB1B,C15orf48,C3,CA11,CALCA,CAVIN1,CCN1,CCNA2,CCNB1,CCND3,CCNE1,CD14,CDC20,CDCA5,CDK1,CDKN1A,CEBPB,CEBPD,CENPA,CENPH,CES1,CISH,COL4A1,COL4A2,COMT,COQ9,CPT1A,CXCL1,CXCL2,CYB5R1,CYBB,CYP19A1,CYP1A1,CYP2B6,CYP2C9,CYP3A4,CYP46A1,…	2285 (20)
trans-hydroxytamoxifen		chemical drug		-1.789	1.81e-18	ABCC5,ACTN4,ADCY9,ADGRA2,ADIRF,ADM,ALDH4A1,ANXA3,AREG,ARHGAP24,ARNT2,BAK1,BIK,BLNK,BMP4,CAV1,CCNA2,CCNB1,CD24,CHI3L1,CITED2,CLU,COL15A1,COL1A1,COL1A2,COL4A5,CYBA,CYP1B1,DBN1,DCN,DUSP1,DUSP4,EGR1,ENC1,EPB41L3,ERBB2,ERBB3,FMO5,FN1,GCLC,GNE,GNS,GPRC5A,GREB1,GSTP1,HIF1A,IFI30,ITGA2,KRT7,KYNU,L1CAM,LAMB1,LHFPL2,LOX,LOXL2,MATN2,MB,MEIS1,MMD,MMP2,MYO1B,NDRG1,NOTCH1,NR2F2,PKD2,PLAU,PLK2,PLOD1,PPP1R3C,PRP…	1670 (13)
nitrofurantoin		chemical drug	Activated	6.013	1.2e-16	ABCB11,ACAA1,ACADM,ACOX1,ACTB,ACTG1,ADAMTS1,ALB,AMACR,AMBP,ANXA2,ASL,ASS1,BAX,BTG2,C3,C4A/C4B,C4BPA,CAPN2,CAPN6,CASP3,CAT,CCNG1,CES1,CFI,CLU,COL2A1,CP,CPS1,CPT1A,CRP,CTSB,CTSS,CTSV,CYP4A11,EEF1A1,EIF4E,ERBB2,FABP1,FETUB,FGA,FGB,GCGR,GPX2,GSS,GSTM3,GSTP1,GTPBP4,HMGCS2,HNF4A,HPX,HSD17B4,ID1,IGF1,IGFBP1,IGFBP3,ITIH4,KRT19,LBP,LCAT,LGALS3,LIPC,LOX,MAPK3,MMP14,MYC,NFKBIA,NQO1,NR1H4,ODC1,ORM1,PCNA,PLAT…
mifepristone		chemical drug		-1.245	1.37e-16	ABCB1,ABCB11,ABCC3,ADIPOQ,ADM,AKR1C4,ALAS1,ALPL,ANXA1,AQP1,AR,AREG,ARG1,ARID4B,ATF3,BAX,BCAT1,BMP7,C3,CAMK2D,CASP1,CASP3,CAST,CAV1,CCN2,CD14,CD74,CDKN1A,CEACAM1,CEBPB,CEBPD,CFTR,CHI3L1,CISH,CLDN7,CLU,COL15A1,COL18A1,COL2A1,COL5A2,CTNNA1,CTNND1,CTSD,CTSF,CYBA,CYBB,CYP2C19,CYP3A4,CYP3A5,DKK3,DUSP1,EDNRB,EFNB2,EGR1,EPCAM,F3,FBLN2,FCGR2B,FGF2,FOS,FOXA1,FTH1,GAS6,GJA1,GLB1,H6PD,HAS2,HDAC7,HPGD,HSD11B1…	2243 (19)
methapyrilene		chemical drug	Activated	4.244	1.91e-16	ABAT,ACAA1,ACADL,ACADM,ACADS,ACTG1,ACVR2A,ALB,ALDOA,ALDOB,AMACR,AMBP,ANXA2,ASS1,ATF3,ATP6V1B2,AZIN1,BHMT,BTG2,C4BPA,CAT,CBS/CBSL,CCNG1,CES1,CP,CPS1,CPT1A,CRP,CTSB,CTSS,CTSV,CYP4A11,CYP7A1,DAO,DECR1,EEF1A1,ENPP2,FABP1,FETUB,FGA,GCKR,GCLC,GFRA1,GRB14,GSK3B,GSS,GYS2,HMGCS2,HPN,IGF1,IGFALS,IGFBP1,ITIH4,KYNU,LCAT,LIPC,MAPK14,MAPK6,MYC,NFIB,NR1H4,NR2F6,ODC1,OPLAH,ORM1,PC,PDP1,PPP1R2,PPP3CA,RPS8,SCD,SCP…
rosiglitazone		chemical drug	Inhibited	-4.841	2.33e-16	ABCA1,ABCC9,ACAA2,ACADL,ACADM,ACADS,ACLY,ACOX1,ACSL1,ACSL5,ACVR2A,ADA,ADAMTS1,ADIPOQ,ADIPOR1,ADIPOR2,AGT,AGTR1,AHSG,ALOX5,ANGPTL3,ANGPTL4,APOA5,APOC1,APOC4,APOL3,APOL6,AQP7,ARG1,ASAH1,ATL1,ATP1A1,BAX,BDNF,BMPR1A,C1QA,C3,C4A/C4B,CASP3,CAT,CAV1,CAV2,CCN2,CCN4,CD164,CD1D,CDKN1A,CGA,CIDEC,COL1A1,COL1A2,COL3A1,COL6A1,CPT1A,CPT1B,CPT2,CREB1,CRP,CTNNB1,CXCL9,CYP19A1,CYP1A1,CYP2B6,CYP3A4,DECR1,DGAT1,DHRS…	2095 (20)
4-hydroxytamoxifen		chemical drug		0.631	2.37e-16	ABCB1,ACTC1,AKAP1,ANGPTL2,AP4M1,AREG,ATF3,BAX,BCL2L11,C3,CAPNS1,CCN1,CCN2,CDCA7,CDKN1A,CEBPB,CEBPD,CHST2,CLDN4,CLU,COL16A1,CTSD,CYP19A1,CYP1A1,CYP1B1,CYP3A4,DECR1,DUSP1,DUSP4,DUSP5,DUSP9,EDN1,EFEMP1,EGR1,ESR1,FGFR1,FOS,FOSB,FOSL2,FOXA1,GM2A,HDGF,HSD17B7,IGF1,IGF1R,IGFBP1,IGFBP3,ITPRIP,JUN,KRT13,KRT19,MAPK14,MICOS10-NBL1/NBL1,MKI67,MPC1,MT1A,MT1F,MT1G,MT1X,MT2A,MYC,NEDD9,NFKBIA,NOTCH3,OGT,PAK6,PDK…	1718 (16)
fenofibrate		chemical drug	Inhibited	-2.776	4.13e-15	ABCB4,ACAA1,ACAA2,ACACB,ACADL,ACADM,ACAT1,ACMSD,ACOX1,ACSL1,ACSL3,ACSL4,ACSL5,ADIPOQ,ADIPOR1,ADIPOR2,ALDH1A2,ANGPTL4,AP3M1,APOB,APOC2,APP,AR,ATP11A,BCL2L11,CASP4,CAT,CD200,CDC25A,CEBPB,CLU,COL1A1,COQ3,CPT1A,CPT1B,CPT2,CREB3L3,CRP,CYP11A1,CYP19A1,CYP2C9,CYP4A11,CYP7A1,DECR1,DGAT1,DLAT,ECHS1,EDN1,EIF3E,FABP1,FADS2,FGA,FGB,FOXA3,G6PC,GAL3ST1,GAPDH,GBE1,GLUL,GNB4,GOT1,GOT2,GPX2,GYG1,HADHA,HADHB,HDGFL…	1907 (24)
camptothecin		chemical drug		1.072	6.28e-15	ABCB1,ACTA2,ADO,AGER,ALDOA,AMACR,ANXA2,ANXA4,APBB2,APPBP2,AR,ARAP2,ARL4A,ASPM,ATF3,BAK1,BAMBI,BAX,BCL11A,BFAR,BIRC2,BNIP3L,BTG2,BTG3,CAMK2B,CAMK2G,CASP1,CASP2,CASP3,CASP4,CAST,CCNB1,CCNE1,CCNG1,CD1D,CD200,CD300C,CD46,CD47,CD59,CDC25A,CDC42EP2,CDK1,CDK2,CDK4,CDK6,CDKN1A,CFLAR,CLN8,CREB1,CSNK1D,CTNND1,CXCL1,CXCL2,CYP2C19,CYTH2,DGKZ,DKK1,DNM1L,DPAGT1,DUSP10,DUSP6,EDN1,EEF1A1,EHBP1,ENC1,ENO3,F2RL1,F3…	1650 (16)
deferoxamine		chemical drug		1.303	6.78e-15	ACO1,ADGRG1,ADM,AK3,ALDOA,ANGPTL4,ANXA2,APP,BACH1,BDNF,CCNB1,CCND2,CCND3,CCNE1,CD14,CD300A,CD47,CD59,CDK2,CDKN1A,CFLAR,CGA,CITED2,CP,CTNNB1,CYP3A4,CYP3A5,DNM1L,DUSP1,DUSP10,DUSP16,DUSP5,EGLN3,ENO1,ESRRG,F3,FAM20C,FGF18,FLT1,FOS,GADD45B,GAS7,GDF15,GEM,GTPBP1,HIF1A,HK2,HSPA1A/HSPA1B,HTR2B,ICAM1,IGF1,IGFBP3,IGFBP5,IREB2,ITGAM,ITGB7,JUN,KIT,LCN2,LRRC25,LY75,MAPK14,MDM2,MMP1,MMP2,MYC,MYCN,NDRG1,NFATC2…	1699 (18)
ciprofibrate		chemical drug		1.644	8.52e-15	A1CF,ABCB1,ABCB11,ABCB4,ACAA1,ACADL,ACADM,ACOX1,ADAMTS1,AIG1,AKR1C4,ANXA2,APCS,APOB,APOC2,BAAT,BSG,C9,CAT,CCND2,CD63,CEACAM1,COL4A2,CPS1,CRP,CTSV,CYP2C8,CYP2E1,CYP4A11,CYP4F12,CYP7A1,CYP7B1,DIO1,ETS2,FAM214A,FGA,FGB,G6PC,GNMT,GOT1,GSTP1,HADHA,HAL,HDAC1,HPD,HSD11B1,HSD17B4,HSD3B1,IGF1,IGFBP1,IL1RAP,KRT8,LCN2,LGALS3BP,MBL2,MGLL,MYB,NFKBIA,NPC1,NPC2,OAT,PAH,PALMD,PDK4,PIPOX,PPARG,PXMP2,QPCT,SCARB1,S…	2215 (24)
troglitazone		chemical drug	Inhibited	-2.314	4.44e-14	AATK,ABCA1,ABCG2,ABHD2,ACADM,ACADS,ACOX1,ACSL1,ACTA2,ADIPOQ,ADIPOR1,AGER,AGT,AGTR1,ALAD,ALAS1,ANGPTL4,ANXA2,APOC4,AQP7,AR,ATF3,ATP10B,ATP2B1,AXIN2,BAK1,BAX,BMP1,BTRC,C3,CAV1,CAV2,CCNB1,CCND2,CCND3,CCNJ,CD59,CDC25A,CDK2,CDK4,CDKN1A,CDKN2C,CEACAM6,CEBPD,CEBPG,CEP70,CFL1,CFLAR,CHCHD10,CIB2,CIDEC,COL15A1,COL1A1,COL1A2,COL4A1,CPT1B,CPT2,CREB1,CTNNAL1,CTNNB1,CXCL1,CXCL5,CXCL9,CYP19A1,CYP1A1,CYP2B6,CYP2…	1957 (19)
triamcinolone acetonide		chemical drug	Inhibited	-2.479	5.04e-14	ACSL1,ADCY7,AGXT,ALDH5A1,ANGPTL4,ANOS1,AQP1,ARL4C,ATF3,B4GALNT1,BAX,BCL2L11,BMP2,BMP4,BMP5,BMP7,BTG2,CAPG,CASP4,CCDC6,CD44,COL13A1,CTH,DUSP1,DUSP10,E2F2,EDNRA,EFNB2,EFS,EGR1,ELK3,EPHA4,FGFR2,FOS,FUS,FUT4,GABRB1,GAS1,HFE,IGFBP3,INSIG1,IRF2,IRF7,JUN,KCNB1,KLF15,KLF9,MDFI,MEGF9,MT1E,MT1F,MT1G,MT1H,MT1M,MT1X,MT2A,MXRA5,MYC,NEK7,NFKBIA,NOS2,OCA2,OSBP,PALLD,PER1,PER3,PEX13,PKD2,PLAU,PLK2,PLXNC1,PSPH,RG…	1256 (19)
paclitaxel		chemical drug		-0.655	3.46e-13	ABCB1,ABCG2,ACTA2,ADORA2B,ALDH1L1,ALPK3,APOM,AREG,ATF3,BAX,BCL2L11,BHLHE41,BTG2,CAV1,CCN2,CCNG1,CCNG2,CD44,CD47,CDA,CDC20,CDC42EP3,CDK18,CDK2,CDKN1A,CFLAR,CLU,CRP,CRY2,CXCL1,CXCL2,CXCL5,CYP19A1,CYP1A1,CYP1B1,CYP2C8,CYP2C9,CYP2E1,CYP3A4,CYP3A5,CYP4F2,CYP4F3,DDAH1,DUSP10,DUSP4,DUSP5,DUSP6,EGR1,EMP1,ENPP2,ENPP4,EPHA2,ETV1,ETV5,FAM53B,FLNA,FMO3,FOLR1,FUT6,GADD45B,GDF15,GFPT2,GRAMD1B,H2AX,HIF1A,HMGB3,…	1603 (16)
methotrexate		chemical drug		-1.173	5.6e-13	ABCA1,ACAA1,ACAA2,ACACB,ACADM,ACO1,ACOX1,ACSL4,ACTB,ACTG1,ADIPOR1,ADIPOR2,ALB,ALDOA,AMACR,ANKH,ANXA4,ASS1,BNIP3L,BTG2,C1R,C2,C3,C4BPA,C5,C6,C8A,C8B,CASP3,CASP4,CCNG1,CDKN1A,CES1,CFB,CFH,CFI,CLDN2,CLN8,COL4A1,CPT1A,CRP,CTSS,CTSV,CYP19A1,CYP4A11,CYP7A1,DGAT1,DLAT,DUSP1,DUSP10,ECHS1,ENO3,FA2H,FABP1,FAR1,FGA,FPR2,GAPDH,GSN,HADHA,HADHB,HMGCS2,HSD11B1,HSD17B4,ICAM1,ID1,IGFBP3,IGFBP5,INSR,ITGA1,ITIH4,LB…	1853 (16)
halofuginone		chemical drug	Inhibited	-2.393	8.14e-13	AACS,ABCG5,ABCG8,ADD3,AKAP12,ANXA4,B4GALT6,C4A/C4B,CCN2,CD200,CD44,CDH17,CKB,COL1A1,COL1A2,CP,CSNK1D,CTHRC1,DBN1,DKK3,EDNRB,EGR1,EHD3,EMP1,F2R,FBLN5,FBN1,FSTL1,FXYD6,GATM,GDE1,GOT1,GPX3,GYG1,HK1,HSPA4,IFITM2,IGFBP1,IGFBP3,LGALS3BP,LIN7A,LOX,LRAT,LTBP1,MLXIPL,MMP2,MMP9,PCSK6,PDGFRA,PKM,PLPP3,PMP22,POR,PPT1,PRLR,PROM1,PTGFRN,PTPRS,SCN1B,SELENOW,SLC13A3,SMAD7,SPARC,SPP1,STEAP3,TAGLN,TCF4,TGFB1,TGM2,…	1556 (17)
tamoxifen		chemical drug	Inhibited	-3.226	3.33e-12	ABCB11,ABCC11,ABCG2,ACOX1,ADM,AHNAK,AMBP,ANG,APOA4,AQP1,AQP9,ASAH1,ASS1,BAX,BDNF,BMP2,BMP4,BMP5,BRWD1,C3,CAT,CAV1,CAV2,CCDC80,CCN1,CCNA2,CDCA2,CDH11,CDK2,CDK6,CDKN1A,CEBPD,CENPK,CFLAR,CLIC3,CLU,COL11A1,COL1A1,COL1A2,CSAD,CTSD,CYP2B6,CYP2E1,CYP3A4,CYP3A5,CYP7A1,DLK1,EPHA4,ERBB2,ERBB3,ESR1,ETV5,F2R,FABP1,FADS2,FANCI,FHL2,FN1,FNDC4,FOLR1,FOS,GAPDH,GDF15,GH1,GREB1,HAS2,HES1,HIF1A,HOXB7,HPN,IGF1,IGF2,…	1918 (19)
tetradecanoylphorbol acetate		chemical drug	Activated	4.807	4.38e-12	ABCA1,ABCB1,ACO1,ACSL4,ACSM5,ACTB,ADAM17,ADAM9,ADAMTS1,ADM,AGER,AGT,AGTR1,AHCTF1,ALAS1,ALB,ALDH1A3,ALOX15B,ANGPTL4,ANXA1,APOBEC3B,APOM,APP,AREG,ARG1,ARID3B,ASCL1,ATF3,ATP2B4,AXL,B3GNT5,BAK1,BAX,BCL3,BDNF,BLM,BMI1,BMP7,BNIP3L,BTG2,C3,C3orf52,C5,C5AR1,CA11,CA8,CAMSAP1,CAPG,CASP1,CAT,CAV1,CAV2,CBS/CBSL,CCL1,CCN1,CCN2,CCNA2,CCND2,CCND3,CCNE1,CCNH,CD14,CD44,CDC42,CDK1,CDK4,CDK7,CDKN1A,CDKN2B,CEMIP,CER…	1784 (15)
PC-SPES		chemical drug			5.08e-12	ACLY,ALOX5,ANXA1,AR,B2M,CCNA2,CCNE1,CCNG1,CD9,CDC20,CDK2,CDKN1A,CDKN2C,CLU,COL16A1,COL1A1,COL4A2,CTNNA1,CYP3A7-CYP3A51P,DCK,DNAJB1,GAPDH,HERPUD1,HLA-B,HLA-C,HMGN3,HSD17B4,HSD3B1,HSP90AA1,HYOU1,ID1,IMPDH1,IRF2,KLK2,LAMC1,MAD2L1,MCM2,MGST1,MST1,MTCH1,MYH3,OGT,PEA15,QSOX1,RAN,SCARB1,SELENBP1,SELENOW,SEPHS2,SOX9,TMPRSS2,TMSB10/TMSB4X,TPM1,TUBA4A,TYMS,UBE2C
sirolimus		chemical drug	Inhibited	-4.018	7.88e-12	ABHD11,ACACB,ACADM,ACTA2,ACTB,ADA,ADM,ADSS2,APOA5,APP,AR,ARG1,ARHGDIB,ASS1,ATP1A1,ATP2B4,ATP5F1C,ATP5MG,ATP6V1A,ATP6V1B2,B2M,BAG1,BAX,BCL2L11,BCL3,BCORL1,BEX1,BEX2,BMP2,CASP3,CCN2,CCNA2,CCNB2,CCND2,CCND3,CCNE1,CD151,CDA,CDC25A,CDK1,CDK4,CDKN1A,CEBPB,CFLAR,CLIC1,COL1A1,COL1A2,CREG1,CYP2E1,CYP3A4,DDT,DENND1A,DES,DPP7,DPYSL2,DVL3,EEF1A1,EEF2,EGR1,ENO1,ERBB2,ERBB3,ERCC8,F3,FGF2,FN1,FOS,FSCN1,FTH1,FUS…	1904 (20)
indomethacin		chemical drug		0.292	1.26e-11	ABCA3,ACOX1,ACSL1,ADAMTS1,ALOX5,ANXA1,ANXA2,APP,ARG2,BACE1,BAX,BDNF,BSG,BTG2,C4A/C4B,CAPN2,CAPN6,CCNB1,CD14,CD44,CDKN1A,CEBPB,CLDN1,CLDN4,CLU,CP,CPT1A,CTNNB1,CTSD,CYP2B6,CYP2C8,DGAT1,EFEMP2,ELF3,EMP3,FBLIM1,FGA,FGB,FGF18,FGF2,FLT1,FOS,FXYD5,GBA,GCGR,GDF15,GH1,GPX2,GSTM3,GTPBP4,HAS2,HIF1A,IGF1,IGFBP1,IL1RL1,INSR,ITGAM,KRT8,LAMC2,LCN2,LGALS3,LIMA1,LOXL2,LXN,MMP1,MMP14,MMP2,MRC1,MYC,NOS2,NR1I2,PCNA,…	1653 (14)
gentamicin		chemical drug		1.375	1.29e-11	ABAT,ACAA1,ACADM,ACADSB,ACSL3,ACSM3,ALAD,ALPL,APCS,AQP1,ASL,ATF3,AZIN1,BAX,BTG2,BTG3,C4A/C4B,CA4,CAND1,CAPZA1,CBS/CBSL,CCNG1,CCNL1,CD9,CDO1,CEBPB,CLU,CNKSR3,CSRP2,CTSD,CTSV,CYP1A1,CYP2C9,DECR1,DECR2,DIO1,DMD,DNASE1,DPEP1,EED,EEF1A1,EGF,EGR1,EIF3D,ENPP2,ETFDH,FMO1,G6PC,GATM,GDF15,GHR,GUK1,H2AX,H3-3A/H3-3B,HBB,HNF4A,HNRNPU,HSD17B4,HSP90AA1,HSPA1A/HSPA1B,HYOU1,ICAM1,IGFBP1,IGFBP3,IRF7,JUN,KMO,KYNU,L…	1784 (18)
androgen		chemical drug	Inhibited	-2.964	2.14e-11	ADI1,ALDH6A1,APOD,AR,ARHGEF26,AXIN2,BDNF,BMP4,BTG2,C4A/C4B,CA12,CA3,CA8,CCND3,CD44,COL12A1,COL4A2,CREB3L4,CRP,CTNNB1,CTSB,CTSV,CTSZ,DHCR24,DNM1L,DNMT3A,EED,ENO2,EP300,EPS15,ERBB3,ETS1,F9,FGF2,FGFR2,FLNA,FOS,FUT2,GJA1,GNMT,GSN,IGF1,IGFBP5,INHBA,ITGAM,JUN,KLF5,KLK2,MMP23B,MMP9,MYC,NFKBIA,NTRK2,PDS5B,PIK3R1,PTEN,PTGS2,PTP4A2,PTPN1,PTPRA,PTPRC,RUNX1,RUNX2,SDC1,SFRP2,SKP2,SMAD2,SMAD3,SOAT1,SOX4,SOX9,S…	1737 (20)
triamterene		chemical drug		1.323	2.9e-11	ADAMTS1,ANXA1,ANXA2,C4A/C4B,CAPN6,CD14,CD44,CDCP1,CLDN4,CLU,CP,EFEMP2,ELF3,EMP3,FBLIM1,FGA,FGB,FXYD5,GCGR,GPX2,GSTM3,GTPBP4,IGFBP1,LAMC2,LCN2,LGALS3,LXN,MRC1,MYC,PLA1A,PRTFDC1,PSMB8,RCN1,S100A10,S100A11,SPP1,TES,TGIF1,TIMP1,TMSB10/TMSB4X,TNFRSF12A,TUBB
valproic acid		chemical drug		-1.343	3.22e-11	AACS,ABHD5,ACSS1,ADCY1,AGPAT1,AHI1,AKR1B1,AKR1C4,AMPD3,ANK3,APOA4,AR,ATAD2,ATF3,ATP11A,ATP2B4,BAG1,BCL2L11,BDNF,C1QTNF6,C8orf44-SGK3/SGK3,CA12,CACYBP,CAP2,CASP3,CAT,CBFA2T2,CCN1,CCND2,CD151,CD44,CDCA7,CDKN1A,CDKN1C,COA1,COLQ,CPT1A,CRYL1,CTNNB1,CTSB,CYP11A1,CYP19A1,CYP1A1,CYP1B1,CYP2A6 (includes others),CYP2B6,CYP2C18,CYP2C8,CYP2C9,CYP2U1,CYP39A1,CYP4A11,CYP51A1,DAPK3,DNAJC3,DPP10,EDEM1,EDN1,ELF1,…	2221 (19)
curcumin		chemical drug		-1.773	3.54e-11	ABCA1,ABCB1,ABCC1,ACO1,ACTA2,ADAM17,ADIPOQ,ALOX5,APP,AQP1,AR,AXL,BAX,BCL2L11,BDNF,BIRC2,CASP3,CAV1,CCN2,CCNB1,CCND2,CCND3,CCNE1,CD24,CD44,CDK1,CDK2,CDK4,CDK6,CDKN1A,CEBPB,CFLAR,CLDN4,CLIC1,COL1A1,COL1A2,CRP,CRY2,CSNK1A1,CTNNA1,CTNNB1,CXCL1,CXCL2,CXCR3,CYP1A1,CYP2E1,CYP3A4,DNAJB1,EDN1,EGR1,EIF3H,EIF4E,ELAVL1,EP300,ERBB2,ETS1,F3,F7,FER,FGF2,FOS,FOSB,FOSL2,FTH1,GABBR1,GLUL,GNA11,GSK3B,GSTP1,HDAC1,HD…	1707 (15)
bleomycin		chemical drug	Activated	3.925	3.77e-11	ACTA2,ARG1,BAX,BLM,BMP1,BMP4,C3,C5,CAMK2B,CASP3,CCN2,CCN4,CDH11,CDKN1A,COL1A1,COL1A2,COL3A1,CTNNB1,CTSD,CTSE,CTSS,CXCL1,CXCL2,DCN,F2,F2R,FABP1,FGFR1,FN1,FRZB,FZD1,FZD6,GAB1,GAB2,H2AX,HEY1,HIF1A,ICAM1,ID1,IGF1,IL13RA1,IL4R,ITGA1,JAG1,KITLG,KLF15,LAMA1,LGALS3,LMNB1,LOX,LTBP1,MAP3K6,MID1,MMP14,MMP2,MMP9,MRC1,MYC,NDN,NFATC2,NOS2,NPPB,PCNA,PLA1A,PLAT,PPARGC1A,PTEN,PTTG1,RELA,S100A4,SERPINE1,SFRP1,SFRP…	1952 (18)
raloxifene		chemical drug		0.118	4.57e-11	ADCY9,ADIRF,AIMP1,ALDH4A1,ANXA3,AREG,BAK1,BCL3,BIK,BLNK,BMP2,BMP4,CCNB1,CD24,CDKN1A,CLK1,CLU,CYP1B1,DBN1,DUSP1,DUSP4,EDN3,ENPP2,ERBB2,ERBB3,ESR1,F2R,FLNB,FMO5,GNS,GPRC5A,GREB1,HES1,HSPA1A/HSPA1B,IDH2,IFI30,IGF1,JUN,KRT7,KYNU,L1CAM,LAMB1,LUM,MAPK14,MATN2,MB,MFAP5,MKI67,MMD,MMP2,MYO1B,NDRG1,PAX5,PCNA,PDGFRA,PLK2,PPP1R3C,PRPS1,PRSS23,PTGS2,PTTG1,PXDN,RAC1,RAP1GAP,SELENBP1,SERPINE1,SLIT2,SMAD3,SMAD7,…	1840 (20)
AGN194204		chemical drug	Activated	2.164	1.3e-10	ABCA1,ACAA1,ACAA2,ADIPOQ,AEBP2,AHR,ANGPTL4,ANXA11,ANXA2,ARL4C,ASS1,ATF3,ATP1A1,BNIP3L,BZW2,CA3,CAMK2D,CCNA2,CCNB1,CCNG2,CDK1,CDKN1A,CDKN2C,CLIC4,COL6A2,COTL1,CPT1A,CRABP2,CSRP1,CYB5A,CYP51A1,CYP7B1,DCN,DENND5A,DGKA,DKK2,DUSP1,EED,EMP1,EMP3,ENO3,EPB41,F2RL1,FDPS,FNBP1,FOXA3,FURIN,GAPDH,GATA3,GJA1,GNAS,GPRC5A,H2AX,H2AZ1,HK2,HTRA3,IDI1,IL4R,ITGB7,ITM2A,LIFR,LILRB4,MAD2L1,MAN1A1,MITF,MKI67,MMP9,MYC,N…	1874 (29)
diethylstilbestrol		chemical drug	Activated	2.756	1.46e-10	ABCG2,ADGRD1,ADH1C,ADIPOQ,AHR,ALDH1A3,ALPL,AMBP,AQP9,AR,AREG,ARHGDIB,BCAT1,BCHE,BCL6,C1QA,C3,CCN2,CCNA2,CCNB2,CD14,CD200,CDH13,CDKN1A,CFB,CITED2,CLN8,CLU,COL1A1,CPXM1,CRABP2,CXCL14,CYP19A1,CYP2A6 (includes others),CYP3A5,CYP3A7-CYP3A51P,DCN,DLG3,DNMT3A,DPYSL2,DUSP6,EGF,EGR1,EMP1,ESR1,F3,FBLN1,FDPS,FMO1,FMOD,FOS,FRZB,GABRP,GDF10,GREB1,GSTM3,GTF2I,HELLS,HTRA3,IGF1,IGF1R,IGFBP3,IGFBP6,IL4R,INHBA,ITG…	1921 (17)
topotecan		chemical drug	Inhibited	-2.462	1.74e-10	ABCG2,ACSL1,AFP,AKAP12,ARHGAP24,ASAP2,ATF3,BCL3,BUB1,C3,C4A/C4B,CAMK1D,CAMTA1,CCNB1,CCNE1,CD200,CDC25A,CDKN1A,CFLAR,CHD3,CITED2,CNTN4,CNTNAP2,CYB5A,DCK,DPP10,DUSP5,E2F3,EFNB1,EGR1,ENO1,ERBB3,FAM3C,FAT1,FOSB,GABRB1,GDF15,GTF2H2,HIF1A,HLA-DQA1,HMGXB4,HS3ST1,HSPA1A/HSPA1B,HSPA8,HSPD1,ITGA2,KALRN,MBNL2,MDM2,MED13L,MSH2,MYB,MYC,MYCN,NFATC4,NFIA,NNAT,NOS2,OSBPL8,PDE4B,PHKG1,PLK2,PMAIP1,PPP3CA,PRKAR2B,P…	1709 (20)
bezafibrate		chemical drug	Inhibited	-2.428	1.88e-10	ABCB11,ABCB4,ACACB,ACADL,ACADM,ACOT4,ACOX1,ACSL1,ACSL4,ACSL5,ADIPOQ,ALDH1A2,ANGPTL4,APOC2,CAT,CCNB1,CDK4,CPT1B,CREB3L3,CRP,CYB5A,CYP7A1,DECR2,DLK1,DNM1L,FABP1,FGB,HADHA,HADHB,HAO1,HILPDA,HSD17B4,INSIG1,LGALS3,MGLL,MGMT,NOS2,NPC1,NPC2,NTHL1,PANK1,PCNA,PDK4,PPARA,PPARG,PPARGC1A,PTGS2,SCD,SERPINE1,SLC27A2,TDG,TFF2,TSPO	1601 (18)
gentamicin C		chemical drug		0.949	1.93e-10	ADAMTS1,ANXA1,ANXA2,C4A/C4B,CAPN6,CD14,CD44,CLDN4,CLU,CP,DMD,EFEMP2,ELF3,EMP3,FBLIM1,FGA,FGB,FXYD5,GCGR,GPX2,GTPBP4,IGFBP1,LAMC2,LCN2,LGALS3,LXN,MRC1,MYC,PLA1A,PRTFDC1,PSMB8,S100A10,S100A11,SPP1,TES,TGIF1,TIMP1,TMSB10/TMSB4X,TNFRSF12A,TUBB
lomustine		chemical drug		1.862	3.81e-10	ANXA1,ANXA2,C4A/C4B,CAPN6,CD14,CD44,CDCP1,CLDN4,CLU,CP,ELF3,EMP3,FBLIM1,FGA,FGB,FXYD5,GCGR,GSTM3,GTPBP4,ID1,IGFBP1,LAMC2,LCN2,LGALS3,LXN,MYC,PLA1A,PRTFDC1,PSMB8,RCN1,S100A10,S100A11,SPP1,TES,TGIF1,TIMP1,TMSB10/TMSB4X,TNFRSF10B,TNFRSF12A,TUBB
fulvestrant		chemical drug		-0.402	5.14e-10	ABL1,ADCY9,ADRB2,AIMP1,AREG,AXL,BAK1,BARD1,BAX,BIK,BLM,BMP2,BMP4,C3,CA12,CASP4,CAST,CAV1,CAV2,CCDC34,CCDC80,CCN1,CCNA2,CCNB1,CCNE1,CD74,CDC20,CDC25A,CDK1,CDKN1A,CDKN2C,CEBPD,CLK1,COMT,CTNNB1,CTSD,CYP11A1,CYP19A1,DHCR24,EGR1,ERBB3,ESR1,EWSR1,F2R,FLT1,FOS,FOSL2,GAB2,GHR,GJA1,GREB1,GSTP1,GUCY1A1,GUCY1B1,H2AX,HAMP,HES1,HSD17B7,ICAM1,ID1,IGF1,IGF1R,IGFBP5,JUN,KIF11,LEPR,LRP8,MAPK14,MB,MCM2,MMD,MTHFD1,…	2039 (19)
sulindac sulfide		chemical drug		-1.45	8.06e-10	APP,ATF3,BACE1,CCN2,CDKN1A,CEBPB,CYB5B,CYP1A1,CYP1B1,EGR1,ETNPPL,GADD45G,GDF15,IL24,INSIG1,KRT19,MAD2L1,MMP1,MMP7,MSMO1,MSX1,MTHFD2,NQO1,NUP133,NUTF2,PGAM1,PIK3R1,PLAU,PPP2R1A,PRSS23,PSG5,PTGES,PTGS2,RAP1GAP,RERE,RRM2B,STAT3,STC1,STC2,TNFRSF10B,TUBA4A,YWHAE	1326 (14)
carboplatin		chemical drug		0.486	1.29e-09	ABCB1,CAPN6,CASP3,CD44,CD47,CDCP1,CLDN4,CLU,CP,ELF3,FGA,FGB,FXYD5,GCGR,GPX2,GTPBP4,HAS2,IGFBP1,LAMC2,LCN2,LGALS3,LXN,MRC1,MYC,NT5E,PLA1A,PMAIP1,PNKD,POU5F1,SPP1,TGIF1,TIMP1,TNFRSF12A,TP53,TUBB	1785 (16)
lenalidomide		chemical drug		1.947	1.3e-09	ACTG1,ANOS1,ANTXR1,AUTS2,BCL9L,BLNK,BTBD7,C12orf66,C2orf68,CAPN1,CASP1,CAV1,CAV2,CDKN2C,CEBPB,CEMIP2,CITED2,CSNK1A1,CTNNB1,CTTNBP2,DFFA,DHTKD1,DKK1,DLEU2,DOK4,DTNA,DVL3,ELF3,ENO1,ERN1,EXTL2,FAM76B,FANCI,FLNA,FN1,FZD2,FZD5,FZD7,GABRB2,GIMAP2,GINS4,H2AC7,H3C4,HILPDA,HLA-DPB1,HLA-DQA1,HS3ST3B1,IGF2BP3,LEF1,LHFPL2,LIMA1,LRP6,MAML2,MAP2,MB,MGLL,MMACHC,MYB,MYC,NETO2,NFIB,NFKBIZ,NUDCD1,NUP43,PCBP2,PGM2,…	1819 (19)
estrogen		chemical drug		1.893	1.33e-09	ABCA1,ABI2,AGT,ALB,ALDH1B1,APCS,APOB,AR,AREG,AXL,BARD1,BCL3,BDNF,BMP2,CALCA,CCN1,CCN2,CCNB2,CDC25A,CDKN1A,CFTR,CGA,CKB,CLU,COL14A1,COL15A1,COL18A1,COL1A1,COL3A1,COL4A2,COL5A1,COL6A2,COMT,CRY2,CTSD,CYBB,CYP11A1,CYP19A1,DPEP1,DUSP1,EGF,EGR1,ERBB2,ERBB3,ESR1,F7,FBLN1,FLT1,FN1,FOS,FTH1,GJA1,GREB1,HIF1A,ICAM1,IFNB1,IGF1,IGF1R,IGF2,IGFBP1,IGFBP5,IGFBP6,IL1RL1,ITM2A,JUN,KDR,LCN2,LIF,LIPC,LPA,MCM4,MDM2,M…	2049 (18)
streptozocin		chemical drug		-0.702	1.76e-09	ABCB1,ABCB11,ABCG2,ABCG5,ABCG8,ACMSD,ADIPOR1,ADIPOR2,AGER,ALB,ALPL,AQP9,AR,ATF3,ATP1A1,ATP1A2,ATP1B1,BAX,CAT,CBS/CBSL,CCN2,CCND3,CLU,COL12A1,COL1A1,COL3A1,COL4A1,CPT1A,CPT1B,CPT2,CREB1,CYP2E1,CYP4A11,CYP7A1,DNMT3A,EGF,EP300,FBN1,FN1,FOS,G6PC,GHRL,GNAS,GPX3,HIF1A,HNF4A,HSPD1,HSPG2,ICAM1,IGF1,IGF1R,IGFALS,IGFBP1,INSR,JAG1,KIT,LGALS3,LMNB1,MLXIPL,MMP2,MMP9,MSR1,NOS2,NOTCH1,NOX4,NPY,NQO1,NT5E,OGT,PAK…	2167 (22)
phenacetin		chemical drug		0.341	1.99e-09	ANXA1,ANXA2,CAPN6,CD44,CLDN4,CLU,CP,ELF3,FBLIM1,FGA,FGB,GCGR,GPX2,GTPBP4,IGFBP1,LAMC2,LCN2,LGALS3,MRC1,MYC,PLA1A,PSMB8,S100A10,S100A11,SPP1,TES,TIMP1,TMSB10/TMSB4X,TNFRSF12A	1082 (7)
genistein		chemical drug		0.842	3.96e-09	ABCA9,ACPP,ADM,AGA,ALAS1,ALDH5A1,ALOX5,ANGPTL4,AP1S2,APOB,AR,ARG1,ASAH1,ATP6AP1,ATP6V0D1,ATP6V1A,ATP6V1H,BAX,BCL3,BDNF,BMP2,BTG3,C3,CASP3,CAT,CCN2,CCNB1,CCNB2,CD164,CD44,CD74,CDK1,CDKN1A,CFLAR,CFTR,CHEK2,CHPF,CITED2,CLN3,CLTCL1,CLU,COL1A1,CTSB,CTSD,CTSF,CTSO,CTSV,CXCL2,CXCR3,CYP19A1,CYP1A1,CYP4F2,DIO1,DKK1,DUSP1,ERBB2,ESR1,EXTL2,F3,FCGR2B,FOLR1,FOS,FXYD5,GAL3ST1,GALC,GBA,GCLC,GDF15,GGA2,GLB1,GLMP…	1243 (16)
allopurinol		chemical drug		1.869	4.01e-09	ADAMTS1,ANXA1,ANXA2,BDNF,C4A/C4B,CAPN6,CAT,CD14,CD44,CDCP1,CLDN4,CLU,CP,EFEMP2,ELF3,EMP3,F3,FABP1,FBLIM1,FGA,FGB,FXYD5,GCGR,GPX2,GSTM3,GTPBP4,HIF1A,IGFBP1,IRAK4,LAMC2,LCN2,LGALS3,LXN,MRC1,MYC,PLA1A,PRTFDC1,PSMB8,PTGS2,RCN1,S100A10,S100A11,SLC12A1,SLC2A1,SPP1,TES,TGIF1,TIMP1,TMSB10/TMSB4X,TNFRSF12A,TUBB	1511 (14)
rifampin		chemical drug		-1.509	4.98e-09	ABCB1,ABCB11,ABCB4,ABCC1,ABCC3,ABHD2,AGTR1,AKR1C1/AKR1C2,ALAS1,ATP10B,ATP2B1,AXIN2,BMP1,CCNJ,CD14,CD24,CD59,CEACAM6,CEP70,CES1,CES2,CFL1,COL6A1,CTNNAL1,CYP1A1,CYP2A6 (includes others),CYP2B6,CYP2C19,CYP2C8,CYP2C9,CYP2D6,CYP2E1,CYP3A4,CYP3A5,CYP4A11,CYP4B1,CYP7A1,CYP8B1,DSE,ECT2,ELAVL1,ENPP2,FGGY,FMO5,GPRC5B,GRK3,GSTP1,HMGB3,ITGAM,KIF14,MATN2,MGP,MT1G,MT1H,MYB,NOS2,NR0B2,NUF2,PNRC2,PYROXD1,RACGAP1…	1903 (22)
phenylbutazone		chemical drug		1.724	7.6e-09	ADAMTS1,ANXA1,ANXA2,C4A/C4B,CAPN6,CD44,CDCP1,CLDN4,CLU,CP,EFEMP2,FBLIM1,FGB,FXYD5,GCGR,GPX2,GSTM3,GTPBP4,IGFBP1,LAMC2,LCN2,LGALS3,LXN,MRC1,PLA1A,PRTFDC1,PSMB8,PTGS2,RCN1,S100A10,S100A11,SPP1,TIMP1,TMSB10/TMSB4X,TNFRSF12A,TUBB	1580 (13)
gefitinib		chemical drug		-1.725	9.21e-09	ADAMTS1,AREG,BCL2L11,BMF,BTG2,BUB1,C3,CCNB1,CCNE1,CDK2,CEBPB,CEBPD,CFLAR,CHEK2,CKAP2,COL15A1,COL1A1,CTNNAL1,CTSB,CXCL2,DUSP4,ECT2,EPSTI1,ERBB2,ETV5,FGF18,FGFR2,FLT1,FRAT1,FRAT2,FSCN1,GADD45B,GHR,GJA1,HYAL1,ID1,ID4,IGF1,IGFBP5,IL7,ITGA2,KIF11,KIF23,KIT,KRT19,LIFR,MAFF,MAP4K4,MCM8,MKI67,MMP1,MMP9,MYCN,NOTCH1,NOX4,NRP2,OSMR,PCNA,PDGFRA,PINK1,PLAUR,PPARG,PRC1,PTGS2,PTTG1,RHOB,S100A14,S100A9,SKP2,SLC2…	2024 (18)
triptolide		chemical drug	Inhibited	-3.598	1.16e-08	ABLIM3,ADM,AFAP1L1,AHR,AKAP12,AR,ARNTL,BAX,BIRC2,CADM1,CASP3,CAV1,CDKN1A,CDKN2B,CXCL1,DUSP1,EDNRB,EFNB2,EMP1,ERBB2,F2RL1,FBLN5,FBN1,FGF18,FLT1,FOXF1,GHR,HEY1,HILPDA,HPGD,ICAM1,IGFBP3,IL17RD,ITGA1,ITGA2,ITGA6,ITPKB,JUN,KDR,KIT,KITLG,LEF1,LIFR,MKI67,MMP1,MMP7,MYC,NPR1,PCNA,PDGFRA,PDGFRB,PMAIP1,PMP22,POSTN,PTGS2,RECK,RELA,RHOC,SERPINB9,SMURF2,SOX4,TEK,TJP1,TNFRSF10B,TP53,UACA	1614 (15)
aspirin		chemical drug	Inhibited	-3.785	1.67e-08	ABCA1,ABLIM3,ADM,ADRB2,AFAP1L1,AHR,AKAP12,APP,AR,ARNTL,BDNF,CADM1,CAV1,CDK2,CDKN1A,CDKN2B,CNTF,CRP,CTSD,CXCL1,CYB5A,EDNRB,EFNB2,EMP1,F2RL1,FBLN5,FBN1,FGF18,FLT1,FOXF1,GDF15,GHR,GRIN2A,HEY1,HILPDA,HPGD,ICAM1,IGFBP3,IL17RD,ITGA1,ITGA2,ITGA6,ITPKB,KDR,KIT,KITLG,LIFR,MMP1,MMP2,MMP9,NOS2,NOX4,NPC1,NPR1,OLR1,PDGFRB,PLA2G4A,PMAIP1,PMP22,PON1,POSTN,PPARA,PTGS2,RECK,RELA,RHOC,SCARB1,SERPINB9,SMURF2,SOX4,T…	2145 (19)
metformin		chemical drug		-1.627	1.71e-08	ABCA1,ABCB1,ACTA2,ADIPOQ,ADIPOR1,ADIPOR2,AGER,AHR,AHSG,ALDOA,APOB,ARG1,ATF3,BAMBI,BAX,BMP2,CASP3,CAV1,CCN2,CCND2,CCNE1,CEBPB,CRP,CYP11A1,CYP19A1,CYP1B1,CYP2B6,CYP3A4,CYP3A5,DVL3,ENO3,ERBB2,ERN1,F3,FN1,FOS,FTH1,G6PC,GADD45B,GLO1,GRB14,IGF1,IGF1R,IL1RN,ILK,INSIG1,INSR,ITGA6,LCAT,MMP9,MTOR,MUC5B,MYC,NFKBIA,NPY,NR0B2,PCK1,PEA15,PFKM,PHKG1,PKM,PPARGC1A,PTGS2,PYGM,RARRES2,RUNX2,SCARB1,SERPINE1,SERPINF1…	1912 (21)
simvastatin		chemical drug		-0.356	2.21e-08	ABCA1,ABCB4,ABCG5,ACMSD,ACTA2,ADAMTS1,ADIPOQ,ADRB2,AHSG,ANXA1,ANXA3,APOB,APOM,APP,AR,ASL,BAX,BMP2,C5AR1,CASP3,CCN1,CCN2,CCND2,CD14,CD9,CDKN1A,CFLAR,COTL1,CRP,CXCL2,CYBB,CYP2B6,CYP3A4,DDAH1,EDN1,ELAVL1,ENC1,ESR1,F2R,F3,FABP1,FADS2,FGA,FOS,GJA1,GPAT4,GPT,GSK3B,HK1,HS3ST1,ICAM1,IGFBP3,ITGAL,KIT,LCN2,MKI67,MMP1,MMP2,MMP9,MPP6,MYC,MYH10,NFIX,NFKBIA,NONO,NOS2,NPPB,NTRK2,OLR1,PCSK9,PLAT,PON1,PPARA,PTGS2…	1085 (15)
lithium chloride		chemical drug		1.234	2.25e-08	ACLY,AHR,APP,AR,ASS1,AXIN2,BAX,BCL3,BMP2,BMP4,BMP7,BSG,CD44,CDKN1A,CEMIP2,CTNNB1,CTNND2,CYP51A1,DCN,DKK1,DLK1,DPAGT1,FDPS,FOS,FSCN1,GATA3,GDF15,GSK3B,HAPLN1,HES1,HEYL,IDI1,IDS,LEF1,MMP2,MT1G,MT2A,MYB,MYC,MYLK,NOS2,NOTCH1,NOTCH3,NPEPPS,PCNA,PER1,POSTN,POU5F1,PPARG,PTGS2,PTX3,PXN,RARA,SOX9,TAGLN,TGFBR1,TNFRSF10B,TP53,VCAN	1818 (18)
mycophenolic acid		chemical drug	Activated	2.054	2.46e-08	ACTA2,ADM,ADRB2,AKAP12,ANPEP,ATF3,AZGP1,C1orf116,CCN1,CCN2,CCND2,CCND3,CD46,CD59,CD63,CDK6,CDKN1A,CLDN1,CLU,CXCL5,CYBB,DUSP1,EDN1,ETS1,FN1,GBP1,HNRNPD,ID3,INHBA,KRT19,MYL12A,NPY,OLR1,PCNA,PTGS2,RGS4,RUNX2,SERPINE1,SNAPC1,SOD2,STYK1,TNFAIP3,TUFT1,UGCG,USP53	1330 (14)
ramipril		chemical drug	Inhibited	-3.297	3.21e-08	ACE2,CCN2,COL1A1,COL1A2,COL3A1,COL4A1,COL4A2,COL4A5,DDR1,FN1,ITGA2,LAMA1,LAMB1,LAMC1,MAPK14,MMP2,MMP9,NOS2,PTGS2,TGFB1,TIMP1,TIMP2	570 (7)
CD 437		chemical drug	Inhibited	-4.152	5.14e-08	AKR1B1,ALDOA,AP2M1,AP2S1,ARHGDIB,ARL2,ARPC2,ARPC3,ATP5F1C,ATP5MG,BAX,CDK4,CDKN1A,CEBPB,CLIC1,CNR1,COX7A2L,EEF2,EIF3D,EIF4A2,EIF4B,ENO1,F3,FOS,FSCN1,FTH1,GDF15,GNAS,HADHA,HLA-C,HMGB1,HNRNPA1,HNRNPC,HSP90AA1,HSPA8,ILF2,ITM2B,JUN,KIF3A,LSM3,MGST1,MOB1A,MYC,NACA,NARS1,NFKBIA,NPM1,NR0B2,ODC1,PABPC1,PCBP2,PGAM1,PHYH,PITX1,POLR2G,PURB,ROBO4,RPL36A,RPL8,RPLP2,RPS10,RPS17,RYBP,SEPTIN7,SET,SLC25A3,SLC25A6,…	1447 (18)
atorvastatin		chemical drug		-1.405	6.59e-08	ABCA1,ABCB1,ABCB4,ABCC1,ABCC3,ABCG5,ABCG8,ABRAXAS1,ACE2,ADIPOQ,AGER,APOB,BDNF,BMP2,CAT,CAV1,CCBE1,CCN1,CCN2,CD59,COL1A1,CRCP,CRP,CYBA,CYBB,CYP2B6,CYP51A1,CYP7A1,CYP8B1,DHCR24,DKK1,DUSP1,EDN1,EDNRA,EGR1,ELF3,F2R,F3,FDPS,FLT1,FMC1,FOS,FOSB,GADD45B,GJA1,GJC1,HBB,HBG2,HMGB1,HSD17B7,HYPK,ICAM1,IDI1,IL17RD,ITGAL,JUN,MAPK3,MMP2,MMP9,MSMO1,NOS2,NOX4,NR0B2,OLR1,PCSK9,PDXK,PLAT,PMVK,PNPT1,POSTN,PPARG,PRNP,…	1368 (16)
fluticasone propionate		chemical drug		0.235	7.17e-08	ABLIM3,ADAM9,ADM,ALOX15B,ALOX5,ANGPTL4,AQP9,ARHGAP25,C3,C8orf44-SGK3/SGK3,CCL4L1/CCL4L2,CD74,CES1,CFB,CHI3L1,CRP,CXCL1,CXCL2,CXCL5,CXCL9,DCN,EMP1,FBLN5,FSCN1,GADD45B,HLA-DOA,HLA-DPB1,HLA-DQA1,HLA-F,HPGD,HSD11B1,IL18BP,IL1RN,ITGB7,KLF9,MBL2,MERTK,METTL7A,MFGE8,MMP7,MMP9,MT1A,MT1X,MT2A,NAMPT,OAS2,OLFML3,OLR1,PAPSS2,PCOLCE2,PDK4,PLAAT4,PLAC8,PLAU,PPARGC1A,SERPINA1,SERPINE1,SERPINF1,SLC1A3,SLC2A5,SPP…	1318 (16)
clofibrate		chemical drug		-1.569	9.95e-08	ABCA1,ABCC3,ABCC4,ABCG2,ACAA1,ACADL,ACOT4,ACOX1,APOC2,BAAT,BAX,BMP7,BSG,CASP2,CCNB1,CCND2,CDK1,CEACAM1,CPT1A,CPT2,CYP1A1,CYP4A11,DECR1,DECR2,FABP1,GSTP1,HADHA,HADHB,HMGCS2,IGFBP1,IL1RN,MYB,MYC,NAP1L1,NBN,NOS2,NQO1,NR2C1,PCSK9,PDCD4,PLEKHB1,PPARA,PTGS2,RORA,RTN4,SCD,SLC2A2,SLCO2A1,SREBF1	1906 (21)
dextran sulfate		chemical drug		-0.244	1.33e-07	ADA,ADAMTS1,ADORA2B,AGT,AGTR1,AHR,ANLN,ARG1,ATR,BAG1,BLM,BMP4,BUB1,BUB1B,C3,C4A/C4B,CCN2,CCNA2,CCNB1,CD14,CD74,CDC20,CDCA2,CDCA5,CDK1,CENPH,CFH,COL18A1,CTNNB1,CXCL2,E2F8,EFEMP2,EFNA5,EFNB2,EGF,ENPP2,FGFR1,FIGNL1,FUT2,HAUS8,ICAM1,ID3,IGF1R,IL36G,IRF7,ISG15,KCTD11,KIF11,KNG1,KNTC1,LCN2,LCP1,MCM6,MKI67,MMP14,MMP2,MMP7,MMP9,MRC1,MSH2,MSR1,MYC,MYLK,NCAPD2,NDST1,NEK2,NFATC2,NOS2,NQO1,ODAM,ODC1,OSMR,PCN…	1626 (14)
choline fenofibrate		chemical drug	Inhibited	-2.393	2.81e-07	ACSL1,ADIPOQ,ADIPOR1,APOA5,CAV1,CPT1A,F3,FURIN,GPT,HIF1A,NFKBIA,NPC1,NPC2,PCSK5,PCSK9,PON1,PPARA,SERPINE1,UGT1A8 (includes others),UGT2B4	1986 (22)
imatinib		chemical drug	Inhibited	-2.816	2.98e-07	ABL1,APP,ARID3A,ATP1A2,ATP1B1,ATP1B3,ATP2B1,ATP2C1,ATP5PB,ATP6AP1,ATP6V0D1,ATP6V1A,ATP6V1F,BAX,BCAT1,BCL2L11,BCL2L14,BCR,BIRC2,BLNK,BMP2,BMP7,CAPN1,CASP3,CCNA2,CCNB1,CCND2,CCNE1,CCNH,CDC42,CDC7,CDK2,CDKN1A,CDKN2C,CEBPB,CEBPE,CFLAR,CITED2,COL1A1,COL3A1,COX7A2L,CTNNB1,CUL3,CYBB,DAB2,DNAJB6,DNAJC10,ECT2,EIF4B,ETV5,FECH,FN1,HBG2,HDAC2,HMGB1,HSBP1,HSPA2,HSPA8,HYOU1,ID1,IGKC,IGLC1,IL7,IP6K2,ITGA1,ITGAM…	2046 (22)
pimagedine		chemical drug	Inhibited	-2.579	4.98e-07	ACTA2,AGER,ALB,BAX,CASP1,CASP3,CAST,CAV1,CCN2,CFLAR,CNN1,COL4A1,CRP,GADD45B,ICAM1,LAMB1,MDM2,NOS2,OPA1,POU2F2,RELA,SERPINE1,SLC22A3,TAGLN,TGFB1	1522 (19)
Y 27632		chemical drug	Inhibited	-2.27	6e-07	ACTA2,ACTB,ACTG1,ADA,AMOTL2,AXL,BMP2,BMP4,CCN1,CCN2,CD44,CDK4,CDKN1A,CDKN2B,CEBPB,COL12A1,COL2A1,DPYSL2,FOS,HAS2,ICAM1,MMP2,MMP9,MYC,PERP,PLAU,PPARG,PTGS2,RELA,SERPINE1,SKP2,SOX5,SOX9,TAGLN,TGFB1,THBS1,TJP1,TP53,YAP1	1685 (17)
cerivastatin		chemical drug		-0.613	9.25e-07	AGTRAP,ASS1,BMP2,CCN2,CDKN1A,COL1A1,CYP1B1,CYP2B6,F3,FDPS,FGF2,FN1,GCH1,GNB1,ICAM1,IDI1,IGF1R,INSR,ITGAL,JUN,MMP9,MYC,NFYA,NOS2,NR2F6,PCSK9,PDGFA,PLAT,PLAU,PLAUR,PPARA,PPARG,PTGDS,PTGS2,S100A9,SERPINE1,TGFB1,THBD,TMSB10/TMSB4X	1218 (14)
eflornithine		chemical drug		0.026	9.75e-07	APOB,APP,C3,CDK1,CDK2,CDKN1A,CDKN2B,CTNNB1,FN1,GLB1,HLA-B,ITGAL,ITGAX,LGALS3,LGALS3BP,MAD2L1,MYCN,ODC1,PCNA,PSAP,SERPINE1,SHC1,SOD2,TGM2,TYMS	2257 (24)
phytohemagglutinin		chemical drug		0.692	1.04e-06	ACOX1,AGT,AHSG,ALAS2,ALDH2,ANOS1,APOC2,APP,BCHE,BCL3,BCR,C5,C6,C8B,CACNB2,CALU,CAP2,CASP3,CAT,CCL1,CCND2,CCND3,CCNH,CD3D,CD44,CD46,CD47,CDH11,CDK4,CDK7,CHML,CLCN4,COL18A1,COL1A2,COL4A5,CPS1,CUX1,ENPEP,FBN1,FKBP9,FOS,FOSL2,FOXA3,GAB2,GABRB3,GATA2,GATA3,GCLC,GPD2,GPLD1,GSTT1,GUCY1B1,HDAC2,HINT1,HPGD,HSP90AA1,ICAM1,IL15RA,IL24,IL2RG,ITGA8,ITIH4,JAK2,KIF23,KIT,KRT13,LAMA2,LBP,LCAT,MAOA,MAP1B,MASP1,MC…	1572 (17)
arsenic trioxide		chemical drug		-1.284	1.19e-06	ARID3A,ATP1A2,ATP1B1,ATP1B3,ATP2B1,ATP2C1,ATP5PB,ATP6AP1,ATP6V0D1,ATP6V1A,ATP6V1F,BACH1,BAX,BCAT1,BCL2L14,BLVRA,BLVRB,BNIP3L,CCNH,CD44,CDC42,CDC7,CDK1,CDK6,CDKN1A,CEBPE,CFLAR,COX7A2L,CTH,CTNNB1,CUL3,CYB5R1,CYP51A1,DHCR24,DNAJB6,DNAJC10,DNMT3A,ECT2,ETV5,FDPS,FECH,FN1,FTH1,GCLC,H2AX,HBG2,HIF1A,HSBP1,HSPA2,HSPA8,HYOU1,IDI1,IP6K2,ITGAM,KCNQ1OT1,KDELR1,KIF11,LAMTOR3,MAF,MAP2K4,MAPK6,MMP9,MSMO1,MT1E,MT…	1407 (15)
captopril		chemical drug		1.191	1.41e-06	AGT,ANXA1,C4A/C4B,CAPN6,CD44,CLU,CP,CSRP2,CYP2E1,EFEMP2,F3,FBLIM1,FGA,GCGR,GPX2,GSTM3,GTPBP4,IGFBP1,IGFBP6,IL1RN,LAMC2,LCN2,LGALS3,MAOA,MMP9,MRC1,MYO6,NOS2,POSTN,PSMB8,PTGS2,S100A10,S100A11,SERPING1,SPP1,TGFB1,TIMP1,TMSB10/TMSB4X,TNFRSF12A	1565 (21)
sulindac		chemical drug		0.69	1.77e-06	ABCB1,APP,CCNA2,CCNB1,CCNB2,CCNE1,CCNG1,CCNH,CDC20,CDC25A,CDC42,CDK1,CDK2,CDKN1A,CTNNB1,CYP1A1,CYP1B1,DCN,E2F2,E2F3,E2F5,ERBB3,GCLC,KDM5A,MYC,MYCN,NAP1L1,NOS2,NQO1,PLA2G4A,PTGS2,RBBP4,SEPTIN7,TP53	1998 (21)
5-azacytidine		chemical drug	Activated	2.587	1.94e-06	ABCB1,ANXA2,ATR,BTG3,CAV1,CAVIN1,CD44,CDC25A,CDKN1A,CDKN2B,CLDN1,COL1A1,CTNNA1,CTNNB1,DKK1,DLK1,DUSP1,EPHA2,ESR1,ETV5,F3,FANCC,FANCD2,GDF15,GSK3B,GSTP1,HK2,HSPA8,HSPD1,INHBA,IRF7,ITGAL,KDR,LDHB,LOX,MAFF,MECP2,MEF2A,MGMT,MUC4,MYC,MYO1B,N4BP2L2,NOS2,PAH,PCDHA11,PCDHA6,PLAGL1,PLAU,PNRC1,PTGS2,RHOB,RRM2,SERPINB8,SHC1,SLC3A2,SLC7A5,SMURF2,SOX9,SP3,TACSTD2,TFF1,TFPI2,TGFBR1,TGM2,THBS1,THBS2,TNFRSF10B,T…	1757 (19)
isoproterenol		chemical drug	Activated	4.221	2.66e-06	ABL1,ACSL3,ACSL4,ACTA2,ADIPOQ,ADRB2,AGT,APP,ATF3,ATP1A1,ATP7B,BCL2L11,BVES,CAV1,CDK1,CGA,CNTF,COL1A1,CYP1A1,CYP1B1,DHRS3,EDN1,FGF2,FOS,FOSL2,FPR2,GRK5,HILPDA,HSD17B7,JUN,LGALS12,LGALS3,LIF,MERTK,MITF,MMP2,MMP9,MOGAT1,MYL4,NAMPT,NFATC4,NOS2,NPPB,ODC1,PCK1,PDGFA,PLAGL1,PLAT,PPP1R1A,PRKD3,PRNP,PTGS2,RAB18,RAB27A,RAB5C,RGS5,RLN3,SCD,SOD2,TGFB1,TIMP1,TIMP2,TPD52L2,TSHR,TUBB,TUBB3,TYRO3	1775 (18)
silibinin		chemical drug	Inhibited	-3.063	3.54e-06	BAX,CASP3,CCN2,CCNB1,CCNE1,CD44,CDK1,CDK2,CDK4,CDK6,CDKN1A,CTNNB1,EGR1,FLT1,FN1,GSK3B,HIF1A,IFNB1,IGF1R,IGFBP3,KRT18,MMP2,MMP9,MYC,NFKBIA,NOS2,PCNA,PLAU,PLAUR,PROM1,PTGS2,SNAI2,TIMP2,TNFRSF10B,TP53,ZEB1	1613 (17)
5-fluorouracil		chemical drug	Inhibited	-2.111	4.38e-06	ABAT,ABCC11,ABHD4,ALDOA,ANXA2,ANXA4,ATF3,ATP5F1C,ATP5PB,BAIAP2,BAK1,BAX,BCL2L11,BIRC2,BNIP3L,BTG2,CALU,CAPNS1,CASP3,CCND2,CCNG1,CCT4,CDK1,CDK2,CDKN1A,CES2,CFLAR,CLU,COL1A2,CTSD,CYFIP2,DRAM1,ECHS1,EEF1G,EEF2,EGR1,EIF2S2,EIF3E,EPHA2,FDPS,FGFR2,FOXF1,FXYD3,GAPDH,GDF15,GOT2,GSN,GTF2H2,GTF2I,HADHA,HNRNPA1,HNRNPC,HSPA4L,HSPA8,IDH2,IER5,ILF2,IP6K2,JUN,LIF,MDM2,MMP9,MVP,MYC,NACA,NNT,NOTCH1,OSGIN1,PDGFA,P…	1888 (20)
nilotinib		chemical drug	Inhibited	-3.075	5.61e-06	ABCC4,ABCC5,BCL2L11,BUB1,BUB3,CCNA2,CCNB1,CDK7,COL1A1,COL1A2,FN1,H2AX,HDAC2,IL7,JAK2,MAD2L1,MCM6,MDM2,MYC,PTPN11,SMC3,SOS1,TTK,TWIST1,YWHAE,YWHAZ,ZEB1	1990 (22)
resveratrol		chemical drug	Inhibited	-3.616	5.69e-06	ACTA2,ADAM17,ADIPOQ,AGER,ALOX5,APP,AR,ATF3,BAX,BDNF,BMP2,BSG,CASP3,CCNB1,CCND2,CD14,CD46,CDK2,CDK4,CDK6,CDKN1A,CFLAR,CPT1A,CTNNB1,CXCL2,CYBB,CYP11A1,CYP1A1,CYP1B1,CYP2E1,CYP4F2,CYP7A1,ECE1,EDN1,EGR1,EP300,ESR1,F3,FN1,FOS,FOSL2,FXN,G6PC,GDF15,GLB1,HDGF,HEY1,HIF1A,HNF1A,ICAM1,IFNB1,IGF2,IGFBP1,IGFBP3,ISG15,ITGA1,ITGAL,JAG1,JUN,KDR,KLK2,MAPK14,MITF,MMP1,MMP2,MMP9,MRC1,MYC,NDUFA13,NFKBIA,NFKBIB,NOS2,…	1909 (17)
tributyrin		chemical drug	Activated	2.634	5.85e-06	ADM,ADRB2,AKAP12,ATF3,AZGP1,C1orf116,CASP3,CCN1,CCN2,CD46,CDKN1A,CLDN1,CXCL5,DUSP1,EDN1,ETS1,GBP1,HNRNPD,ID3,IL24,INHBA,MYL12A,NDRG1,OLR1,PTGS2,RGS4,SNAPC1,SOD2,STYK1,TNFAIP3,TUFT1,UGCG,USP53	1250 (7)
GW7647		chemical drug		-1.561	6.58e-06	ABCC1,ABCG2,CPT1A,CPT1B,EP300,FABP1,IGFBP1,IGFBP5,IGFBP6,MLYCD,NPC1,NPC2,PDK4,PPARA,PPARGC1A,SLC27A2,SREBF1	2160 (22)
ursolic acid		chemical drug		-0.512	6.99e-06	AKR1B1,ATF3,ATG16L1,BAX,CASP3,CDKN1A,EIF2S2,FGF2,FOS,GDF15,HMGB1,LARS1,MARS1,MKI67,MMP1,MMP2,MMP9,MTDH,MYC,NARS1,NOS2,OLR1,PDCD4,PPARG,PTGS2,RELA,SLC38A2,SOD2,STAT3,TNFRSF10B,TP53	1486 (14)
grape seed extract		chemical drug	Inhibited	-2.056	7.02e-06	APP,CCNB1,CCNE1,CDK2,CDK6,CDKN1A,CKB,CREB1,CTNNB1,CYP19A1,ENO1,ENO2,HSPA8,HSPD1,MKI67,MYC,NOS2,PCNA,PLAU,PTGS2	1062 (7)
obeticholic acid		chemical drug		-1.449	7.58e-06	ABCB1,ABCB11,ABCB4,ACTA2,ADIPOQ,CCN2,COL1A1,CXCL2,CYP7A1,CYP8B1,DDAH1,FN1,G6PC,ICAM1,NR0B2,NR1H4,PCK1,PPARG,PTGS2,RELA,SLC51B,SMAD6,SREBF1,TGFB1,TIMP1,TIMP2	2044 (19)
alitretinoin		chemical drug		-1.883	7.76e-06	ABCA1,ABCB11,ABCC3,ACACB,ACADM,ACOX1,ANGPTL3,APOD,APOM,APP,AR,BLZF1,CASP1,CASP4,CCND3,CD14,CDK2,CDK4,CDKN1A,CEBPE,CGA,CPT1B,CTNNB1,CYP2B6,CYP4F11,CYP4F2,CYP4F3,DUSP1,ESR1,FABP1,FN1,FOS,GHRHR,GK,HNF4A,HOXA1,ISG15,ITGAM,KLK7,MKI67,MLYCD,MMP1,MMP9,NR0B2,PLAU,PLTP,PMAIP1,PPARA,PPARG,PPARGC1A,PTGIS,RARA,RBP1,RBP2,RXRA,SCD,SLC2A2,SMAD3,SOAT1,SPP1,SREBF1,STRA6,TGFB1,WNT5B	1977 (23)
sunitinib		chemical drug		-1.268	1.08e-05	BAK1,BCL2L11,CCN2,CCND2,CCND3,CD44,CDKN1A,COL4A2,COL5A1,COL6A1,COL7A1,CTNNA1,CTNNB1,CYP1A1,FN1,ICAM1,ITGA1,ITGA3,ITGA6,ITGA8,ITGAL,KDR,LAMB1,LAMB3,LAMC1,MMP9,PDCD1,RUNX1,TGFBI,TIMP2,TNC	1475 (16)
napabucasin		chemical drug	Inhibited	-3.015	1.22e-05	ACTB,AXL,B2M,BMI1,CD24,CD44,CTNNB1,DDR1,EGF,EPCAM,ERBB2,FGFR2,FOXP1,GSK3B,HDAC1,ID1,ITGA2,ITGA6,JAG1,JAK2,KITLG,LIN28A,MAML1,MERTK,MYC,NOTCH1,PLAUR,POU5F1,STAT3,TGFBR1,TWIST2,YAP1
plicamycin		chemical drug		-1.731	1.22e-05	ABCA1,ABCB8,ABCG2,AFAP1L1,AHR,ALOX15B,ATP7A,AXL,B4GALT5,BAK1,BNIP3L,CACNA2D3,CCN2,CDC25A,CDKN1A,COL1A1,COL1A2,CXCL1,CYBRD1,CYP19A1,CYP2E1,CYP4V2,DNM1,F3,HIF1A,ID1,IER5,KDR,MAOA,MDM2,MST1R,MUC5B,PLAUR,PMAIP1,PPP1R1B,PRDM1,PRKCD,PROM1,ROR1,SERPINE1,SERPINE2,STARD10,TIMP1,TP53,TYMP,WNT9A,XYLT1,ZMYND8	1972 (23)
valsartan		chemical drug		-1.994	1.26e-05	ADIPOQ,APP,AQP1,CAPN1,COL1A1,CYBA,CYBB,EDN1,EGF,F3,FGF2,FN1,FOS,GJA1,ICAM1,KIT,MMP2,NOS2,POSTN,PTGS2,RELA,SERPINE1,SPP1,TGFB1,TIMP1,UBE2V2	1896 (18)
bexarotene		chemical drug		0.61	1.33e-05	ABCA1,ACOX1,ADD3,ADIRF,ADRB2,AKR1C1/AKR1C2,ALDH1A2,AMOTL2,APP,ARL6IP5,AXL,BMP7,CCDC107,CCN1,CEBPG,CLIC6,CPLX1,CTH,CTNNB1,CYP3A4,CYP3A7-CYP3A51P,DHRS3,DKK1,DLK1,DUSP1,DUSP5,EFNA5,EFNB3,EPHA2,FKBP2,GUK1,HERPUD1,ICAM1,ID1,IGFBP6,IL15,ISL1,ITGB6,ITM2A,LOXL2,LRP4,LY6H,MAF,MAFF,MERTK,MLLT11,MMP1,MMP9,MRPL54,MTHFD2,NOS2,NR1I2,NR2C2,NRP2,NTRK2,ODC1,PCSK9,PIK3R1,PLAT,PLAUR,PNRC1,PPARG,PTGS2,S100A9,SCD,SEL…	1525 (23)
phenobarbital		chemical drug	Inhibited	-2.355	1.37e-05	ABCB4,ABCC3,ABCC4,BDNF,CDKN1A,CYP1A1,CYP1B1,CYP2A6 (includes others),CYP2B6,CYP2C18,CYP2C19,CYP2C8,CYP2C9,CYP39A1,CYP3A4,CYP3A5,CYP4B1,CYP7A1,CYP7B1,CYP8B1,DIO1,GADD45B,GPT,GSTP1,GSTT1,HNF1A,HNF4A,INSIG1,MDM2,PAPSS2,PCK1,SLCO1B1,SREBF1,SULT1C3,SULT2A1,TAT,TP53,UGT2B17,VEZF1	1936 (23)
zinc		chemical drug	Inhibited	-2.353	1.37e-05	AIFM1,ASPG,BAX,BDNF,BEX3,BLMH,CAT,CCNB1,CDK4,CNN1,COL1A1,ENO1,FETUB,GPLD1,HNF4A,IDI1,IGF2,IREB2,LIPA,MGP,MT1A,MT2A,NFKBIA,NPM1,NPY,PDE4A,PDE4B,PTGS2,SCD,SELENBP1,SLC30A2,SLC30A5,SLC39A2,SLC39A4,SLC6A4,STS,TFRC,TGM2,TP53	2035 (19)
tacrolimus		chemical drug		-1.719	1.58e-05	APOD,APP,AREG,ATP2B4,BASP1,BAX,BCL2L11,CAPG,CASP3,CD200,CD74,CDK4,CHN2,CISH,COL1A1,COL2A1,COL3A1,CORO2A,CXCL2,CXCL9,CXCR3,CYBB,DOCK9,DPYSL3,DUSP4,EDN1,EGR1,ELL2,ENC1,ETV1,F5,FAM110A,FLNA,FN1,FOS,FOSB,GNPDA1,GPRC5B,HAMP,HELLS,HOMER2,HSPD1,ID3,IFT80,IKZF2,IL1RL1,ITGAE,ITGB7,ITGB8,JUN,LBH,LILRB4,LRRC32,MAF,MARCKSL1,MYC,MYH10,NFAT5,NFATC4,NFKBIA,NOS2,NT5E,ODC1,ORM1,OSBPL3,PDCD4,PDE3B,PDLIM4,PENK,PPP3…	1828 (18)
ciprofloxacin		chemical drug		1.605	1.64e-05	ABCC4,ACAA1,ACSL5,ALDH2,APP,ASAH1,ATP5F1C,ATP6V1A,ATP6V1B2,ATP6V1H,B4GALNT1,BMP4,CD47,COLEC12,CPNE1,CTSD,CTSV,DNAJC3,EDIL3,EMILIN2,EPB41L5,GBA,HSPD1,ICAM1,IGF1R,IGF2BP3,ITGA9,ITGAL,ITM2C,LGMN,MFGE8,MMP2,MSR1,MTHFD1L,MYOF,NRCAM,PSAP,RAB11FIP1,RPL10A,RPS18,RRAGC,SHMT2,SIGIRR,SPP1,SPRED1,SRPRA,STXBP1,TMPO	1509 (15)
docosahexaenoic acid		chemical drug	Inhibited	-4.202	2.18e-05	ABCA1,ACOX1,ADIPOQ,APP,ARG1,BACH1,BAX,BDNF,CCN2,CD44,CDKN1A,CEBPB,COL1A1,CPT1A,DPYSL2,ERN1,FADS2,FOS,G6PC,GDF10,HDAC7,HPGD,IFNB1,IGFBP1,LOX,LOXL1,LOXL2,MLXIPL,MMP1,MMP2,MMP9,MRC1,MYC,NOS2,NOX4,PCK1,PDE5A,PIK3R1,PLA2G4A,PLAT,PLTP,POU5F1,PPARA,PSEN1,PTAFR,PTEN,PTGES,PTGS2,RELA,RXRA,SAA1,SCD,SDC1,SERPINE1,SERPINH1,SMAD6,SMAD7,SMPD1,SORL1,SREBF1,TGFB1,TGFBR1,THBS1,THBS2,TIMP1,TIMP2,TNFRSF1B,UGT1A8 (i…	1523 (19)
pregnenolone carbonitrile		chemical drug	Inhibited	-2.224	2.51e-05	ABCB1,ABCB11,ABCC3,ALAS1,CPT1A,CYP2B6,CYP2C18,CYP3A4,CYP3A5,CYP7A1,HMGCS2,INSIG1,NR1I2,SCD,SCP2,SLCO1B3,SLCO2A1,SULT1B1,SULT2A1,UGT1A4,UGT1A6,UGT1A8 (includes others)	1879 (22)
green tea polyphenol		chemical drug		-0.794	2.54e-05	ADIPOQ,ANXA1,BAX,CASP3,CAV1,CDKN1A,FOS,HMGB1,ICAM1,IGF1,IGFBP3,JUN,MMP2,MMP9,PIK3R1,PLAU,PPARG,PTGS2,TGFB1,TP53	1170 (16)
losartan potassium		chemical drug	Inhibited	-2.199	2.87e-05	ADIPOR1,AGT,AGTR1,ALB,AQP1,ATP1A1,BAX,BMP7,CASP3,CAV1,CCN2,CNTF,COL1A1,COL3A1,CYBB,EDN1,EDNRA,EGF,EGR1,F3,FN1,FOS,GJA1,GRK5,HAVCR1,ITGAV,KL,MAP2,MMP2,MMP9,NOS2,NOX4,NPR1,OLR1,PDGFA,PLCG1,POSTN,PTGS2,PTH1R,SERPINE1,SMAD3,SPP1,STAR,TEK,TGFB1,TGFBR1,TIMP1,TUBB3,ZEB1	1509 (18)
GW501516		chemical drug	Inhibited	-2.485	2.92e-05	ABCA1,ACAA2,ACADL,ACADM,ACSL1,ACSL4,ADIPOQ,ANGPTL4,APOD,CAT,CDKN1A,COL5A1,COL6A1,CPT1A,CPT1B,DECR1,F3,FGFR1,FLT1,HADHA,IGFBP1,IGFBP3,IGFBP5,IGFBP6,IL36G,KLK6,KRT19,KRT4,LAMB3,LIPE,LPIN1,NOTCH1,PDK4,PLAT,PPARA,PPARGC1A,PTEN,S100A9,SAA1,SCD,SOD1,THBS1,TP53,VLDLR,VNN1	1903 (18)
ibuprofen		chemical drug		-1.949	3.15e-05	APP,BACE1,COL12A1,CYBB,DCN,EDNRB,GDF15,HIF1A,ITGAM,LAMB1,MAGI1,MMP1,MMP2,MMP9,NOS2,PPARG,PTGS2,PTPRC,RAC1,SERPINA3,SLC2A1,TNFRSF10B,TNFRSF21	1432 (14)
prednisolone		chemical drug		0.755	3.77e-05	APP,ARG1,ATG16L1,ATG4A,BAG1,BAK1,BAX,BCL2L10,BIRC2,CASP2,CASP3,CAT,CEBPD,CFLAR,CLN3,CRP,CSNK1D,CTSB,CTSS,CYP1A1,DRAM1,DRAM2,DUSP1,DUSP10,EDN1,EDNRA,ESR1,EVA1A,FANCC,GAB1,GABARAPL2,GK,GM2A,GPX3,HDAC1,HES1,HEY1,HIF1A,HSP90AA1,HSPA8,IFNB1,IGF1,IGF2BP3,IGHG1,INSR,ITGAM,JAG1,KANSL1L,KCTD12,KIF9,KLF9,LDLRAD4,MAPK14,MB,MYCN,NLGN4X,NOTCH1,NOTCH3,NOTCH4,NR1I3,NXN,PAK5,PCK1,PFKP,PLAAT4,PLAT,PRKAA1,PRKAA2,P…	2115 (19)
amitriptyline		chemical drug		-0.918	3.89e-05	ASAH1,BDNF,CASP1,CCND2,CDKN1A,CYP2B6,CYP3A5,FABP1,FGF2,FNDC4,HPN,NPY,SERPINA3,SLC2A3,TAGLN,TP53	1219 (19)
ritonavir		chemical drug		-0.244	4.01e-05	ABCB1,ABHD2,ADIPOQ,ALAS1,ATP10B,ATP2B1,AXIN2,BMP1,CCND2,CCNJ,CD59,CEACAM6,CEP70,CFL1,CTNNAL1,CYP1A1,CYP2B6,CYP2C8,CYP3A4,CYP3A5,CYP4F2,ECT2,ELAVL1,FADS2,FDPS,FGGY,GRK3,HMGB3,ICAM1,IDI1,KIF14,KITLG,LIPE,MMP9,MSMO1,MT1G,MT1H,MYB,MYC,NUF2,PNRC2,PPARG,PYROXD1,RACGAP1,RGS10,SCD,SEPTIN7,SLC39A10,SQLE,SREBF1,TGIF2,TMEM140,TSC22D3,UGT1A6,UGT1A8 (includes others),USP13,WNT5B	2231 (25)
telmisartan		chemical drug	Inhibited	-2.483	4.2e-05	ACE2,ACSL1,ADIPOQ,AGT,BAX,BDNF,CASP3,CCN1,CCN2,CLEC10A,CLEC4M,CPT1A,GPT,ICAM1,ITGAX,MMP9,MRC1,NOS2,PLA2G5,PLIN1,PPARA,PPARG,PRMT1,PTGS2,PTH1R,TGFB1,TRPC1,TRPC5	1906 (20)
dimethyl sulfoxide		chemical drug		1.004	4.48e-05	AATK,ACTB,ADAM12,ALAS2,ALOX5,ANXA1,AQP7,BMP2,BMP4,C1QTNF3,CA3,CCND2,CCND3,CEBPB,CEBPE,CTNNB1,CYP1A1,CYP2B6,CYP2C9,CYP2E1,CYP3A5,CYP3A7-CYP3A51P,EMP3,FECH,FOS,FRZB,FUT8,FXN,ITGAM,JUN,KAT2B,KIF3C,LCN2,LIFR,MEF2C,MYC,MYL4,NPPB,NR2F2,NUPR1,PDZD2,PRKX,PTH1R,RUNX2,SLC36A2,SMPD3,SQSTM1,SRC,STAR,TFRC,TNNC1,UBE2L6,VLDLR	1684 (16)
ST1926		chemical drug	Inhibited	-5.435	5.09e-05	ACTB,AKR1B1,AP2M1,AP2S1,ARPC2,ARPC3,ATP2B2,CDK4,CDKN1A,CEBPB,CFL1,CLIC1,COX7A2L,DAPK3,EEF2,EIF3D,EIF3E,EIF4A2,EIF4B,EIF4G2,ENO1,GNAS,H2AZ1,HSP90AA1,ILF2,ITM2B,KIF3A,LSM3,MGST1,MOB1A,NACA,NARS1,NPM1,ODC1,PABPC1,PCBP2,PITX1,POLR2G,PURB,ROBO4,RPL18A,RPL32,RPL36A,RPL8,RPS10,RYBP,SEPTIN7,SLC25A3,SLC25A6,SLC30A5,SNRPB,SOD1,SOX4,SP140,SRSF3,TMSB10/TMSB4X,TNFRSF10B,TP53,UGCG,UQCRH,VDAC2,YWHAE,YWHAZ	705 (7)
eplerenone		chemical drug	Inhibited	-2.326	6.12e-05	ADIPOQ,CCN2,COL1A1,CYBA,CYBB,EDN1,EDN3,FN1,FXYD4,ICAM1,LGALS3,MMP2,NOX4,PDGFA,PPARG,PTGS2,SERPINE1,SPP1,TGFB1	1460 (17)
luteolin		chemical drug		0.341	6.3e-05	APOB,AR,BAX,CASP3,CDK4,CDK6,CYP19A1,CYP1A1,FOS,G6PC,GCLC,HNF1A,HNF4A,ICAM1,IFNB1,IGF1R,JUN,MMP1,MMP2,MMP9,MTDH,MYC,NOS2,NR2F2,PTGS2,SOD2,TNFRSF10B,TP53	935 (15)
N-acetyl-L-cysteine		chemical drug		-1.022	7.44e-05	ABCB1,ACTA2,ADIPOR1,ADM,ADORA2B,AQP1,AR,ATP1A1,AVPR1A,BAX,BCL2L11,BIRC2,BMP2,BSG,C3,CASP1,CASP3,CASP4,CAV1,CCN1,CCN2,CCND2,CDKN1A,CFLAR,CFTR,CLDN7,COL1A1,CYBA,CYBB,DUSP1,DUSP6,EDN1,EGR1,FAM3B,FGF2,FOS,GCLC,GJA1,GLB1,GSTP1,HAMP,HIF1A,ICAM1,IFNB1,IGF1R,IL15,IRAK4,IREB2,ITGAM,JUN,LPA,MAPK14,MMP2,MMP9,MRC1,MSR1,MYC,NFKBIZ,NOS2,NPPB,NQO1,OSGIN1,PCNA,PLAU,PLAUR,PPARGC1A,PSEN2,PTGS2,RELA,RHOB,RUNX2,SERP…	1657 (15)
vitamin K2		chemical drug		0.747	7.67e-05	ABCB1,AGTR1,AKR1C1/AKR1C2,AR,CD14,CD24,COL6A1,CYP3A4,DSE,GPRC5B,MATN2,MGP,SPP1	1087 (7)
cyclophosphamide		chemical drug		-0.603	8.7e-05	ATF3,C4A/C4B,CAPN6,CAT,CD44,CLU,CP,CYP2B6,CYP3A4,ELF3,FGA,FGB,FOS,GCGR,GPX2,GTPBP4,IGFBP1,IL18R1,KITLG,LAMC2,LGALS3,MYC,NOS2,ODC1,PLA1A,PSMB8,S100A11,SOX9,SPP1,TGIF1,THBS1,TIMP1,TNFRSF12A,UGCG	1641 (16)
NO 1886		chemical drug	Inhibited	-2.354	9.23e-05	ACAA2,ACADL,CES1,CES2,CPT2,CYP1A1,CYP3A4,CYP7A1,GAL3ST1,HADHA,PTGS2,SULT2A1
ethidium		chemical drug	Inhibited	-2.236	9.23e-05	CCN1,CCN2,CCNB2,CCND3,CCNE1,MMP1,PCNA,PLAU,PRC1,SERPINE1,TIMP1,TIMP2	1739 (18)
N-methyl-D-aspartate		chemical drug		0.826	9.32e-05	APP,ARNTL,ATP2B2,ATP2B4,BAX,BCL2L11,BDNF,C3,CD47,CNTF,EGR1,FGF2,FOS,GRIN2A,HOMER1,LIF,MAP1B,MYC,NTRK2,PSEN1,PSIP1,PTGS2,SAA1,SERPINF2,SLC1A2,SLC1A3,SLC7A1,TCF3	1705 (16)
memantine		chemical drug		0.417	9.62e-05	ATP2B2,BAX,BDNF,CYP2C9,CYP4A22,DBN1,FOS,GDI1,GSTP1,HPCAL4,NFKBIA,NPY,NTRK2,PAK1,POR,PPP2CB,RXRA,SCN2B,SIRPA,SPON1,STAT3	1495 (13)
calcium chloride		chemical drug		1.26	0.000101	ANKH,CD1D,ENPP1,ID3,MMP2,MMP9,S100A4,STC1	1407 (22)
17-alpha-ethinylestradiol		chemical drug		1.013	0.000109	ABCB1,ABCB11,ABCC3,ABCG5,ABCG8,ALDH18A1,APOA4,APOB,APOC2,AQP9,ARRDC3,BCAT1,BCL3,C3,CD74,CDK1,CDKN1A,CKB,CTSS,CXCR3,CYP2B6,CYP7A1,CYP7B1,CYP8B1,DSC2,EIF2S2,F3,FBLN2,FOS,FXYD4,GDF15,H2AX,IFI30,IGF1,ISYNA1,JUN,KRT19,KRT4,KRT7,LCN2,LIFR,LPIN1,MDM2,MMP9,MRC1,NR0B2,NR1H4,ODC1,PCNA,PERP,PSEN2,PTGDS,SCARB1,SERPINH1,SHBG,SLCO1B3,TFF1,TGM2,TNNT1,VEZF1	2515 (20)
etoposide		chemical drug		-0.489	0.000114	ABCB1,ADAM17,ATF3,BAX,BCL2L10,BCL2L11,BCL2L14,BDNF,BIN1,BIRC2,BLM,CASP2,CASP3,CCNB1,CDC25A,CDK1,CDK4,CDKN1A,CFLAR,COL1A2,CREG1,CSNK1D,CTSD,CYP3A4,CYP3A5,DFFB,DUSP1,DUSP4,E2F3,EEF1A1,FANCD2,FOXF1,FTH1,GADD45G,GDF15,GLS2,H2AX,HK1,HK2,ICAM1,ID1,IFNB1,IRF7,JAK2,JUN,LIMA1,MCM2,MDC1,MDM2,MERTK,MMP1,MYC,NOTCH3,NPY,ODC1,PCNA,PEBP1,PFKM,PIK3R3,POU5F1,RAN,RELA,RHOBTB2,RNF144B,SLC2A1,SLC2A3,SOD2,SQSTM1,SVIL…	1735 (21)
everolimus		chemical drug		0.528	0.000114	ABCA1,AXIN2,CAV1,CCN2,CCNB2,CCND2,CCND3,CCNE1,CDK1,CDKN1A,CEBPB,CTNNB1,FSCN1,KDR,LGR5,MMP2,MYC,NKD1,RPS6,SLC2A1,SOAT1,SOX9	1725 (21)
clopidogrel		chemical drug		-1.456	0.000114	AGRN,ATF3,ATOH8,BMF,C1QTNF6,CEBPG,COL1A1,COL5A1,CRP,CTH,DHRS3,DUSP10,F3,HERPUD1,INAVA,KLF15,LAMA5,LURAP1L,MYC,NANOS1,NUPR1,ORM1,PMAIP1,PSAT1,PTX3,RASSF8,RGS16,SLC1A4,SLC3A2,SNHG12,STC2,ZMYND8	1099 (7)
zeaxanthin		chemical drug		-0.707	0.000119	DECR1,DLAT,HAS3,MMP2,PRKAA2,RNF186,SLC25A30,SPON2,TIMP1
nifedipine		chemical drug	Inhibited	-2.502	0.00012	ABCA1,ABCB1,ABCC3,ADIPOQ,AGER,AGT,ANKH,ATP2B1,ATP2B2,ATP2B4,BDNF,BMP2,BRAF,CGA,CYP11A1,CYP21A2,CYP2B6,CYP2C9,CYP3A4,CYP3A5,CYP4A11,DUSP4,EDN1,FAM3B,FN1,FOS,IGFBP5,INSR,NOS2,NTRK2,POSTN,PTGS2,STAR,TYMS	1856 (20)
branched chain amino acids		chemical drug	Inhibited	-3.464	0.000132	ACTA2,BIRC2,CASP3,COL1A2,COL3A1,CTNNB1,HIF1A,PCNA,PPARA,SLC2A2,TEK,TGFB1,TIMP1,TIMP2
quercetin		chemical drug		-1.834	0.000134	ABCA1,ACAA2,ACOX1,ACPP,AHRR,AR,ARRDC4,BAX,BDNF,CAPN1,CAV1,CD63,COMT,CYP1A1,CYP2E1,CYP4A11,EDN1,EGF,EGR1,ESR1,FOS,GPT,HIF1A,HMGCS2,HSF2,HSF4,ICAM1,IFNB1,ITGAL,JUN,LCN2,LEPR,MKI67,MMP1,MMP9,MYC,NEDD9,NOS2,NR1I3,ODC1,PCCA,PLAU,PLAUR,PON1,POR,PPARGC1A,PRICKLE1,PTGS2,SMAD7,SOD1,SOX9,STAR,TNFRSF10B,TOLLIP,TP53	1624 (16)
trovafloxacin		chemical drug		-0.898	0.000155	ADRB2,APOA5,B2M,CDKN1A,CLDN14,CXCL2,CYP7A1,ETS2,FOS,G6PC,GCLC,ICAM1,IGFBP1,MDM2,MLXIPL,NEDD4L,NFKBIA,PDE4B,PTEN,RDX,SERPINE1,SLCO1B3,SOD2,STAT3,SUMO2,TAT,TGIF1,TGM2,THBS1,TNFAIP3,UBE2I	1661 (13)
entinostat		chemical drug		0.282	0.000159	BAK1,BAX,BCL2L11,BIK,CCNE1,CD33,CDKN1A,DUSP1,ERBB2,ERBB3,GSN,GUCY1B1,H2AX,HDAC7,HIF1A,IGFBP3,ITGAM,ITGAX,LGR5,MMP1,MMP2,MMP9,PCNA,PMAIP1,RORC,RUNX2,SERPINE1,THBS2,TNFRSF10A,TNFRSF10B,TNFRSF19,TP53	1666 (18)
gemfibrozil		chemical drug		-1.048	0.000159	ACAA1,ACADL,ACOX1,APP,BMP7,CPT1A,CPT2,CRP,CYP2C9,DECR1,DECR2,FGB,FURIN,HADHA,HADHB,LPA,MYC,NAP1L1,NBN,NFKBIA,NOS2,NR2C1,ORM1,PCSK5,PCSK9,PDCD4,PLEKHB1,POR,PPARG,RTN4,SCD,SERPINE1	1673 (22)
medroxyprogesterone acetate		chemical drug		-1.666	0.000165	ADAMTS1,ANLN,ASPM,BAX,BDNF,BTG2,C15orf48,CASP3,CCN1,CCNB1,CCNB2,CD44,CDK1,CDKN1C,CLDN1,CXCL5,CYP1A1,CYP3A4,DCN,DEPDC1,ENPP2,ERBB2,ESR1,ETS1,F3,FGF2,FMOD,FN1,GCH1,HSD11B1,HTRA3,ICAM1,IGFBP1,IGFBP7,IL15,JUN,KIF11,KLF5,MMP1,MYC,MYLK,NEK2,PLAAT4,PLAU,PRC1,RARRES2,REEP1,ROBO1,S100A11,SCD,SP3,SPC25,SRD5A2,TFPI2,TGFB1,TNC,TRIM55,TWIST1,VCAN,WNT5A	2218 (24)
pioglitazone		chemical drug	Inhibited	-2.745	0.000166	ABCA1,ACE2,ACTA2,ADIPOQ,ADIPOR2,AGER,AHSG,ANGPTL4,APOA4,APOB,APP,AQP1,AQP7,BACE1,BAX,CASP3,CAT,CAV1,CCN2,CDK4,CDKN1A,CEBPD,CITED2,CMKLR1,CYP19A1,CYP2B6,CYP3A4,CYP7A1,DFFB,EGR1,FN1,FOS,HAS2,HPGD,ICAM1,IL1RN,ITGAM,KRT19,LEPR,LIPC,LIPE,LPIN1,MMP9,NOS2,PC,PCNA,PDE3B,PLIN1,PPARG,PPARGC1A,PRLR,PTGS2,PTPN11,RORA,SCARB1,SERPINE1,SLC2A1,SLC2A2,SOAT1,SOD2,SREBF1,TGFB1,TNFRSF1B,VLDLR	2078 (22)
epigallocatechin-gallate		chemical drug		-1.122	0.000181	AHR,APOB,APP,AR,AXL,BAK1,BAX,BHLHE41,BIRC2,CASP1,CASP3,CAT,CCN1,CCN2,CDKN1A,CEBPB,CFLAR,COL18A1,CTNNB1,CXCL1,CXCL2,CXCL5,EDN1,EGR1,ELF1,ERBB2,ESR1,F3,FN1,FOS,FOSB,FOSL2,G6PC,GADD45B,GCLC,GDI1,GJA1,HDAC2,HIF1A,HMGB1,ICAM1,IGF1R,ISG15,ITGAV,JUN,KDR,KLK2,LTBR,MAP3K5,MDM2,MKI67,MMP1,MMP2,MMP9,MTA3,MUC5B,MYC,NFKBIA,NOS2,NOTCH1,PCNA,PDGFRB,PDIA4,PLAU,PRKCA,PTGS2,PTN,RELA,SCG2,SERPINE1,SFRP1,SLC16A1,SNA…	1567 (15)
acyclic retinoid		chemical drug	Inhibited	-2.554	0.000214	CDKN1A,COL1A2,COL4A2,CTNNB1,FLT1,KDR,MYC,MYCN,PDGFRA,PDGFRB,TEK,TIMP2	1592 (22)
zinc oxide		chemical drug	Inhibited	-2.449	0.000234	MT1A,MT1E,MT1F,MT1G,MT1H,MT1X
3-deazaneplanocin		chemical drug		1.065	0.000283	ANXA8/ANXA8L1,CDKN1A,CEBPB,CLDN11,DUSP10,DUSP4,EXOC3L4,FOXA1,HIF1A,IFNB1,IGFBP3,KRT7,LAMB3,MVP,MYC,NUPR1,PJA1,PLAU,PLXNB1,PPP1R18,PRKCA,SEL1L,SLC7A2,SQSTM1,TGFB1,TIMP3,TSC22D3,USP53,ZNF286A	1867 (25)
acetaminophen		chemical drug	Activated	3.562	0.000297	ABCB1,ABCB11,ABCB4,ABCC1,ABCC3,ABCC4,ABCC5,ABCG2,ACADM,ACO1,ACTB,ACTG1,ALB,ALPI,AMACR,ASL,BTG2,CA3,CASP3,CAST,CAT,CCNG1,CDKN1A,CES1,CPS1,CRP,CTSV,CXCL2,CXCR3,CYP2E1,CYP3A5,CYP4A11,FABP1,FLT1,GHR,GLUL,GPT,GSTP1,HIF1A,HMGCS2,HSD17B4,HSPD1,ICAM1,IGF1,IGF1R,IGFBP1,IGFBP3,JUN,KDR,LCAT,LIPC,MYC,NOS2,NQO1,NR1H4,ODC1,ORM1,PCNA,PLAUR,PTGS2,PTPN1,SCP2,SERPINF1,SLC27A2,TUBA1A,TUBB,YWHAZ	1764 (18)
(+)-MK-801		chemical drug		1.173	0.000298	ACVR2A,ALDOA,APP,ARF3,ATP2B2,BDNF,CDKN1A,CYP2C9,CYP3A4,DRD4,EGR1,FGF2,FOS,FOSB,GDI1,GJA1,GJA5,GJC1,HPCAL4,HSPA1A/HSPA1B,ICAM1,ITGAM,JUN,NFKBIA,NPY,NTRK2,PPP2CB,PTGS2,RAC1,RUNX2,STAT3,STXBP1,TIMP1,TP53	1080 (16)
berberine		chemical drug		-1.556	0.000316	ADIPOQ,AIFM1,BAX,BIRC2,BSG,CASP3,CDK2,CDK4,CDKN1A,CFLAR,CPT1A,CYP1A1,CYP2B6,CYP2E1,CYP3A5,CYP4A11,CYP7A1,ENDOG,ERBB2,FN1,GLS,GRK3,HIF1A,ICAM1,INSR,MDM2,MMP1,MMP2,MMP9,NOS2,PCNA,PCSK9,PIK3R3,PON1,PPARA,PPARG,PTGS2,RORC,SCARB1,TGFB1,TIMP1,TP53,TRPM8,TSLP	1621 (15)
discodermolide		chemical drug			0.000335	BARD1,BLM,CCNB1,CCNB2,CDC20,CDC25A,CDC7,CDK1,CDK2,CDKN1A,E2F2,FANCD2,KIF11,KIF23,PKMYT1,PRC1,PTTG1,RFC3,TOP2A,TP53	1302 (7)
peoniflorin		chemical drug		0.41	0.000343	CASP3,CLTA,DDAH1,ENO1,ENO2,GLO1,HIBADH,PPP1R1B,RUNX1,SAR1B,SNCA,TUBB,UBE2N
pravastatin		chemical drug		0.545	0.000373	ABCA1,ADIPOQ,AGER,APOB,APP,BAX,CAV1,CCNE1,COTL1,CRP,CYP2B6,CYP3A7-CYP3A51P,CYP7A1,ENC1,GJA1,GPAT4,ICAM1,MPP6,NOS2,PCSK9,PGF,PON1,PPARA,RHOU,SLC16A7,TGFB1,TP53	1597 (18)
birabresib		chemical drug		-1.219	0.000391	ADAMTS1,ANK2,BCAT1,CCNG2,CDH10,CDKN2B,EFNB2,EPHA7,GABRB2,H2BC12,HOXB3,HS6ST2,IFI44,INHBE,KANK4,KCTD15,KIF11,LXN,MAMDC2,MYC,MYCN,NANOS1,NCALD,PABPC4L,PDE9A,PDLIM2,RBMS3,SERPINF1,TNFRSF10B	542 (3)
O6-benzylguanine		chemical drug		0.393	0.000394	CCNB1,CCNB2,CDKN1A,CFLAR,H2AX,MGMT,MKI67,MSH2	1591 (20)
nicardipine		chemical drug		-1.985	0.000394	BAX,BDNF,CYP2B6,CYP2C9,CYP3A4,CYP3A5,CYP4A11,NOS2	1784 (17)
tanespimycin		chemical drug		-1.545	0.000408	AHR,AKT3,AR,AXL,BAK1,BRAF,CALM1 (includes others),CAPN1,CAV1,CDK1,CDK4,CDK6,CDKN1A,CDKN2B,CFLAR,DNAJB1,ERBB2,HNRNPA1,HNRNPC,HNRNPM,HSPA1A/HSPA1B,HSPA8,IGF1R,JUN,KIT,KRT18,KRT8,MAP3K7,MITF,MYC,NRAS,PDGFRA,PLAU,POLR2L,PTCH1,RPS8,SCD,SERPINE1,SERPINH1,SLC1A2,SLC2A1,SNAI2,SNRPB,SOD2,SRC,SREBF1,STAT3,TNFAIP3,TYMP	1798 (17)
salirasib		chemical drug	Inhibited	-3.446	0.000489	ADM,ATF3,CITED2,COL5A1,COL5A2,CYP2B6,ENO2,HDAC1,HIF1A,MTOR,NRAS,PDGFRA,PDGFRB,PFKFB4,PGAM1,PKM,PLAT,PLAU,PLOD1,SERPINE1,SLC2A1,STC1,TGM2,TJP1,TPI1	1658 (19)
mibolerone		chemical drug		1.659	0.000511	ABCA8,ACSL1,AHNAK,AHR,ALDH18A1,AR,C4A/C4B,CALU,CCDC80,CD74,CDK1,CEACAM1,CLTA,CLTC,CLU,COL1A1,COL1A2,COL6A3,CYP4V2,CYP51A1,DHRS3,EP300,F3,FDPS,FHL1,FOSL2,GADD45G,GOT2,GPC3,HLA-DQA1,HYOU1,IGF1,IGFBP3,IRF7,ISYNA1,JUN,LRG1,MMP1,MYC,NANS,PCNA,PPIA,PRKCH,SPOCK1,SQLE,STMN1,TGFBI,TIMP3,TMED3,TMPRSS2,TOP2A,TUBA1A,UCHL5	1199 (7)
semaxinib		chemical drug		0.636	0.000514	AHR,ARG1,CASP3,CD24,CYP19A1,CYP1B1,DEFA4,F3,FHL1,HIF1A,KDR,LCN2,MMP9,NADK,PCNA,PRKN,PTGIS,PTGS2,TGFB1,THBS1	1564 (16)
deferasirox		chemical drug		0.557	0.000546	ADGRG1,ANXA2,CD300A,FAM20C,FOS,GAS7,ITGAM,JUN,KIT,LRRC25,LY75,PIP5K1B,PPARG,SERPINB8,SLC26A11,SLC2A14,UBE2E1
irbesartan		chemical drug		-0.153	0.000546	ADIPOQ,AGER,AGTR1,CYBB,FHL1,FOS,ICAM1,ILK,INSR,ITGAM,ITGAV,NOS2,SERPINE1,SERPINF1,SMAD2,SMAD6,TGFB1	1497 (18)
betulinic acid		chemical drug		-1.544	0.000546	ABCA1,AR,BAX,CYBA,LMNB1,MMP2,MMP9,NOS2,NOX4,PKM,PTGS2,RELA,SP3,SREBF1,TIMP1,TIMP2,TNFRSF10B	1901 (21)
nimesulide		chemical drug	Inhibited	-2.085	0.000584	APP,AREG,CAT,CDKN2C,CTNNB1,CYP1A1,EDNRA,MMP9,NOS2,PCNA,PTGS2	1580 (21)
rifaximin		chemical drug		0.258	0.000619	ALPI,ANXA11,CPS1,HNRNPC,HSD17B10,HSP90AA1,HYOU1,NDRG1,PAPSS1,PCBP2,RBBP4,RPS7,SMU1,STX6,TUBA1B
fenretinide		chemical drug		-0.597	0.000692	AIMP1,ANKRD1,AP2M1,ATF3,BAK1,BIRC2,CASP3,CFLAR,CYP2A6 (includes others),ELF3,ENAH,GOSR2,GSK3B,HDAC2,HIF1A,IGF1,IGFBP7,ILK,JUN,MAPK6,MGMT,MKI67,MMP9,MT-CO3,MYC,NFKBIA,NOS2,PMAIP1,PTGS2,RBL2,RELA,RXRA,TNFRSF10B	1435 (14)
glucocorticoid		chemical drug	Inhibited	-2.479	0.000739	ACE2,ACVR2A,ADRB2,AFP,AGT,AHR,ALOX5,ANXA1,BAX,BCL2L11,BCL3,BDNF,CCN2,CCND3,CD44,CD74,CDK4,CDKN1A,CEBPB,CEBPD,CGA,CLU,CNR1,COL1A1,CPT2,CXCL1,CXCL2,CYP11A1,CYP19A1,CYP2B6,CYP3A4,CYP3A5,CYP7A1,DUSP1,EDN1,FBLN1,FBLN2,FN1,FNDC3A,FUT2,G6PC,GABRP,GBP1,GCH1,GH1,GLUL,GOT1,GPX3,GUCY2C,HAS2,HLA-DOA,ICAM1,IGFBP1,IGFBP3,IL1RN,INPP5D,INSR,KLK2,LAT2,LPIN1,MAOA,MMP9,MT2A,MYC,NFKBIA,NOD1,NOS2,NPY,ODC1,ORM1,PAH,PC…	1622 (16)
imipramine blue		chemical drug	Inhibited	-2.735	0.000867	CASP4,CCNA2,CCNB1,CCNB1IP1,CDC25A,CDK2,CDK4,CENPA,CENPK,CERK,CYP4B1,E2F2,PCNA,SKP2,SOD2,SOX9,STMN1	549 (7)
finasteride		chemical drug		0.231	0.000871	AR,BAX,CLU,EDN1,FLT1,FOS,HIF1A,IL24,KDR,PENK,SRD5A1,TGFB1	1435 (12)
roscovitine		chemical drug		-0.977	0.000871	APP,AR,BCL2L10,BCL2L11,CCN2,CCNB1,CD44,CD63,CDC25A,CDK2,CDKN1A,CDX2,CFLAR,CYP2B6,CYP3A4,FN1,MDM2,MYC,PPARG,RALA,SKP2,TP53	1617 (18)
clofibric acid		chemical drug		-0.707	0.000934	ACOX1,CGA,CYP11A1,CYP4A11,PPARA,SCD,SERPINE1,TP53,VLDLR	1924 (20)
norethindrone acetate		chemical drug			0.000942	F2,F3,PLAT,SERPINE1,TFPI
trestolone		chemical drug			0.00113	AR,CCNA2,CCND3,CCNG1,IGF1,LIFR,PCNA,PDGFRA
oxymatrine		chemical drug		-1.554	0.00115	AIFM1,BAX,CLDN1,CYP2B6,FN1,NOS2,PPARA,PTPRC,SMAD3,SMAD7,SOD1,SREBF1,TGFB1	1657 (20)
epicatechin gallate		chemical drug		1.633	0.00115	ARG1,CCNG1,CDKN1A,GDF15,ICAM1,MDM2,MGMT,NOS2,PERP,PTGS2,RPRM,TP53I11,ZMAT3	1582 (15)
fluoxetine		chemical drug		-0.62	0.00116	ADARB1,ASAH1,BAX,BDNF,CASP3,EGR1,FABP1,FGF2,FNDC4,FOS,FOSB,GNAS,HDAC2,HPN,HTR2B,KCNA5,MECP2,MITF,MMP2,MTOR,MYC,NPY,NTRK2,PDE4A,PDE4B,PPP1R1B,SERPINA3,SERPINA6,SLC1A2,SLC2A3,SLC6A4,TAGLN,TPH2	1736 (20)
telapristone acetate		chemical drug			0.00116	ACSL1,BUB1,CCNA2,CCNB2,CDC20,CDK1,GREB1,KIF11,PTTG1,SPC25,TOP2A	781 (8)
celecoxib		chemical drug		0.175	0.00124	ABCG2,ALOX5,APP,AR,ATR,BAK1,BAX,BFAR,BIRC2,CASP3,CDKN1A,CFLAR,CLDN4,COL3A1,CRP,CTNNB1,CYP3A5,DES,ESR1,F3,FOS,GDF15,GSK3B,HIF1A,HUS1,ICAM1,IGF1R,IL7,KDR,MAGI1,MDM2,MKI67,MMP2,MMP9,NOS2,PCNA,PPARG,PTGS2,RELA,SERPINE1,SLC25A6,TNFRSF10A,TNFRSF10B,TNFRSF1B,TP53,TRAIP,WNT5A	1767 (17)
racemic flurbiprofen		chemical drug		-1.574	0.00128	APP,CCNB1,HPGD,IL24,MMP9,PTGS2,TP53	1485 (16)
histone deacetylase inhibitor		chemical drug		-0.074	0.00146	ABL1,BAK1,BAX,BCL2L11,CASP3,CDKN1A,DEK,ERBB2,ESR1,FGF2,GSN,IGFBP3,MYB,MYC,PHLDA2,RECK,TGFB1,TP53	1969 (22)
nafenopin		chemical drug		-0.548	0.00146	ACOX1,APOA4,CDC20,CDK4,CEL,CPT1A,CYP2C9,CYP4A11,DECR1,HSD11B1,HSD17B4,IGFBP1,LIPC,MPST,POR,PTP4A1,SHBG,TAP2	1581 (9)
epothilone B		chemical drug		-1.177	0.00155	BTG2,BUB3,CDK1,CDK2,CDKN1A,MDM2,MKI67,TBC1D1,THBS1,TOP2A	1450 (12)
lovastatin		chemical drug		-0.424	0.00155	ABCA1,ADAMTS1,ADIPOQ,ALB,AR,ATF3,BDNF,CAT,CCN2,CCNA2,CCND3,CDK4,CDKN1A,CNTF,COTL1,CYP3A4,CYP4F2,ENC1,ENO2,FAM189B,FDPS,FGFR1,GATA3,GNPAT,GPAT4,GPX3,HELLS,IFNB1,IGF1,LIF,MKI67,MPP6,MYC,NFKBIB,NOS2,NOX4,PCSK9,PIK3R3,PLAT,PMVK,PTGS2,RARRES2,RHOB,RHOC,RHOU,SERPINE1,SLC16A7,SMAD3,SREBF1,SV2A,TFPI,TGFB1,TP53	1758 (17)
PD 123319		chemical drug		0.195	0.00165	BAX,CD24,COL1A1,CYBA,FOSL2,KDR,MYH3,PTGS2,SERPINE1,SPP1,SPRY1,TGFB1,TIMP1,UBE2V2,WNT11	1440 (15)
sodium arsenite		chemical drug		0.283	0.00174	ABCC1,BAX,CBS/CBSL,CDK6,CDKN1A,CISH,EGR1,ENO1,ESR1,FOS,FTH1,GADD45B,GCLC,GPT,GSS,HIF1A,HK2,HSPA4,JUN,OLR1,PCK1,PPARG,SRSF3,TFF1,TNFRSF10B,TP53	1130 (15)
nitroprusside		chemical drug		-0.009	0.00174	ADM,BDNF,CAT,CAV1,CFLAR,CREB1,DUSP6,EGR1,FLT1,FOS,G6PC,IGF1,LAMB1,LAMC1,MDM2,MYC,NOS2,PPARGC1A,PTGS2,SLC12A4,SLC1A4,SST,TP53	1631 (18)
N-nitro-L-arginine methyl ester		chemical drug		1.261	0.00192	ACADM,ACO1,ADIPOQ,ADM,ADNP,AGT,AGTR1,ATF3,BAX,CASP3,CCN2,COL1A2,COL3A1,CXCL2,CYBA,CYBB,FN1,G6PC,GJA1,ICAM1,INSIG1,IREB2,ITGAV,MAP1B,MMP9,NFKBIA,NOS2,OLR1,PDK4,PERP,PPARGC1A,PTGS2,SERPINE1,SOD1,SREBF1,TGFB1,TIMP1,TP53	1870 (20)
nelfinavir		chemical drug		0.873	0.00196	ACPP,ADIPOQ,ATF3,CEBPG,CTH,DDR2,DGAT1,HERPUD1,JAG1,JDP2,LIPE,LONRF1,LURAP1L,MMP9,MTHFD2,NNMT,NUPR1,PLIN1,PLIN4,PPARG,PSAT1,PSPH,RNF41,SLC1A4,SLC7A11,SOAT2,STC2,SYBU,TNFRSF10B,TSC22D3,UHRF1BP1,VLDLR	617 (7)
andrographolide		chemical drug		-0.576	0.002	AR,BAX,CASP3,CNR1,CYP1A1,CYP2A6 (includes others),CYP2B6,FN1,GATA3,GSTP1,ICAM1,MMP9,NOS2,OXTR,PTGS2,SRC,TIMP1	1465 (17)
bortezomib		chemical drug		-0.795	0.00208	ALAS2,ALPL,ATF3,BAK1,BAX,BCL2L11,BIK,BIRC2,BNIP3L,CASP1,CAV1,CBY1,CCNB1,CCND2,CCR6,CDK2,CDK4,CDKN1A,CEBPD,CFLAR,CXCL2,DKK1,DMD,DNAJB1,DNAJB6,DRD4,ERBB2,ERN1,ESR1,FANCC,FANCD2,FBXO2,GADD45B,GDF15,GREB1,HDAC1,HDAC2,HIF1A,HSP90AA1,HSPA1A/HSPA1B,ICAM1,IGF1,IGF1R,IGFBP3,IGKC,KIT,KLF9,LIF,LTBR,MAPK6,MAX,MDM2,MITF,MYC,NECTIN2,NOS2,NOTCH1,NOX4,ODC1,PCNA,PFN2,PKIB,PMAIP1,PRDM1,PTCH1,PTGS2,RBPJ,SAA1,SDC1,S…	1820 (17)
caffeine		chemical drug		-0.812	0.0022	BDNF,CASP3,CAT,CAV1,CCN2,CDC25A,CDK1,CDKN1A,EGR1,F3,FOS,FOSB,HIF1A,ITGAM,LMNB1,MITF,NTRK2,PPARG,PPARGC1A,PRKCA,PTGS2,SLC2A1,SMAD2,SREBF1,SRSF3,SULT2A1,THBS1,TP53	1704 (20)
nilvadipine		chemical drug		0	0.00227	ADA,AMBP,CASP3,CLEC10A,CRYGS,FGF2,GABRP,GNG4,MAP4K4,PDCD4,PRKCD,RAB18,SDCBP,SYNGR1
emodin		chemical drug		1.348	0.00233	ABCB1,ABCC1,ADIPOQ,AR,ARG1,BAX,CDKN1A,CLDN4,CYP1A1,CYP1B1,ERBB2,FN1,G6PC,HLA-DOA,ICAM1,IRF5,MAP3K5,MKI67,MMP2,MMP9,MRC1,NOS2,SOD1,SOD2,TWIST1	1436 (17)
tetrathiomolybdate		chemical drug	Inhibited	-2.121	0.00265	ACTA2,COL1A1,ITGAM,MMP9,S100A13,SERPINE1,SOD1,TIMP1	1851 (16)
triclosan		chemical drug		1	0.00293	ACTA2,AREG,COL1A1,CYBB,FOS,JUN,MECP2,NQO1,PLAU,TIMP1	2038 (16)
thymoquinone		chemical drug		-0.503	0.00318	AR,BAX,BCL2L10,BIK,BMP2,CASP1,CASP3,CAT,CD14,CDK2,CDK4,CDKN1A,COL1A1,COL3A1,H2AX,MMP1,MMP9,NBN,PKM,TP53	1638 (17)
temozolomide		chemical drug		0.889	0.00318	BAX,CASP3,CDKN1A,CFLAR,CXCL9,H2AX,ID1,ITGAV,MGMT,MMP14,MMP2,MMP9,MSH2,NFKBIA,PMAIP1,RAP1B,SOD2,TNFRSF10A,TNFRSF10B,TP53	1539 (15)
n-3 fatty acids		chemical drug		-1.292	0.0032	ADIPOQ,ALOX15B,ALOX5,BAX,CAT,CBS/CBSL,FADS2,GNMT,GPX2,LPA,MAT1A,MTRR,PDGFA,PIK3R1,PPARA,PPARG,PTGS2,SCD,SDC1,SLC2A2,SREBF1	1934 (24)
estradiol benzoate		chemical drug		1.289	0.00324	ACACB,ACLY,AHR,AR,AVPR1A,BDNF,C3,CPT1B,CYP11A1,CYP3A7-CYP3A51P,ESR1,FOS,GJA1,HSD17B3,HSPA8,INSR,LEPR,NPY,NPY1R,NQO1,OXTR,PAQR8,PENK,PLAT,PLAU,PTGS2,RARA,SLC27A5,SST,STK39,TGFB1	1668 (21)
budesonide		chemical drug		0.238	0.00324	BCL2L11,BRAF,BTG3,CDKN1A,CEBPG,CRADD,CXCL2,CYP3A5,ECT2,ERCC5,GNA11,GNAO1,GNAQ,HDAC2,HIF1A,ITGAM,JUN,LDB1,MAD2L1,MAF,MAP2K4,MXD3,NRAS,PCNA,PDCD6,PRKACA,PRKCA,RAP1GAP,RGS5,RHOC,TSC22D3	1466 (18)
phenylephrine		chemical drug		1.352	0.0035	ANKRD1,BNIP3L,CDK7,COL3A1,CPT1B,CYP19A1,DUSP1,E2F3,EDN1,EDNRA,EDNRB,EGR1,EP300,FOS,GJA1,JUN,KCND3,MB,MYC,NPPB,PDK4,PLAGL1,PPP3CB,PTGS2,RAPGEF3,RGS4,TFDP1,THRA,THRB	1393 (18)
ammonium chloride		chemical drug	Activated	2.137	0.00371	APP,ATP1A1,CD151,CD9,CTSB,EDN1,EDN3,NPC1,PKD2,SNCA,SQSTM1	1643 (19)
ciglitazone		chemical drug		1.027	0.00405	ABCA1,ACTA2,AGT,BAX,CAT,CAV1,CAV2,CDKN1A,CFLAR,CXCL1,CYBB,DGKA,ESR1,FN1,GSN,ICAM1,LCN2,MITF,MMP2,MMP9,NFKBIA,NFKBIB,NOS2,NOX4,OLR1,PPARG,PTEN,PTGS2,SCGB1A1,SERPINE1,SOD1	1572 (19)
potassium chloride		chemical drug		0.815	0.00405	AATK,ATF3,ATP1A1,ATP1B1,ATP2B1,ATP2B2,ATP2B4,BCL2L11,BDNF,BTG2,CASP3,CCNE1,CDK1,CGA,COL1A1,COL3A1,CRADD,EGR1,FGFR2,FOS,GRIN2A,HERPUD1,ID1,ID3,IGF1,IGFBP1,IGFBP5,JUN,MEF2C,MYC,NTRK2,ODC1,PDIA4,PIK3R1,PIM3,PTEN,PTGS2,SLC7A1,SPP1	1562 (20)
caffeic acid phenethyl ester		chemical drug		-0.092	0.00405	ABCB1,ABL1,BAG1,BAX,CASP3,CCNE1,CCNG1,CD44,CDK2,CDKN1A,CTSB,CYP19A1,CYP3A4,EGR1,ELOVL1,ESR1,F3,FTH1,ICAM1,IGFBP6,IGFLR1,MKI67,MMP14,MMP2,NFKBIA,NFKBIB,NOS2,NQO1,OLR1,PCNA,PTGS2,RARA,RHOB,RXRA,S100A6,STAT3,TGFB1,TP53,TWIST2	1606 (19)
meldonium		chemical drug		-1.633	0.00407	ACOX1,CPT1A,CPT1B,DGAT1,GOT2,HADHA
proteasome inhibitor		chemical drug		0.64	0.00407	AQP1,BAX,CFLAR,MYC,NTRK2,PPARG	1653 (15)
NCX-4040		chemical drug		-0.454	0.00407	CYP1A1,GCLC,GSTP1,NOS2,NQO1,PTGS2	2076 (19)
erlotinib		chemical drug		-0.027	0.00412	AREG,AXL,BAK1,BAX,BCL2L11,CAMLG,CCL27,CD14,CXCL1,CXCL5,CYBB,EGR1,ENAH,F3,FBN1,FGF2,ICAM1,IGFBP6,IGFBP7,IL15,IRAK4,LIF,MMP1,MMP14,NFKBIA,NOX4,PLAU,PLAUR,PTEN,SERPINE1,SLC2A3,TNFRSF10A,TNFRSF10B,TNFRSF1B,TYMS	1502 (15)
panobinostat		chemical drug		-0.636	0.00425	BCL2L11,BMI1,CCNB1,CCND2,CDC42,CDK1,CDK6,CDKN1A,CEBPD,CITED2,CYP19A1,FLNA,GUCY1B1,ITCH,KIT,MYC,PMAIP1,PPP1R1B,PSMD10,PTGS2,RAC1,YWHAZ	1678 (23)
docetaxel		chemical drug	Inhibited	-2.237	0.00431	ABCC3,AR,BAX,BIK,BIRC2,BUB1,CCNB1,CCND2,CCND3,CDC20,CDK1,CDK2,CDK6,CDKN1A,CHEK2,CTNND1,CYP3A4,EDN3,EDNRA,ERBB2,FGF2,GSTP1,IGF1R,ITGA2,ITGAV,KDR,MAD2L1,MAP3K3,MAPK3,MCM4,MMP9,NEK2,NR2C2,PCNA,PLAU,PRKCA,PTGS2,TFDP1,THBS1,TNFRSF10A,TNFRSF10B,TP53,TUBB3,TUBB6,TYMS,UGCG,YWHAZ	1692 (20)
pitavastatin		chemical drug		0.32	0.00436	ABCA1,ACADM,ACOX1,CAT,CYP51A1,FDPS,IDI1,PCSK9,PTGS2,SCARB1,SLC27A2,SQLE	1574 (15)
RO4929097		chemical drug			0.00449	HES1,HEY1,HEYL,JAG1,KDR	562 (9)
GSK690693		chemical drug		0.447	0.00449	EPHA2,ERBB2,ERBB3,IGF1R,INSR
LGK-974		chemical drug		-1.342	0.00449	AXIN2,COL6A3,LEF1,NKD1,WNT9B
chlorambucil		chemical drug		0.232	0.00449	BAK1,BAX,DEK,TNFRSF10A,TNFRSF10B
eprosartan		chemical drug	Inhibited	-2.219	0.00449	COL1A1,COL3A1,FN1,SERPINE1,TGFB1	436 (7)
flutamide		chemical drug		0.075	0.00476	AGTR1,ALAS2,AQP9,AR,B4GALNT1,CASP3,CCN1,COL3A1,CXCL2,CYP11A1,CYP19A1,CYP1A1,CYP1B1,CYP3A4,CYP3A5,CYP4B1,DRD4,EGF,ESR1,FOS,GAS6,HIF1A,HNF1A,IGF1,KDR,KITLG,MKI67,NOS2,NQO1,ODC1,PTCH1,SRD5A1,SRD5A2,TGFB1,TUBB3,UGT1A6	2172 (18)
methyl-beta-cyclodextrin		chemical drug		0.655	0.00487	ARL6IP5,CAV1,CCNE1,CXCL1,HAS2,HIF1A,MYC,PLA2G2A,POU5F1,PPARG,SCARB1,SERPINE1,ZFP42	1431 (19)
phenethyl isothiocyanate		chemical drug		0.308	0.00487	ADAMTS6,BAK1,BAX,BCL2L11,BLOC1S4,BUB1,CAPN2,CCDC115,CCT4,DDX5,EEF2,ERBB2,ESR1,GATD3A/GATD3B,GSS,H2AZ1,HSP90AA1,IFNB1,KAT2B,KDR,LARS1,MAP2,MAP4K3,MAPK6,MGST1,MMP2,NNMT,PCNA,PCSK9,PTPRE,QSOX1,RASA1,RLIM,RPL5,SEPTIN7,SPSB3,TXNRD1,UBE3D,USP14	1411 (17)
acadesine		chemical drug		0	0.00513	CDKN1A,CYP2B6,DUSP4,EGR1,F3,NPY,OAT,PTGS2,SREBF1,TP53	1858 (23)
letrozole		chemical drug		-0.284	0.00526	BAX,CDK2,CDKN1A,CYP19A1,DKK1,ERBB2,ESR1,GJA1,LIF,MKI67,MTOR,MYC,TFF1,TP53	1671 (21)
digoxin		chemical drug		-1.036	0.00539	ABCB1,ADORA2B,CPT1B,HIF1A,NDRG1,TNFRSF10A,TNFRSF10B,TP53
perhexiline		chemical drug		-1.414	0.00539	ASAH1,FABP1,FNDC4,HES1,HPN,SERPINA3,SLC2A3,TAGLN
auranofin		chemical drug		1.234	0.00539	C3,GCLC,HP,IFNB1,NOS2,NQO1,ORM1,PTGS2	1424 (16)
fluocinolone acetonide		chemical drug	Inhibited	-2.683	0.00571	ANGPTL4,ANOS1,AQP1,BUB3,GABRB1,KCNB1,KDM5B,KLF15,LIMCH1,MT1E,MT1F,MT1H,MT1X,MXRA5,OCA2,PER3,RUNX2,SAA1,TAT,UBR7,ZBTB16
bafilomycin A1		chemical drug		0.332	0.00572	ABCG2,BST2,CD151,CD9,CFTR,IFNB1,KCNH2,NFKBIA,NOS2,PTGS2,RHOB,SLC7A1,SQSTM1,TFRC,TIMP2,TNFRSF10A	1849 (16)
tempol		chemical drug	Inhibited	-2.089	0.00583	BMP4,CAT,CXCL2,F3,GCH1,ICAM1,MMP9,NOS2,PLAUR,PTEN,PTGS2,RELA,SERPINE1,SOD2,SPP1,TGFB1,TP53	1309 (12)
salinosporamide A		chemical drug		-0.372	0.00605	BAX,BIRC2,CFLAR,HIF1A,ICAM1,MMP9,MYC,PEBP1,PTGS2,TNFRSF10B,YY1	1201 (10)
fluconazole		chemical drug		-1.432	0.00605	ADH1C,CYP2B6,CYP2C8,CYP2C9,CYP3A5,POR,SLC6A13,SRD5A1,STAR,SULT2A1,UGT2B17
tamibarotene		chemical drug		0.623	0.00605	CEACAM1,EFNB1,F3,HOXA1,LEPR,MMP1,RARA,RBP2,RORC,TFAP2C,THBD	1658 (17)
epirubicin		chemical drug		0.104	0.00605	ABCB1,BAX,CAV1,CTNNB1,DUSP1,EZR,GSK3B,MYC,NBN,TNFRSF10B,TP53	1545 (19)
picropodophyllin		chemical drug		-1.129	0.0071	CCNB1,CCND2,CDK1,CDK6,HIF1A,POU5F1,PRDM1,WTAP,ZBTB16	1368 (11)
phenytoin		chemical drug	Inhibited	-2.402	0.0071	BDNF,CYP2B6,CYP2C8,CYP2C9,CYP3A4,CYP3A5,FN1,LIPE,MAPK3	2256 (25)
amphetamine		chemical drug		0.232	0.00718	ADORA2B,ATF1,ATF3,BAX,BDNF,BMP4,BUB1,CD47,CREB1,CYP8B1,EFNB2,EGR1,EIF4G2,EZR,F3,FOS,FOSB,FOSL2,GNB1,HSPA4,HSPA8,ICAM1,INHBA,JPT1,JUN,MYOM1,PTPN21,RDX,SNCA,TNFAIP3,TP53,UCHL1	1697 (22)
coal tar		chemical drug		1.134	0.00725	CYP1A1,CYP1B1,CYP2C18,GCLC,GSTP1,NQO1,PTGS2	1441 (7)
meloxicam		chemical drug		-1.215	0.00725	ABCB1,CDKN1A,HIF1A,HPGD,PTGES,PTGS2,RELA	1533 (19)
rimonabant		chemical drug		-0.337	0.00728	ADIPOQ,CNR1,FGF2,FOS,IL1RN,MMP9,NOS2,PRLR,PTGS2,SERPINE1,SREBF1,TGFB1,TP53	1703 (22)
tosedostat		chemical drug		-0.845	0.00764	ASS1,ATF3,ATF5,CBS/CBSL,CCNG2,CDKN1A,CEBPB,CTH,MARS1,PSAT1,SDC1,SLC38A2,SLC7A11,STC2
black raspberry extract		chemical drug			0.00774	ACTN4,ACTR2,ADAMTS6,AHNAK,AMBP,ANXA2,AOX1,ARPC2,BLOC1S4,BUB1,CCDC115,CD44,CDYL,CIB2,CLDN1,DDX5,DSC3,DUSP5,EIF4G2,GATD3A/GATD3B,GNG12,H2AZ1,HSP90AA1,KIFAP3,KLF5,LAMB3,LEPR,MYO10,NDEL1,PCSK9,PIP5K1A,PPP3CA,RLIM,SDC1,SEPTIN7,SPSB3,TUBB6,UBE2C,UBE3D,USP14
BMS-690514		chemical drug	Inhibited	-2.324	0.00785	BCL2L11,CCNB1,CCND3,CDK1,CDKN1C,CTSF,DNAJB6,HSP90AA1,HSPA4,HSPA8,MCM4,MCM6,PCNA,PPARA,PPARG	1493 (7)
amiodarone		chemical drug		-1.732	0.00796	ASAH1,CA3,CYP1A1,CYP4A11,F3,FABP1,FADS2,HPN,HSPD1,ICAM1,PPARA,PPARG,SCD,SLC2A3,SOD2,TAGLN	1318 (14)
selumetinib		chemical drug		-0.565	0.00844	ABCC1,BCL2L11,CDKN1A,ERBB3,HIF1A,JUN,MITF,RUNX2,SLC2A1,TNFRSF10A	1636 (17)
nicotine		chemical drug		1.305	0.00862	AHR,ALDOA,BDNF,BMP2,CASP3,CCN2,CCND2,CD44,CDKN1A,CHGB,CHRFAM7A,CYP2B6,CYP2E1,CYP3A4,DNASE1,DNM1,EDN1,EGR1,ENO1,FGF2,FN1,FOS,GATA3,GCH1,GHRL,GJA1,GRIN2A,HAND1,HIF1A,HOMER1,HSPA8,ICAM1,ID1,IGF1,ITGAM,KCNB1,KDR,LGALS3,MATR3,MMP2,MMP7,MMP9,MUC4,MYCN,NOS2,PCNA,PENK,PLAT,PLAUR,PNMT,POSTN,PTGS2,PTH1R,PTPRA,RELA,SCG2,SERPINE1,SERPINF1,SPP1,SREBF1,TFPI2,TP53,TRPC1	1870 (18)
resiquimod		chemical drug		-1.615	0.0091	ACADS,AIM2,ANXA4,APOBEC3B,APOL3,ATF3,ATP5F1C,ATP6V1B2,BST2,C3,C4A/C4B,CALCA,CASP4,CAT,CCL1,CCL4L1/CCL4L2,CD44,CEBPB,CHST2,CPEB2,CREB5,CXCL1,CXCL2,CXCL9,CYP4F11,DENND4C,DHX58,DNAJC3,ELF3,ETS2,F2R,FCGR2B,FGF2,FH,GATA3,GBP1,GDF15,GM2A,GNG2,HERPUD1,HES1,HEY1,HHEX,ICAM1,IFNB1,IL15,IL7,INHBA,IRAK2,IRF7,ISG15,ITGAX,JUN,LAP3,LIF,LYST,MGLL,MMP25,NAMPT,NFKBIA,NFKBIZ,NLRC5,NOS2,OAS2,OAS3,OASL,PKM,PLA2G4C,PL…	1746 (18)
colchicine		chemical drug		1.748	0.00931	ABCB11,ACTA2,ATF3,BDNF,CCN2,CYP2B6,CYP2C8,CYP2C9,CYP3A4,FOS,HIF1A,JUN,MDM2,NQO1,NR1H4,NR1I2,NR1I3,PTGS2,SLC9A8,SOX9,TAT,TUBA1B	1514 (15)
2-mercaptoacetate		chemical drug		0.436	0.00942	ANXA2,CXCL2,ENO1,ICAM1,IGF1,METRNL,MFGE8,PLAU,PPARG,S100A10,TGFB1	1551 (18)
motexafin gadolinium		chemical drug	Inhibited	-2.449	0.00963	MT1E,MT1F,MT1G,MT1H,MT1X,MT2A
bicyclol		chemical drug		-0.739	0.00963	AFP,GSTP1,MYC,NRAS,PRKCA,TIMP1	1737 (11)
raltitrexed		chemical drug		1.478	0.00963	ANXA2,CDKN1A,FXYD3,TMSB10/TMSB4X,TP53,TYMS
3,3'-diindolylmethane		chemical drug		-1.19	0.0098	AR,ATF3,BAK1,BAX,CDC25A,CDK4,CDK6,CDKN1A,CDKN1C,ERBB2,GDF15,HLA-B,HLA-C,KRT19,NFKBIA,NOS2,NQO1,OAS2,PTEN,PTGS2,RELA,SNAI2,TAP2,TNFRSF10A,TNFRSF10B,ZEB1	1899 (17)
moxonidine		chemical drug		-0.684	0.00985	ANPEP,CDKN1A,INSR,KL,LRP2,NISCH,TGFB1,TGFBR1	985 (7)
(+)-catechin		chemical drug		1.51	0.00985	BAX,CASP3,CYP2E1,JUN,RELA,RUNX2,SLC16A1,TP53	1562 (14)
dihydroartemisinin		chemical drug		-0.89	0.00985	CDK2,CDK4,CDKN1A,MDM2,MMP2,MMP9,MYC,PTGS2	1362 (15)
hyperforin		chemical drug		-0.788	0.00985	CYP2B6,CYP2C9,CYP2D6,CYP3A4,MGP,NR1I2,NTRK2,SPP1	1081 (7)
propylthiouracil		chemical drug		-0.351	0.0103	ABCA3,ABCC3,ADSS1,BDNF,BTG2,CCND3,CXCL2,DIO1,DLK1,ENPEP,FADS2,FMO3,GHRHR,GLUL,GSN,IGF1,IGF2,ITGA6,JUN,NNMT,NTRK2,PCOLCE2,PROM1,PTEN,QPCT,RHBG,ROBO1,SFRP2,SLC13A3,SLC16A10,SLC1A2,SLC2A5,SST,ST6GAL1,THRA,TRHDE,ULK2,VLDLR
crizotinib		chemical drug		1.51	0.0105	COL3A1,COL5A2,CTNNB1,ERBB3,MITF,OSMR,PTP4A1,SERPINE1,SMAD2,SPARC,VCAN,WIPF1,ZEB1
apomorphine		chemical drug		0.096	0.0105	BAX,BDNF,EGR1,FGF2,FOS,GDI1,GJA1,HOMER1,IGF1R,NOTCH1,PDIA4,PTN,SCG2
daporinad		chemical drug		-1.648	0.0108	ASPM,BHLHE41,CD44,CEBPB,E2F2,ETS2,ID1,LGR5,LIF,LMNB1,LRIG1,PROM1,SERPINE1,TRIP13
vinblastine		chemical drug		0.364	0.0108	ABCB1,AR,BAK1,CCNG1,CDKN1A,CYP1A1,CYP3A4,FOS,HIF1A,NPY,PMAIP1,PTGS2,SOD2,TP53
xanthohumol		chemical drug		-0.671	0.0108	ANXA1,BIRC2,CKMT2,FOS,GAB2,ICAM1,MYC,MYL4,NOS2,NQO1,RUNX2,SCD,SLN,SRC,SREBF1,TNFRSF10B
bardoxolone		chemical drug		-0.791	0.0109	ACTA2,CDKN1A,CEBPB,CEBPG,CFLAR,FTH1,GCLC,HERPUD1,MMP1,NFKBIA,NQO1,PCNA,RGPD4 (includes others),SQSTM1,TXNRD1
nimodipine		chemical drug		-1.744	0.0118	BAX,BDNF,CASP3,CGA,CYP3A5,FOS,MYC,NOS2,ODC1
phytoestrogen		chemical drug			0.0125	AR,BMP2,ESR1,LIF,SFRP2
zimelidine		chemical drug		-1.342	0.0125	ASAH1,FNDC4,HPN,SERPINA3,TAGLN
fish oils		chemical drug		-1.071	0.0128	ACOX1,ACSL1,CEBPB,CPT1A,CYP1A1,CYP2B6,CYP2C8,DGAT1,EDN1,EP300,KLF5,MLXIPL,NOS2,NR1I2,NUCB2,PIK3R1,PON1,PPARA,PTGS2,RXRA
dacinostat		chemical drug		-0.254	0.0132	ABL1,CDKN1A,CEBPD,CFLAR,ELF3,ERBB2,HIF1A,TEK,TNFRSF10A,TNFRSF10B
sulforafan		chemical drug		-0.43	0.0133	ABCB1,ABCG2,AKR1B1,AKR1C1/AKR1C2,AOX1,BAK1,BAX,CASP3,CCNB1,CD44,CDKN1A,CYP3A4,ENPEP,FOS,FUNDC1,GATA3,GBE1,GCLC,GPX2,GSTP1,GSTT1,HDAC1,HIF1A,HP,ICAM1,LIPE,MMP9,MST1R,NFKBIA,NOS2,NQO1,PGM3,PHKA1,PINK1,PTGES,PTGS2,PTPRC,RELA,SLC6A4,SOD1,SQSTM1,TKT,TNFRSF10B,TP53,TWIST2,TXNRD1,UGT1A6,ZEB1
chlorcyclizine		chemical drug		-1.89	0.0137	ASAH1,FABP1,FNDC4,HPN,SERPINA3,SLC2A3,TAGLN
FLZ		chemical drug		-1.276	0.0137	APP,BACE1,BDNF,NOS2,PMAIP1,PTGS2,TP53
clotrimazole		chemical drug	Inhibited	-2.038	0.0137	ABCB1,ABCC3,ALAS1,CCNE1,CYP2B6,CYP3A4,CYP3A5
trientine		chemical drug		-1.818	0.0137	COL3A1,FN1,IGF1,IGFBP3,IGFBP5,SERPINE1,TGFB1
cannabidiol		chemical drug		-0.492	0.0141	BDNF,ENO2,FN1,HIF1A,ID1,IFNB1,NOS2,NTRK2,PENK,PTGS2,SOAT2
propranolol		chemical drug		0.49	0.0142	ADIPOQ,APP,CYP1A1,DUSP1,FOS,GRK3,HK2,ICAM1,IGF1,LEPR,LGALS12,MAOA,MYC,NFKBIA,NOS2,PPARGC1A,PTGS2
pentoxifylline		chemical drug		1.088	0.0142	AGER,AGTR1,CCN2,COL1A1,CYBB,FGA,FOS,ICAM1,ITGAM,NFKBIA,NOS2,NPPB,ORM1,POSTN,TGFB1,TIMP1,TNFRSF10B
dasatinib		chemical drug	Inhibited	-2.948	0.0146	ANKRD1,CCN1,CCN2,COL1A1,COL1A2,FN1,G6PC,PLCG2,PPARGC1A,RPS6,SREBF1,TP53
indole-3-carbinol		chemical drug		0.613	0.0147	ANXA1,BAX,CDK6,CDKN1A,CYP3A4,CYP3A5,ESR1,FMO1,FOS,GATA3,GDF15,HP,LCP1,SFTPC,SPP1
2-deoxyglucose		chemical drug		-0.944	0.0148	ABCB1,ABCG2,APP,BACE1,BCL2L11,BIRC2,BMF,CASP3,CDKN1A,CFLAR,CTNNB1,FOS,GOT1,HIF1A,IFNB1,INSR,JUN,MYC,MYCN,NPY,ODC1,PTGS2,SOD2,SPP1,TNFRSF10B,TP53
tideglusib		chemical drug		0.762	0.0152	CTNNB1,GSK3B,IGF1,KDR
silicon phthalocyanine		chemical drug		-1	0.0152	CCNE1,CDK2,CDK6,CDKN1A
plevitrexed		chemical drug		1.103	0.0152	CDK1,CDK2,CDKN1A,TP53
miconazole		chemical drug		1	0.0152	NR1I2,NR1I3,STAR,TAT
pergolide		chemical drug		0	0.0152	BAX,CASP3,SLC29A2,TP53
pentosan polysulfate		chemical drug			0.0153	ABCA1,MMP9,PRNP
benfotiamine		chemical drug			0.0153	AKR1B1,NOX4,TKT
diosmin		chemical drug			0.0153	BAX,CYP1A1,TP53
2-(3-chlorophenylamino)phenylacetic acid		chemical drug			0.0153	COL4A1,FN1,TGFB1
methylamphotericin B		chemical drug			0.0153	LCN2,SPP1,TIMP1
riociguat		chemical drug			0.0153	SERPINE1,SPP1,TIMP1
2,2-dimethylbutyric acid		chemical drug			0.0153	CISH,MYB,MYC
amifostine		chemical drug			0.0153	CASP3,PTGES,PTGS2
S-efavirenz		chemical drug			0.0153	CYP2B6,CYP3A4,SREBF1
cycloserine		chemical drug			0.0153	BDNF,FOS,HOMER1
natamycin		chemical drug			0.0153	LCN2,SPP1,TIMP1
modafinil		chemical drug			0.0153	BDNF,CYP3A4,FOS
isradipine		chemical drug			0.0153	CYP2B6,CYP2C9,CYP3A4
TTI-101		chemical drug			0.0153	ACTA2,HIF1A,SERPINE1
stavudine		chemical drug			0.0153	CPT1A,PPARA,PPARG
oleandrin		chemical drug			0.0153	BDNF,TNFRSF10A,TNFRSF10B
olanzapine		chemical drug		0.553	0.0156	ANGPTL2,AOX1,APOA5,ATF3,BDNF,CHST3,COL1A2,CTNNB1,CYP11A1,FGFR2,FOS,G6PC,GRIP1,GSK3B,HDAC2,HOMER1,HSPA8,IL1RAP,KCNMB4,LRAT,MTR,PLA2G4A,PPP2R1A,PYGM,S100A9,SI,SLC12A1,SLC22A3,SLC24A3,SLC25A27,SLC38A1,SOD1,THBD,TSHR
candesartan		chemical drug	Inhibited	-2.148	0.0163	ADM,AGT,COL1A2,COL3A1,CREB1,FN1,FOS,FOSL2,ICAM1,MMP14,MMP2,OLR1,PDGFRB,PPP3CB,SERPINE1,SLC12A1,SPP1,TGFB1,TRPC1,TRPC5
betamethasone		chemical drug	Inhibited	-2.138	0.0166	ABCB1,CAV1,CCN2,CYP3A4,CYP3A5,FXN,NQO1,SULT2A1
omeprazole		chemical drug		-1.044	0.017	ABCC3,AGT,CCN2,CDKN1A,CELF2,CNN1,CYP1A1,CYP3A4,CYP3A5,EGR1,FOS,HDAC7,ITGA6,NOS2,NTRK2,POR,SST,TSPAN7,WFDC1
mitomycin C		chemical drug		1.162	0.0174	ATF3,BAX,BTG2,CASP3,CCNB2,CDC25A,CDC42,CDKN1A,DESI2,EGR1,IRF2BP2,JUN,MDM2,NQO1,PEG3,PMAIP1,POU5F1,SRSF7,TP53,TP53INP1,TULP4,TYMP,ZMAT3
eicosapentenoic acid		chemical drug		-0.974	0.0183	ACAT1,ADIPOQ,ANGPTL4,CAT,CD44,CEBPB,CEBPD,FADS2,FBN1,FOS,G6PC,IGF1,IL1RAP,ITGAX,JUN,MLXIPL,MMP1,MMP9,MRC1,PDK4,PPARA,PPARG,PROM1,PTGES,PTGS2,RELA,SERPINE1,SLC2A1,SNCA,SOAT1,SREBF1,TGFB1,TNFRSF1B,TP53
chloropromazine		chemical drug	Inhibited	-2.813	0.0184	CYP2B6,CYP4F2,FABP1,FADS2,FDPS,FNDC4,FOS,HPN,IDI1,MSMO1,SCD,SERPINA3,SLC2A3,SQLE,TAGLN,TMEM140,TSC22D3
fasudil		chemical drug	Inhibited	-2.285	0.0184	ACTA2,ARG1,BMP2,CASP3,CCN2,CD14,F3,ICAM1,JUN,MMP2,MMP9,MRC1,NOS2,SLC1A2,SLC1A3,TAGLN,TGFB1
melphalan		chemical drug		-0.042	0.0185	ABCG2,BAX,BCL2L11,CDKN1A,FLT1,IFNB1,TNFRSF10B,TP53,XAF1
fluvastatin		chemical drug		-0.727	0.019	AGTRAP,APP,CCNE1,CD9,CDKN1A,CYBA,CYP2B6,EDN1,GCH1,NOS2,PLAT,PON1,PTGIS,PTGS2,SERPINE1,THBD
mesalamine		chemical drug		-1.404	0.019	HPGD,ODC1,PPARG,PTGS2,SOD2,TPM3
retinol acetate		chemical drug		-1.671	0.019	ALPL,RARA,RXRA,TNFRSF10A,TNFRSF10B,TNFRSF10C
asoprisnil		chemical drug		0.737	0.0196	APOD,CASP3,DKK1,EGF,HSD17B2,IGF1,IGF1R,IL15,LAMB3,MAP3K5,MT1G,MT1H,PCNA,VNN1,XDH
oxaliplatin		chemical drug	Activated	2.694	0.0202	AIFM1,ANXA2,BAX,BCL2L11,CASP3,CDKN1A,CFLAR,FXYD3,GDF15,H2AX,MMP7,MTOR,NCSTN,NOTCH1,PMAIP1,PSEN1,RPS6,SQSTM1,STAT3,TMSB10/TMSB4X,TNFRSF10C,TP53,TRAIP,UGGT1
dexamethasone phosphate		chemical drug	Inhibited	-2.111	0.0202	BCL6,CGA,DUSP1,GADD45G,HES5,ID3,NFKBIA,PDK4,PLEKHF1,SOX9,THBS1
oltipraz		chemical drug		0.208	0.0204	ABCC3,ACE2,AGT,CYP1A1,FTH1,GSTP1,HNF1A,MAS1,NQO1,RELA,TP53,UGT1A6,UGT1A8 (includes others)
carrageenan		chemical drug		-0.299	0.0204	BCL10,CXCL2,EGR1,ESR1,F2RL1,FOS,FOSB,FOSL2,ICAM1,JUN,KIT,MTOR,NFKBIA,NOS2,PTGES,PTGS2,RELA,RPS6,TRPM2,WNT9A
vorinostat		chemical drug		-1.479	0.0207	ABCC11,ADAMTS1,ALPL,APLP1,APOB,AR,ARNTL,ATP2B4,BAK1,BAX,BCL2L11,BFAR,BIK,BIRC2,BMF,BRAF,CASP1,CASP2,CASP3,CCNB1,CCND2,CD1D,CD74,CDK1,CDK2,CDK4,CDKN1A,CFLAR,CISH,CLDN2,CLU,CTSD,CYP51A1,CYP8B1,DFFA,DUSP1,EDN1,EGR1,ELAVL1,ELOVL1,ERBB2,HDAC1,HDAC2,HDAC7,HPGD,ICAM1,IDI1,JUN,KIT,LTBR,MCM2,MFGE8,MKI67,MMP2,MMP9,MYB,MYC,NDRG1,NFIC,NFKBIA,NOS2,OSBPL3,PLIN4,PMAIP1,PRSS8,PTGES,PTGS2,PTP4A3,RELA,RHO,RUNX2,S1…
hormone		chemical drug		1	0.0234	BDNF,DHCR24,IGF1,MAD2L1,PTTG1,RAD21,STAR
verteporfin		chemical drug		-1.912	0.0234	CDKN1A,COL1A1,COL3A1,COL4A1,CXCL2,FN1,YAP1
ouabain		chemical drug		-0.931	0.0235	ABCB1,ACTB,ATP1A1,ATP4A,BDNF,CDK2,CDKN1A,FLT1,FOS,HIF1A,HSPA8,NOS2,PCNA,TNFRSF10A,TNFRSF10B,TP53,YWHAG
hydroxyurea		chemical drug		-0.15	0.0244	ABCB1,BAX,CCNB1,CCND2,CCND3,CCNE1,CDC7,CDKN1A,CGA,E2F2,EDN1,GINS2,H2AX,HBB,KRT18,LGALS12,MARCKS,MCM2,MDM2,MYC,PDE4A,RRM2,TP53,UHRF1
carbamylcholine		chemical drug		-0.564	0.0246	APP,ARG2,BTG2,CDKN1A,CGA,ECE1,EGR1,FOS,GEM,IKBKG,ITPR3,JUN,MAPK14,NOS2,NPR1,PLCG1
spironolactone		chemical drug	Inhibited	-2.467	0.0252	ABCC3,BMP4,CASP3,CCN2,CDKN1A,COL1A1,COL1A2,COL3A1,CYP3A4,CYP3A5,DES,EDN1,EDNRB,FGF2,FN1,ICAM1,KL,LOX,MLXIPL,PGF,PPARG,PRDM16,PTGS2,SCD,SLCO2A1,STAR,TGFB1,TIMP2,TIMP3
tranylcypromine		chemical drug		0.837	0.026	BDNF,CDKN1A,CXCL9,FOS,HIF1A,NTRK2,PDE4A,PDE4B
daunorubicin		chemical drug		-0.325	0.0265	ABCA3,ABCB1,ABCC1,ABCC4,ABCC6,ABCC9,BAX,CDKN1A,CFTR,MDM2,MYC,PFKM,TAP2,TP53
GCS-100		chemical drug		-0.447	0.0265	CCND2,CDK6,CDKN1A,LGALS3,PMAIP1
evofosfamide		chemical drug	Inhibited	-2.236	0.0265	CCND2,CCND3,CDK4,CDK6,CDKN1A
ciclopirox olamine		chemical drug			0.0265	AXIN2,CDK2,CDK4,CDKN1A,HIF1A
metyrapone		chemical drug		-0.613	0.0275	ABCC3,ALAS1,CYP1A1,CYP3A4,CYP3A5,FOS,ICAM1,NPY,SCARB1
thioridazine		chemical drug	Inhibited	-2.333	0.0275	CDK4,CDKN1A,FABP1,FNDC4,HPN,SERPINA3,SLC2A3,TAGLN,TP53
lycopene		chemical drug		-0.707	0.0275	BAX,CASP3,CCND3,CDKN1A,MMP7,MMP9,PTGS2,SLC22A1,TP53
capsaicin		chemical drug		-0.94	0.0275	ABCC3,BDNF,CALCA,CASP3,CAT,CYP3A4,CYP3A5,ERBB2,FOS,GDF15,IGF1,KITLG,MMP14,MMP2,MMP9,NOS2,PPARA,PPARG,PTGS2,PTK2,RXRA,TCF4
imipramine		chemical drug		-0.709	0.0279	ASAH1,BDNF,EGR1,FABP1,FNDC4,FOS,GABRB1,HPN,SERPINA3,SLC2A3,TAGLN,TSPO
fludarabine		chemical drug		-0.271	0.0279	CCNE1,CDKN1A,CXCL2,DEK,HIF1A,MDM2,MDM4,NOS2,PCNA,TNFRSF10A,TNFRSF10B,TP53
ezetimibe		chemical drug		1.44	0.0281	ABCA1,ABCG5,APOB,COL1A1,CYP51A1,FDPS,IDI1,IFNB1,PCSK9,PMVK
baicalein		chemical drug		-0.256	0.0282	ABCB1,BAX,CCNB1,CCND3,CYBB,CYP1A1,FOS,ICAM1,IGF1R,JUN,KDR,MMP1,MMP2,NOS2,PLA2G4A,PTGS2,PTTG1,RBL2
vincristine		chemical drug		0.399	0.0282	BCL2L10,BUB1B,CDKN1A,EGR1,H2AX,IGF1,JUN,LCP1,LMNB1,MAP2K4,MDM2,MYCN,PMAIP1,PRKCA,PTGS2,SOD2,TP53,YWHAE
conjugated linoleic acid		chemical drug		-1.373	0.0312	ACOX1,ANGPTL4,CBS/CBSL,CPT1B,DUSP1,FCGR2B,FOS,GCLC,GDF15,IL1RN,MAT1A,MMP9,PPARG,PPARGC1A,PTGS2,TP53
thalidomide		chemical drug		-1.185	0.0328	APP,CAV1,CFLAR,COL1A1,DKK1,FGF2,GADD45B,GDF15,ICAM1,ITGAM,KDR,NRP2,PLAUR,SERPINE1,TGFB1
parthenolide		chemical drug		-1.897	0.0328	ANKRD1,AXIN2,CASP1,CXCL2,LEF1,LIF,MITF,MMP9,NKD1,PDK4,PTGS2,RELA,SOD2,TNFRSF10B,TP53
bosutinib		chemical drug		-0.816	0.0332	CCNB1,CCNE1,CDK4,CDK6,MAPK14,PLCG2
clioquinol		chemical drug		-0.447	0.0332	APP,CDKN1A,FOS,HDAC1,JUN,TP53
carbamazepine		chemical drug		-1.095	0.0332	BDNF,CYP2B6,CYP3A4,CYP3A5,HDAC2,STAT3
pterostilbene		chemical drug		-1.982	0.0332	ADIPOQ,CTNNB1,HES1,NOS2,PLAU,STAT3
theophylline		chemical drug		1.664	0.0332	FOS,HS3ST1,LGALS12,NOS2,THBD,THBS1
canrenoate potassium		chemical drug		-1.664	0.0332	CDKN1A,EDN1,PTGS2,SIRT3,SPP1,TP53
diclofenac		chemical drug		0.016	0.0343	APP,CDKN1A,CLDN4,CRP,FOS,GDF15,HIF1A,HPGD,IL24,ITGAM,LBH,MYC,NOS2,PTGS2
SN-38		chemical drug		-0.411	0.0343	BAK1,BAX,BIRC2,CCNB1,CDKN1A,CLU,ERBB2,GDF15,HK2,MYC,NAMPT,TNFRSF10B,TP53,TTK
erismodegib		chemical drug	Inhibited	-2	0.0367	MMP1,MMP2,MMP9,TWIST1
emricasan		chemical drug		-1.154	0.0367	ACTA2,COL1A1,CXCL2,TGFB1
warfarin		chemical drug		0.169	0.0367	MGP,PROC,PROCR,PROS1
risedronic acid		chemical drug		0	0.0367	CALCA,GJA1,HSPA8,HSPD1
zonisamide		chemical drug			0.0367	PCNA,SEL1L,SOD1,SOD2
ruboxistaurin		chemical drug		1.091	0.0367	CYBB,EGR1,PDGFRB,SREBF1
saquinavir		chemical drug		-1.067	0.0367	LIPE,MMP9,MYC,NFKBIA
sparfosic acid		chemical drug		0.043	0.0367	BCL2L11,CDKN1A,PMAIP1,TP53
ebselen		chemical drug		-0.478	0.0369	COL1A2,DUSP1,GCLC,HIF1A,ICAM1,NOS2,PTGS2
onapristone		chemical drug		-1.673	0.0369	ADAMTS1,CTSD,ESR1,NPY1R,PMP22,RUNX1,TGFB1
acetovanillone		chemical drug		-1.901	0.037	ADIPOR1,APP,DUSP1,EDN1,F3,MAPK14,MMP2,MMP9,MSR1,NOS2,NPPB,OLR1,OSGIN1,PTGS2,SERPINE1,SOD2,TAGLN
CL 316243		chemical drug		-0.261	0.039	ACADL,ACADM,ACLY,CPT1B,HILPDA,PDK4,PPARGC1A,PTGS2,SCD,SLC2A1
dipyridamole		chemical drug		-1.929	0.039	BDNF,MMP2,MMP9,NOS2,PTGS2,SPP1,TGFB1,TIMP1,TIMP2,TP53
dactolisib		chemical drug		-1.742	0.0392	BCL2L11,CDKN1A,CXCL5,ERBB3,MYC,RPS6,SKP2,SQSTM1,YAP1
arecoline		chemical drug		1.949	0.0392	ACTA2,ERBB2,F2R,MAOA,PGF,S100A4,SMAD2,TJP1,TNFRSF1B
cephaloridine		chemical drug		0.905	0.0405	ALAS1,ANGPTL4,APOA4,CCN2,CCNB1,CCNE1,CXCL14,CYP1B1,CYP2C9,DSG2,E2F8,FGB,GINS2,GSTP1,HSPA1A/HSPA1B,KNTC1,LAMB3,MCM6,NQO1,NUP93,OSMR,PEX13,RAB31,RND1,SCGB3A2,SEPTIN10,STRA6,TAC3,TFRC,TNFRSF12A,TONSL,UGT2B4,USE1
sorafenib		chemical drug		-0.367	0.0414	ACTA2,ATF5,BTRC,CCND2,CCND3,CDK4,CDK6,CFLAR,CISH,COL1A1,CXCL9,ERN1,HIF1A,TWIST2,ZEB1
morphine		chemical drug		0.542	0.0449	ABCB1,ADM,AXIN2,BAX,BDNF,CALCA,CASP3,CDKN1A,CNR1,CREB1,CTNNB1,CYBB,CYP3A4,ERBB2,ERBB3,FOS,FOSB,FOSL2,GATA3,GHR,GJB6,GNAS,GRIN2A,GSK3B,ITGAM,KCNA5,KCNB1,MAP3K1,MAPK3,MMP9,NOS2,NTRK2,PENK,PLAT,PTEN,PTGES,PTGS2,RELA,SLC1A2,SPARC,SYNPO,THBS1,THBS2,TP53,USP15,WNT9A
epicatechin		chemical drug		0.44	0.0455	CCDC184,CDC20,CYB5R2,DSE,DYRK2,H4C12,HEY1,IMPDH1,MFAP2,NOS2,NOTCH1,NUP43,PTGS2,PTPN11,SMAD5,TM4SF5,TRIM45
testosterone propionate		chemical drug		0.234	0.0455	ADM,AR,CLTC,CLU,CNTN4,FDPS,NPY,OXTR,PARM1,PTGDS,SAA1,SGK2,SKP2,SLC26A3,SRD5A1,SRD5A2,TGFB1
doxycycline		chemical drug		-1.201	0.0459	BMP2,CDK2,COL3A1,FGF2,HSPA1A/HSPA1B,IRAK4,IRF2,ITGAX,L1CAM,MAP3K5,MAPK14,MITF,MMP1,MMP2,MMP7,MMP9,MUC5B,NOS2,PRDM1,PTGS2,SDC1,SOD2,TFF1,TIMP1,TSHR,TWIST1,XDH
bendamustine		chemical drug		0.447	0.0476	BAX,CCNB1,CDKN1A,PMAIP1,TP53
benazepril		chemical drug			0.0476	ACTA2,CDK2,CDKN1A,EDN1,TGFB1
aurothioglucose		chemical drug		0.555	0.0476	GCLC,LEPR,NPY,NQO1,SPARC
retinoid		chemical drug		-1.066	0.0484	CDKN1A,CEACAM1,CEBPE,DUSP1,EDN1,GJA1,GTF3A,IGFBP3,ITGA6,LIMA1,MYC,PLAAT4,PTGS2,TGFB1,TGFBI,TRAF3
chromium		chemical drug		0.722	0.0484	ABHD4,AJUBA,C14orf119,CAMLG,CDK2AP2,CYB5A,CYP1A1,ELF3,ERCC5,ESR1,GCLC,NQO1,NUDT16,NUMBL,SELENBP1,SLC1A4,TFF1,TNFAIP2,ZMAT3
8-chloro-cAMP		chemical drug			0.0498	PRKAR2B,PTGS2,SULT2A1
tozasertib		chemical drug			0.0498	BAX,CDKN1A,TP53
tylophorine		chemical drug			0.0498	JUN,NOS2,PTGS2
glucuronyl glucosamine glycan sulfate		chemical drug			0.0498	COL3A1,FN1,HSPG2
turofexorate isopropyl		chemical drug			0.0498	CYP7A1,CYP8B1,NR0B2
GR-MD-02		chemical drug			0.0498	ACTA2,LGALS3,NOS2
p38 MAP kinase inhibitor		chemical drug			0.0498	CDKN1A,COL1A1,MMP9
KD025		chemical drug			0.0498	BCL6,PRDM1,STAT3
griseofulvin		chemical drug			0.0498	ALAS1,GJA1,KRT18
tirapazamine		chemical drug			0.0498	CDKN1A,SPP1,TP53
tipifarnib		chemical drug			0.0498	CDKN1A,SQSTM1,TNFRSF10B
arzoxifene		chemical drug			0.0498	IGF1,PCNA,TFF1
tesaglitazar		chemical drug			0.0498	CYP4A11,PPARA,PPARG
barbiturate		chemical drug			0.0498	CYP2B6,CYP3A4,CYP3A5
(-)-isoproterenol		chemical drug			0.0498	CD44,MMP2,PDE4D
moxifloxacin		chemical drug			0.0498	RELA,SMAD2,SMAD7
salicylamide		chemical drug			0.0498	ABCG2,CYP1A1,CYP1B1
sertindole		chemical drug			0.0498	ACTB,APP,HOMER1
resiniferatoxin		chemical drug			0.0498	BDNF,FOS,NOS2
iodixanol		chemical drug			0.0498	HAVCR1,LCN2,SERPINE1
karenitecin		chemical drug			0.0498	CCNB1,CDK1,CDK2
vitamin E		chemical drug	Inhibited	-2.953	0.0519	ACTA2,BAX,CAT,CAV1,CD44,CDKN1A,COL2A1,CYP2A6 (includes others),EGR1,F2,F3,GPT,MMP14,MMP2,PCNA,PLAT,PPARA,PRMT1,PTGS2,SCARB1,SERPINE1,SPP1,TGFB1
bosentan		chemical drug	Inhibited	-2.535	0.0523	ACTA2,BAX,COL1A2,CYP2C9,EDN1,EZR,F3,ICAM1,PXN,TGFB1
toremifene		chemical drug	Inhibited	-2.449	0.0527	ABCG2,CYP3A5,DLK1,ERBB2,IGF2,PRLR
amlodipine		chemical drug	Inhibited	-2.646	0.0547	ANXA2,COL1A1,EDN1,ENO1,IGFBP5,PTGS2,S100A10
(-)-norephedrine		chemical drug	Activated	2.646	0.0547	CYP51A1,FDPS,IDI1,MSMO1,NPC1,NPC2,SQLE
GSK2816126		chemical drug	Activated	2.183	0.0553	ALPL,BMP5,CD200,CNMD,CTNNAL1,DUOX2,FRZB,GPC3,HEY1,IGF2,KLF5,NOS2,PTH1R,RUNX2,SPARC,SPP1,ZEB1
APR-246		chemical drug	Activated	2.06	0.0674	BAX,CDH3,FZD7,GADD45B,GJA1,GJB6,IGFBP7,PEA15,PMAIP1,SHISA5,SLC7A5,VCL,YWHAG,YY1
perifosine		chemical drug		1.96	0.069	BAK1,CDKN1A,CFLAR,TNFRSF10B
pirfenidone		chemical drug	Inhibited	-2.758	0.0747	CAT,CCN2,COL3A1,FN1,PDGFA,POSTN,SMAD2,SMAD3
thioctic acid		chemical drug	Inhibited	-2.172	0.0871	ABCC1,AGER,BAK1,BAX,CAT,FOS,ICAM1,JUN,MITF,MMP2,MMP9,MYC,NOS2,NQO1,PDK4,SLC7A11,SOD1,SOD2,TIMP2,TP53
daidzein		chemical drug		-1.864	0.0922	ABCA1,ABCC3,ADIPOQ,ARG1,BAX,BDNF,CASP3,CAV1,CXCR3,CYP1A1,ERBB2,ESR1,FCGR2B,FOLR1,FOSB,FXYD5,HLA-DQA1,IRF7,MYC,NQO1,OSBPL3,PIK3R1,PKIB,PRLR,PTGS2,PXMP4,RASGRP1,SHBG,SREBF1,TP53
ponesimod		chemical drug	Activated	2	0.111	CCN2,HAS2,SERPINE1,THBS1
hypochlorous acid		chemical drug		1.98	0.111	ACTA2,CTNNB1,ITGA3,SNAI2
tyrphostin		chemical drug	Activated	2	0.111	ARG1,CFLAR,CTNNB1,CXCL2
enzalutamide		chemical drug	Activated	2.156	0.112	AR,ENO2,HOMER2,KLK2,TWIST1
1-(carboxymethylthio)tetradecane		chemical drug		-1.793	0.135	ACOX1,APOA4,CPT2,DECR1,FABP1,RXRA,SCD
paricalcitol		chemical drug	Inhibited	-2.191	0.148	AGT,BMP2,COL3A1,F2RL1,F3,FN1,ICAM1,NOS2,PCNA,PTGS2,TFPI,TGFB1,TIMP1
ketoconazole		chemical drug	Activated	3.122	0.161	CYP1A1,CYP2B6,CYP2C9,CYP3A4,NR1I2,NR1I3,SLCO1B1,STAR,TAT,TSLP
sitagliptin		chemical drug	Inhibited	-2	0.163	CCN2,FN1,NOS2,TGFB1
pictilisib		chemical drug		-1.964	0.163	ANGPTL4,BCL2L11,HIF1A,SLC2A1
dantrolene		chemical drug		-1.969	0.163	APP,CAPN1,DMD,STAR
CpG oligonucleotide		chemical drug	Inhibited	-2.127	0.216	ABCA1,AHR,BAX,C2,CASP4,CCNB2,CD14,CD63,CEBPB,CXCL2,DUSP1,EGR1,ETS2,FCGR2B,ICAM1,IFNB1,INPP5D,ITGAX,MCM6,MSR1,MYC,NFKBIZ,NOS2,NOTCH1,NR1I2,OLR1,PCNA,PDCD1,PLAGL2,PRKCD,PTGES,PTGS2,RELA,RRM2,SDC1,SERPINE1,SLC1A5,SLC2A3,SLC6A4,SLC7A5,SOD2,TFRC,THBS1,TNFSF13,VASP
midazolam		chemical drug		-1.96	0.22	BDNF,CYP2B6,CYP2C19,CYP3A5
laquinimod		chemical drug	Activated	2.01	0.238	ACPP,ADAMTS9,AHRR,CABLES1,COL13A1,CYP1A1,CYP1B1,DAB2,DNAH2,EVA1A,IDO2,KCNJ16,LPAR1,MB21D2,MGARP,MS4A7,MSR1,OLFML2A,PALMD,PGF,PMP22,PPP1R3C,SCIN,SERPINB8,SLC27A2,SLC7A11,SMIM3,SPINT1,STON1,TRNP1,UGT1A6
deoxycorticosterone acetate		chemical drug	Activated	2.767	0.267	COL3A1,CYBA,CYP4A11,EDN1,PTGS2,SPP1,TGFB1,TNC
piperine		chemical drug	Inhibited	-2.213	0.277	ABCC3,BAX,ERBB2,MMP14,MMP9,PTGS2
vismodegib		chemical drug	Inhibited	-2	0.282	CXCL9,MKI67,PTCH1,SOX9
ketamine		chemical drug		1.874	0.294	BDNF,CASP3,FOS,HK1,NOS2,NQO1,PTGS2
amiloride		chemical drug	Inhibited	-2.2	0.308	ATP1A1,CTNNB1,PLAUR,PTGS2,SRSF3
triflusal		chemical drug	Inhibited	-2.416	0.326	APP,CD74,KITLG,PTGS2,RELA,TGFB1
ulipristal acetate		chemical drug	Inhibited	-2	0.346	ADM,AR,FLT1,KDR
topiramate		chemical drug		-1.982	0.41	CASP3,CYP3A4,PPARGC1A,PTPN1
dimethyl fumarate		chemical drug		-1.982	0.473	F3,JUN,KDR,PTGS2
plerixafor		chemical drug		-1.98	0.476	CDKN1C,ISL1,KIT,KITLG,MMP1,MMP9
prazosin		chemical drug	Activated	2	0.533	DUSP1,EGR1,FOS,MYC
titanium dioxide		chemical drug		1.964	0.564	ALKBH7,CDKN1A,EGF,ERBB2,HLA-DOA,IGF1,PLAT
corticosteroid		chemical drug	Inhibited	-2.121	1	AQP1,DUSP1,IL1RN,MMP1,NFKBIB,NOS2,POSTN,PPARG,TDO2
oleoyl-estrone		chemical drug	Activated	2.213	1	CPT1B,CYP2C8,LIPE,PRMT1,RASA1
imiquimod		chemical drug		-1.907	1	BCL10,CSTA,CXCL2,DDB1,ERCC5,FOS,ICAM1,IFNB1,IL1RN,IRF7,ISG15,LCN2,OASL,PTGS2,S100A9,SOD2,TGFB1
cycloheximide		chemical reagent	Inhibited	-2.567	5.81e-20	ABCB1,ACOX1,ACTB,ACTC1,ADCY1,ADM,AFP,AGFG1,AGTR1,AHR,ALB,ALDOA,APBB1IP,APOB,APP,AR,AREG,ASS1,ATP2B4,B2M,BAX,BDNF,BEX3,BMP1,BRAF,BTG2,CAT,CAV1,CCN1,CCN2,CCND3,CD44,CDKN1A,CEBPB,CEBPD,CFLAR,CITED2,COL1A1,COL2A1,COL5A1,CTNNB1,CXCL1,CXCL2,CYP11A1,CYP19A1,CYP1A1,CYP21A2,CYP2B6,CYP3A5,CYP4A11,DIO1,DIO3,DUSP1,EDN1,EEF1A1,EGR1,EIF4B,EIF4E,ESR1,FABP1,FGF2,FGFR1,FN1,FOS,FOSB,FOSL2,GADD45B,GADD45G,GAS7,GBP1…	1902 (17)
SP2509		chemical reagent	Inhibited	-2.061	2.43e-19	ABCC4,ADAMTS1,AFP,AMOT,ANKRD1,ANP32A,AR,ATF1,ATP7A,B3GNT2,BAIAP2,BCAT1,BCL11A,BDNF,BMP5,BMPR1A,BUB1B,CAP2,CBFA2T2,CCNA2,CCND2,CDCA7,CDK16,CDK6,CFLAR,CNTNAP2,CRABP2,CREB1,CTBP2,CTNNB1,CUX1,CXCL9,DDR2,DEK,DHRS3,DNMT3A,DOK4,DSG2,E2F3,E2F5,E2F8,EFNA4,EFNB1,EFNB2,EFNB3,EHD1,EIF4B,EIF4E,ELF4,EPHA3,ERBB2,ESR1,EZR,FGF2,FGFR1,FLRT3,FN1,FOXA1,GDI1,GLI2,GLI3,HDGF,HDGFL3,HMGA2,HMGB1,HNRNPD,HOXC8,ID1,IGF2BP1,…
TO-901317		chemical reagent		-0.866	2.54e-14	ABCA1,ABCA5,ABCA8,ABCG5,ABCG8,ACAA1,ACLY,ACOX1,ACSL1,ACSL5,ADH1C,ADIPOR1,ADIPOR2,ADM,ALAS1,ALAS2,ALB,ALDH2,ANGPTL3,APCS,APOA5,APOC1,APOC2,APOC4,APOD,APOM,APP,ARG2,ASS1,C3,C5,C9,CASP1,CASP4,CCNB1,CDK2,CDK4,CFH,COMT,CPT1A,CRP,CYP11A1,CYP3A5,CYP4A11,CYP7A1,CYP7B1,CYP8B1,DIO1,ELOVL1,ENO1,FABP5,FADS2,FDPS,FMO1,FMO5,G6PC,GBE1,GHR,GSTP1,HK2,HMGCS2,HMGN1,HP,HSD11B1,HSD3B1,IGF1,ITGA6,ITIH1,ITIH4,KNG1,LGAL…	1285 (16)
puromycin aminonucleoside		chemical reagent	Activated	2.124	4.87e-14	ACTB,ACTG1,ADAMTS1,AGXT,ALB,ANXA1,ANXA2,AQP1,BAX,C4A/C4B,CAPN6,CAT,CD14,CD44,CDCP1,CLDN4,CLIC5,CLU,CP,CTSV,CYBA,CYBB,CYP2B6,CYP3A5,EFEMP2,ELF3,EMP3,ETFB,FBLIM1,FGA,FGB,FXYD5,GCGR,GPX2,GSTM3,GSTP1,GTPBP4,HADHA,HSPD1,IGFBP1,LAMC2,LCN2,LGALS3,LXN,MRC1,MYC,NOX4,PLA1A,PRTFDC1,PSMB8,RCN1,S100A10,S100A11,SCARB1,SOD2,SPP1,TES,TGIF1,TIMP1,TMSB10/TMSB4X,TNFRSF12A,TUBB	845 (11)
methylselenic acid		chemical reagent		-0.17	6.4e-14	ABCA5,ABCC4,ACPP,ACSL3,ACTN4,ADAMTS1,ADD3,AKR1C1/AKR1C2,APOD,AR,ATAD2,ATF3,ATF5,ATP11A,BACH1,BIRC2,BLVRB,BMP4,BUB1B,CADM1,CCNA2,CCNB1,CCNB2,CD44,CDC20,CDC25A,CDC42,CDC7,CDK1,CDK16,CDK2,CDK2AP2,CDK4,CDKN1A,CDKN1C,CENPA,CFLAR,CHEK2,CLU,CREB1,CREB3L2,CREB3L4,DHCR24,DNAJC3,DPYSL2,DUSP10,E2F5,ELF3,ENPP5,ERP44,ESR1,FN1,FOXA1,G3BP2,GATA2,GDF15,GUCY1A1,HNRNPH3,ID1,ID3,IGF1,IGF1R,IGSF3,ITGB3BP,JUN,KIF11,K…	1980 (19)
metribolone		chemical reagent		-0.812	8.93e-12	ABCC4,ACAA1,ACADSB,ACLY,ACPP,ACSL3,ADAMTS1,ADH1C,AKAP12,ALDH1A3,ALDH1B1,ALDH9A1,ALDOA,ANKH,APP,AR,ATP1B1,ATP5F1C,ATP5MG,ATP5PB,ATP6AP1,ATP6V0D1,ATP6V1F,ATR,AZGP1,B2M,BAX,BCAP29,BUB1,C14orf28,C1orf116,CA4,CAV2,CCNA2,CDKN1A,CDKN2B,CENPN,CFLAR,CHPF,CLU,COX7A2L,CPT2,CREB3L4,CTNND2,CYB561,D2HGDH,DHCR24,DLAT,DNAJC10,ECHS1,EDEM1,EGR1,ELK4,ELL2,ENO1,EP300,ESRRG,ETFDH,ETV1,EZR,FAM126A,FDPS,FGFRL1,FH,FHL2,…	1973 (20)
fenamic acid		chemical reagent		1.593	2.28e-10	ADAMTS1,ANXA1,ANXA2,C4A/C4B,CAPN6,CD14,CD44,CDCP1,CLDN4,CLU,CP,EFEMP2,ELF3,EMP3,FBLIM1,FGA,FGB,FXYD5,GCGR,GPX2,GSTM3,GTPBP4,IGFBP1,LAMC2,LCN2,LGALS3,LXN,MRC1,MYC,PLA1A,PRTFDC1,PSMB8,RCN1,S100A10,S100A11,SPP1,TES,TGIF1,TIMP1,TMSB10/TMSB4X,TNFRSF12A,TUBB
2-bromoethylamine		chemical reagent		1.398	4.22e-10	ADAMTS1,ANXA1,ANXA2,C4A/C4B,CAPN6,CD14,CD44,CLDN4,CLU,CP,EFEMP2,ELF3,EMP3,FBLIM1,FXYD5,GCGR,GPX2,IGFBP1,LAMC2,LCN2,LGALS3,LXN,MRC1,MYC,PLA1A,S100A10,S100A11,SPP1,TGIF1,TIMP1,TMSB10/TMSB4X,TNFRSF12A,TUBB
8-bromo-cAMP		chemical reagent		0.075	1.72e-08	ABCA1,ACOX1,ACSL4,ADM,ALDH2,APP,ARG1,ARG2,BMP2,BMP7,CCN2,CDC42,CEBPB,CGA,CLDN11,CLU,CREB1,CRYAA/CRYAA2,CTSD,CYP11A1,CYP19A1,CYP1B1,CYP21A2,CYP2B6,DCN,DMRT1,DUSP1,DUSP4,EGR1,FGF2,FOS,G6PC,GCH1,GH1,GJA1,GSTP1,HPGD,IFNB1,IGF1,IGF1R,IGF2,IGFBP1,ITPR3,JUN,KDR,KITLG,KRT8,LOX,MMP1,MMP23B,MYC,NFYA,NOS2,NQO1,NR1I3,ODC1,PCK1,PDE3B,PDE4A,PDE4B,PDE4D,PLAT,PPARGC1A,PPP1R1A,PTGS2,RRM2,SCARB1,SERPINE1,SHC1,SLC1…	2234 (19)
cobalt chloride		chemical reagent		0.675	3.69e-07	ACTA2,ADAMTS1,ADM,ADORA2B,ALDOA,ANPEP,ATP7A,BACH1,BDNF,BHLHE41,CDKN1A,CDX2,CLU,COL18A1,CP,CYBRD1,CYP1A1,CYP1B1,DUSP1,E2F6,FLT1,HIF1A,HIF3A,IREB2,MDM2,MITF,NCOA2,NDRG1,PKM,PLAUR,PROM1,PTGS2,RGS5,SERPINF1,SLC1A3,SLC2A1,SORL1,TEK,TFRC,TJP1,TP53,ZNF667	2001 (19)
tributyltin		chemical reagent		0.098	2.16e-06	ABCA1,ACLY,ACOX1,ACSL1,ACVR2A,AHR,ANGPTL4,ASS1,BMPR1A,CA3,CCN2,CIDEC,COL1A1,COL1A2,COL3A1,COL5A1,COL6A1,COL6A2,DCN,DKK2,F2RL1,FN1,GPRC5A,HSP90AA1,HTRA3,INHBA,IRF7,ITGA3,ITGB7,MITF,NDUFS2,NGEF,NRXN2,PARM1,PCNA,PDGFRA,PDGFRB,PDK4,PEAR1,PLIN4,PPARA,PPARG,SCG2,SDHB,SLCO4A1,SNTB1,SREBF1,STAT2,SYNPO,SYT13,THBS1,THBS2,TNC,UNC13C,ZNF423	1585 (19)
PD173074		chemical reagent	Activated	3.026	6.28e-06	ABCG2,ADGRG1,CCND2,CDK4,CDX2,CEBPB,CGA,CYP11A1,CYP19A1,DCAF8,DUSP6,ELF3,F3,FRMD3,GABRP,GATA2,GATA3,HEY1,HOPX,HSD3B1,ITGB6,KRT23,KRT7,LAMA1,LCP1,MFAP5,MSX2,MYC,NUPR1,OVOL1,PGF,PPARG,PRKCH,TFAP2A,TFAP2C,TGM2,VTCN1,XAGE2	1535 (16)
SB-431542		chemical reagent		-0.326	6.85e-06	ACTA2,ATP1A2,BMP4,C5AR1,CCN2,CD14,CD44,CDX2,CGA,CLIC4,COL1A1,DVL3,ETS2,FN1,FOS,G6PC,GADD45B,GATA2,GJA1,GJB6,HABP2,HAND1,ID1,ID3,IGF1,IGFBP7,IL1RAP,KRT18,MMP2,MSX2,MYC,PITX2,POSTN,POU5F1,PTX3,RUNX2,SERPINE1,SLC1A2,SMAD2,SMAD6,SMAD7,SPP1,STAT3,TFRC,TGFB1,TGFBR1,TGIF1,TJP1,TNFRSF12A,XYLT1	2148 (21)
2-(4-amino-1-isopropyl-1H-pyrazolo[3,4-d]pyrimidin-3-yl)-1H-indol-5-ol		chemical reagent	Inhibited	-3.07	7.73e-06	ACACB,ACAD10,ADAMTS1,AHR,ANKRD1,ATF3,BCL6,BLM,BMP2,C1R,C1S,CCN2,CCNB1,CCNB1IP1,CD44,CDC23,CDC25A,CDCA2,CDK2,CDK4,CDK7,CFLAR,COQ8A,CPT1A,CYP1B1,DHCR24,DTL,E2F2,EDN1,EGR1,FANCI,GINS1,GINS2,GJA1,GREM2,H2AX,HAS2,HAUS1,HAUS6,ID1,ID3,IL1RN,IL24,INHBA,ITGA2,KDM5B,KIF14,KLF5,LIF,MCM6,MTHFD2,MXD3,NABP1,NOTCH1,NUAK1,ORC6,PCNA,PDLIM2,PMEPA1,PTGS2,RFC3,SKP2,SMAD7,SMOX,SOD2,SOX9,TCP11L2,TFDP1,TOP2A,TYMS,UBE2T…	1563 (18)
GW3965		chemical reagent		-0.826	9.23e-06	ABCA1,ABCG5,ABCG8,ABHD5,ANGPTL3,APOD,APP,ARG2,CAV1,CCNA2,CCNB1,CHEK2,CIDEC,CRP,CYP11A1,CYP7A1,DUSP1,EDNRA,FABP5,FADS2,FAM3C,FDPS,GADD45G,GATM,GNG2,IL1RN,KIF23,LIPE,MERTK,MLXIPL,MMP9,MYLIP,NFKBIA,NOS2,NR5A2,PCYT2,PDK4,PKIB,PLIN1,PLTP,PRKAR2B,PTGS2,RARA,SCD,SKP2,SLC2A2,SREBF1,STAR,TNFSF14,TOP2A,UHRF1,VLDLR	2111 (23)
NS-398		chemical reagent		-1.568	1.18e-05	ALPL,ARG1,BAX,BCL2L11,BMP2,BTG2,CAPN2,CASP3,CCNB1,CDKN1A,CEBPB,COL1A2,CYP19A1,F2R,F3,FAT1,FGF2,HAPLN1,HIF1A,ICAM1,IGF1,IL24,MAGI1,MMP14,MMP2,MMP9,NOS2,PCDH7,PCNA,PDCD4,PPARG,PSMB8,PSMB9,PTGES,PTGS2,RECK,RUNX2,S100A9,SAA1,SAA2,SPP1,STAR,TFPI2,TFRC,TP53	1667 (18)
tert-butyl-hydroquinone		chemical reagent		1.488	2.76e-05	ABCC1,ABCC6,AKR1C1/AKR1C2,ATF3,BACH1,CHML,CNR1,CYP1A1,DYRK2,EMILIN1,ERCC5,FLRT2,FOS,FOSL2,FTH1,GBE1,GCLC,GPX2,GSS,GSTM3,GSTP1,HERPUD1,HNF1A,HSPA8,ITGAM,JUN,MAF,MAP2K4,NQO1,OSGIN1,PALLD,PHKA1,RAP2A,SCG2,SERPINE1,SNTB2,TXNRD1,UGT1A8 (includes others),WNT5A,ZNF184	1324 (15)
N-acetylsphingosine		chemical reagent		-0.68	0.0002	BAX,CAT,CDKN1A,CEBPB,COL1A1,COL1A2,COL3A1,CXCL2,FOS,HNF1A,HSD11B1,JUN,MAP3K5,MMP1,NOS2,PDE3B,PTGS2,RARA,RXRA,SERPINE1,SOD2,TP53,UGCG	968 (15)
pifithrin alpha		chemical reagent		0.593	0.00026	AR,BAX,CCNG1,CDKN1A,CYP1A1,MDM2,PSEN1,PSEN2,RELA,SQSTM1,TNFRSF10A,TNFRSF10B,TP53,XAF1	1743 (18)
5-N-ethylcarboxamido adenosine		chemical reagent		0.336	0.000326	ADM,ADORA2B,ALB,ARG1,ARG2,BCL3,BTG2,CBFA2T2,CCN2,CDKN2B,CEBPD,CES1,CGA,COL1A2,DUSP16,EGR1,EPCAM,FGF2,FOXA1,FZD1,GCLC,HIF1A,HK2,HLA-DQA1,INHBA,MAP3K3,NOS2,NT5E,ODC1,PDE5A,PLK2,PROCR,RAC1,SERPINE1,SLC30A5,SLC4A7,SPINT1,TAT,TGFB1,THBD,THBS1,TNS2,VCAN	1380 (15)
DETA-NONOate		chemical reagent		1.574	0.000489	ACO1,BIRC2,CAT,CAV1,CDKN1A,DGKA,DUSP1,FOS,FPGS,GLO1,HIF1A,ICAM1,IRF7,LOXL2,MMP9,MYC,NOS2,ODC1,PDE3B,PTGS2,SERPINE1,STAR,TIMP1,TNFSF4,TP53	1384 (16)
GW9662		chemical reagent		1.05	0.000808	ABCA1,ACLY,ADIPOQ,AGER,ANGPTL4,BAX,CAV1,CCN2,CD14,CDKN1A,CEACAM1,CEACAM6,CNTF,DGKZ,EGLN3,FABP1,FN1,FOS,GDF15,INSIG1,KDR,LCN2,NOS2,NPPB,PEA15,PPARG,PPARGC1A,PTGES,PTGS2,RELA,RORA,RORC,SDC1,SHBG,SREBF1,TGFB1,YWHAE	1829 (19)
NCGC00186528		chemical reagent	Inhibited	-2.207	0.000942	COL3A1,COL4A1,FN1,PPARGC1A,TGFB1
25-hydroxycholesterol		chemical reagent		-1.024	0.000966	ABCA1,ACLY,ACSL1,ANGPTL3,APOD,ATF3,CYP21A2,CYP3A7-CYP3A51P,CYP4F2,CYP7A1,FAM189B,FDPS,FOS,FOSB,FOSL2,GPX3,INSIG1,JUN,MAFF,NFKBIA,PIK3R3,PTCH1,PTGS2,SCARB1,SCD,SREBF1,SV2A,VLDLR	1380 (18)
1,1-bis(3'-indolyl)-1-(4-trifluoromethyl-phenyl)methane		chemical reagent	Activated	2.03	0.00128	AR,ATF3,CAV1,CAV2,CDKN1A,GDF15,KRT18	717 (7)
arachidonyltrifluoromethane		chemical reagent		-0.52	0.00128	CXCL2,NOS2,PLA2G2A,PLA2G4A,PLA2G5,PTGS2,SOD2	1666 (16)
ionomycin		chemical reagent	Activated	2.067	0.00147	AHNAK,ANKH,B3GAT1,BDNF,BMP2,CASP3,CCND2,CCNG2,CIDEC,CLDN4,DGKA,DNAJC3,DUSP1,DUSP5,EGR1,EIF4E,ENPP1,ETS1,ETS2,FGF18,FOS,FOSB,GATA3,GCH1,GEM,GRK3,HIF1A,HSPA4,ICAM1,IL24,ITCH,ITGAL,ITM2A,ITPR3,JARID2,KCNJ2,MAF,MMP9,MYC,NDFIP2,NFAT5,PAX5,PDCD1,PMCH,PPARG,PRKCZ,PTAFR,PTGS2,PTPN1,PTPRS,RBPJ,RELA,RORC,SLC3A2,SLC6A6,SMAD2,SPP1,STAT3,STC1,TGFB1,TLE4,TNFSF14,TRAF5,TRHR,ZBTB16	1420 (15)
LG100268		chemical reagent		-0.444	0.00155	ABCA1,ABCB11,ABCG5,ABCG8,ARG2,BIRC2,CPT1B,CYP19A1,CYP3A7-CYP3A51P,CYP4F2,CYP4F3,CYP7A1,CYP7B1,NDRG1,NR1I2,PTEN,SCD,SREBF1,STAR	1532 (20)
hexamethylene bisacetamide		chemical reagent		-0.736	0.00168	ALAS1,ALAS2,CDKN1A,CEBPE,CREG1,FN1,FUT8,HSPA8,IMP4,MAP2,MYB,NIP7,NPM1,POLR1D,RPL18,SNRPB,SNU13,TFRC,TYRP1,USF2,WNT2B	531 (9)
DMH1		chemical reagent		-1.667	0.00204	ACTA2,ADAM17,CAV1,LOX,LOXL2,MMP2,MRC1,NOS2,PTGS2
diphenyleneiodonium		chemical reagent	Inhibited	-2.067	0.00307	ACTA2,AGT,BMP2,CLDN4,COL1A1,CXCL2,DUOX1,F3,FN1,FOS,GCLC,HIF1A,IFNB1,IGF1R,MMP9,NOX4,PDE5A,PTGS2,RAC1,RELA,SERPINE1,SOD2,TGFB1,THBS2,TIMP1	1685 (16)
SAHM1		chemical reagent		0.3	0.00313	AKAP1,ANKRD37,CD300A,CD44,CFH,DTX1,FLNA,HES1,HK2,ID1,JAM3,MYC,NLN,NT5DC2,PPARG,RHOBTB1,RHOU,WDR4,ZBED3
nocodazole		chemical reagent		1.125	0.00353	BRAF,CAV1,CCNB1,CDK1,CDK4,CDK7,CDKN1A,CDKN3,CFLAR,CSNK1D,DAPK3,DUSP4,FLNA,FOS,GRK3,GSK3B,HIF1A,KHDRBS1,LATS2,MAP2K4,MAPK3,MDM2,NEK2,NOTCH1,PRKCZ,PTGS2,PTK2,PTPN1,PTPN11,PTPN12,SCD,SRC,TP53,UHRF1	1679 (18)
PDGFRbeta-recognizing cyclic peptide		chemical reagent		-1.969	0.0038	ACTA2,COL1A1,COL1A2,FN1
1,2-dithiol-3-thione		chemical reagent		-0.326	0.00407	ABCC3,ACAA1,ACSL5,ACTG1,ALAS1,ALAS2,ALDOA,ANG,APCS,APOA4,ATP1A1,B4GALNT1,BHMT,C5,CA11,CREG1,CTSD,CYP4A22,DNAJC3,EIF3D,EIF3E,EIF4G2,EPB41,FABP1,FMO1,FTH1,FXYD1,GBE1,GCLC,GHR,GNA11,GSTP1,HM13,HSD3B1,HSP90AA1,IDE,IKBKG,INMT,MGLL,MORF4L2,MRPS18B,MSMO1,NARS1,NCKAP1,NQO1,NR1I3,NUCB2,P2RX4,PDIA4,PFN2,PSAT1,RAN,RARS1,RPL18,S100A13,SAA1,SERPINA3,SERPINA6,SERPIND1,SOD1,SOD2,SREBF1,TBRG1,TFRC,TPI1,TXNRD1,UB…	515 (7)
2-morpholin-4-yl-6-thianthren-1-yl-pyran-4-one		chemical reagent		0.796	0.00449	CFLAR,GLB1,NR0B2,RRM2,TNFRSF10B	1529 (14)
6-cyano-7-nitroquinoxaline-2,3-dione		chemical reagent		1.214	0.00449	BDNF,EGR1,FOS,GFRA1,JUN	1056 (7)
latrunculin B		chemical reagent		-1.289	0.00513	ACTA2,ACTB,CCN2,CNN1,DES,DMD,FOS,PFN2,SKP2,TAGLN	1040 (18)
pyrrolidine dithiocarbamate		chemical reagent		-1.587	0.00694	ABCA1,ANXA1,ASS1,BMF,BMP2,CCN2,CFTR,COL1A1,CXCL1,CXCL2,CXCL5,FAM3B,GCLC,HIF1A,ICAM1,IGF1,IGF1R,IRF7,MMP1,MMP14,MMP2,MMP7,MMP9,MST1R,MYC,NFKBIA,NOS2,NR1I3,PDGFRA,PPARA,PPARG,PSMB8,PTGS2,RELA,SERPINE1,SLC1A2,SLC2A1,SOD2,SOX9	1589 (14)
poloxamer		chemical reagent		1.177	0.00963	ACADM,ACOX1,CPT1A,DMD,MLYCD,PPARA
R5020		chemical reagent		0.275	0.00988	AMOT,AREG,BCL6,BTG2,CCN2,CCNE1,CDKN1A,CEBPB,CTSD,CYP19A1,CYP2A6 (includes others),DKK1,DUSP4,DUSP5,ENO2,ERBB2,ERBB3,F3,HSD17B2,LAMC2,LGALS3BP,MT1X,MT2A,MYC,NFKBIA,PDK4,PPP1R1B,RBP2,SAA1,STAT3,TFF1,TIMP2,ZBTB16	1695 (18)
GnRH-A		chemical reagent		-0.662	0.0115	AGPAT1,AR,ATF3,BBS9,BTG2,CDKN1A,CGA,EGR1,EIF2AK1,FANCC,FER,FOS,FOSB,FXYD5,GADD45B,GLA,JUN,NFKBIZ,PER1,PRSS23,PTGDS,SCN1B,SERPINB9,SERPINE1,SLC6A4,SNAPC3,SNN
CH-223191		chemical reagent	Activated	2.224	0.0125	ACTA2,COL1A1,COL1A2,COL3A1,PTGS2
N-methyl mesoporphyrin IX		chemical reagent		-0.555	0.0125	CCNB1,CDK4,LIN28A,MYC,POU5F1
AP20187		chemical reagent		1.109	0.0125	ADIPOQ,BDNF,CEBPB,EGR1,FOS
sodium orthovanadate		chemical reagent		0.914	0.0147	CCNA2,CCNE1,CDKN1A,COL1A1,HIF1A,IL4R,MAP3K1,MSR1,NFKBIA,PLAUR,SERPINE1,SLC2A5,STAR,TP53,UBE2V2
sodium chlorate		chemical reagent		-0.469	0.0152	BMP7,HAMP,PRNP,PTCH1
prochloraz		chemical reagent			0.0153	CYP1A1,CYP1B1,ODC1
(+)-R-3-(4-chlorophenyl)-3-(1-hydroxymethylcyclopropylmethoxy)-2-(4-nitrobenzyl)-2,3-dihydroisoindol-1-one		chemical reagent			0.0153	CDKN1A,MDM2,TP53
iCRT14		chemical reagent			0.0153	AXIN2,CCN4,CD47
SKF-83959		chemical reagent			0.0153	BDNF,FGF2,MAP2
AA-861		chemical reagent			0.0153	IGF1R,PTGS2,STAR
aminooxyacetic acid		chemical reagent			0.0153	G6PC,PCK1,PMAIP1
taprostene		chemical reagent			0.0153	CDKN1C,DUSP1,TSC22D3
lanthanum chloride		chemical reagent			0.0153	AXL,BAX,MGP
potassium cyanide		chemical reagent			0.0153	MMP1,TIMP1,TIMP2
MK-1642		chemical reagent			0.0153	LGALS12,LIPE,PLIN1
glutathione diethyl ester		chemical reagent			0.0153	GCLC,PLAU,PLAUR
sea cucumber body wall meal		chemical reagent		1.414	0.0166	ABCA1,CPT1A,CYP7A1,PPARA,PPARG,PPARGC1A,SCARB1,SREBF1
gamma-secretase inhibitor XX		chemical reagent		-0.64	0.019	HES1,HEY1,HEYL,JAG1,NOTCH3,NOTCH4
2-hydroxy-1-naphthylaldehyde isonicotinoyl hydrazone		chemical reagent		-0.742	0.019	CCNB1,CCND2,CCND3,CCNE1,CDK2,CDKN1A
(5-(4-N-methyl-N(2-pyridyl)amino)ethoxy)benzyl thiazolidine-2,4-dione		chemical reagent		-0.663	0.019	CIDEC,COL1A1,CTSS,ITGAM,PC,SCD
R-WIN 55,212		chemical reagent		-1.777	0.0204	BAX,CASP3,CCND2,CCNE1,CDK2,CDK4,CDK6,E2F2,E2F3,ICAM1,IFNB1,TFDP1,TP53
BAPTA-AM		chemical reagent		-0.329	0.0214	ATF3,BDNF,CCL1,CDKN1A,CISH,COL1A1,CYP1A1,CYP3A5,EGR1,FAM3B,FLT1,FN1,FOS,ICAM1,IFNB1,JUN,MMP2,PTGS2,SCN9A
saikosaponin A		chemical reagent		-0.849	0.0265	BMP4,CDKN2B,FOS,JUN,NOS2
ethyl 2-{[(6,7-dimethyl-3-oxo-1,2,3,4-tetrahydro-2-quinoxalinyl)acetyl]amino}-4,5-dimethyl-3-thiophenecarboxylate		chemical reagent		0.108	0.0265	BAX,CDKN1A,MDM2,PLAT,TP53
JNJ-39933673		chemical reagent		-1.342	0.0265	DGAT1,MLXIPL,RELA,SCD,SPP1
S-nitroso-N-acetyl-DL-penicillamine		chemical reagent		0.868	0.0292	ADM,CCNB1,CCNE1,CDKN1A,HIF1A,HSPA1A/HSPA1B,MARCKSL1,MB,MST1R,MYC,NOS2,PMAIP1,PPARGC1A,PRDM1,PTGS2,S100A10,SPP1,SUMO2,TGFB1,TIMP1,TP53
U73122		chemical reagent		-1.629	0.0297	AGT,AGTR1,CCND2,E2F2,E2F3,FN1,ICAM1,ITGAM,MAF,MMP14,MMP2,NOS2,OXTR,PCNA,PLCG1,PTGS2,TPM1
calcimycin		chemical reagent		-0.051	0.0332	AGTR1,APP,AR,ATF3,BCL2L11,CD14,CD46,CYP11A1,DNAJC12,DVL3,EGR1,FGF2,FN1,FOS,FOSB,GCH1,HERPUD1,HIF1A,ICAM1,ID3,IFNB1,IGF1,IL1RL1,INHBA,JUN,LCN2,MSR1,MYC,NOS2,ODC1,PPARG,PTGS2,SDF2L1,SERPINE1,SHC1,SLC2A1,STAR,TP53
T 0070907		chemical reagent		-0.115	0.0332	ADIPOQ,CDKN1A,COL1A1,COL1A2,DGKA,PTGS2
7-(4-fluorobenzylamino)-1,3,4,8-tetrahydropyrrolo[4,3,2-de]quinolin-8(1H)-one		chemical reagent		-1.633	0.0332	CDK1,CDK2,CDK4,CDK6,CHEK2,MDM2
JQ1		chemical reagent		-1.802	0.0353	AMPD3,BCL2L11,BCL2L14,BMI1,CCNA2,CDCA5,CDK4,CDK6,CFLAR,CFTR,CLEC10A,DHCR24,E2F3,FOS,GINS1,IL24,ISG15,ITIH1,KIF23,LIN28B,MACC1,MKI67,MYC,MYCN,NOTCH1,PRDM1,RABL3,RAC1,RBPJ,RELA,RORC,RRM2,SLC7A11,SQSTM1,STRA6,TNFAIP3,TNFRSF10B,TOP2A,TUBB
2,5-bis(5-hydroxymethyl-2-thienyl)furan		chemical reagent		-1.656	0.0367	CDKN1A,HIF1A,MDM2,TP53
6,7-dinitroquinoxaline-2,3-dione		chemical reagent		-1.732	0.0367	EGR1,FOS,FOSB,JUN
BML-284		chemical reagent		-1	0.0367	ACADL,ACADS,CPT1B,TGFBR1
PDZ1i		chemical reagent		-1.997	0.0367	CDC42,ITGA6,RAC1,SRC
Z-VEID-FMK		chemical reagent		-1.192	0.0367	CCND2,CCND3,CDK4,TFAP2A
sodium bisulfide		chemical reagent		-1.137	0.037	AGT,AGTR1,BAX,BDNF,CASP3,CAT,GSK3B,GSS,ICAM1,LAMC1,NOX4,PDCD4,PRKCA,PRKCD,SOD1,SOD2,TXNRD1
Ro41-5253		chemical reagent		-1.324	0.039	APOD,CDKN1A,CRABP2,F3,MUC4,PLAT,PPARG,RARA,SMPD3,THBD
farnesol		chemical reagent		-1.728	0.0392	ATF3,CCNB1,CDK2,CDKN1A,HERPUD1,PDIA4,PHLDA2,PPARA,TP53
miR-182 inhibitor		chemical reagent		-0.447	0.0476	BAX,CASP3,GSK3B,NFKBIA,RELA
L-N6-(1-iminoethyl)-lysine		chemical reagent		0.182	0.0476	ITGAM,NOS2,PTGS2,STAT3,TGFB1
parbendazole		chemical reagent			0.0498	ALPL,BMP2,SPP1
PMX 205		chemical reagent			0.0498	BMP1,BMP4,THBS1
1-(2-hydroxy-5-methylphenyl)-3-phenyl-1,3-propanedione		chemical reagent			0.0498	CEBPD,CREB1,PPARG
SKL-2001		chemical reagent			0.0498	ACADL,ACADS,CPT1B
MS645		chemical reagent			0.0498	CDK4,CDK6,MYC
1-eicosapentaenoylglycerol		chemical reagent			0.0498	MMP2,MMP9,PTGS2
bufalin		chemical reagent	Inhibited	-2.72	0.0614	BMI1,CDK4,EGR1,FOS,GJA5,ILK,MMP2,TNFRSF10A,TNFRSF10B,TYMS,YWHAG,YWHAZ
butylidenephthalide		chemical reagent		-1.967	0.069	AXL,MMP2,SNAI2,TWIST1
retroinverso ERG inhibitory peptide 2		chemical reagent	Inhibited	-2	0.069	ADAMTS1,ARHGDIB,NDRG1,PLAT
retroinverso ERG inhibitory peptide 1		chemical reagent	Inhibited	-2	0.069	ADAMTS1,ARHGDIB,NDRG1,PLAT
NCD-38		chemical reagent	Inhibited	-2.121	0.0984	ATF3,ERN1,FOSB,HERPUD1,MYB,PDGFA,PIK3R3,UHRF1
(1S,2R)-NCL-1		chemical reagent	Inhibited	-2.121	0.0984	ATF3,ERN1,FOSB,HERPUD1,MYB,PDGFA,PIK3R3,UHRF1
7-nitroindazole		chemical reagent	Activated	2.416	0.104	CALCA,FOS,FOSB,GSTP1,MAP2,NFKBIA,NOS2
trinitrobenzenesulfonic acid		chemical reagent	Activated	2.855	0.16	ABCB11,ADAM12,BST1,CD44,CLDN1,COL1A1,COL1A2,COL3A1,CTNNB1,CXCL2,CYP11A1,FOS,IL15,ITGAM,LCN2,LUM,MMP9,NOS2,NR0B2,NR1H4,PTGDS,PTGS2,PTX3,S100A9,SLCO1B3,TGFB1,TIMP1,TNFRSF12A
dithiothreitol		chemical reagent	Inhibited	-2.923	0.19	ATF3,CCNG2,DFFB,ERBB2,ERO1B,HIF1A,IFNB1,MYC,SEL1L,SYVN1
torin1		chemical reagent	Inhibited	-3.009	0.213	ACACB,ADH1C,ALDH1A3,ALDH1B1,ALDH9A1,ALDOA,ATP5MG,ATP5PB,ATP6AP1,ATP6V0D1,ATP6V1F,CCND3,DLAT,ENO1,GAPDH,HK1,HK2,NDUFS2,PDHA1,PFKFB2,PFKP,PGAM1,PKM,PTGS2,RPL32,RPS6,SDHB,TPI1,UQCRH
phenyl-N-tert-butylnitrone		chemical reagent		-1.812	0.229	FN1,HSPA1A/HSPA1B,NOS2,PSEN1,PTGS2,TGFB1
D609		chemical reagent	Inhibited	-2.392	0.229	JUN,MMP1,MMP9,NFKBIB,NOS2,PTGS2
W7		chemical reagent	Inhibited	-2.2	0.25	CD14,CGA,COL2A1,DUSP4,FOS,NPPB,STAR
6-formylindolo[3,2-b]carbazole		chemical reagent	Inhibited	-2.403	0.277	ACTA2,COL1A1,COL1A2,COL3A1,GATA3,ITGAM
azetidyl-2-carboxylic acid		chemical reagent		-1.982	0.346	CLU,EDEM1,HSPA1A/HSPA1B,HSPA8
forskolin		chemical toxicant	Activated	2.137	1.59e-25	ABCA1,ACOX1,ACPP,ACTA2,ACTB,ACTG2,ACTR2,ADAMTS1,ADCY9,ADGRG1,ADIPOQ,ADM,AGTR1,AKAP12,ALDOA,ALKAL2,ALPL,APP,AREG,ARL4C,ARL6IP5,ATF3,ATP1B1,ATP6V0D1,ATP6V1A,ATP6V1B2,ATP9A,AXIN2,BAG1,BAMBI,BCL2L11,BCL3,BDNF,BNIP3L,BTG2,C1QL1,CALCA,CALM1 (includes others),CAP2,CASP4,CCN2,CCNB1,CCNB2,CCND2,CCND3,CD14,CD200,CD44,CD9,CDC42SE1,CDK16,CDK4,CDKN1A,CDKN1C,CDKN2B,CDKN3,CEBPB,CEBPD,CEBPE,CERK,CFTR,CGA,CGREF1,…	1848 (18)
thioacetamide		chemical toxicant	Activated	3.166	1.16e-23	AACS,ABCC4,ABCG5,ABCG8,ACTA2,ADAMTS1,ADD3,AKAP12,ANXA1,ANXA2,ANXA4,ARG2,B4GALT6,BARD1,BLM,C4A/C4B,CAPN6,CCN2,CD14,CD200,CD44,CDCP1,CDH17,CIDEC,CKB,CLDN4,CLU,COL1A1,COL1A2,COL3A1,CP,CPT1B,CSNK1D,CSRP2,CTSF,CYP1A1,CYP8B1,DAB1,DBN1,DKK3,EDNRB,EHD3,ELF3,EMP1,EMP3,ERBB2,F2R,FBLN5,FBN1,FGA,FGB,FOS,FSTL1,FXYD6,GATM,GCGR,GDE1,GOT1,GPX2,GPX3,GSTM3,GTPBP4,GYG1,H3C4,HIF1A,HK1,HSPA4,IFITM2,IGF1,IGFBP1,IGFBP3…	1823 (13)
pirinixic acid		chemical toxicant		-1.71	1.18e-18	AADAC,ABCA1,ABCB4,ABCC1,ABCC3,ABCG2,ACAA1,ACAA2,ACACB,ACADL,ACADM,ACADS,ACAT1,ACMSD,ACOT4,ACOX1,ACSL1,ACSL4,ACSL5,ADH1C,ADIPOR1,ADIPOR2,AFP,AHSG,ALAS1,ALDH9A1,ANGPTL4,ANXA2,AP3M1,APCS,APOA4,APOA5,APOC2,APOM,AQP9,ASL,ATP11A,BAX,BMP7,BSG,C3,C5,C9,CASP2,CAT,CCNA2,CCNB1,CCND3,CCNE1,CD200,CD63,CDK1,CDK2,CDK4,CDKN1A,CEACAM1,CFH,CFI,CGA,CIDEC,CLU,COL1A1,CPT1A,CPT1B,CPT2,CREB3L3,CRP,CTSB,CYP1A1,CYP2B6,CY…	1583 (17)
isobutylmethylxanthine		chemical toxicant		1.52	3.57e-13	ABCA1,ACLY,ACOX1,ACSL1,ACSL3,ACSL4,ACVR2A,ADIPOQ,AEBP1,AGT,ANGPTL4,AREG,BDNF,BMPR1A,CAV1,CAV2,CCN2,CCNE1,CD14,CD44,CDK2,CDKN1A,CEBPB,CEBPD,CGA,CIDEC,COL1A1,COL1A2,COL3A1,COL5A1,COL6A1,CRABP2,CREB1,CRHBP,CYP11A1,CYP21A2,DHRS3,EGR1,ENC1,FN1,FOS,GAPDH,GCGR,GNPAT,GRIP1,HSD17B7,IGF1R,IL2RG,INHBA,INSR,IRF7,ITGA1,ITGA3,JUN,LGALS12,MAPK3,MERTK,MITF,MMP2,MOGAT1,MYC,NCOA2,NDUFS2,NOS2,NOTCH1,NOTCH3,PCNA,PDE…	1772 (21)
1,4-bis[2-(3,5-dichloropyridyloxy)]benzene		chemical toxicant		-0.774	1.45e-10	ABCB4,ABCC3,ABCC4,ACADL,ACADM,ALAS1,APCS,BUB1,BUB1B,CCN4,CCNA2,CCNB1,CCNB2,CDC20,CDK1,CDK2,CDK4,CDK6,CDKN1A,CKAP4,CPT1A,CPT1B,CYP2B6,CYP2C19,CYP2C9,CYP39A1,CYP3A4,CYP3A5,CYP7A1,CYP7B1,CYP8B1,DIO1,ENKD1,G6PC,GADD45B,GSTP1,HMGCS2,ICAM1,INSIG1,LRG1,MAD2L1,MAFF,MCM6,MDM2,NEDD9,NR1I3,PAPSS2,PCK1,PDE3B,PPARA,PTPN11,RTN4,SCD,SLCO1B3,SREBF1,SULT1C3,SULT2A1,TMPRSS2,TNFAIP2,TUBA4A,UGT2B17,UGT2B7	2076 (22)
bucladesine		chemical toxicant	Activated	3.582	1.64e-10	ABCA1,ABCA3,ADAMTS1,ADM,ANXA1,AR,ASS1,ATP7B,AXIN2,BAMBI,BDNF,C1QL1,C5AR1,CASZ1,CD14,CD44,CDKN1A,CEBPB,CHST2,CLU,CPT1A,CREB1,CYP11A1,CYP19A1,CYP21A2,CYP2C9,CYP3A5,CYP7A1,DIO1,DMD,DRD4,DUSP1,DUSP6,EGLN3,EGR1,ENO2,ENPP1,EPHA4,ERBB2,ETNK1,F3,FAAH,FGFR1,FOS,FOSL2,FSTL3,G6PC,GADD45B,GALNT16,GCH1,GDF15,GEM,GLS2,GLUL,GNRH2,GSTP1,HAS2,HS3ST1,HSD11B1,HSD3B1,ICAM1,ID1,ID4,IGF1,IGF1R,IGF2,IGFALS,IGFBP1,IGFBP…	2065 (20)
hexachlorobenzene		chemical toxicant		1.193	1.87e-10	AIFM1,ANXA1,ANXA2,C4A/C4B,CD14,CD44,CLU,CP,EFEMP2,ELF3,EMP3,FBLIM1,FGA,FGB,FXYD5,GCGR,GPX2,GTPBP4,IGFBP1,LAMC2,LCN2,LGALS3,LXN,MMP2,MMP9,MRC1,MYC,PSMB8,RCN1,S100A10,S100A11,SPP1,TES,TGIF1,TIMP1,TMSB10/TMSB4X,TNFRSF12A	964 (9)
benzene		chemical toxicant		0.366	2.05e-09	ANPEP,ARHGAP18,ATF5,CASP3,CCNG1,CD47,CD63,CDK6,CDKN1A,CHP1,CITED2,COL1A1,COL3A1,CYP2E1,DHCR24,ECE1,EGR1,IGFBP3,IL13RA1,LTBR,MDM2,MFGE8,MTPN,NCKAP1,NR2F6,PRLR,PROC,PTEN,PTH1R,RAB9A,RHOB,RTN4,SLC16A1,SPARC,STOM,SULT2A1
tetrachlorodibenzodioxin		chemical toxicant		0.634	2.32e-09	ABCB1,ABCG2,ACOX1,ADIPOR2,ADM,AHR,AHRR,ALOX5,APH1B,AR,ARNT2,ATOH8,ATP2B1,BAX,BCAT1,BDNF,BLNK,BMP4,CA3,CAP2,CCL1,CCN1,CCNA2,CCNE1,CDH13,CDK2,CDKN1A,CEBPB,CES1,CGA,CHST2,COL13A1,COL18A1,COL4A5,COL6A1,COMT,CTSD,CTSV,CYP11A1,CYP19A1,CYP1A1,CYP1B1,CYP2A6 (includes others),CYP2C18,CYP4A11,CYP4B1,DMXL2,DSC2,E2F8,EDN1,EGF,EMP3,ENHO,ENPEP,EPHB1,ERBB2,ERBB3,ESR1,ESRRG,ETS2,FMO3,FOS,FXYD4,FZD7,GHITM,GLI2,HD…	1938 (19)
ethionine		chemical toxicant		0	6.59e-09	ANXA1,C4A/C4B,CD14,CD44,CLU,CP,FGA,FGB,GCGR,GPX2,GTPBP4,IGFBP1,LAMC2,LCN2,LGALS3,MAT1A,MYC,PLA1A,PSMB8,S100A10,S100A11,SLC25A3,SPP1,TES,TIMP1,TMSB10/TMSB4X,TNFRSF12A
trichloroethylene		chemical toxicant		0.111	9.92e-09	ANPEP,ARHGAP18,ATF5,CASP3,CCNG1,CD47,CD63,CDK6,CHP1,CITED2,COL1A1,COL3A1,CYP2E1,DHCR24,ECE1,EGR1,IGFBP3,IL13RA1,LTBR,MDM2,MFGE8,MTPN,NCKAP1,NR2F6,PRLR,PROC,PTEN,PTH1R,RAB9A,RHOB,RTN4,SLC16A1,SPARC,STOM,SULT2A1	621 (7)
GW 4064		chemical toxicant	Inhibited	-2.918	9.92e-09	ABCB1,ABCB11,ABCB4,ADH1A,ADH1B,ADIPOQ,ADIPOR2,APOF,APOM,BAAT,COL1A1,CRYAA/CRYAA2,CYP7A1,CYP8B1,DDAH1,FGA,FGB,G6PC,IFNB1,KNG1,LIPC,NR0B2,NR1H4,NR1I2,PCK1,PDK4,PON1,PPARA,PPARGC1A,RARRES2,SDC1,SLC27A5,SLC51B,SULT2A1,UGT2B4	2338 (24)
carbon tetrachloride		chemical toxicant	Activated	3.742	1.25e-08	ABCC1,ABCC4,ACTA2,AFP,ALB,AMY2B,AOX1,APOB,ASS1,ATF3,BAX,C9,CA3,CASP3,CAT,CCN2,CDKN1A,CEL,CNR1,COL1A1,COL1A2,COL3A1,CPS1,CYP1A1,CYP2E1,DAGLA,DES,DUSP1,EGF,FAAH,FABP1,FN1,FOS,FOXA1,GADD45B,GC,GCLC,GDF15,GSTP1,HDGF,HSP90AA1,HSPD1,ICAM1,IGF1,IGFBP1,IGFBP5,IGFBP6,IL13RA1,INHBE,ITGA8,JUN,KDR,MAPK14,MAPK3,MGLL,MMP2,MMP9,MYC,NOS2,NQO1,NR0B2,NR1H4,ODC1,PCNA,PDGFA,PDGFD,PDGFRA,PDGFRB,PON1,PPARG,PRKCH,PRNP,…	2060 (18)
benzo(a)pyrene		chemical toxicant		0.108	3.62e-08	ABCB1,ABHD4,ADAM12,AHR,AJUBA,ALAS2,ANXA1,ARL6IP5,BAX,BCL2L11,BRAF,BTG3,C14orf119,CAMLG,CASP3,CCL1,CCN1,CDK2AP2,CDKN1A,CEBPG,CELF2,COMT,CRADD,CYB5A,CYP1A1,CYP1B1,CYP3A4,DDB1,ECT2,ELF3,ERCC5,FOS,FZD1,GCLC,GNA11,GNAO1,GNAQ,GSTP1,HAS2,HDAC2,HK2,HP,HS6ST2,HSPA1A/HSPA1B,HSPA4L,IGF1,IGFBP6,IL1RAP,INHBA,INSR,JUN,LCP1,LDB1,MAD2L1,MAF,MAFF,MAP2K4,MDM2,MMP1,MXD3,NQO1,NRAS,NUDT16,NUMBL,PCNA,PDCD6,PHLPP2,PON1…	1922 (18)
methylmercury		chemical toxicant		0.483	5.91e-08	ANPEP,ARHGAP18,ATF5,BAX,CASP3,CCNG1,CD47,CD63,CDK6,CHP1,CITED2,COL1A1,COL3A1,CYP1A1,CYP2E1,DHCR24,ECE1,EGR1,IGFBP3,IL13RA1,LTBR,MDM2,MFGE8,MTPN,NCKAP1,NR2F6,PRLR,PROC,PTEN,PTH1R,RAB9A,RHOB,RTN4,SLC16A1,SPARC,STOM,SULT2A1	1108 (16)
Am 580		chemical toxicant		1.885	7.81e-08	ADM,APOD,CAT,CD1D,CNR1,CPT1A,CYP2E1,CYP4A11,CYP51A1,DUSP1,F3,GSS,HES1,ITGA6,LIPE,LRAT,MYCN,NOS2,NTRK2,PDCD4,PLAT,PMVK,PPARA,PPARG,RARA,SCD,SOX9,SQLE,STRA6,TGM2,THBD,TIMP1	2133 (25)
diethylnitrosamine		chemical toxicant		1.52	1.38e-07	ACTA2,AFP,ALB,APCS,BAAT,BIRC2,C9,CASP3,CD63,CDKN1A,CELF1,COL1A2,COL3A1,CTNNB1,CYP2C8,CYP4A11,CYP4F12,CYP7B1,EPCAM,ETS2,FAM214A,GSTP1,HIF1A,HNF4A,HSD3B1,IGFBP1,IL1RAP,JUN,KRT8,LCN2,MYC,NOS2,NQO1,NRAS,OAT,PAH,PCNA,PPARGC1A,PRKCA,PROM1,QPCT,RELA,SELENBP1,SLC22A25,SLC37A4,SOD1,STAT3,TEK,TGFB1,TIMP1,TIMP2,TP53,UPP2	1613 (14)
thapsigargin		chemical toxicant		-0.346	1.18e-06	ABCB1,ABCG2,ACADL,ACADM,ADCY1,ADIPOQ,ADIPOR1,ADIPOR2,AHSG,AR,ATF3,BACE1,BAX,BCL6,BDNF,BIK,BIRC2,C5AR1,CAV1,CCNG2,CDKN1A,CEBPB,CLDN4,CLU,COL1A1,COL2A1,CP,CPT1A,CREB3L1,CREB3L2,CXCL2,DNAJC10,EDEM1,EDN1,EGR1,ERBB2,ERN1,ESR1,ETS1,FN1,FOS,GADD45B,HAMP,HAPLN1,HERPUD1,HIF1A,HMGCS2,HSPA1A/HSPA1B,ICAM1,IFNAR1,IFNB1,IGF1,INSIG1,JUN,LBH,LIFR,LPIN1,MEF2C,MLF1,MMP9,MYC,NEDD4L,NFKBIA,NOS2,OLR1,PCNA,PDCD1,PMAIP…	1542 (17)
okadaic acid		chemical toxicant	Activated	2.502	1.56e-06	ANXA1,APP,AR,BCL2L11,BCL6,BDNF,CCN2,CCND2,CCND3,CCNG2,CDK1,CDK4,CRABP2,CXCL2,CYBB,CYP1B1,CYP2B6,CYP46A1,EGR1,ELF1,ESR1,FOS,FOSB,FOSL2,GCH1,HNF4A,IL1RN,JUN,MMP1,MMP9,MYC,NDRG1,NOS2,NR2F2,ODC1,PRKCA,PTGS2,RASA1,RBP2,RXRA,SAA1,SPP1,SQSTM1,SRSF3,SSTR1	1869 (19)
cigarette smoke		chemical toxicant		0.269	2.24e-06	ABCA1,ACTA2,ADM,AHR,AOX1,AREG,AXIN2,BIK,C3,CASP2,CASP3,CAT,CCN1,CDC25A,CDKN1A,CKB,COL4A2,CTNNB1,CXCL2,CYP1A1,CYP1B1,CYP2B6,CYP2E1,CYP3A5,DFFB,DNAJB5,EGR1,FABP5,FOS,GADD45G,GATA3,GCLC,GPX2,GPX3,GSTP1,HAS3,HDAC2,HIF1A,HSF2,HSP90AA1,ICAM1,IFNB1,IGF1,IRAK2,JUN,KDR,KITLG,KL,MAFF,MAP3K1,MAP4K4,MMP1,MMP2,MMP9,MTOR,MUC4,NFKBIA,NOS2,NOX4,NQO1,OAS2,OAS3,OASL,P2RX4,P2RY13,P2RY6,PGF,PPARA,PPARG,PRKCA,PRKCZ,P…	1320 (15)
3-nitropropionic acid		chemical toxicant		0.159	2.27e-06	APP,ATP1B1,ATP6V1B2,BACE1,BAX,BDNF,CASP3,CNR1,DRAM1,ENO2,GAPDH,GCLC,GSK3B,GYG1,JUN,LDHB,MMP9,MYC,NPM1,NPY,NQO1,PC,PENK,PPP1R1B,SLC7A11,SP3,SQSTM1,SST,TP53,TPI1	1687 (17)
Salmonella enterica serotype abortus equi lipopolysaccharide		chemical toxicant	Activated	2.191	3.28e-06	ABL2,ADORA2B,ADRB2,AREG,ARRDC4,ATL1,ATP1B1,CDK1,CDKN2B,CFB,CFLAR,CXCL1,CXCL2,CXCL5,EDN1,EGR1,ELOVL7,EPM2AIP1,ETS2,F3,FJX1,FLT1,GADD45B,GBP1,GEM,GLA,GPRC5A,HECW2,HES1,HEY1,HOMER1,HS3ST3B1,IL15RA,IL36G,INHBA,ISG15,KANK1,KCNJ2,MAFF,MBNL1,MGLL,MMP1,NEDD4L,NFKBIZ,OASL,OSGIN1,PALM2AKAP2,PHLDA2,PIM3,PLA1A,PLAC8,PLAU,PMAIP1,PRRC2C,PTGS2,PTTG1IP,PTX3,RHOU,RIN2,SLC1A3,SYNJ2,SYNPO2,TFPI2,THBS1,TMPO,TNFSF15,…	1336 (15)
4-nitroquinoline-1-oxide		chemical toxicant	Activated	2.557	3.45e-06	CCNA2,CCNB1,CCNB2,CCNE1,CDK1,CDK6,CDKN1A,CTNNB1,EGR1,MDM2,MMP9,PTGS2,TP53	1366 (10)
uranyl nitrate		chemical toxicant		1.33	3.63e-06	ACADS,ADH1C,AIMP1,CA4,CD74,CIDEB,CLTRN,CSRP1,CYP2B6,CYP2E1,CYP3A4,CYP3A5,CYP4B1,EEF2,GAS6,GATD3A/GATD3B,GHR,GPX3,HSD17B4,HSPA8,HSPD1,IGFBP7,INMT,LGALS3,MGP,NDRG1,NR1I2,NR1I3,ODC1,PDHA1,PEBP1,PHYH,PIM3,RAB5C,RIDA,RPL10A,RPL9,RPS24,RPS8,SCP2,SLC27A2,SLC34A1,SOD1,SPP1,SQSTM1,STARD10,TAGLN,TUBA1C,YWHAZ
bromobenzene		chemical toxicant		-0.149	4.2e-05	ABCC1,ABCC3,ACTN4,BHMT,CAPN1,CDKN1A,CDO1,CTSV,CYP2B6,CYP2E1,EGF,FDPS,FMO1,FMO3,FOS,GAPDH,GC,GCLC,GOT1,GSTP1,HSP90AA1,JUN,LAP3,MSMO1,MYC,NQO1,POR,RPL22,RPL28,SULT2A1,TIMP1,TUBA1A,TUBB2B
dimethylnitrosamine		chemical toxicant	Activated	3.91	0.00013	ACTA2,CDKN1A,COL1A1,COL1A2,COL3A1,COL4A1,CRP,CYP2E1,DES,ICAM1,IGF2,IGFBP5,MAPK3,MMP9,NOS2,NQO1,PCNA,PRKCH,PRKCZ,SOD2,TGFB1,TGM2,TIMP1	1836 (18)
arsenite		chemical toxicant		-0.818	0.00014	ABCB1,ABCC1,ADAM12,AHR,ARL6IP5,ATR,CAV1,CDKN1A,CELF2,CXCL9,CYP1A1,CYP1B1,CYP2B6,DUSP1,EGR1,FOS,FZD1,GCLC,GSTP1,HAS2,HDAC2,HS6ST2,HSPA1A/HSPA1B,HSPA4L,IGF1,IL1RAP,INHBA,INSR,JUN,MAFF,MDM2,MMP1,MYC,NQO1,PPP1R3C,PTGS2,SEMA5A,SERPINE1,SLC38A2,SNAI2,SQSTM1,ST8SIA5,TGFB1,THBS1,TP53,TXNRD1,WWOX	1628 (16)
kainic acid		chemical toxicant	Activated	2.056	0.000165	APP,ATF3,BACE1,BAX,BDNF,BTG2,CAPN1,CASP3,CCNE1,CD200,CDK4,CEBPB,CHGB,CLTC,CNR1,CNTF,CSRNP1,CTSE,DUSP1,EGF,EGR1,FGF2,FGFR2,FOS,FOSB,FOSL2,GABRB2,GADD45B,GFRA1,GRIA3,HOMER1,HYOU1,JUN,KCNQ2,KDR,KLK6,LCN2,MEF2A,MMP7,MMP9,NTF4,NTRK2,ODC1,PACRGL,PCNA,PENK,PER1,PIM3,PNMT,PTGES,PTGS2,RGS4,SDC1,SLC16A1,SLC39A4,SPP1,TIMP1,TJP1,TP53,TYRP1	1195 (18)
dibutyl phthalate		chemical toxicant		-0.786	0.000196	AR,CYP11A1,CYP2C9,CYP4A11,FGB,FOS,JUN,MYC,ORM1,POR,RELA,SCARB1,SERPINE1,SPP1,STAR	2263 (26)
triadimefon		chemical toxicant		-1.284	0.000323	ABCB1,ABCC3,ABCG5,ADH1C,ALAS1,CES1,CES2,CYP2B6,CYP2C18,CYP2C8,CYP3A5,CYP4A11,CYP8B1,HAO2,POR,SLC3A2,SLC6A13,SQLE,TSHR,TST,UGT1A6,UGT2A1,UGT2B17,ZDHHC2
2,3,4,7,8-pentachlorodibenzofuran		chemical toxicant		1.437	0.000343	CA3,CAP2,CAT,CD44,CES1,COL1A1,COMT,CYB5A,CYP1A1,CYP1B1,CYP2C8,EGF,EPB41L3,ESR1,HSPA1A/HSPA1B,HSPA2,NOS2,NQO1,NR0B2,PRKAR2B,SERPINA7,SST,TMSB10/TMSB4X,UGT1A6,UGT2B7	1153 (7)
3,4,5,3',4'-pentachlorobiphenyl		chemical toxicant	Activated	2.301	0.000386	BDNF,BMP4,CA3,CAP2,CAT,CCND2,CD44,CES1,COL1A1,COMT,CTSD,CYB5A,CYP1A1,CYP1B1,CYP2C8,EGF,EPB41L3,ESR1,ETS2,GSTP1,HSPA1A/HSPA1B,HSPA2,IGFBP3,JUN,KIF1B,NOS2,NOTCH1,NQO1,NR0B2,PRKAR2B,SERPINA7,SST,TMSB10/TMSB4X,TNC,UGT1A6,UGT2B7	2017 (20)
E. coli B4 lipopolysaccharide		chemical toxicant		0.39	0.000404	ABCB11,ABCB4,ABCG5,ABCG8,ADCY7,AMPD3,ANXA1,ANXA11,AQP1,B3GNT5,BAK1,BAX,BIK,C5,CALML4,CASP2,CASP3,CCL1,CENPA,CLDN1,CRADD,CXCL2,CXCL9,CYP2C8,CYP3A5,CYP7A1,CYP8B1,ECRG4,ELF1,EMB,ESR1,ETNK1,ETS2,EXOC6,F3,F5,FBLIM1,FIBIN,FOLR1,FOSB,FPR2,GADD45G,HK2,HSPB8,ICAM1,IFNB1,IL15,IL1RN,IMP4,INPP5D,INVS,KL,KMO,LCN2,LCP1,LILRB3,LILRB4,LUC7L,MRC1,NFKBIA,NOS2,PABPC1L,PANK1,PARP9,PDCD1,PLA2G4A,PLAUR,PLEK,PPARA,PPP1…	1296 (14)
beta-naphthoflavone		chemical toxicant		0.924	0.000468	ABCC3,AKR1C1/AKR1C2,ALAS2,BAX,CCN1,CRP,CYP1A1,CYP1B1,CYP2C18,CYP2C19,CYP2U1,CYP2W1,CYP3A4,CYP4A11,CYP4B1,FOS,FTH1,GCLC,GSTP1,LBP,NQO1,SAA1,UGT1A6,UGT1A8 (includes others)	1736 (19)
cadmium		chemical toxicant		-0.601	0.000533	ACAA1,AGXT2,ALB,ATP1A1,B2M,BAX,C3,CASP3,CDKN1A,CUBN,CYB5A,CYP1A1,G6PC,GNS,HBB,HIF1A,ILK,JUN,LGALS3,LOX,MGP,MYC,PLAU,PTGS2,RBP1,RETSAT,SERPINF1,SLC7A9,SPP2,TIMP1,TP53,UBE2D1	1921 (17)
1-naphthylisothiocyanate		chemical toxicant		0.266	0.000747	ABCB11,ABCB4,ABCC3,F3,HNF1A,NOS2,NR0B2,SCTR,SLC51B,SLCO1B3	209 (7)
mono-(2-ethylhexyl)phthalate		chemical toxicant	Inhibited	-2.504	0.000929	ACACB,ACADL,ACADM,ACADSB,ACO1,ACOX1,ACSL1,ACSL4,ADIPOQ,ADIPOR2,ANGPTL4,AR,ATP5PB,BAX,CAMSAP1,CCND2,CCNE1,CDK4,CPT1B,CPT2,CYP1A1,CYP2C8,CYP4A11,DGAT1,ECHS1,ENO1,FH,FOS,GAPDH,HADHA,HK2,IFNB1,KIF5B,LIPE,MLYCD,MMUT,NAMPT,NDUFS2,NFIB,OLR1,PC,PCK1,PDK4,PHF7,POU5F1,PPARA,PPARG,PPARGC1A,RELA,RIOK1,SDHB,SOD1,SUCLG2,TCF4,TIMP2,TKT,TPI1,TSPO,VCL	2249 (24)
9,10-dimethyl-1,2-benzanthracene		chemical toxicant	Activated	2.648	0.00127	AHR,AREG,ARG1,BAX,CCDC80,CDKN1A,CXCL2,CYP19A1,CYP1A1,CYP1B1,EGF,EPHA2,GCLC,JUN,MMP9,MRC1,NQO1,PTGS2,RUNX1,S100A9,SERPINE1,SNAI2,TP53	1749 (17)
RP 73401		chemical toxicant			0.00128	BTG2,CEBPB,CEBPE,CXCL2,EGR1,RARA,VCL	2006 (16)
rotenone		chemical toxicant		1.066	0.0013	ADIPOR1,AGT,BAX,BSG,CASP3,CFLAR,CLDN7,CXCL2,CYBB,FOS,GADD45G,GJA1,HAMP,HIF1A,ITGAM,KDR,MMP1,MMP9,MSX2,NOS2,PTGS2,SLC16A1,SNCA,SOD2,TIMP1,TIMP2,TP53	1410 (14)
2-acetylaminofluorene		chemical toxicant		0.78	0.00155	ABCB1,ABCC3,AFP,CDKN1A,CYP1A1,DLK1,JAG1,NOTCH1,NOTCH3,TP53	2282 (22)
nickel		chemical toxicant		0.218	0.00157	ESR1,FGF2,GAPDH,HIF1A,ICAM1,IL1RN,PLAT,POU5F1,SERPINE1,TFF1,TSLP,UGCG	1020 (20)
paraquat		chemical toxicant	Activated	2.959	0.00212	AGT,BAK1,BAX,BICD1,CAT,CCN2,CEBPD,CFLAR,COL1A1,CYBB,EDN1,FN1,GCLC,GSTP1,INHBA,ITGAM,ITGB8,KIAA1217,KIF1B,LAMC2,LIFR,LPIN2,LRP4,MBOAT2,MMP1,MMP9,NFAT5,NFIB,NFKBIB,NIPBL,PLCE1,PLTP,PMAIP1,PTGS2,RELA,SFTPD,SLC7A11,SNCA,SOD1,TGFB1,TIMP1,UBXN7,UNC13C,ZHX3	1407 (17)
diethylmaleate		chemical toxicant		1.093	0.00215	BIRC2,CDKN1A,GBE1,GSTP1,NFKBIA,NOS2,NQO1,SLC3A2,SLC7A11,SREBF1,TNFAIP3	1561 (20)
azoxymethane		chemical toxicant		0.958	0.00225	AGT,AGTR1,ATR,BLM,BMP4,CASP3,CDKN1A,CTNNB1,CXCL2,GSK3B,IGF1R,IGFBP3,MKI67,MMP9,MSH2,MYC,NOS2,ODC1,PCNA,PRKCA,PRKCD,PRKCZ,PTGS2,PTP4A3,RELA,STAT3,TP53	1715 (20)
kaempferol		chemical toxicant		-1.526	0.00314	ABCG2,CDK1,CDKN1A,CYP1A1,ICAM1,JUN,MMP1,MMP2,MMP9,NOS2,PLAU,PTGS2,RUNX2	1198 (14)
N-ethyl-N-nitrosourea		chemical toxicant			0.00398	BAX,CDKN1A,CRP,CYP2E1,HSP90AA1,ICAM1,SERPINA1,SPP1,TGM2
4-methylnitrosoamino-1-(3-pyridinyl)-1-butanone		chemical toxicant		0.269	0.00427	ALOX5,ANXA1,CDKN1A,CTNNB1,FOS,HP,HTRA3,JUN,LCP1,LOX,PTGS2,RELA,SERPINA1,SFTPC,SPP1,TBXAS1,TKT,TP53	1617 (21)
methylnitronitrosoguanidine		chemical toxicant		1.222	0.00526	BAK1,BAX,BTG2,CDKN1A,CEACAM1,EGR1,GDF15,MDM2,MSH2,PLAT,PLAU,SERPINE1,TP53,TRAIP	1681 (18)
dicarbethoxydihydrocollidine		chemical toxicant		1.906	0.00526	ABCC3,ABCC4,AFP,BCL2L11,CCNA2,CCNB1,CCNB2,CDK1,CTNNB1,KRT19,NOS2,PROM1,SLCO1B3,SPP1
carbenoxolone		chemical toxicant		0.832	0.00526	BAX,BCL2L11,CCN2,COL1A1,COL3A1,CYBA,EDN3,FXYD4,MMP9,NOX4,PTGS2,SPP1,SREBF1,TIMP1	1466 (24)
1-chloro-2-(2,2,2-trichloro-1-(4-chlorophenyl)ethyl)benzene		chemical toxicant		-0.655	0.00539	AHR,APOA4,ARNT2,CDKN1A,CYP2B6,CYP3A5,CYP7B1,GADD45B	1453 (12)
di(2-ethylhexyl) phthalate		chemical toxicant	Inhibited	-2.623	0.00545	ACMSD,ACOX1,BSG,CCND2,CEACAM1,CXCL1,CYP19A1,CYP4A11,EGR1,FABP1,FOS,FOSB,IGFBP1,IKBKG,IRAK2,JUN,MYC,POR,SLCO2A1,SOD1,SPAG4,SREBF1,TSPO	1772 (22)
methyl methanesulfonate		chemical toxicant		0.003	0.00586	ATF3,BTG2,CCNG1,CDKN1A,CTSD,DESI2,EGR1,GADD45B,GADD45G,JUN,LIF,MDM2,NFYA,PHLDA3,ST14,TNFRSF10C,TP53,TP53INP1,TRIM22	2032 (21)
n-nitrosomethylbenzylamine		chemical toxicant			0.00805	ACTN4,ACTR2,ADAMTS6,AHNAK,AMBP,ANXA2,AOX1,ARPC2,BAX,BLOC1S4,BUB1,CCDC115,CD44,CDK4,CDYL,CIB2,CLDN1,DDX5,DSC3,DUSP5,EIF4G2,GATD3A/GATD3B,GNG12,GSS,H2AZ1,HSP90AA1,KIFAP3,KLF5,LAMB3,LEPR,MAPK6,MGST1,MYO10,NDEL1,PCNA,PCSK9,PIP5K1A,PPP3CA,PTGS2,RLIM,SDC1,SEPTIN7,SPSB3,TUBB6,UBE2C,UBE3D,USP14
Sn50 peptide		chemical toxicant		0.804	0.00824	BAX,BIRC2,CCN2,CRP,CXCL2,GJA1,HMGB1,ICAM1,IL15,MMP2,MMP7,MMP9,MTDH,MYC,NOS2,PPARG,PTGDS,PTGS2,SERPINE1,SLC1A2,SLC1A3,STC1,TNFRSF21,TP53,TYMP	1600 (12)
dichlororibofuranosylbenzimidazole		chemical toxicant		-0.34	0.00844	CDKN1A,CTSD,CYP1A1,CYP2C9,CYP3A5,HIF1A,MMP9,MYC,SREBF1,TP53	1788 (20)
Cd2+		chemical toxicant		-0.896	0.00985	CXCL2,DDAH1,FOS,FXYD2,MYC,PTEN,PTGS2,SOD1	1503 (18)
plumbagin		chemical toxicant		-0.707	0.0101	BAK1,BAX,BIRC2,CFLAR,CYBB,ESR1,GSK3B,MMP9,PTGS2,TNFRSF10A,TNFRSF10B,TP53
S-nitrosoglutathione		chemical toxicant		-0.068	0.0105	BIRC2,CDKN1A,CNR1,CNTF,DDX5,GJA1,HIF1A,ICAM1,IGF1,ITGAM,LIF,NFKBIA,NQO1,PPARG,PTGS2,S100A10,SOD1,TP53
phorbol 12,13-didecanoate		chemical toxicant		-1.409	0.0105	ABCB1,CDK1,CDKN1A,CEBPE,DUSP1,HSF2,IL1RAP,MAX,MMP1,MYC,PRKCD,PTH1R,SOD2
crocidolite asbestos		chemical toxicant		0.751	0.0108	BCAT1,CD44,CXCL2,FOS,FOSL2,GCLC,ILK,JUN,LIF,MYC,NOS2,PRKCD,SPP1,SRC
1-methyl-4-phenylpyridinium		chemical toxicant		0.78	0.0132	BAX,BCL2L11,CASP3,HIF1A,NOS2,SNCA,SOD1,TFRC,TP53,TRPC1
salvin		chemical toxicant	Inhibited	-2.461	0.0132	CCNE1,CD14,CES1,CYP2B6,CYP3A4,EGR1,ITGAM,MMP1,MMP9,RXRA
iodoacetic acid		chemical toxicant		-0.478	0.0137	AGER,ATF3,IL15,NOS2,RORA,SLC1A2,SLC1A3
nitrofen		chemical toxicant	Inhibited	-2.034	0.0145	AGTRAP,AQP1,CLIC4,EGR1,ENO1,FGFR1,FGFR2,G6PC,HK1,HYOU1,ITGA6,PLD3,RARA,RTN4,TIMP2,TIMP3
1,2,3,4,6,7,8-heptachlorodibenzofuran		chemical toxicant		1.992	0.0152	COMT,CYP1A1,CYP1B1,ESR1
2,2'-dipyridyl		chemical toxicant		1.067	0.0152	FTH1,LOX,LOXL2,NTRK2
butylated hydroxytoluene		chemical toxicant		-0.117	0.0152	FOS,JUN,PTGES,PTGS2
2,3,7,8-tetrachlorodibenzofuran		chemical toxicant		1.992	0.0152	COMT,CYP1A1,CYP1B1,ESR1
tert-butyl hydroperoxide		chemical toxicant		-0.235	0.0185	AVPR1A,CASP3,CLU,COL2A1,FN1,GJA1,SOX9,TGFB1,TP53
rottlerin		chemical toxicant	Inhibited	-2.846	0.0191	ABCA1,APOBEC3B,AQP1,BAX,CASP2,CCND3,CDK1,CDK4,CDK6,CDKN1A,CLDN1,CLDN4,CLDN7,COL1A1,COL3A1,ECE1,ICAM1,JUN,MDM2,MMP2,MMP9,NOS2,PCNA,PDCD4,PRKCD,PTGS2,TJP1,TNFRSF10B
urethane		chemical toxicant		0.008	0.0204	ARG1,CDK4,CDKN1A,CDKN2B,CYP1A1,CYP2E1,FOXF1,KDR,MYC,PCNA,PTGES,PTGS2,SFRP1
cytochalasin D		chemical toxicant		-0.644	0.0214	ACTA2,AMOTL2,ANLN,CCN2,COL2A1,FOS,HOXB2,HOXB3,HOXB6,INSR,MMP14,MMP2,MMP9,NOS2,PTGS2,SLC9A5,SLC9A8,SOX5,TIMP2
cytochalasin B		chemical toxicant		-0.896	0.0234	BMP2,CD63,CDKN1A,MMP1,MMP2,MMP9,PTTG1
1,2-dimethylhydrazine		chemical toxicant		0.378	0.0234	CASP3,GJA1,MYC,NOS2,PTGS2,RELA,TP53
4-hydroxynonenal		chemical toxicant		0.135	0.0235	AKR1B1,AKR1C1/AKR1C2,APP,CCN2,CCNB1,CDK1,CTSB,HSPA1A/HSPA1B,ICAM1,JUN,MMP9,NOS2,PTEN,PTGS2,SERPINE1,SUFU,TGFB1
aroclor 1254		chemical toxicant		-1.075	0.026	BDNF,CYP11A1,CYP1A1,CYP2B6,MAP2,PCP2,STAR,THRB
rhodamine 6G		chemical toxicant	Inhibited	-2.224	0.0265	CCNB2,CCND3,CCNE1,PCNA,PRC1
2-amino-5-azotoluene		chemical toxicant		-1.342	0.0265	ABCC4,CYP2B6,CYP2C8,CYP3A5,MYC
SB 216763		chemical toxicant		1.87	0.0282	CCN1,CCN2,CTNNB1,FGF18,FOSB,FSCN1,G6PC,MSX2,MYC,MYLK,NOS2,PCK1,PLAU,POU5F1,PTGS2,SCD,SREBF1,TAGLN
ochratoxin A		chemical toxicant		0.998	0.0282	BAX,CASP3,COL3A1,DDAH1,DSC2,GCLC,GSTP1,MMP9,NOS2,NQO1,TIMP1
1-methyl-4-phenyl-1,2,3,6-tetrahydropyridine		chemical toxicant		-0.728	0.0338	APP,BAX,BDNF,CASP1,CASP3,CLDN1,CNR1,CYBB,EGR1,FGF2,FOS,FOSB,HOMER1,IDH2,ITGAM,JUN,LIF,MAP2,MAP2K4,NOS2,PENK,PTGS2,PTPRC,SOD2,SQSTM1,TNFRSF1B,TP53
methylnitrosourea		chemical toxicant			0.0343	ATP1A1,ATP1B3,CDK2,CLU,EGR1,GSTP1,ID1,JUN,KDR,PCNA,PLAUR,SOD1,TIMP2,TIMP3
dibenzoylmethane		chemical toxicant		-1.063	0.0367	CDKN1A,CYP1A1,CYP1B1,PTGS2
malondialdehyde		chemical toxicant		1.951	0.0367	CDKN1A,COL1A1,SP3,TGFB1
dieldrin		chemical toxicant		-1.067	0.0367	CYP2B6,CYP3A5,GRIN2A,SNCA
3-methylcholanthrene		chemical toxicant		0.826	0.0377	ABCB1,ADM,ALAS2,CCN1,CTSD,CYP1A1,CYP1B1,CYP3A4,FOS,HNF1A,HP,NEDD9,NQO1,PON1,POR,PTGES,PTGS2,SLC7A11,TP53,UGT1A6
arotinoid acid		chemical toxicant		0.408	0.0382	ABCA1,ALDH9A1,CDKN1A,CNR1,DUSP1,FOS,ODC1,PLTP,RARA,SCD,SOX9
fumonisin B1		chemical toxicant		0.329	0.0392	ABCB1,CD1D,CDKN1C,CYP1A1,CYP4A11,HADHA,PTGS2,TGFB1,UGCG
2,4,5,2',4',5'-hexachlorobiphenyl		chemical toxicant		0.224	0.043	ABCC3,ACSL3,ADRB2,AGPAT4,AKAP12,AOX1,BCL9L,CDCA2,CYP2B6,CYP2C18,CYP3A5,FGFR1,FMO5,GADD45B,GFRA1,GPX2,HSD17B2,IL1RAP,MAPK14,MBNL2,MPP6,MYC,PIK3C2A,PLA2G12A,POSTN,PTPRS,SLC1A4,SMAD7,SMOC1,SMPD3,SREBF1,SST,SULT2A1,SYNCRIP,THOC2,VPS33B
geneticin		chemical toxicant		0.2	0.0476	BAX,CDKN1A,MDM2,PLAT,TP53
tannic acid		chemical toxicant		1.964	0.0476	AGTR1,CFB,NOS2,PPARG,PTGS2
atrazine		chemical toxicant			0.0476	AR,BEX2,CYP11A1,PTGS2,STAR
capsazepine		chemical toxicant		-0.579	0.0476	FOS,NOS2,PTGS2,TNFRSF10A,TNFRSF10B
6-hydroxydopamine		chemical toxicant		-0.588	0.0497	ACO1,BAX,BDNF,BNIP3L,C3,CASP3,CEACAM1,CEBPE,CNR1,CYBB,FOS,FOSB,GADD45G,HEPH,HERPUD1,HSPA1A/HSPA1B,HSPA4,HSPA8,JUN,MDM2,MMP9,NOS2,NPY,PENK,SNCA,SOD2,SST,TIMP2,TP53,ZMAT3
ethylbenzene		chemical toxicant			0.0498	CYP2B6,CYP2E1,CYP3A4
ibotenic acid		chemical toxicant			0.0498	BDNF,FOS,JUN
thymeleatoxin		chemical toxicant			0.0498	CDKN1A,INSR,SOD2
rutin		chemical toxicant		-1.98	0.069	CASP3,CAT,NOS2,PTGS2
3,4,3',4'-tetrachlorobiphenyl		chemical toxicant	Activated	2.155	0.112	COMT,CYP1A1,CYP1B1,ESR1,TFF1
maneb		chemical toxicant	Activated	2.998	0.131	BAX,BICD1,CEBPD,CYP1A1,INHBA,ITGB8,KIAA1217,KIF1B,LAMC2,LIFR,LRP4,MBOAT2,NFAT5,NFIB,NIPBL,NOS2,PLCE1,UBXN7,UNC13C,ZHX3
biochanin A		chemical toxicant	Inhibited	-2.333	0.145	ALB,CYP1A1,IGF1,MMP9,NOS2,PTGS2,RUNX2,SULT2A1,TGFB1
pyridaben		chemical toxicant	Activated	2.688	0.186	BICD1,CEBPD,INHBA,ITGB8,KIAA1217,KIF1B,LAMC2,LIFR,LRP4,MBOAT2,NFAT5,NFIB,NIPBL,PLCE1,UBXN7,UNC13C,ZHX3
reactive oxygen species		chemical toxicant	Activated	2.286	0.191	ABCC1,ACTA2,ADAM17,ADAM9,ADIPOQ,BAX,CASP1,CASP3,CAT,CCN2,CD200,CD24,CDKN1A,EDN1,ERBB2,ERBB3,ETS1,F3,FGF2,G6PC,HIF1A,JUN,LAMA1,LPIN1,MDM2,MMP1,MYC,PMAIP1,PTGS2,SERPINE1,SOD2,SUMO2,TGFB1,TNFAIP3,TP53,ZNF267
spermine nitric oxide complex		chemical toxicant		1.953	0.473	ACO1,DDX5,ICAM1,S100A10
monobutyl phthalate		chemical toxicant	Activated	2.345	1	BCL9L,COL11A1,KIT,MBNL2,PIK3C2A,POSTN,PTPRS,SRSF3,SYNCRIP
lead		chemical toxicant	Activated	2.213	1	CASP3,ESR1,GSTM3,GSTP1,TFF1
FSH		complex		0.696	2.46e-24	ACPP,ACTA2,ACTB,ACTG2,ACTR2,ACVR2A,ADAM17,ADAMTS1,ADCY7,ADCY9,ADGRG1,ADM,AHR,AKAP12,ALPL,AMOTL2,AR,AREG,ARHGAP35,ARL4C,ARL6IP5,ARPC4,ATP2B1,ATP9A,AXIN2,AXL,BAG1,BCL11A,BDNF,BMPR1A,BNIP3L,BTG2,CAMK2G,CAP2,CAPZA1,CASP4,CCN2,CCND2,CDK16,CDK6,CDKN1C,CFLAR,COL15A1,COL18A1,CREBL2,CREBZF,CSNK1A1,CTNNB1,CTNND1,CTSV,CYFIP2,CYP11A1,CYP19A1,DAB2,DHRS3,DUSP1,DUSP9,ELL2,ENC1,EPS15,ESR1,EZR,FGF2,FGFR1,FILIP1L,…	2061 (18)
Lh		complex		0.331	8.44e-21	ACPP,ACTA2,ACTB,ACTG2,ACTR2,ADAMTS1,ADCY7,ADCY9,ADGRG1,AKAP12,ALPL,AR,AREG,ARHGAP35,ARL4C,ARL6IP5,ARNTL,ARPC4,ATP2B1,ATP9A,AXL,BAG1,BDNF,BNIP3L,CAMK2G,CAP2,CAPZA1,CASP4,CCND2,CDK16,CDKN1C,CFLAR,COL15A1,COL18A1,CREB1,CREBL2,CSNK1A1,CTNNB1,CTNND1,CYFIP2,CYP11A1,CYP19A1,DAB2,DHRS3,DUSP1,DUSP9,EZR,FLNC,FOS,GBP1,GEM,GJA1,GK,GNAS,GNB1,GNRH2,GPRC5B,GRK5,HAS2,HK2,HSD11B1,HSD17B3,HSD3B1,ILK,ITGA3,KRT18,MA…	2036 (17)
PDGF BB		complex		1.307	4.17e-18	ACTA2,ADARB1,ADD3,ADM,ADRB2,AKAP12,ANXA11,AREG,ARG2,ASCL1,ATF3,ATP2B1,AVPR1A,BCL3,BMP4,C3,CALM1 (includes others),CASP4,CAV2,CCN1,CCN2,CCND3,CCNE1,CCNL1,CD44,CDK1,CDK2,CDK4,CDKN1A,CDO1,CEBPB,CEBPD,CNN1,COL18A1,COL3A1,CP,CREB1,CSRP2,CTH,CXCL2,DAB2,DCN,DGAT1,DUSP1,DUSP5,DUSP6,EDN1,EDNRB,EGR1,ELAVL1,ENPP1,ETS1,ETS2,F3,FBLN5,FGF2,FGFR1,FHL1,FHL2,FLNA,FLT1,FMO1,FN1,FOS,FOSB,FRZB,FXYD5,FZD1,FZD2,GDF15,…	1931 (18)
CG		complex	Activated	4.673	3.57e-14	ABCB1,ACPP,ACSL1,ACTA2,ACTB,ADAMTS1,ADM,AR,AREG,B2M,BARD1,BAX,BCAT1,BDNF,BHMT,BLM,BMP2,BTG2,BTG3,CCND2,CCND3,CDK4,CDKN1A,CEBPB,CEBPD,CEP170,CLDN11,CLU,COL11A1,CTSV,CYP11A1,CYP19A1,DMD,DTL,DUSP1,DUSP6,EDN3,EFEMP1,EFNB2,EGR1,EIF4E,ELK3,EMB,EMP1,ENPP2,EPHA3,EPHA7,F2RL1,FABP5,FHL1,FJX1,FOS,FOSL2,FZD1,G6PC,GAS1,GASK1B,GDF10,GHRL,GJA1,GM2A,HAPLN1,HAS2,HIF1A,HK2,HLA-DQA1,HMGA2,HPGD,HSD11B1,HSD17B3,HSD17…	2114 (19)
NFkB (complex)		complex		0.143	1.97e-11	ABCB1,ADAMTS9,ADM,ADORA2B,AGER,AGT,AHR,ALDH1A3,ALDH1B1,ANKRD1,APP,AQP1,ATF3,B3GNT5,BACE1,BAK1,BAMBI,BAX,BCL11A,BCL3,BDNF,BEX1,BEX2,BIRC2,BLVRA,BMI1,BMP2,C1R,C3,CAMK2D,CAPNS1,CASP1,CASP4,CCL1,CCN1,CCN2,CCNB1,CCNB2,CCND2,CCNH,CD44,CD74,CD99,CDKN1A,CDX2,CEBPB,CEBPD,CFB,CFLAR,CFTR,CGREF1,CLU,CNTF,COL18A1,COL1A2,COL2A1,CRADD,CRP,CTNNB1,CXCL1,CXCL2,CXCL5,CXCL9,CYBB,CYLD,CYP3A4,CYP3A5,DFFA,DIO1,DUSP5,DV…	1622 (15)
RNA polymerase II		complex			7.73e-11	ACTB,ACTC1,ADAM23,ADIPOQ,ALAS1,ALPL,APOM,ARG1,B2M,BLNK,CA12,CAP2,CBX5,CCNB1,CCNB2,CCND2,CD14,CDH11,CDKN1A,CHEK2,COL1A2,CXCL2,CYP1A1,CYP1B1,CYP7A1,CYP8B1,DIO1,DKK1,DUSP1,EBAG9,ELK4,ENO1,ERBB2,ERMAP,ESR1,FANCI,FLT1,FOS,FOSL2,GADD45B,GAPDH,GBP7,GDF15,GHR,GOT1,GPT,HAS2,HBB,HDAC2,HLA-DQA1,HNF1A,HNF4A,HNRNPU,HOXA1,HSPA1A/HSPA1B,ICAM1,ID1,IGDCC3,IGF1,IGFBP1,IGFBP3,IL1RN,JUN,KITLG,L1CAM,MAD2L1,MEF2A,MEF2…	1908 (20)
PI3K (complex)		complex	Activated	2.922	2.8e-08	ABCA1,ABCC4,ADAM12,ADIPOR1,ADRB2,APOA5,AQP7,ATF3,BAK1,BCL2L11,CASP3,CCN2,CCNB1,CCND2,CCND3,CCNE1,CCNG2,CD44,CDK4,CDKN1A,CDKN2B,CEBPB,CFLAR,COL1A1,CREB1,CTSD,CYBB,CYP7A1,DKK1,DUSP1,ETS1,FABP5,FBLN5,FN1,FOS,FRY,GATA2,GATA3,GCLC,GJA1,GLI2,GSTP1,HAS3,HIF1A,HIF1AN,HK1,HK2,ICAM1,IFNB1,IGF1,IGF1R,IGF2,IGFBP1,IL1RN,IRF2,ITGA6,ITGAM,JUN,KDR,LASP1,LCN2,LEF1,MAP2,MAP2K4,MAP3K5,MEF2C,MITF,MMP1,MMP14,MMP2,MMP…	1722 (16)
Pdgf (complex)		complex	Activated	2.762	4.88e-08	BAX,CAV1,CCND2,CD44,CDK6,CDKN1A,CDKN2B,COL4A1,CYBA,DIO3,EDN1,EGR1,EIF4E,F3,FAM189B,FGF2,FN1,FOS,FOSB,GJA1,HEY1,HIF1A,ICAM1,INHBA,JAG1,JUN,MCM6,MMP1,MMP2,MYC,NOTCH1,NOTCH3,NOX4,ODC1,PCNA,PIK3R3,PLAU,PLAUR,PPARG,PTGS2,PTPN1,SERPINE1,SPARC,SV2A,TGFB1,THBD,TIMP1,TIMP3,TP53,TWIST1	1514 (16)
FXR ligand-FXR-Retinoic acid-RXRÎ±		complex	Inhibited	-2.78	1.11e-07	ABCB11,ABCB4,ABCG5,ABCG8,APOC2,BAAT,FETUB,LIPC,NR0B2,NR1I2,NR5A2,PLTP,PPARA,SCARB1,SDC1,SLC27A5,SLCO1B3,SULT2A1,VLDLR
Immunoglobulin		complex		1.245	5.86e-07	ACLY,ACO1,ACSL1,ACTA2,ADIPOR1,ADM,AGER,AGT,ALAS2,ALDOA,ANPEP,APP,AQP9,AREG,ATP6V1E2,BCL10,BCL3,BCL6,BDNF,BLVRB,BMP4,BSG,C17orf99,C6,CAMK2D,CAPG,CASP1,CASP4,CBS/CBSL,CCL1,CCND2,CCND3,CCNE1,CCR6,CD14,CD164,CD44,CD63,CD74,CDK2,CDK4,CDK6,CDKN1C,CEBPD,CHN2,CHST2,CISH,CORO2A,CPEB2,CRISPLD2,CTH,CTNNB1,CTSZ,CXCL1,CXCL2,CXCL5,CXCL9,CYP1B1,CYP21A2,CYP2E1,DGKA,DLAT,DPYSL2,DSP,DUSP1,DUSP4,DUSP6,DYSF,EDNRB,EG…	1953 (18)
Collagen type I (complex)		complex		1.903	6.56e-06	ACTA2,APP,BAX,BIK,CDX2,COL1A1,CPB2,CTNNB1,F11,FN1,HDGF,ITGA1,ITGA2,ITGA3,ITGAV,KDR,MMP1,MMP14,MMP2,MMP9,MYC,PLAU,PTEN,PTGS2,RAC1,RECK,RUNX2,S100A10,SI,SKP2,TGFB1,TIMP2,TNC,TP53	1697 (22)
IgG		complex	Inhibited	-2.534	7.34e-06	ADGRG1,ADM,AFM,APP,ASAH1,ATP1B1,ATP1B3,ATP6V0D1,B2M,C3,C5,CCND2,CD9,CDKN1A,CDKN2B,CEBPB,CEBPD,CLDN4,COL3A1,CRABP2,CTSC,DEGS1,DSP,DUSP1,EDN1,EGLN3,EGR1,EMP1,ETS2,EZR,FABP5,FCGR2B,FLT1,FN1,FOSB,GNAS,GPRC5A,GUK1,HAMP,HDGF,HTR2B,IFNB1,IL1RN,INHBA,INPP5D,ISG15,ITGAM,ITGB8,KLK6,KLK7,KLK8,KNG1,KRT13,KRT18,LCN2,LGALS3,MAF,MGMT,MMP9,MYC,PDCD1LG2,PDPN,PEA15,PHLDA2,PLAUR,PRSS8,PTGS2,SERPINE1,SERPINF1,SLC2A3…	1674 (14)
Collagen type IV		complex		0.466	9.25e-06	ACTA2,DPYD,MMP14,MMP2,MMP9,MYC,PLAU,PLAUR,PTGS2,PTH1R,RELA,SERPINE1,TAGLN,THBS1,TIMP2	1683 (19)
TCR		complex		1.949	9.64e-06	ADM,AIM2,AKT3,ALDOA,APOA4,APOD,ARPP21,ATP5PB,BCAT1,BCL2L11,BCL3,BIN1,BSG,CBL,CCL1,CCND3,CCNE1,CCR6,CD200,CD27,CD44,CDK2,CFLAR,CISH,CREB1,CTSB,CXCL9,CXCR3,DHX58,EGR1,EIF4E,ELL2,ENO1,ETV5,F5,FLNA,FOS,GADD45B,GADD45G,GATA3,GLUD2,GNPDA1,GRIA3,HIF1A,HSD17B10,HSPD1,ID3,IDH2,IFI44,IFNAR1,IFNB1,IL18R1,IL1RL1,IL24,IL4R,IL7,IRF7,ISG15,ITGB7,JUN,LDHB,LIPA,LMNB1,LPIN2,LSM3,MAF,MAP3K7,MYC,MYCN,NFATC2,NFE2L3,N…	1912 (17)
LDL		complex		0.932	9.65e-06	ABCA1,ADCY1,AKAP1,APOBEC3B,ARG2,ATF3,AXL,BCL2L11,BMP2,C3,CAMK2B,CAPN1,CAPN2,CASP1,CASP3,CBS/CBSL,CCN2,CDK1,CDKN1A,CFLAR,CTNNB1,CXCL2,CYBB,CYP2C8,CYP2C9,CYP2J2,DUSP1,ECE1,EDNRB,EGR1,EMB,ERBB2,F3,FCGR2B,FDPS,FOS,FOSB,GAS6,GCLC,GJA5,GTF2I,HAS2,HAS3,HIF1A,HSPA6,HYOU1,ICAM1,IFNB1,IGF1,IGF1R,IGFBP3,IL1RN,INSIG1,IRAK4,IRF2,IRF7,ITGAV,JAK2,JUN,LAMB3,LASP1,LIMS1,MKI67,MMP1,MMP14,MMP2,MMP9,MSR1,NAMPT,NOS2,…	1808 (14)
Pka		complex		1.702	2.41e-05	ANTXR1,AREG,BAX,CAV1,CCN2,CCNB1,CCND3,CD14,CD44,CDK2,CDKN1A,CEBPB,CNTF,CYP11A1,CYP19A1,CYP51A1,DUOX1,DUSP1,DUSP4,EDN1,EGR1,ETV2,FOS,GHRL,GJA1,HAS2,HNF4A,HOMER1,IGF1,IGF1R,JUN,KCNB1,LIPE,MEST,MUC4,NCOA2,NOS2,OXTR,PCK1,PDE4B,PDE4D,PENK,PNMT,PPARGC1A,PPP1R1B,PRKCZ,PTGS2,RUNX1,SLC1A2,SLC1A3,SOX9,SREBF1,SST,STAR,TCF3,TSLP,TYRP1,XAF1	1696 (20)
CD3		complex	Activated	2.077	2.43e-05	ACADS,ACPP,ACTG2,ACTN4,AHR,AIMP1,ALAS1,ANG,ANXA1,APBA1,ARHGDIB,ATP5F1C,BAMBI,BCL2L11,BCL6,BST2,C1R,C2,CALM1 (includes others),CASP3,CBL,CCL1,CCND2,CCND3,CCNE1,CCNH,CCR6,CD27,CD44,CD74,CDC25A,CDK1,CDK2,CDK4,CDK6,CDK7,CEACAM1,CFLAR,CISH,CLK1,CNIH4,CXCR3,CYBA,DDT,DHRS4,EDIL3,EIF1B,EIF4E,ELK3,EPHB1,ETS1,ETS2,EWSR1,FDPS,FKBP2,FMO3,FOS,GABARAPL2,GAPDH,GATA3,GBP1,GLDC,GNAS,GNL2,GPRC5A,GTF2IRD1,GTPBP4,GU…	1643 (17)
Ige		complex	Activated	3.907	3.62e-05	ABAT,ACSL4,ALAS1,ALOX5,ANXA1,AREG,ARG1,BAIAP2,BCAT1,BCL2L11,BCL3,BCL6,BCR,BNIP5,C3,CAMK2G,CAPN2,CAV1,CCL1,CCND2,CCND3,CD74,CDC42EP5,CDKN1A,CEACAM1,CISH,COL18A1,CXCL2,DUSP4,DUSP6,E2F5,EDN1,EGR1,EIF4G2,EMILIN1,ENO2,ENOPH1,ETV5,F2R,FCGR2B,FHL2,FLT1,FXYD6,GADD45B,GDF15,GSN,HFE,HIP1R,HSPD1,ICAM1,IKBKG,IL15,ITGAV,ITGAX,JAK2,KIAA2012,KLC1,LAMA5,LIF,MARCKSL1,MMD,MTOR,MYC,NABP1,NFKBIA,NFKBIB,NPY,PDGFA,PEA…	1901 (18)
Laminin (complex)		complex		-0.604	5.19e-05	ACTA2,APP,CDH11,CHGB,COL1A1,ETS2,ETV5,FN1,IGF2,ITGA6,MMP1,MMP9,MYL4,ODAM,PLAU,PTGS2,PXN,RUNX2,SERPINE1,SKP2,SNAI2,STMN2,WNT5A	1833 (22)
HDL-cholesterol		complex		-1.789	0.000131	APCS,APOB,CEBPB,CYP4V2,CYP51A1,DDR2,EGR1,EIF2S2,FOSL2,HDGFL3,HNRNPD,IDI1,MSMO1,NUDT7,NUPR1,RASGRP1,SLC2A2,SQLE,TRIM66,VLDLR	257 (3)
AMPK		complex		-1.539	0.000173	AACS,ADIPOQ,AR,BAX,BCL2L11,BMF,BMP2,CAT,CCNB1,CCND2,CDKN1A,CLDN1,CREBZF,CTNNB1,CYBB,CYP2B6,CYP3A4,CYP4F2,DUSP4,EGR1,FSCN1,G6PC,GJA1,HAMP,HIF1A,IL1RN,KCNB1,LDHB,LPIN1,MMP9,MT-ND1,NOS2,NOX4,NR0B2,OAT,PCK1,PLIN1,PMAIP1,PPARG,PPARGC1A,PTGS2,RUNX2,SERPINE1,SLC2A1,SLC6A8,SOD1,SREBF1,TP53	1638 (19)
NCOR-LXR-Oxysterol-RXR-9 cis RA		complex		-1.343	0.000196	ABCA1,ABCG5,ABCG8,APOA4,APOA5,APOC1,APOC2,APOC4,ARG2,CYP51A1,CYP7A1,MLXIPL,PLTP,SCD,SREBF1
Smad		complex	Activated	2.11	0.000196	ANGPTL4,CCN2,CDKN1A,CDKN2B,COL1A1,COL1A2,GLI2,ID1,ID3,INPP5D,MYC,SERPINE1,SMAD7,TM4SF5,WNT5A	1077 (12)
PDGF-DD		complex		0.355	0.00026	BAK1,BIK,CASP2,CASP3,CLU,FGF2,GSK3B,KDR,PDGFRA,PEA15,PGF,TNFRSF12A,TP53,TUBB6	1387 (12)
Smad2/3-Smad4		complex	Activated	2.104	0.000584	CDKN1A,CDKN2B,COL1A1,COL1A2,HMGA2,IGFBP3,IGFBP5,IRF7,MYC,SERPINE1,SMAD7	1518 (24)
Betacatenin/TCF		complex		0.102	0.000747	ALPL,CD44,DKK2,GJA1,JUN,LEF1,MMP7,MYC,NR5A2,RUNX2
Bcl9-Cbp/p300-Ctnnb1-Lef/Tcf		complex		0.342	0.00128	AXIN2,CD44,GJA1,HNF1A,MMP7,MYC,TCF4
TSH		complex		-0.01	0.00129	AKAP1,CCND3,CCNE1,CDK2,CDKN1A,CTSS,DIO1,DUOX1,EGR1,FOS,FTH1,FZD1,GAPDH,GCH1,IGFBP3,IGFBP5,IL1RN,INSR,KDR,MYC,NOS2,NOX4,PTEN,SLC2A1,SOD2,TSHR,TTF2,WNT5A	1874 (23)
GC-GCR dimer		complex		-1.105	0.00155	ADRB2,AGT,ANXA1,CDKN1C,DUSP1,IL1RN,NFKBIA,SCGB1A1,TAT,TSC22D3
PXR ligand-PXR-Retinoic acid-RXRÎ±		complex	Inhibited	-3.543	0.00163	ABCB1,ABCB11,ABCC3,ALAS1,CAT,CES2,CYP2A6 (includes others),CYP2B6,CYP2C19,CYP2C8,CYP2C9,CYP3A4,CYP3A5,CYP7A1,PAPSS2,SCD,SLCO1B1,SLCO1B3,SULT2A1,UGT1A8 (includes others)	677 (7)
T3-TR-RXR		complex		-0.069	0.00223	AKR1C1/AKR1C2,APOA5,COL6A3,CYP7A1,ENO1,FGA,G6PC,GH1,HP,KLF9,MDM2,PCK1,PDE3B,PFKP,RAB3B,SCARB1,SLC16A3,SLC2A1,SREBF1
Ncoa-Nr1i3-Rxra		complex	Inhibited	-2.379	0.00269	ABCB1,ABCC1,ABCC3,CYP2B6,CYP2C19,CYP2C8,CYP2C9,CYP3A4,CYP3A5,MGMT,NOS2,SLCO1B1
Ncoa-Nr1i2-Rxra		complex	Inhibited	-2.73	0.00371	ABCB1,ABCC3,CAT,CYP2B6,CYP2C19,CYP2C8,CYP2C9,CYP3A4,CYP3A5,NOS2,SLCO1B1
L-type Calcium Channel		complex		-0.115	0.00407	ANKH,BDNF,EGR1,ENPP1,FOS,KCNJ2	1319 (21)
Fibrin		complex		-1.342	0.00436	ACTA2,CNN1,COL2A1,F3,FN1,ICAM1,KDR,KRT18,MYH13,PLAU,SERPINE1,TAGLN	1565 (23)
F Actin		complex		0.849	0.00449	CCN2,CTSS,CTSV,FLNA,MMP2	531 (7)
Ap1		complex	Activated	2.19	0.00531	ATF3,BAK1,BCL2L11,BDNF,CALM1 (includes others),CCN2,CCNA2,CD44,CDX2,CHRD,CLU,DUSP6,EDN1,ETS1,EZR,F2RL1,F3,FN1,FOS,GSS,GSTP1,HBB,HPGD,IFNB1,IGF1,IGFBP3,ITGA2,JUN,KLF9,KRT18,MMP1,MMP2,MMP7,MMP9,MSR1,MT2A,MYC,NDRG1,NOS2,NOTCH4,NQO1,PCK1,PLA2G2A,PLAU,PRDM1,PTGS2,RNF7,RSPO3,S100A4,SERPINE1,SFTPD,SPARC,TGFB1,TIMP1,TSLP,XYLT1	1513 (17)
Stat3-Stat3		complex	Inhibited	-2.34	0.00554	APCS,CDKN1A,CRP,FGA,FGB,HIF1A,ICAM1,JUN,LBP,MYC,RORA,RORC,SERPINA3,SOD2,WNT5A	1492 (15)
PDGF-AA		complex	Activated	2.136	0.00676	ACTA2,AREG,CDK1,CDKN1A,FGF2,FOS,ID4,IGF1,PCNA,PDGFA,PDGFRA,TGFB1	1367 (19)
26s Proteasome		complex		-0.775	0.00961	ADARB2,AHR,AR,ARG1,ATF5,ATG4A,ATP6V1H,BAX,BCL2L11,BCL3,BIRC2,BMP2,CCNA2,CDC25A,CDK1,CDKN1A,CFLAR,CTSB,CTSD,CTSF,CXCL2,EGF,ESR1,GCH1,H2AX,HSBP1,HSD3B1,HSPB8,ICAM1,IFNB1,KIF23,MAD2L1,MDM4,MLF1,MYC,NOTCH1,PRKCA,PRNP,PSAP,PTEN,PTGS2,RFC3,SFTPC,SMAD2,SQSTM1,SRC,TGM2,TOP2A,TP53,UBE2I,WBP2	1882 (18)
TIP60		complex			0.00963	BAX,CDKN1A,COL2A1,MCM4,MYCN,PCNA	1948 (23)
HNF4Î± dimer		complex	Inhibited	-2.183	0.00985	ALDOB,CYP7A1,CYP8B1,FABP1,GAPDH,HNF1A,PON1,SLC2A2
histone deacetylase		complex		-0.277	0.0107	ABCC11,AFMID,CCN1,CD1D,IL24,KL,MMP9,NOTCH1,PER1,PLAT,PLAU,PPARGC1A,PRSS8,PTGIS,SLC7A8,THBS1,TNFRSF10A
MTORC1		complex		1.411	0.0123	AHR,CYP11A1,ELF4,FDPS,HIF1A,HK2,IDI1,INSIG1,MYC,NOS2,NOX4,PFKP,PKM,PPARGC1A,PTGS2,RORC,SCD,SIRT4,SLC2A1,SREBF1,UCHL1
STAT1/3/5 dimer		complex		-0.378	0.0137	BCL3,CHI3L1,CISH,MMP1,MT2A,PLAU,TIMP3
TFIIH		complex			0.0153	CDKN1A,COL6A1,PPARG
PPARÎ±-RXRÎ±		complex	Inhibited	-2.828	0.0166	ABCA1,ACAA1,ACADL,ACOX1,CPT1B,GK,GOT2,NFKBIA
Collagen(s)		complex		-1.321	0.0177	ACTB,BCL3,C3,C4A/C4B,C5AR1,CCN1,CD63,CREB3L1,EDEM1,FN1,HERPUD1,ITGAM,PSAT1,PXN,RAD1,SERPINH1,THBS1,TNC
Ifn gamma		complex		-0.002	0.0214	AGT,BAG1,BMI1,CASP1,CASP3,CDKN1A,CHI3L1,COL1A1,CXCL9,CXCR3,CYBB,EDN1,ESR1,FLT1,FN1,GBP1,ICAM1,IGFBP5,IL18BP,JAK2,LAMA1,LGALS9,LIF,MAP4K4,MMP9,MYC,NLRP2,NOS2,PCDH7,PCK1,PMAIP1,PPARG,PSME2,XAF1
LXR ligand-LXR-Retinoic acid-RXRÎ±		complex		-0.949	0.0234	ABCA1,ABCG5,ABCG8,CYP7A1,PLTP,SCARB1,SREBF1
Complement		complex		-0.655	0.0234	C5,CASP1,CLU,F3,ITGAM,PDGFA,PDGFRB
Hif1		complex	Activated	2.572	0.0259	ADM,ALAS2,ALDOA,BHLHE41,BNIP3L,CD24,CP,EDN1,ENO1,FN1,HIF3A,KCNB1,LOXL2,LPIN1,NOS2,PIGF,PRNP,SLC16A1,SLC16A3,SLC2A1,TFRC,TWIST1,VASP
Stat5 dimer		complex		-0.563	0.026	BAK1,BAX,BCL6,IGF1,IGF2,IGFALS,IGFBP3,MYC
Retinoic acid-RAR-RXR		complex		0.447	0.0265	CRABP2,DUSP1,IGFBP3,RBP1,RBP2
CaMKII		complex		1.912	0.0281	ARG1,BDNF,CD44,COL2A1,FOS,HAS2,INSR,PRKCZ,SOX9,TP53
CAR ligand-CAR-Retinoic acid-RXRÎ±		complex	Inhibited	-2.54	0.0282	ABCC3,ABCC4,ALAS1,CYP2B6,CYP2C19,CYP2C8,CYP2C9,CYP3A4,CYP3A5,MGMT,PAPSS2
Adaptor protein 1		complex		1.4	0.0332	CD44,MMP9,MYC,NOS2,PTGS2,SOD2
Igm		complex		-0.692	0.0349	BAK1,BCL2L11,BIK,CCNA2,CCND2,CD44,CDKN1A,CFLAR,EGR1,FCGR2B,ID3,JAK2,MYC,PAX5,PDCD4,POLI,PRDM1,PTAFR,RBL2,TNFRSF14,TNFSF4,TP53,TRAF5,UGCG
GPIIB-IIIA		complex			0.0367	BCL3,MMP14,MMP9,PLAUR
Integrin		complex		0.078	0.0387	AHR,ESR1,FOS,JUN,MMP1,MMP14,MMP9,MYC
Calcineurin protein(s)		complex		-0.101	0.0452	BCL2L11,BDNF,CAMK2D,CCL1,CDK4,CKMT2,CPT1B,CTSV,DUSP1,EGR1,FGF18,FOS,ITCH,KCNQ2,LIN7A,MB,NFATC2,NFATC4,PPARA,PPARGC1A,PTGS2,SERPINE1,SPP1,STAT3,TSG101
Ferritin		complex		-1.131	0.0476	HAMP,HBB,ICAM1,NFKBIA,NOS2
Esr1-Esr1-estrogen-estrogen		complex			0.0498	FOXA1,HIF1A,MYC
TR-RXR		complex			0.0498	BCL3,DIO1,G6PC
K Channel		complex			0.0498	CDKN1A,POU5F1,TP53
VitaminD3-VDR-RXR		complex	Activated	2.043	0.085	CD14,CDKN1A,COL13A1,CST6,HSD17B2,IGFBP1,IGFBP3,IGFBP5,IGFBP6,IL1RL1,KLK6,PDGFA,SEMA3B,SPP1,SULT2A1,THBD
MAC		complex		1.841	0.109	AREG,CD59,CXCL2,EGR1,FN1,ITPRIP,PTGS2,RGS16,SPP1,THBS1
HDL		complex		1.931	0.186	ADIPOQ,AGTR1,ATF3,EGLN3,HIF1A,ICAM1,INSIG1,ITGAM,ITGAV,OPA1,PON1,PPARGC1A,PTGIS,PTGS2,RAC1,SREBF1,STAR
Ahr-aryl hydrocarbon-Arnt		complex	Activated	2.236	0.253	AHRR,BAX,CDKN1A,CYP1A1,CYP1B1
C1q		complex	Activated	2.216	0.364	CTNNB1,GAS6,ICAM1,IRF5,MERTK
TNF		cytokine		1.336	4.16e-38	AAK1,AATK,ABCA1,ABCB11,ABCC1,ABCC3,ABCG2,ABR,ACADM,ACADS,ACOX1,ACSL1,ACTA2,ACTB,ADAM17,ADGRG6,ADIPOQ,ADM,ADORA2B,ADRB2,AEBP1,AGER,AGFG2,AGT,AGTR1,AIMP1,AKAP12,AKR1B1,ALAD,ALB,ALDH1A3,ALDH2,ALOX15B,ALOX5,AMPD3,ANGPTL4,ANK3,ANPEP,ANXA1,ANXA11,APCS,APOBEC3B,APOC2,APOC4,APOL1,APP,AQP1,AQP7,AQP9,AR,ARG1,ARHGAP18,ARHGAP23,ARHGDIB,ARHGEF17,ARID5B,ARL6IP5,ARRDC3,ARSI,ASGR1,ASS1,ATF3,ATP1A1,ATP2B1,ATP2B4,…	1656 (13)
OSM		cytokine		-0.423	8.18e-24	AADAC,ABCA1,ABCC1,ABCC3,ABCC4,ABCC5,ACAA1,ACSL3,ACSL5,ACTA2,ADAM17,ADAMTS1,ADGRG6,AFP,AHR,AKR1C1/AKR1C2,ALB,AMACR,AMPD3,ANXA1,ANXA2,ANXA3,AQP7,AQP9,ARG1,ARHGEF12,ARL4A,ARL4C,ASAH1,ATF3,ATP2B4,ATP9A,B2M,BAIAP2,BAK1,BAMBI,BCL10,BCL3,BLMH,BMI1,C1R,C1S,C4BPA,CASK,CASP4,CAT,CCL27,CCND2,CCNG2,CD24,CDA,CDH3,CDKN1A,CEBPD,CGA,CHI3L1,CISH,CLDN4,CLPX,COL1A1,COL1A2,COL2A1,COL3A1,COL6A1,CRP,CST6,CTSV,CXCL1,CX…	1764 (16)
IL1B		cytokine		0.473	1.82e-21	ABCB11,ABCC3,ABCG2,ACPP,ACTA2,ADAMTS1,ADM,ADORA2B,ADRB2,AGER,AGTR1,AKR1B1,ALPL,AMPD3,ANGPTL4,ANKH,ANTXR1,ANXA1,APCS,APOB,APOC2,APOL6,APP,ARG1,ARL6IP5,ASS1,ATF3,ATF5,ATP1A1,AVPR1A,B2M,BACE1,BAMBI,BARD1,BAX,BCL3,BCL6,BIRC2,BMF,BMP2,BMP4,BTG2,BTRC,C1R,C3,CALCA,CASP3,CASP4,CAT,CAV2,CCL1,CCL27,CCN2,CCNJ,CCR6,CD14,CD44,CD74,CDKN1A,CEBPB,CEBPD,CEBPG,CFB,CFLAR,CFTR,CHI3L1,CHRFAM7A,CISH,CNTF,COL1A1,COL2A1…	1700 (14)
IFNG		cytokine	Inhibited	-2.819	2.35e-19	ABCA1,ABCA6,ABCB1,ABCC1,ABI1,ABLIM3,ACLY,ACO1,ACSS1,ACTA2,ACTB,ADA2,ADAM17,ADAMTS9,ADCY7,ADGRG1,ADIPOQ,ADM,ADORA2B,AGER,AGPAT1,AGRN,AGT,AGTR1,AHR,AIF1L,AIM2,ALDH1A3,ALDH1L1,ALKAL2,ALPL,ANGPTL4,ANKS1A,APOL1,APOL6,APP,AQP1,AQP9,ARAP2,AREG,ARG1,ARG2,ARL6IP5,ARNT2,ARPP19,ASCL1,ASS1,ATF3,ATP1A1,ATP1B1,AUTS2,AVPR1A,AZGP1,B2M,BACE1,BACH1,BAK1,BAX,BCL2L11,BCL3,BDNF,BIRC2,BLNK,BMF,BST1,BST2,BUB1,BUB1B,C1Q…	1723 (16)
IL6		cytokine		-0.585	3.2e-16	ABCA1,ABCB11,ABCC1,ABCC3,ABCC5,ABCG2,ACOX1,ACTA2,ACVR2A,ADAMTS1,ADM,ADORA2B,AFP,AGT,AHNAK,AHR,ALAS1,ALB,ANG,ANPEP,ANXA1,APCS,APOB,APP,AREG,ARG1,ARL4C,ATF3,AXIN2,BAK1,BAMBI,BAX,BCL2L11,BCL3,BCL6,BDNF,BMI1,BMP2,BST2,BTG2,BUB1,BUB1B,BUB3,C1QL1,C3,C5AR1,CALCA,CAPRIN1,CASP1,CASP3,CASP4,CCN2,CCNA2,CCNB1,CCNB2,CCNE1,CCR6,CD14,CD44,CD46,CD74,CDC20,CDK1,CDK2,CDKN1A,CDKN2B,CDKN3,CDX2,CEACAM1,CEBPB,CEBPD,CE…	2193 (16)
PRL		cytokine		1.031	1.91e-14	ABCG2,ACTB,AKR1C4,ANXA2,ANXA3,APP,ARF3,B2M,BAG1,BCL6,BST2,CAMK1,CAPN2,CAV1,CCNB1,CCND3,CDK4,CDKN1A,CEBPD,CISH,CLU,CNN3,COL1A1,COL1A2,COL3A1,COL5A1,CTSB,CTSD,CTSS,CTSV,CXCL9,CYP11A1,DCN,DDX60L,DES,DHX58,DTX3L,EGF,EGR1,ENO1,EPSTI1,ERBB2,ERBB3,ESR1,FN1,FOS,GMPR,GNA12,HERPUD1,HSD17B7,HSPD1,ID1,ID3,IDE,IFI44,IGF2,IGFALS,IGFBP3,IGFBP5,IRF7,ISG15,ITGA1,JAK2,JUN,KRT19,LAMC1,MAGED1,MARS1,MFGE8,MGP,MGST1,M…	2343 (22)
WNT3A		cytokine	Activated	4.744	3.29e-13	ACADL,ACADS,ACTA2,AHR,ALDH1A3,ALPL,APP,ARHGAP18,ARRDC4,ATP1B1,AXIN2,BACE1,BCL9L,BDNF,BMP2,BMP4,CCDC80,CCN1,CCN2,CCN4,CCND2,CD300A,CD44,CEBPB,CEMIP2,COL1A1,COL2A1,COLEC12,CPT1B,CPT2,CTH,CTNNB1,DCN,DKK1,DKK2,DLK1,DNAJC6,DPAGT1,DVL2,ECRG4,EDN1,EFNB1,ERBB3,ETV5,FGF18,FHL2,FHOD3,FMOD,FN1,FZD1,GADD45G,GAS1,GSK3B,HAS2,HAS3,ID1,IGF2BP1,IGFBP5,IKZF2,JAG1,JDP2,JUN,KCNK17,KCTD12,KDR,KIT,KITLG,LBH,LCN2,LEF1,…	1954 (19)
IL13		cytokine		1.964	2.97e-09	ABCA1,ACOX1,ACSL1,ADA,ADORA2B,ALDH1A2,ARG1,ARG2,ATF3,BAX,BCL3,BDNF,BIRC2,BLVRA,BZW2,C3,CAPN2,CASP1,CASP3,CCDC186,CCN2,CD14,CD44,CEBPB,CFI,CHI3L1,CHN2,CHST2,CIDEB,CISH,CLDN2,CLEC10A,COL18A1,COL1A1,COL1A2,COL3A1,COL6A2,CP,CTNNAL1,CTSB,CTSC,CTSS,CTSV,CXCL1,CXCL2,CXCL5,CYBB,DHCR24,DMXL2,DUOX1,DUSP10,EGR1,ENPP2,EZR,F3,FADS2,FCGR2B,FOXA3,FPR2,FXYD3,FXYD4,GAS6,GAS7,GATA3,GPX3,GSN,HK1,HOMER2,HS3ST1,HSD11…	1667 (16)
WNT1		cytokine	Activated	4.153	3.39e-09	ACTA2,AXIN2,BMP4,CCDC80,CCN4,CCNB1,CCND2,CCND3,CCNG1,CD24,CDKN1A,COL3A1,CTNNB1,DKK1,DKK2,DNAJC1,EDN1,EEF1A1,EFNB1,EGR1,EIF4E,ENPP2,ETS2,FN1,FOS,FZD2,GADD45G,GAS1,HES1,HES5,HNF1A,HNF4A,IGF1,IGF1R,IGF2,JUN,KIT,KLF5,KRT19,LBH,LEF1,MRAS,MYC,NOTCH3,NOTCH4,PDCD4,PITX2,PPARG,PTGS2,RBL2,RHOU,RPS6,RUNX2,SEMA3C,SERPINE1,SERPINE2,SPP1,STRA6,TFF2,TGFBR1,TJP1,TP53,TWIST1,ZIC1	1755 (18)
EDN1	4.533	cytokine	Activated	2.807	5.52e-09	ACTA2,ACTB,ADAM12,ADIPOQ,ANXA1,ANXA4,AREG,CCN1,CCN2,CDC25A,CDC42,CDK1,COL1A2,COL4A1,COL5A1,COL7A1,CTNNB1,CTNND1,CYBB,CYP11A1,EDN1,EDN3,EDNRA,EDNRB,EGR1,ENAH,EZR,FGF2,FN1,FOS,FOSB,GJA1,HAND1,HAND2,HEY1,HIF1A,HSPA8,ICAM1,INHBA,INSR,ITGA2,ITGAM,ITGAV,JUN,LEPR,MARCKSL1,MAS1,MITF,MMP1,MMP2,MMP7,MMP9,MYC,NPM1,NPPB,ODC1,OLR1,PDGFA,PLAU,PLAUR,PLOD1,PPARA,PRKCA,PRKCD,PTGS2,PXN,RHO,SDC1,SERPINE1,SLC1A2,SLC…	1989 (16)
IL5		cytokine	Activated	2.407	3.12e-08	ACAA2,AK3,ALDOA,ANXA2,AREG,ASS1,ATP1B1,BCL3,BCL6,BIRC2,BNIP3L,CA4,CASP4,CCND2,CCND3,CCNE1,CCNH,CD24,CD63,CD9,CDKN1A,CEACAM1,CFHR2,CHMP1A,CISH,CITED2,CKAP4,CRELD2,CSF3R,CTSC,CXCR3,DUSP5,DUSP6,EGLN3,EGR1,ELL2,ENDOG,ENO1,FCGR2B,FOSL2,GADD45G,GBP7,GCAT,GK,GLIPR2,HIF1A,HLX,HSPA6,ICAM1,IDI1,IFI30,IFNB1,IGHG1,IL13RA1,IL18BP,IL1RL1,IL2RG,IL4R,IRF7,ITGAM,ITGAV,ITGB6,ITGB7,LMNB1,LUM,MAPK6,METRNL,MMD,MMP9,M…	1618 (16)
CSF2		cytokine	Activated	3.309	4.44e-08	ABCA1,ADA,ADAM17,ADORA2B,ALOX5,ANLN,ANXA1,ARG1,BAX,BCL2L11,BCL3,BMPR1A,BSG,BUB1,BUB1B,C3,C4A/C4B,C5AR1,CA4,CASP1,CASP2,CASP3,CCNA2,CCNB1,CCND2,CCND3,CD14,CD24,CD33,CD63,CD74,CDC20,CDCA2,CDCA5,CDK1,CDKN1A,CDKN2B,CDKN2C,CEACAM1,CENPH,CFH,CISH,CREB1,CTSC,CXCL1,CXCL2,CXCR3,CYBB,CYP4F2,DNAJC5,DUSP6,E2F8,EDN1,EFEMP2,EGR1,EPCAM,F2R,F2RL1,F3,FCGR2B,FIGNL1,FLT1,FOS,FPR2,GCH1,GDF15,GHRL,GK,GLB1,GRK3,HAS2,H…	1822 (16)
TNFSF11		cytokine	Activated	2.063	6.26e-08	ADORA2B,ADRA1A,AEBP2,AHR,AHRR,AK3,AQP9,BMP4,BSG,BST1,CAPN2,CAV1,CCND3,CCNE1,CD14,CD44,CDKN1A,CKB,CSRP1,CTNNB1,CXCL2,CYP1A1,DAB2,DMPK,DUSP1,DUSP16,ECT2,EHD1,ESR1,ETS1,F3,FHL2,FOS,GADD45B,GCH1,GCLC,HRH2,ICAM1,IFNB1,IGF1,IL13RA1,IL15,IL15RA,IL1RN,ILF3,ITCH,ITGAL,ITGAM,ITGAV,ITPKB,JDP2,JUN,KDM8,MARCKSL1,MMP1,MMP9,MT-CO3,MYC,NEK2,NFATC2,NFATC2IP,NFKBIA,NFKBIB,NFKBIZ,NME6,NOS2,PAG1,PCDH7,PDGFA,PHLDA3,P…	1271 (13)
SPP1	81.695	cytokine	Activated	3.178	1.25e-07	ABCG2,ADIPOQ,ARG1,BAX,BCL2L11,CAPNS1,CCNE1,CCS,CD44,CD9,CDC20,CDC25A,CDK2,CDKN1A,COL1A1,COX7A2L,CXCL1,CXCL2,CXCL5,CYP39A1,CYP7A1,DSP,EGF,EPDR1,ERBB2,ETS2,FGFR2,FN1,FOS,FOXRED1,GCDH,HAS2,HOMER2,ICAM1,IGF1,ILK,INSIG1,ITGA2,ITGA3,ITGAV,JAG1,KRT18,LIF,LOX,MMP1,MMP14,MMP2,MMP7,MMP9,MYC,NOS2,NOTCH1,NRCAM,PDGFA,PIK3R1,PLAU,PLOD1,PNN,POR,PPARG,PTGS2,PTPMT1,RUNX2,S100A4,S100A6,SELENOW,SERPINE1,SERPINF1,SN…	1730 (16)
IL4		cytokine		0.901	1.39e-07	ABCA1,ACOX1,ACSL1,ACSL4,ACTA2,ACTB,ACTG1,ADAM17,ADORA2B,AGFG2,AHNAK,AHR,ALAS1,ALDH1A2,ALDH2,ALOX15B,ALOX5,ANO1,ANXA1,ANXA2,ANXA4,APH1A,ARG1,ARG2,ARMC6,ASS1,B4GALNT1,BAX,BBX,BCL11A,BCL3,BCL6,BDNF,BIN1,BIRC2,BNIP3L,BTAF1,C17orf99,C3,C5AR1,CAMK1D,CAND1,CAPG,CASP3,CAT,CBFB,CCL1,CCN2,CCND2,CCND3,CCNE1,CCR6,CD14,CD200,CD300A,CD33,CD44,CD74,CDK1,CDK2,CDK6,CDKN1A,CELF2,CFLAR,CHST3,CISH,CITED2,CKAP4,CKAP5…	1843 (16)
CX3CL1		cytokine		0.518	1.93e-07	ADAMTS1,AIPL1,ALDH1A2,APOC4,APOD,BMP7,CCNB2,CDCA7,COL3A1,CRABP2,EFNB1,EFNB2,ERBB3,ETV1,FABP5,FGF2,FZD2,GLA,GPRC5B,GSN,GUCA1A,GYG1,HEYL,HIF1A,ICAM1,IGF1,IMPDH1,IRF7,KIF26A,LAMC1,LDLRAD3,LGALS3BP,LPAR1,MAP1B,MCOLN3,MEIS2,MFGE8,MICOS10-NBL1/NBL1,MMP2,MMP9,MSR1,MYLK,NDNF,POSTN,PPARG,PROM1,PYGM,SALL1,SDK2,SEMA5A,SERPINF1,SLC2A2,SOX4,SPON2,SPP1,SYT1,TFAP2C,TGFB1,TIMP1,VTN	1489 (17)
IL15	-2.44	cytokine		1.961	9.12e-07	ACADS,ACTG2,ACTN4,AHR,ALDOA,ANXA1,APBA1,ARHGDIB,BAMBI,BCL2L11,CALM1 (includes others),CAMK2D,CAMK2G,CASP3,CCN2,CCND2,CCND3,CD160,CD244,CD33,CD44,CD46,CD59,CD74,CD84,CDK4,CDK6,CDKN1A,CDKN2B,CEACAM1,CEBPB,CISH,CMKLR1,CPT1A,CXCL2,DDT,DHRS4,DUSP5,EDN1,EIF4E,ELK3,ENO1,ENO2,ENO3,EPHB1,ERBB2,ETS1,FMO3,GABARAPL2,GAPDH,GATA3,GCNT1,GLDC,GNAS,GNL2,GPD2,GPRC5A,HIF1A,HK1,HK2,HLX,HSPA8,ID4,IFNB1,IGF1R,IL15,IL1…	1724 (16)
CSF1		cytokine		1.566	9.5e-07	APP,ARG1,AXL,BAX,BCL2L11,CAPN2,CBL,CCNB1,CCND2,CCND3,CCNE1,CD74,CD9,CDC25A,CDK2,CDK4,CDKN1A,CREB1,CTNNB1,CTSD,CXCL2,CYBB,CYP11A1,CYP51A1,DAGLA,DHCR24,DUSP1,DUSP4,DUSP5,DUSP9,EGR1,ENO1,ETS2,F2R,F2RL1,FDPS,FHL2,FN1,FOS,GAS7,GDF15,GLS,GOT2,GPT,HIF1A,HK2,HSD17B7,IDI1,IFNB1,IGF1,IGF1R,IL18BP,IL1RL1,IRF5,IRF7,ITGAM,ITGAV,ITGAX,JDP2,JUN,LGR4,MAP3K3,MERTK,MMP9,MRC1,MSMO1,MSR1,MYC,NBN,PCNA,PKM,PLAU,PMVK,P…	1869 (17)
IL1A		cytokine		1.053	2.45e-06	ADAMTS1,ADORA2B,ALDH1A3,APOD,APP,ATF3,BAX,BCL3,BIRC2,C3,C4A/C4B,CCL27,CCN1,CCR6,CD44,CDKN1A,CLEC2D,CXCL1,CXCL2,CXCL5,CYP11A1,CYP1A1,CYP2B6,CYP2E1,CYP3A4,CYP3A5,F2RL1,FGF2,FGFR1,FOS,FOSB,FTH1,GBP1,GCH1,GNB4,HSD11B1,HSD3B1,HSPG2,ICAM1,IGF1,IGFBP5,IL1RN,IL36G,INHBA,ITGAV,JUN,KIT,KITLG,LCN2,LGALS9,LIF,LOX,MMP1,MMP14,MMP2,MMP9,MT2A,MYC,NFKBIA,NFKBIZ,NOS2,NPY,NR2F2,ORM1,P2RY6,PDCD1LG2,PDGFA,PI3,PLA2G4A…	1675 (14)
NAMPT	-17.182	cytokine		0.645	5.95e-06	AXL,BDNF,CDK2,CXCL1,CXCL2,E2F2,EPHA2,FN1,ID1,JUN,LEF1,MITF,MMP1,MMP9,NAMPT,NPY1R,PDGFRB,PEG10,PPARGC1A,TFAP2A,TFPI,TGFB1,TP53,WNT5A,ZEB1	1554 (15)
IL2		cytokine	Activated	3.003	7.18e-06	ABCA1,ABCB4,ABCC1,ACVR2A,ADCY9,AHR,ANXA1,AREG,ARHGAP25,ARHGAP8/PRR5-ARHGAP8,ARHGEF12,ARHGEF18,ARHGEF3,ARNT2,ATF5,BAG1,BAX,BCCIP,BCL6,BMP2,C3,CALCA,CAPG,CASP1,CASP3,CASP4,CCL1,CCND2,CCND3,CCNE1,CCNG1,CCNG2,CCR6,CD160,CD244,CD3D,CD44,CD46,CD47,CD59,CD74,CD9,CDC25A,CDK2,CDK4,CDK6,CDKN1A,CDKN1C,CDKN2C,CEACAM1,CFLAR,CHN2,CISH,CMKLR1,CORO2A,CREB1,CSRNP1,CTSC,CXCR3,CYP1A1,CYP2B6,CYP2C9,CYP3A7-CYP3A51P,D…	1789 (16)
CXCL12		cytokine		0.207	2.88e-05	ACTA2,ADAM17,AFP,ANKRD12,ARPC4,AXL,BAX,BCL3,BMP1,BMP2,C5,CCL1,CD14,CD33,CD44,CD47,CD9,CDK2,CDKN1C,CELF1,COL1A1,CTNNB1,CYP2A6 (includes others),CYP2C18,CYP2C9,CYP2D6,CYP3A5,DMPK,DOCK9,EGR1,ERBB2,FLNA,FN1,FOS,GSK3B,HLA-B,HNRNPD,ICAM1,ID1,IGFBP7,IL24,ITGAL,ITGAX,JUN,KIT,LOXL2,MARCKS,MMP14,MMP2,MMP9,MSX2,MYC,NR2F6,PCDH1,PLAU,PRKCD,PTGS2,RAP1A,RHOC,RRAS,RUNX2,SEPTIN7,SORBS3,STRAP,TDG,TFF1,THBS1,TIMP1,…	1412 (16)
EPO		cytokine		-0.331	3.73e-05	ABCA13,ACTB,ALAS2,ATOH8,ATP6V1B2,B2M,BAX,BCL2L11,BCL3,BCL6,BDNF,BLM,BLVRB,BMP4,BNIP3L,BZW2,CASP3,CCND2,CCND3,CCNG2,CDKN1A,CISH,CLIC1,CNTF,CREG1,CTSZ,DES,DHCR24,EDN1,EDN3,EEF1A1,EGR1,ETF1,FABP1,FABP5,FECH,FGF2,FOS,FOSB,FXN,G6PC,GATA2,GATA3,GBA,GDF15,GLUL,H2AZ1,HBB,HBG2,HMGB1,HMGN1,ID1,IGF2,IL1RL1,ILF2,JUN,KAT2B,KCNV2,KIT,KPNB1,L3MBTL1,LCP1,MACROH2A1,MMP2,MTF2,MYB,MYC,N4BP2L1,NACA,NFIB,NFKBIA,NPM1,…	1534 (19)
CXCL8		cytokine		0.43	9.07e-05	ABCB1,ABCG2,ANXA1,AR,BAX,CD44,CD74,CFLAR,COL12A1,COL18A1,CXCL2,CYP19A1,F3,HABP2,HSPG2,ICAM1,ITGA1,ITGAL,ITGAM,ITGAX,LGALS3,MMP2,MMP9,MTOR,MTPN,NFKBIA,POU5F1,PTGS2,RAC1,SNAI2,SREBF1,STAR,TGFBR1,TNFRSF10A,TNFRSF10B,TPM1	1682 (15)
WNT5A	50.632	cytokine		0.247	0.000196	AREG,ARHGDIB,AXIN2,CAPN1,CD14,COL1A1,COL2A1,CTNNB1,CXCL1,CXCL2,CYP11A1,CYP19A1,DAB2,DGKZ,ENPP2,ERBB2,ESR1,FLNA,FLT1,FN1,ID3,IFNB1,IL15,IRF2,ITGB7,KIT,LAMB3,LCP1,MMP1,MMP7,MYC,NFATC2,NOS2,NR0B2,PGF,PRKCI,PRLR,PTEN,PTGS2,RBL2,ROR2,RUNX2,SDC1,SPARC,SPP1,STAR,STAT3,STC1,TLR1,WWTR1,YAP1	1919 (19)
CD40LG		cytokine		-1.237	0.000198	ADAM17,AHR,ARID4B,ARMC6,ATF3,ATF5,AXL,B2M,BAX,BCL6,BIRC2,BTG3,CASP1,CAST,CCN2,CCND3,CCNG1,CCNG2,CD1D,CD27,CD44,CD63,CDK6,CDKN1A,CELF2,CFLAR,CLU,CLUH,CTSC,CXCL1,CXCL2,CXCL5,CXCR3,CYP1B1,DECR1,DUSP1,DUSP4,DUSP5,E2F2,EGR1,F3,FCGR2B,FLT1,FOS,FOSB,FOSL2,FSCN1,FURIN,GCH1,HDDC2,HIF1A,HK2,HLA-DQA1,HSP90AA1,HSPA1A/HSPA1B,ICAM1,ID3,IDO2,IFI44,IGHG1,IGHG3,IL13RA1,IL15,IL1RAP,IL24,IL4R,INHBA,IRF2,ISG15,ITGAM…	1766 (16)
CNTF	-2.746	cytokine		-0.832	0.000222	ACTB,BDH1,CALCA,CASP3,CEBPD,CISH,CNR1,CNTF,CRP,EGR1,ENPP2,FGF2,FGFR1,FOS,GJA1,LBP,LIF,LIFR,MMP1,NOTCH1,NPY,NR2C1,NR2C2,PDE10A,PENK,PPP1R1B,RHO,SCD,SERPINA3,SLC16A1,SREBF1,SST,STAT3,TGFB1,TIMP1,WNT5A	1913 (19)
IL3		cytokine		1.306	0.000359	ACOX1,ADA,ALDH2,AREG,ARG1,ARHGAP29,ARHGDIB,ATF5,BCL2L11,BMP2,BNIP3L,BTG2,C1QA,CAPZB,CASP3,CAT,CBFB,CCND2,CCND3,CCNG1,CD14,CD3D,CD63,CDKN1A,CEBPG,CIAPIN1,CISH,CITED2,CPT1A,CSNK1A1,CXCL9,EEF1A1,EGR1,ELK4,EMP3,F2R,FCGR2B,FGFR1,FOS,FOSL2,FUS,GADD45B,GADD45G,GART,GATA2,GNAO1,GNAS,HDGF,HK1,HK2,HNF1A,HNF4A,HOXB4,HSPA2,HUS1,ICAM1,IL1RL1,IMPDH2,ITGAM,ITGAV,ITGAX,ITGB7,JUN,KIF1B,KLF9,KPNB1,LATS2,LCN2,LIF,L…	1664 (19)
IFNA2		cytokine	Inhibited	-3.309	0.000408	ADAM17,ALOX5,ANXA1,APOL6,ARL5A,ATF5,B2M,BAX,BCL2L14,BST2,C1R,C1S,CAV1,CBFB,CDKN1A,CDKN2B,CEACAM1,CISH,CORO2A,CXCL9,CXCR3,CYB5A,EFNB3,EGLN3,ENPP1,EPB41L3,FGF2,GBP1,GEM,GNAS,GOT1,HIF1A,HLA-B,HLA-C,HSPA6,IFI27L2,IFI44,IFITM2,IFNB1,IFT57,IRF5,IRF7,ISG15,KCNK17,KDM5A,LAPTM4B,LGALS3BP,LILRB4,MDM2,MMP9,MT1F,MT1G,MT1JP,MT1M,MT1X,MT2A,MYC,MYRF,NPDC1,NT5E,OAS2,OAS3,PARP12,PARP9,PLAAT4,PLAT,PMAIP1,PTAFR,PTT…	1472 (16)
CSF3		cytokine		-1.672	0.000741	AGTR1,ARG1,ARHGEF10,BAX,CAPG,CCND2,CCND3,CCNE1,CD14,CD44,CDK2,CDK4,CDK6,CEBPB,CEBPE,CISH,CSF3R,CTSD,CXCL2,CXCL5,CYBB,DES,DUSP6,EDN1,EGR1,ENPP2,ETS1,FGB,FOS,FUS,GADD45B,GADD45G,GJA1,HLA-DQA1,HOXB7,HSPD1,ICAM1,IGF1,IL1RN,IL7,ITGAM,JUN,KIT,KITLG,LBP,LCN2,MMP2,MMP9,MYC,ODC1,PPARG,PRKCA,RAB27A,RARA,RORC,STAT3,TFDP1,TFRC,TGFB1,TLR8,TNFAIP3,TNFRSF1B,TP53	1766 (17)
LIF	2.419	cytokine		-1.849	0.000808	ACAA2,ACTA2,AFP,AHNAK,AHSG,AREG,BMP2,BMP7,CALCA,CCNA2,CCNE1,CD9,CDKN1A,CEBPB,CEBPD,CISH,CRP,CXCL2,CXorf56,CYP11A1,CYP19A1,CYP21A2,DCAF11,E2F2,EGR1,ELF3,ENPP2,ERAP1,FGB,FN1,FOS,FOXF1,GPCPD1,GPT,HES1,HES5,HEY1,HIF1A,HK2,IGF1,IL7,JUN,KDR,KNG1,LBP,LIFR,LIMS1,MEF2C,MMP1,MSX1,MT-CO3,MT-ND1,MYC,NPY,PIM3,POU5F1,PPARG,PTGS2,PTPN1,RGS4,RHO,RHOU,SERPINA3,SOD2,SPP1,STAR,STAT3,TIMP1,TMEM176A,TMEM176B,TNC,TP53…	1669 (19)
TNFSF10		cytokine		-1.066	0.000916	BAK1,BAX,BIRC2,CASP3,CD14,CFLAR,CTNNB1,CTSB,DPYD,FOS,FTH1,HLA-C,HLA-F,IFITM2,IFNB1,IGF1R,IL1RN,ISG15,ITGAM,JUN,MMP2,MMP9,NFKBIA,PCNA,PLAU,PMAIP1,PRAP1,PSME2,PTGS2,RELA,SERPINH1,SP100,TFRC,TIMP1,TNFAIP2,TNFAIP3,TNFRSF10A,TNFRSF10B,TNFRSF10C,TP53	1435 (13)
FAM3B	53.99	cytokine			0.00436	CASP4,CAV1,CCN4,CDKN1A,DCN,FN1,GJA1,IGFBP3,KRT19,LCN2,PTN,SPARC	675 (7)
IL1RN	-40.323	cytokine		-0.199	0.00458	ACTA2,ATF3,BTRC,CD44,CNTF,CTSS,CXCL1,CXCL5,CYLD,CYP2E1,CYP3A5,CYP7A1,GBP1,GJA1,GSDMD,H6PD,HSD11B1,ICAM1,IFI44,IGF1,IGFBP5,IL18BP,IRF7,L1CAM,LGALS9,LIF,LIFR,MMP1,MMP9,NOS2,NR0B2,OAS2,OAS3,OASL,PMAIP1,PTGS2,RELA,S100A9,SERPINE1,SLC6A4,SP100,SPP1,STAT2,TIMP1,TRIM22,ZNF81	1758 (17)
TIMP1	5.838	cytokine	Activated	2.324	0.00785	CD44,CDKN1A,FLT1,IGF2,IGFBP3,MMP2,MMP9,PLAT,PLAU,PLAUR,PLTP,ST14,TIMP2,TIMP3,TP53	1477 (19)
CCL2		cytokine		-0.774	0.00988	ABCA1,ACTA2,ADIPOQ,CCL1,CEBPB,CEBPD,CFLAR,EGLN3,F3,FOS,HTR2B,ICAM1,IFNAR1,IGF1,IL15,INHBA,ITGA1,ITGAL,LCN2,MKI67,MMP1,MMP2,MMP9,NOTCH1,PCNA,PMCH,PPARG,PTGDS,PTGS2,SCARB1,SERPINE1,TGFB1,TIMP1	1619 (15)
CCL5		cytokine		0.621	0.0103	AHR,BDNF,C5AR1,CAPN2,CD44,CXCL2,CYP1B1,DDAH1,DUSP1,DUSP6,EGF,EMP1,F2R,F2RL1,FOS,ITGAM,LIMS1,MAPK3,MMP9,NAMPT,NOS2,OLR1,PLAUR,PTGDS,SOD1,SQLE,STAT3,THBS1,VASP
C5	-21.692	cytokine		0.041	0.0103	ACTA2,APCS,ATF3,BCL6,C3,C5,C5AR1,CA5A,CCNE1,CD46,CD59,CD63,CDH11,CRP,CXCL1,CXCL2,CYBB,CYP3A4,EFNB2,EGR1,ERN1,F3,FCGR2B,FLT1,FN1,GDF15,ICAM1,IL18R1,ITGAM,MBL2,MMP1,MMP9,NFIX,NFKBIA,PLAT,SERPINE1,SLC25A15,SMAD7,ST6GAL1,TGFB1,THAP12,TNFAIP2,TNFAIP3
Il3		cytokine		0.383	0.0132	AATK,ADAM17,ANPEP,ATF5,BAG1,BCL2L11,CCND2,CCND3,CD14,CDKN1A,CISH,COL2A1,CSF3R,EGR1,FOS,IGF1,ITGAM,LCN2,MDM2,MYB,MYC,RO60,SOX9,SPP1,SRP9,TNFRSF1B,TP53,YWHAG
IL10		cytokine		1.124	0.0183	ABCA1,ABCA6,ABLIM3,ACTA2,ADM,AGER,ANKS1A,APCS,ARAP2,ARG1,ARG2,ARNT2,BAK1,BAX,BCL2L11,BCL3,BMP2,BMPR1A,CASP3,CCL1,CCL16,CCND2,CCND3,CCR6,CD14,CD44,CD74,CDH13,CDK6,CDKN1A,CEACAM1,CFLAR,COL1A1,CTSB,CTSD,CTSE,CTSS,CTSV,CTSZ,CXCL2,CXCL5,CXCL9,CXCR3,DCN,DUSP1,ELAVL1,ETS2,F3,FAAH,FCGR2B,FLRT2,FOS,GLA,GPRC5B,HPGD,ICAM1,IFNB1,IL1RN,IL24,IL2RG,IL4R,IL7,INPP5D,ITGAE,ITGAL,ITGAM,ITGB7,JUN,KITLG,LIF,LILRB4,LY…
TNFSF13B		cytokine		1.467	0.019	ADIPOQ,ARCN1,BAK1,BAX,BCL2L11,BCL6,CCND2,CD74,CDK4,CTSS,DUSP5,FCGR2B,HLA-DOA,HLA-DQA1,ICAM1,IL15,IL2RG,JUN,MMP9,MYC,NAMPT,PLEK,PRDM1,SPP1,TP53
IL33		cytokine		-0.097	0.025	ABCA1,ACAT1,ACTB,ADAMTS1,ADORA2B,ALDH1A3,APP,AREG,ARG1,AXL,BCL2L11,BCL3,CASP1,CCL1,CDK4,CISH,COL3A1,CXCL2,EHD1,ENO2,FBXL21P,FLT1,GADD45B,GATA3,GOSR2,HIF1A,ICAM1,IKBKG,IL15,IL1RL1,IL2RG,IRF5,ITGAM,ITIH1,JAG1,JAK2,KLC1,LAMA5,LEPR,MDK,MSR1,MUC5B,MYLK,MYO15A,NABP1,NFKBIA,NFKBIB,NFKBIZ,NOS2,NT5E,PAPSS2,PEA15,PILRA,PLAT,PLCG1,POU2F2,PSEN2,RASGRP1,RELA,SCARB1,SLC7A11,SOD2,STX6,TFEC,TGFB1,TIMP1,TNFAIP2,T…
MIF		cytokine		-0.75	0.033	ACTA2,ARG1,ATF5,BAX,CCR6,CD44,CD84,CEBPB,COL1A1,CRP,CXCL2,DGAT1,DNM1L,DUSP1,F2R,F2RL1,FOS,HIF1A,ICAM1,IL15,IL15RA,IL4R,IL7,ITIH5,JUN,LTBR,MMP1,MMP2,MMP9,MYCN,NOS2,OPA1,OTP,PTGS2,SREBF1,TGFB1,TIMP1,TP53,TPH2,TRIM22
PPBP		cytokine		1.546	0.0332	COL15A1,COL18A1,COL6A3,GLG1,PDGFRB,SERPINE1
TNFSF13	-5.647	cytokine		-0.561	0.0414	BAX,BCL2L11,BCL6,CCND2,CDK4,CDK6,IGHG1,MAF,MCM2,MCM4,MCM6,MYC,PCNA,PRDM1,TP53
IL17A		cytokine		-0.813	0.0418	ACTA2,ACTB,AREG,BCL3,C3,CCL27,CCN1,CCN2,CD14,CEBPB,CEBPD,COL1A1,COL2A1,COTL1,CRP,CXCL1,CXCL2,CXCL5,CYP7B1,CYTH3,ECHS1,EDIL3,FGF2,FMO1,FOS,HSPB8,ICAM1,IL1RN,IL24,IL36G,ISG15,JAG1,JUN,KLF3,LCN2,LIF,LOX,MAP3K1,MAPK14,MERTK,METRNL,MLXIPL,MMP1,MMP2,MMP9,MRC1,MSX2,MYC,NFKBIZ,NME3,NOS2,NTN1,OSMR,PGF,PI3,PLAU,PODXL,PPARA,PPARG,PRDM1,PTGS2,RGS16,S100A9,SERPIND1,SLC2A1,SREBF1,STAT3,THBD,TIMP1,TIMP2,TNC,TNF…
IL11		cytokine		0.45	0.0425	ACTA2,ANXA2,CEBPD,COL2A1,CRP,DLK1,EZR,F8,FOS,ICAM1,IGF1,IL15,LBP,MMP1,POSTN,PPARG,SERPINA3,SMAD6,SPP1,TIMP1,WNT5A
Ccl6		cytokine		1.387	0.0476	CTSS,CTSV,MMP2,MMP9,SERPINA1
SCGB1A1	-2.35	cytokine	Inhibited	-2.208	0.0539	C3,COL4A1,FN1,HAND2,MMP14,MMP2,MMP9,PTGS2,S100A9
IFNB1	-2.004	cytokine	Inhibited	-3.053	0.0608	ADAM17,APOL1,APOL3,APOL6,AXL,BAK1,BST2,CAPN2,CASP1,CASP3,CD14,CDKN1A,CLSTN1,COL12A1,CXCL2,CXCL9,CYP1A1,CYP2E1,CYP3A5,DDX3Y,DEFB1,DHX58,DKK3,F2R,FBLN2,FBN1,FGF2,FKBP9,FOS,GAS1,GBP7,GLIS2,GNB4,GPC4,IDI1,IFNAR1,IFNB1,IL24,IP6K2,IRAK4,IRF7,ISG15,ITGAV,ITGAX,LAMB1,MCM6,MMP2,MMP9,MYC,NDUFA13,NFIX,NID2,NNMT,NOD1,NOS2,NOTCH1,NUB1,OAS2,PARP12,PDCD1,PDK4,PHLDB2,PLAAT4,PMAIP1,PRDM1,PTCH1,PTGS2,RNASE4,RNASEL…
IFNL1		cytokine	Inhibited	-4.111	0.101	APOL6,ATF3,BST2,CXCL9,DDX60L,F2R,GBP1,HLA-B,HLA-C,IFI44,IFITM2,ISG15,LGALS3BP,MLKL,OAS2,OAS3,OASL,PLAAT4,PSMB9,SHFL,SP100,SP110,STAT2,TMEM140,TRIM22,UBE2L6,XAF1
IL27		cytokine	Inhibited	-2.405	0.206	AHR,APOL1,B2M,BST2,CCL16,CCND2,CCND3,CCR6,CD14,CD63,CD74,CDK4,CEBPD,CFLAR,CXCL9,EGR1,FOS,GADD45G,GATA3,HLA-B,HLA-C,HLA-DOA,HLA-DQA1,HPGD,ICAM1,IL15RA,IL18BP,IL1RN,ITGAM,MAF,MRC1,MYC,NOS2,PDCD1LG2,PLAAT4,PRDM1,PTGS2,RORC,STAT2,TNFSF13,TNFSF14
WNT4		cytokine	Activated	2.345	0.222	AXIN2,BMP2,CTNNB1,CYP21A2,DLK1,GAS1,ID1,PARD6B,PTGS2,STAR
CCL3		cytokine		-1.969	1	CXCL9,FOS,ITGAM,STAT3
IFNA4		cytokine		-1.768	1	ATP2B4,CLIC4,CXCL9,ISG15,LILRB4,MYC,OASL,PIK3AP1,PLAAT4,PMEPA1
IL19		cytokine	Activated	2	1	CCNB1,FN1,MMP1,MMP9
HRAS		enzyme		-0.307	5.14e-37	ACADM,ACLY,ACTB,ACTG1,ADARB1,ADM,AFAP1L1,AFP,ALDH1A3,AMACR,AMOTL2,ANKRD1,ANTXR1,ANXA2,ANXA3,ANXA8/ANXA8L1,APP,AREG,ASAP1,ASCL1,B2M,B3GNT5,B4GALT3,BAK1,BAX,BCL2L11,BMP1,BMP4,BMP7,BTG2,CALU,CAPG,CAPN2,CASP2,CAV1,CCDC80,CCL27,CCN1,CCN2,CCNA2,CCNB1,CCND2,CCND3,CCNE1,CCNG1,CD24,CD44,CDC25A,CDC42BPA,CDH3,CDK1,CDK18,CDK2,CDK4,CDK7,CDKN1A,CDKN2B,CDON,CDX2,CEBPB,CEBPD,CFB,CFH,CGA,CGREF1,CISH,CLU,CNN1,CNN2…	1749 (20)
KRAS		enzyme		-0.822	4.45e-25	ABCA1,ABCC4,ABCC5,ACLY,AGER,AGRN,AHCTF1,AHNAK,AHR,AKAP5,ALDOA,AMPD3,ANPEP,ANXA8/ANXA8L1,AOX1,APLP2,AREG,ARG1,ARPC3,ARPP19,ATF3,ATP1B1,AXIN2,AXL,B2M,BAG1,BAK1,BCL2L14,BDH1,BEX1,BMI1,BMP4,BNC1,BSG,BZW2,CAMK1,CASP1,CASP2,CASP3,CAV1,CAVIN1,CBX5,CCDC80,CCN2,CCNA2,CCNB1,CCND3,CD44,CD74,CDH3,CDK4,CDKN1A,CDKN2B,CDKN2C,CEACAM1,CEBPB,CFTR,CHI3L1,CHSY1,CLEC10A,CLIC5,CLU,COL1A1,COL3A1,COL4A1,CPT1B,CSF3R,CTNN…	1832 (19)
OGA		enzyme		-1.953	7.97e-19	ABCC9,ABLIM3,ACAD10,ACADM,ACSL4,ACSS1,ACTG1,ACTN4,ADAMTS17,ADIPOQ,AIFM1,AIFM2,APOC2,ARHGAP29,ARHGEF25,ARPC4,ASS1,ATP5MG,AZGP1,BACH1,BAX,BCOR,BRAF,C1QA,C1RL,CACNA2D3,CAMK1D,CAPN1,CASP1,CASP2,CAV1,CCBE1,CCNG2,CD14,CD151,CD24,CD302,CD44,CD47,CD99L2,CDCA4,CDCA7,CDK2,CDK6,CDKN1A,CDKN2B,CDKN2C,CEACAM1,CEBPB,CELSR1,CIAPIN1,CLDN1,CLDN7,CNN1,COLEC11,CREB3L2,CREB5,CTNNB1,CXCR3,CYFIP2,CYP2B6,CYP4F11,CYP4V2,…	2137 (24)
TAZ		enzyme	Activated	3.338	2.6e-14	ADAMTS1,ADRB2,AMOTL2,ANKRD1,ANXA1,AOX1,ARHGAP29,ARNT2,AXL,BASP1,BDNF,CAV1,CAV2,CCN1,CCN2,CD44,CDC42,COL1A1,COL5A1,COL5A2,CYP1B1,DUSP1,EDN1,ENPP2,F2RL1,FLT1,FN1,GBE1,H2AX,HADHA,HIF1A,KIT,LCP1,LOX,LOXL2,LRP2,LUM,MFAP5,MYC,MYOF,NLRP2,NOS2,PKM,PLK2,PMAIP1,PRSS23,PTGS2,PTX3,RGS4,RUNX2,SEMA3C,SERPINE1,SFTPC,SLC2A1,SNAPC1,SORBS2,TAGLN,TFPI2,TGFB1,TPI1,VLDLR,WNT11	1542 (20)
FN1	4.065	enzyme	Activated	2.41	1.26e-12	ACTA2,ACTN4,ACTR2,ADD1,APLP2,APP,BCAT1,BNIP3L,CAPN2,CCN1,CCN2,CCNE1,CCNI,CCT4,CDK4,CDK6,CDKN1A,CEBPB,CLIC4,COL1A1,CRP,CTSD,CXCL1,CXCL2,CXCL5,DHCR24,DPF2,EIF2S3,EIF4B,EWSR1,F3,FGF2,FLNA,FN1,FOS,G3BP2,HK1,HLA-B,IGF2BP3,IL7,ITGA1,ITGAE,ITGAM,ITGAV,KCNH2,KRT7,LIMS1,MAP3K7,MARCKS,MAX,MGP,MMP1,MMP14,MMP2,MMP9,MTOR,MYC,NFKBIA,NOS2,NPPB,NUP88,ODAM,PCNA,PDGFRA,PLAU,PLAUR,POU5F1,PPP6R2,PXN,RBBP4,RDX,RECK,R…	1865 (19)
LIPE	-2.178	enzyme		-0.687	3.7e-11	ABCA1,ACSL1,ADH1C,ADIPOQ,AMACR,ANKRD1,AQP1,ARNTL,ATF3,BCL6,CD74,CDO1,CEBPB,CIB2,CITED2,CLK1,COL1A1,COL1A2,CP,DMPK,EDN1,EGR1,FMOD,FOS,GAPDH,GJA1,H3-3A/H3-3B,HLA-DQA1,HSPA1A/HSPA1B,IL1RL1,INMT,ITGA6,KITLG,MEF2C,MSR1,MYH3,NCOA2,NEDD1,NFKBIB,NPY,PAM,PC,PCK1,PDHA1,PDK4,PER1,PFKFB1,PHKG1,POSTN,PPARG,PPARGC1A,PPM1B,PTGS2,RARA,RGS5,RUNX2,RXRA,SCARB1,SCD,SMAD7,SREBF1,STAR,SUCLA2,TKT,YWHAG	1241 (20)
NRAS	3.366	enzyme		0.725	1.44e-10	ACADM,AGRN,AKAP12,ANKRD1,ANXA4,ANXA8/ANXA8L1,B2M,BAX,BUB3,CALCA,CCNB1,CCNB2,CCNE1,CCNG1,CDC20,CDKN1A,CDKN2B,CDKN3,CEACAM1,CENPA,CFH,COL1A2,CRABP2,CTNNB1,CTSE,CXCL2,CXXC5,CYBB,DUSP6,EGR1,ENPEP,ERCC5,ETS1,ETV5,FBLN2,FHL1,FN1,FNDC3A,GJA1,HIF1A,HOMER3,IL13RA1,IL1RN,ISG15,ITGA2,ITIH2,KCTD12,KDR,KIF22,LBP,LCN2,MEST,MGP,MITF,MKI67,MSR1,NQO1,NRAS,NSG1,P3H4,PCBD2,PENK,PERP,PHLDA3,PLAU,PLEKHO1,PLTP,POLR2M,…	1681 (17)
GNA15		enzyme			3.58e-10	ACTA2,ADARB1,ADD3,ADM,AKAP12,ARG1,AVPR1A,BMP4,C3,CASP4,CAV2,CDO1,CDS1,CEBPD,CP,CTH,CXCL2,DAB2,DPYS,ENPP1,FBLN5,FHL1,FHL2,FMO1,FXYD5,GLUL,GUCY1B1,HES1,HSD3B7,IL1RN,LBP,LGALS3,MAP2,MGST1,MICOS10-NBL1/NBL1,MYC,NEXN,NOX4,ODC1,OLR1,PFN2,PLAT,PRKAA2,PRSS35,PTGS2,RBP1,SELENBP1,SERPINA3,SLC6A4,SLC6A6,SLC7A1,SNURF,SOD2,SORBS2,TAGLN,THBD,TIMP1,VCAN,XDH	1554 (14)
KDM1A	2.694	enzyme		1.081	7.18e-10	ACP1,ADM,AFP,AGT,ARHGDIB,ATAD2,AZGP1,BLM,BMP2,C1orf116,CCNA2,CCND2,CDA,CDKN1A,CENPK,CLDN7,COL1A1,COL1A2,CREBZF,CSGALNACT1,CTNNA1,CTNNB1,CXCL9,DDR2,DKK1,E2F8,ELL2,ELOVL7,ENTPD4,FIP1L1,GATA3,GATA5,GNMT,GREB1,HAS3,HBB,HBG2,HIF1A,HOXB7,HSD11B1,IGF1R,IQGAP2,KHDRBS3,KRT18,KRT8,LATS2,LCP1,LGR5,MAP2,MCM2,MCM4,MCM6,MCM8,MSX2,MYC,MYO1B,NEBL,NFE2L3,ONECUT2,PHLDB2,POU5F1,PPP1R12A,PRICKLE1,PROM1,PSAT1,PTEN,PT…	2430 (25)
NSUN6	-7.825	enzyme	Activated	4.158	9.12e-10	AMOTL2,AXL,CCN1,CCN2,CDC20,CDKN2C,CRIM1,DAB2,DDAH1,ETV5,FGF2,FLNA,FSCN1,FSTL1,GAS6,GLS,LHFPL6,MARCKS,NDRG1,PMP22,SCHIP1,SERPINE1,STMN1,TGM2,THBS1,TNNT2,TOP2A,TSPAN3
TERT		enzyme		0.207	1.48e-09	AFAP1L1,ALDH1A3,AMACR,AR,ASAP1,ATF3,B2M,BAX,BMI1,CALU,CAV1,CCN2,CCNE1,CD24,CDKN1A,COL5A2,COLQ,CTSC,DUSP6,EFEMP1,ELK3,ETS1,F2R,FGF2,FOXD1,FRMD6,FUT4,GLB1,GSN,HLA-B,HMGB1,HOXB6,ICAM1,IL13RA1,IQGAP2,ISG15,ITGAV,KHDRBS1,KRT19,MFGE8,MMP1,MMP14,MMP2,MMP9,MTHFD1L,MYC,NFKBIA,NUCKS1,PALM2AKAP2,PLTP,POU5F1,PROM1,PRSS23,PRXL2A,PTGS2,PXN,RAB9A,RABEPK,RBBP4,RRM2,SMAD3,SOD2,SPIN1,SPON1,SPP1,TACC3,TP53,UBASH3B	1990 (20)
ACOX1	-2.932	enzyme	Inhibited	-2.109	2.3e-09	ACAA1,ACADL,ACADM,ACOX1,ACSL1,ADAMTS1,AIG1,AKR1C4,ANXA2,APCS,BAAT,C9,CAT,CD63,CDKN1A,COL4A2,CTSE,CTSV,CYP2C8,CYP4A11,CYP4F12,CYP7B1,DIO1,ETS2,FAM214A,G6PC,GNMT,GOT1,GSTP1,H2AX,HAL,HDAC1,HLA-DQA1,HPD,HSD11B1,HSD3B1,IGF1,IGFBP1,IL1RAP,KRT23,KRT8,LCN2,LGALS3,LGALS3BP,MBL2,MFGE8,MGLL,NUPR1,OAT,PAH,PALMD,PDK4,PIGP,PIPOX,PXMP2,QPCT,RPS24,SELENBP1,SERPINA1,SLC16A1,SLC22A25,SLC27A2,SLC37A4,SQSTM1,TNFRSF1…	2097 (18)
CD38		enzyme	Activated	2.63	1.68e-07	ACTA2,AK3,ALDOA,ANXA2,APH1A,ASS1,ATP1B1,BCL6,BNIP3L,CCND2,CCNE1,CD44,CISH,CITED2,CKAP4,CLCN3,COL1A1,CRELD2,EGLN3,ELL2,ENDOG,FN1,GADD45G,GBE1,GBP7,GCAT,GLIPR2,ICAM1,IFI30,IGHG1,ITGB7,LGALS3,LGALSL,MTDH,MYADM,NABP1,NDRG1,NEK2,NT5E,PAX5,PCP4,PDCD2,PFKP,PKIB,PKM,PPARGC1A,PPP3CA,PPP3CB,PRDM1,PSAT1,PYCR1,RAP1GAP,RRAS2,S100A4,S100A6,SDC1,SDF2L1,SKA1,SLC16A3,SLC2A1,SLC7A5,SPCS2,ST7,STK39,TGFB1,TMED5,TMEM…	1648 (17)
SETD2		enzyme		-1.877	3.84e-07	ANG,ANGPTL3,CAV1,CCN1,CCN2,CITED2,FLT1,HHEX,IGF1,IGF1R,JUN,LAMA1,MEF2C,PLG,PTEN,QKI,RBPJ,RHOB,RTN4,SEMA3C,SERPINE1,SERPINF1,WNT5A	991 (7)
IRS1		enzyme		-0.686	9.01e-07	ACTC1,ADIPOQ,BUB1,CCN4,CDKN2B,CDKN2C,CEBPB,CEBPD,COL3A1,COL4A1,COL4A2,COL6A1,COL6A3,COL7A1,CRABP2,DBN1,DLK1,DVL2,EFNB2,EGR1,FHL1,FMO1,FOS,G6PC,GATA3,GJA1,GLRB,IGF1,IGFBP1,INSR,MEF2C,MMP14,MYC,MYL4,NDN,NFKBIA,PCK1,PDGFA,PIK3R1,PLPP3,PPARG,PPARGC1A,PRDM16,RAB9A,RELA,RHOU,SFRP2,SNAI2,SPP1,SREBF1,TAGLN,TFF1,TGFBI,THRA,TNNC1,TNNT2,TNNT3,WNT5A	1828 (20)
FBXW7		enzyme		0.47	1.5e-06	ADAM17,APP,CEBPD,CIDEC,COL1A1,CREB3L1,DGAT1,DTX1,ECHS1,FOXRED1,HEY1,HMGB1,HSPA8,ITGB3BP,IVD,JUN,KLF5,ME2,MTHFD2,MYC,NFE2L3,NOTCH1,NOTCH4,NQO1,PCCB,PPARG,PPARGC1A,PRKN,RHOB,SERPINE1,SQLE,SREBF1,STAT2	2091 (21)
FBXO32		enzyme		-0.398	1.71e-06	ABCC4,ADSS1,ALDH1A3,AXIN2,BCL2L11,CADM1,CCND2,CSRP2,CXCL2,DKK2,DNAJC3,ERP44,GCLC,GMPPB,HERPUD1,HOOK1,HPX,HSPB7,HYOU1,ISYNA1,ITGA3,KLF5,KRT19,LBP,LEF1,MSX2,MYCN,NANS,OAT,PPP3CA,PPP3CB,PRKCZ,PSEN2,PTGES,PTGIS,PTGS2,PYCR1,RAB27A,SLC33A1,SOD2,TFPI2	1280 (7)
RHOA		enzyme		1.633	1.98e-06	ACTA2,AGT,ANLN,BAX,CCN2,CCNB1,CCNE1,CDKN1A,CDKN2B,CEBPB,COL1A1,COL3A1,CTNNB1,CTSD,ECT2,ERBB2,ESR1,FN1,FOS,GDF15,HSPD1,ICAM1,JUN,MMP1,MMP14,MMP9,NFKBIB,NOS2,PAK1,PLAU,PPARA,PRLR,RHOB,RHOC,RUNX2,SCARB1,SKP2,SNAI2,SOX9,STAR,STAT3,TAGLN,TGFB1	1369 (19)
POR	-4.134	enzyme	Inhibited	-2.528	2.95e-06	ABCA1,ABCC3,ACADL,ACLY,ACSL1,ACTG1,AHR,ALDH1A2,APOA4,ATF5,BDH1,CD74,CHMP4C,CPT1A,CPT2,CSAD,CYB5B,CYP1A1,CYP2A6 (includes others),CYP2B6,CYP2C18,CYP2C8,CYP39A1,CYP4A11,CYP51A1,CYP7A1,CYP7B1,CYP8B1,DHCR24,ELOVL1,FADS2,FDPS,FGL1,FLVCR2,GADD45B,GPHN,GREB1,HADHB,HIF1A,HLA-DQA1,HLF,HSD17B10,HSD3B1,IDI1,INSIG1,JDP2,KDR,LGALSL,MAP3K6,MSMO1,MSX2,NR0B2,PDK4,PMVK,POR,PPARG,PRNP,RAB30,RETSAT,SCD,SDS,SECISBP2…	1347 (11)
KDM3B		enzyme	Inhibited	-2.887	3.54e-06	ADAMTS1,APOD,ARG2,AXIN2,C1R,CCN2,CDC20,CKAP2,COLEC12,CORO1C,DEPDC1,DIO1,EFNB2,FADS2,FN1,GALNT2,GATA2,KALRN,KIF26B,MAP7D1,MB,MLLT3,MYLK,NEDD4L,NOTCH3,PALLD,PALMD,PAPPA,PPP3CA,RACGAP1,SDCBP2,SORL1,STMN1,TSPAN7,ZNF503,ZSCAN18
ACSL4	4.194	enzyme		0.332	3.74e-06	AGFG1,AR,AUTS2,BAK1,CAMK1D,CAMK2D,CCDC28A,CDKN2B,CFLAR,COL12A1,CTNNB1,ENPP1,FERMT1,GDPD1,ICAM1,JAK2,KDM1A,KRT18,LAMB1,NT5E,PCNA,PPARG,PTGS2,RHOU,SELENOM,SERPINF1,SPP1,STK39,TFPI,THBD	1325 (14)
GNAQ	2.014	enzyme		1.42	3.89e-06	ABCB1,ADAMTS1,ADM,AGTR1,ANKRD1,ANXA3,AREG,ARG1,ATF3,AVPR1A,BMP2,BMP4,BNIP3L,BTG2,CCN2,CD44,CITED2,CNN1,CTSV,DPYS,DUSP5,EDN1,EGR1,F2RL1,FOS,GAS6,GNA11,GNAQ,GRB14,HAS2,HK2,HSPB8,IL1RN,INSIG1,LMCD1,MGST1,MYC,NEU1,NFIA,NFIB,OLR1,PDE10A,PLAT,PLAUR,PRKCD,PTGS2,RHOB,SELENBP1,SERPINE1,SH3BP5,SLCO4A1,STAR,STMN2,YAP1	1432 (17)
HMOX1		enzyme		0.264	3.9e-06	ABCA1,ACTA2,ADIPOQ,ANGPTL3,AQP1,BDNF,CASP3,CCL1,CCNE1,CD14,CDK2,CDK4,CDK6,CDKN1A,CNMD,COL1A1,CXCL1,CXCL2,CXCL5,CXCL9,CYP1A1,CYP2E1,FLT1,FOS,GCLC,GPT,GPX3,H2AX,ICAM1,ID1,ID3,IFNB1,IGF1,IL1RN,ITGAM,KDR,LIN28A,MAPK14,MMP9,MSR1,NOS2,NQO1,PCNA,PROCR,PTGS2,RORC,SPARC,TEK,TGFB1,THBD,THBS1,THBS2,TNFSF14,TP53,TYMP	1687 (15)
DNMT3B		enzyme	Inhibited	-2.052	3.97e-06	ACTB,ACTC1,AGTR1,AHCTF1,APP,BIK,CASQ1,CBX5,CDK1,CDKN1A,CNR1,CYP1B1,DNAJB1,EDNRA,ELF4,EMILIN2,EPDR1,EPM2AIP1,ESR1,ESRP2,FGF2,FOXA1,GATA5,GRK3,GUCY1A1,HOXA1,IRF5,KDELR3,KDR,KIT,LONRF1,LXN,MAP3K1,MGST1,MID1,MUC4,MYC,MYL4,MYL6B,MYL9,NAP1L2,NFATC2,NOS2,PAK6,PLAAT3,POLD4,POU5F1,PPP1R1A,PPP1R3C,PRNP,PRRC2C,PSEN2,PTEN,PTN,RECK,RGS16,RGS4,RPL10A,RPP25,S100A1,SERPINB9,SFRP2,SFRP5,SLC7A11,SLN,ST14,TIMP3,TNN…	1839 (24)
PTGS2	12.591	enzyme		0.889	4.58e-06	ANG,ANXA1,ANXA2,AQP1,AREG,AXIN2,BAX,CCNE1,CD44,CDKN1A,CDKN2C,CLU,CTSD,CXCL14,CXCL5,CYP19A1,CYP1B1,DLK1,DUSP1,EDNRA,EGR1,ERBB2,ERBB3,EZR,FLT1,FN1,FOS,GRIN2A,ICAM1,IFNB1,IGF1,IGFBP3,IRX2,ITGA6,ITGAL,ITGAV,KDR,KRT23,LTBP1,MKI67,MMP1,MMP14,MMP2,MMP7,MMP9,MSR1,MYC,NBN,NKD1,NOS2,NTN1,PAK1,PCDH7,PCNA,PLA2G4A,PLXNC1,PPARG,PRKCZ,PTGS2,PYGB,RAC1,RPS19,RPS3A,RUNX2,STAR,STC1,TEK,TET1,TGM2,TNFRSF10B,TNFRSF12A…	1402 (16)
KDM8	-6.983	enzyme		1.877	5.32e-06	ACLY,ACOX1,ALDOA,AMACR,ATAD2,CD24,CYP11A1,DHCR24,ENO1,ENO2,ENO3,ETV1,FH,GAPDH,HERPUD1,HK2,HS6ST2,ID1,IDH2,IGFBP3,MCM4,MLYCD,NSD2,OSR2,PC,PDHA1,PDK4,PKIB,PKM,PPFIA2,PRPS1,SLC2A1,SOX9,UGT2B15,UGT2B17,WNT5A	1571 (15)
RGS2		enzyme		-0.447	6.22e-06	ADM,ANXA4,ARHGEF16,BLVRA,BTG2,C1GALT1,CEBPD,CHMP4B,DECR1,EVA1A,F3,FBLIM1,FXYD3,GAPDH,GJA1,GJA3,GLA,HSD11B1,IGFBP3,ITM2A,MAGED1,MFSD2A,PDIA4,PDLIM2,PDLIM4,PLAT,PLXND1,PPARG,PSTPIP1,RAB31,RARRES2,RFLNB,SCARB1,SDF2L1,SLC16A1,SLC16A3,SLC2A1,SLC35F2,SLC7A8,SLCO4A1,SNX3,SPP1,SREBF1,ST6GAL1,UGCG	1779 (25)
XDH	-22.026	enzyme		1.016	7.86e-06	ABCA1,ACTA2,AVPR1A,CCN2,CEBPB,CYBB,DUSP1,DUSP10,F3,HIF1A,ID3,INSR,MMP14,MMP2,PLAU,PLAUR,PPARA,PPARG,SERPINE1,SLC2A1,SPP1,TIMP2	1169 (16)
CTBP1		enzyme		-0.994	7.86e-06	BMP7,C8orf44-SGK3/SGK3,CCNG2,CDKN1A,CLDN11,COL1A2,DKK1,ENC1,ENPP2,FAT1,FOS,FSCN1,KRT8,MIA,MMD,PRKN,RAC1,SMAD6,TFF1,THBS1,TMED4,VCAN
APC		enzyme	Inhibited	-2.74	8.88e-06	APOB,AREG,AXIN2,CCND2,CD44,CDKN1A,CDX2,CHGB,CLU,CTNNB1,CXCL2,EDN1,FAM126A,FH,GHRL,GLI2,GLI3,HADHB,HAMP,HES1,HIF1A,HK2,HNF1A,ID1,ID3,IGF1,IGFBP5,JAG1,LCT,LGR5,MEP1A,MMP7,MYC,NOS2,NOTCH1,ODC1,PDK4,PLA2G4A,PPARA,PRKCA,PRKCZ,PTEN,PTGS2,SDHB,SNAI2,SOX9,SPP1,SST,STAT3,SUCLG2,TIGAR,TIMP1,TJP1,TNFRSF12A,TNFRSF19,TP53,ZEB1	1792 (25)
TGM2	-2.993	enzyme		-1.786	2.26e-05	ALPL,AQP9,ATP1B3,BCL6,BTG2,C3,C5AR1,CCL4L1/CCL4L2,CD300C,CD74,CDCA7,CDK6,CEACAM1,CFLAR,CSRNP1,CYP4F3,DDX60L,DEFA4,E2F5,EHD1,EPB41L4A-AS1,FERMT1,FN1,GCA,GIMAP2,GJA1,GM2A,GTPBP10,HIF1A,HLA-B,IGF1R,ITGA6,ITGAM,ITGAX,LGALS9,LILRA5,LRRC25,MDN1,MERTK,MGP,MMP2,MMP9,MPP6,MSX2,MT2A,MYC,MYO9A,NLN,NPC2,OAS2,OAS3,OASL,PAK1,PARP9,PDGFRB,PLAAT4,PNRC1,POR,PTGES,RARA,RFLNB,RUNX2,SACS,SDCBP,SIRPA,SLC16A1,SLC25A15…	1485 (16)
DNMT3A	2.636	enzyme		0.149	3.64e-05	ACSL1,ACTC1,ADAMTS9,ADCY7,AKAP12,ATP2B4,BCL2L11,BLNK,CASP4,CNR1,CYBB,E2F2,EDNRA,EFEMP1,ETV5,FGF2,FOXA1,FURIN,GNAO1,GRK3,GSS,GUCY1A1,HOXA1,IL18R1,IRF5,ITGAV,ITPR3,LAMC3,LRP2,MAPK13,MUC4,MYL4,MYL9,NFATC2,NQO1,PAK6,PAX5,PLK2,POU5F1,PPP1R3C,PRDM2,PRKAR2B,PRKCI,PTEN,PTGS2,PTPRC,RAP2B,RGS16,RRAS2,S100A1,SERPINH1,SHC1,SLIT2,SLIT3,SLN,SMURF2,SNRPN,SPP1,SSBP2,ST14,SYNE3,TGFB1,TGM2,TNNC1,TNNT2,TWIST1	2115 (23)
CHD7		enzyme		1.712	3.89e-05	APH1B,BAX,GLI2,GLI3,HES5,HEY1,JAG1,MDM2,MYCN,NDN,NOTCH3,PERP,PMAIP1,RBPJ,TNFRSF10B,TP53	1086 (7)
ALDH2	-5.035	enzyme		1.069	4.95e-05	ATF5,CALCA,CTH,GCLC,GNMT,GSS,MTHFD2,PSAT1,PSPH,SHMT1,SHMT2,SLC1A4,SLC3A2,SLC7A11,SLC7A5
SOD2	-20.492	enzyme		0.655	5.18e-05	ACADL,ACPP,ATP1A1,CAT,CCNB1,CDKN1A,COLEC12,CTBP2,GCH1,GLYCTK,GPR146,GPT,GSN,IL7,INHBE,JADE2,JDP2,KLKB1,KNG1,LIPC,MAP2,MARK1,MMP1,MMP2,MMP7,MMP9,MT1E,MYC,NCALD,NXF2/NXF2B,ODC1,PLAGL1,POU5F1,PTGS2,SERPINE1,SMPD1,SOD2,SORT1,SPEG,STAB2,TGFB1,TP53,TRPM8,YWHAZ	1766 (20)
KL	3.752	enzyme		0.735	5.19e-05	ACTA2,AXL,BAX,CAST,CRYAA/CRYAA2,CRYGS,CTNNB1,CYBB,CYP46A1,EGR1,ICAM1,IRF7,KDR,KL,MERTK,MITF,MMP7,MMP9,MYC,SLC34A1,SOD2,TGFB1,TYRO3	1683 (20)
GPD1		enzyme			5.19e-05	ABCC4,ACLY,ALPL,ANXA2,APOA4,APP,BCL6,C6,C8A,C9,CD63,CGREF1,CPNE8,CRYBG2,CYP2B6,CYP2C8,CYP39A1,CYP4A22,CYP7B1,F11,FMO3,GPCPD1,GPD2,HAO1,KRT23,LIFR,MCM2,MTHFD1L,NIBAN1,NQO1,NUDT7,PIAS3,PSAT1,SERPINA3,SERPINA7,SERPINE2,SLC17A1,TMEM87A,TTC39C,UGT2B17,VLDLR
SOD1	-2.405	enzyme		0.205	5.62e-05	ACO1,ACTB,ADORA2B,APP,ASL,ASS1,ATF1,ATP1A1,ATP1A2,B2M,BAX,BMP4,BUB1,C1QA,C5AR1,CASP1,CASP3,CASP4,CAST,CD14,CDK4,CFLAR,CGA,CKB,CLU,CNR1,COL1A1,COMT,CP,CTNNB1,CYB561,CYP8B1,DAO,DPYSL3,ETS2,EZR,FGFR1,FOS,FOSL2,FTH1,GCLC,GNAS,GNB1,GNG4,GPX3,GSTM3,GSTP1,GUK1,HOMER1,HPCAL1,HSBP1,HSPA4,HSPA8,HSPB8,ICAM1,IGF1,IL15,INHBA,JPT1,JUN,KCNJ2,LOC728392,MMP9,MT-ND1,MYOM1,NETO2,NOS2,NPY,P2RX4,P2RY6,PCP4,PPP3CB,PRK…	1715 (15)
MAT1A	-9.407	enzyme		-0.381	6.22e-05	ACADL,ALB,ATP1B1,BAK1,BAX,CYP2E1,CYP4A11,EGR1,KRT18,LTA4H,MAT1A,PCNA,SAA1,SOD1	1150 (7)
DDX5	2.446	enzyme		-0.402	6.22e-05	ACTA2,BAX,CDKN1A,COL2A1,FOS,JUN,LCN2,MYC,NFAT5,S100A4,TGFB1,TIMP1,TP53,WNT5A	1877 (18)
CHI3L1	-75.758	enzyme			7.78e-05	AKAP11,ARL4C,CDH11,COL16A1,COL6A1,COL6A2,EMP1,IGFBP5,MMP9,NAMPT,NNMT,PEG10,SERPINE1,SLC39A14,TGIF2,TNC	1569 (19)
GNA14		enzyme			8.43e-05	ABCB1,ADAMTS1,ADM,AGTR1,AKAP12,ANKRD1,ANPEP,ANXA3,ARG1,ATF3,AVPR1A,BMP2,BMP4,BTG2,CNN1,DPYS,DUSP5,ENPP1,GRB14,HAS2,HK2,HSPB8,IL1RN,KCNK6,LIF,MGST1,NEU1,OLR1,PLAT,PLAUR,PTGS2,SELENBP1,XDH	1442 (12)
CAT	-9.737	enzyme	Inhibited	-2.789	8.6e-05	ADM,AGT,BAK1,BAX,CAV1,CDKN1A,CFLAR,COL1A1,CYP1B1,FN1,GCLC,HIF1A,HSPA4,IGF1R,MMP1,MMP9,NOS2,PMAIP1,PTGS2,SERPINE1,TAGLN,THBS1,TIMP1,TNC,TNFRSF10B,TP53,XAF1	1330 (13)
ALDH1A1		enzyme		-0.041	9.23e-05	ACADM,BMP2,CNR1,CPT1B,G6PC,MLXIPL,NOTCH1,PCK1,PPARA,PPARG,RUNX2,ZNF423	1923 (24)
NOX4	2.708	enzyme		0.674	9.62e-05	AGT,BCL2L11,BMF,CD44,CDC42,CDKN1A,CTH,FN1,H2AX,HAS2,HIF1A,ICAM1,KIT,MMP2,NOX4,POU5F1,RHOC,SERPINE1,SLC2A1,TJP1,TP53	1474 (15)
PTGES3		enzyme		-0.841	0.000101	ABCC3,CTSD,HIF1A,MYC,NUPR1,PMP22,TFF1,TM4SF1	1793 (14)
CYP1A1	24.96	enzyme		0.563	0.000121	ACOT11,ANXA3,ANXA4,AP2M1,CACHD1,CHP1,CNN2,CYP1A1,CYP2B6,DYNLRB1,GPT,GSTM3,IGF1,KIF2A,KITLG,KRT19,KRT7,LMNB2,MID1,MYO10,NQO1,ODC1,PFDN1,PTP4A1,PTP4A3,QKI,RACGAP1,RBBP4,RGS16,SDC1,SDHB,SEPTIN2,SLC46A3,SMARCA4,SMTN,SPAG9,TACC3,TMPO,TNNT2,TRPM8,UGT1A6,VLDLR	1843 (11)
ALDH1A2	-2.529	enzyme		-1.491	0.000144	ABCG2,ALDH1A3,ATF3,CCN1,CCN2,CD44,COL1A2,COL3A1,FGF2,HOXA1,HOXC8,ISL1,KIT,SPARC,SPP1,TGFBI,TIMP1,TIMP3	1272 (14)
PNPLA2		enzyme	Inhibited	-3.007	0.00016	ACAA2,ACADL,ACADM,ACADS,ACOX1,ACSL1,CPT1A,CPT1B,CPT2,EP300,FH,ICAM1,IDH2,INSR,PCK1,PDK4,PPARA,PPARG,PPARGC1A,SLC16A1,SLC2A1,SLC2A2,SREBF1,SUCLG2,TP53	2126 (19)
SDCBP	5.912	enzyme	Activated	3.414	0.000196	CDC42,CLDN1,CTNNB1,ITGA6,MMP2,MMP9,PEBP1,RAC1,SNAI2,SOX4,SRC,TCF4,TGFBR1,TJP1,TP53	1942 (22)
GNA12	4.006	enzyme		1.907	0.000222	ACTA2,ARHGEF12,ARPC5,BAIAP2,BRAF,CCNA2,CFL2,CNN1,DDR2,EZR,F2R,FOS,GCLC,GSTP1,IQGAP1,ITGA6,ITGAE,LAMB3,MMP2,MYC,NOS2,PDGFA,PDGFRA,PIK3R1,PTGS2,PXN,RDX,RFFL,RRAS2,SOS1,TAGLN,TXNRD1,VAV3,VCL	1775 (18)
ATG7		enzyme		-0.366	0.000297	ACACB,ACAT1,ACLY,ACSL1,ACTA2,BCL2L11,BMF,CASP3,CCN2,CTSB,CYP2A6 (includes others),HIF1A,HK1,HK2,IFNB1,LIPE,MSR1,MYC,NFKBIA,NQO1,PLIN3,ROBO3,S100A4,SCARB1,SLC2A1,SNAI2,SQSTM1,SREBF1,TEK,TGFB1,TGFBR1,TP53	1756 (16)
ERCC4		enzyme		0.378	0.000363	DIO1,EP300,FN1,GHR,IGF1,PRLR,SNCA	1564 (11)
ACO1	-2.539	enzyme		0.364	0.000369	ALAS2,APP,FTH1,GAPDH,IGF1,IGFBP1,IGFBP3,PFN2,TFRC	434 (5)
PTGES	8.564	enzyme		0.92	0.000519	ANXA1,ANXA2,CCN2,CDKN1A,CXCL14,CYBA,CYBB,EGR1,ERBB3,EZR,FLT1,G6PC,ITGA6,ITGAL,MMP9,MYC,NBN,NOS2,NOX4,PPARG,PTGES,PTGS2,RPS19,RPS3A,SDS,SERPINE1,VPS72	1828 (23)
ACSL5	-3.493	enzyme		0.389	0.000584	ADAMTS6,ANOS1,GFPT2,GPRC5A,KIAA1324L,MAP2,MDK,MYRIP,PEG10,PHLDA2,TMEM40
SIRT6		enzyme		0.961	0.000703	AACS,ACSL3,ACSL4,AKT3,CYP2C18,ELOVL1,G6PC,GPAT4,GSK3B,IGF1,IGF1R,IL1RL1,LIPH,MAPK3,NPNT,PCBP2,PCK1,PIGC,PLPP3,PPARGC1A,PTEN,PTGS2,RPS15A,SCD,SOD2,SREBF1	1686 (20)
PCYT1A		enzyme		0.755	0.000845	ABCA1,AXL,CDK18,CXCL2,EPHA7,FGFR1,GFRA1,GSN,MAT1A,PCYT1B,SCD,SIX4,STX3,TUBB3	693 (7)
BCO1		enzyme			0.000934	ARRDC3,DECR1,DLAT,PPARG,PRKAA2,RNF186,SCARB1,SLC25A30,SPON2	754 (7)
BCAR1		enzyme		-1.664	0.000934	CDKN1A,CDKN2B,EGR1,ESR1,MMP7,PXN,RAC1,RALA,SRC	1095 (15)
GLS	65.191	enzyme		1.961	0.000942	ACTA2,COL1A1,FN1,GLS,HIF1A	1562 (13)
RAB11A	3.803	enzyme		0.277	0.000942	ADAM17,AREG,SCARB1,SLC2A5,STAT3	534 (7)
GNL2	2.362	enzyme		0.44	0.000942	CCNA2,CCNE1,CDKN1A,MYC,TP53	1695 (20)
RLIM	2.218	enzyme	Activated	2.449	0.00113	CCN2,CDKN1A,CDKN2B,FN1,LDB1,SERPINE1,SMAD7,SNCA	589 (9)
SUMO2	2.606	enzyme		1.264	0.00113	ABCB11,AGT,CAV1,CAV2,CCND2,CD59,CEACAM1,CTH,GRB14,HSPA8,ISG15,MMP14,MOXD1,NR0B2,PIK3R1,RNASE4,SLC51B,TNC,TNFRSF21,TSC22D3	1695 (13)
PTGS1		enzyme		0.898	0.00113	ARG1,ATF3,ATP8A1,CEBPB,CFTR,CYBB,EDN1,FGF2,GEM,GJA1,KLK6,MMP2,MMP9,NOS2,NUP133,OXTR,PLA2G4A,PTGES,PTGS2,STC1	1446 (17)
FDFT1		enzyme	Inhibited	-2.111	0.00116	ABCA1,ABCG5,ABCG8,APOB,CIDEB,CYP7A1,FDPS,PCSK9,SCARB1,SQLE,SREBF1	841 (11)
SUZ12		enzyme	Activated	2.538	0.00128	ABL2,ANXA8/ANXA8L1,CALU,CCPG1,CDC25A,CNR1,CTNNA1,DNAJB6,EPCAM,FOXA1,HAND1,HAND2,HNF4A,HNRNPM,HOXA1,HOXB2,IGFBP3,ILF3,INSIG1,IVNS1ABP,KDM5B,LAMB3,LAMC2,LGALS3,MAP7D1,MMP2,MMP7,MYC,NKD1,PCDH10,PCDHB5,PLAU,POU5F1,PTEN,RAN,RBMS1,SERTAD2,SFR1,SLC25A3,SLC7A5,SMARCA4,SRD5A1,SRP9,TGFB1,TNFAIP2,TNFRSF1B,UBXN7,VAMP3,VASP,VTA1	1207 (13)
MIB1	2.874	enzyme		0.033	0.00129	BLM,HES1,HES5,HEY1,HEYL,NOTCH1
GNMT	-27.933	enzyme		1.501	0.00129	ABCA1,CYP1A1,GPT,NPC1,NPC2,SCARB1	809 (12)
CDC42	2.655	enzyme		0.18	0.00134	ATF3,BCL2L11,CASP3,CCN2,CCNE1,COL2A1,ESR1,FOS,JUN,MMP1,SCARB1,SOX5,SOX9,STAT3,TGM2,TP53,UBE2C	1409 (19)
RAC1	5.446	enzyme	Activated	2.697	0.00144	ABCB1,ACTA2,AGT,ANKRD1,ATF3,BCL6,CCN2,CDC25A,COL1A2,COL2A1,CRP,CTNNB1,CYLD,DPYSL2,DUSP1,ESR1,FGF2,FN1,FOS,GSN,HIF1A,HOXA1,ICAM1,IFNB1,ITGA6,JUN,MMP1,MMP14,MMP2,MMP9,MYC,NPPB,PAK1,PLAUR,PTGS2,RAC1,SHC1,SNAI2,SOD2,SOX5,SOX9,STAT3,TGFB1,WNT5A	1310 (14)
CBS/CBSL	-12.136	enzyme		-0.954	0.00204	APOB,CASP3,CDO1,CSAD,EEF1A1,GOT1,GOT2,LOX,SCARB1
NSD2	4.011	enzyme		-0.186	0.00213	BACE2,BAX,BTG2,CCND2,CDC25A,E2F2,FOS,GLS2,IGF1,IGF2BP2,IRF7,ITGB7,JUN,PRKCA,RAB23,RRAS,STAT3,TWIST1	1694 (12)
RC3H1		enzyme		1.225	0.00215	ACTB,APOBEC3B,APOBEC3C,BST2,CCL1,CCR6,CD44,CLDN1,CXCL2,EDN1,ENO1,HLA-F,IFI30,IFI44,ISG15,ITGAE,MT2A,OAS2,OAS3,PARP9,SDC1,SHFL,SHMT2,SPP1,STAT2,TNFAIP3,TNFRSF1B,TRIM25,WNT5A	1584 (13)
RHOJ		enzyme			0.00215	ACTG1,ADIPOQ,AKAP12,ANXA1,CALU,CAV1,CCNI,GSN,PLAT,PPP2R1A,PTN
TET2		enzyme	Activated	2.021	0.00218	ADORA2B,AFF3,AGAP1,AHNAK,ANXA2,ATP4A,BCL2L11,BCL3,C5AR1,CA8,CPN1,CTNNB1,DDB1,EPCAM,FN1,FOSL2,FXYD4,GRK5,H2AX,HAL,IGF1R,ISL1,ITGA2,ITGAX,KCNE3,LHFPL6,LILRB4,LRRC37B,LXN,MAFF,MAP4K3,MTSS1,NAV1,NCKAP1,NIBAN1,NIBAN2,PDGFRB,SEC14L1,SLC16A12,SLC6A4,SLC6A8,SORL1,SPINT1,TIMP1,TNFSF14,TNNT2,TRIOBP,XYLT1,ZBTB16,ZFP42
SNCA	2.277	enzyme		0.21	0.00222	ABLIM3,ADRA1A,AGT,BAIAP2,BAX,BDNF,CA12,CACNA2D4,CALCA,CARMIL1,CASP3,CCBE1,CCDC80,CD74,CDC20,CDC42EP3,CDH13,CFL1,CHGB,CHMP4B,CRHBP,CTHRC1,CTSB,CYBB,DDN,DHRS3,DLK1,DNAJC12,DNM1,DNM1L,DPP10,EGF,EP300,ERC2,EZR,GCLC,GLDC,GLO1,GNG4,GSK3B,GSN,GUCY2C,HES1,HES5,HLA-DQA1,HOMER2,HPCAL4,HSBP1,IDS,IGF1,IL13RA1,IRF7,ISG15,ITPKA,JPH2,KCNG1,KIF1B,KIF2A,KIF3A,LDHB,MAP1B,MAPRE2,MARK1,METRNL,MINAR1,MMP1,MMP9,NOS2,N…	1815 (16)
CYP27A1		enzyme		1.445	0.00269	ABCA1,ABCG8,AGT,ANPEP,CYP2B6,CYP3A5,CYP46A1,CYP7A1,CYP7B1,CYP8B1,NR1I3,SREBF1	833 (17)
DDX17		enzyme		-1.669	0.00293	ABCA1,CDKN1A,CTSD,JUN,LCN2,MDM2,MYC,NFAT5,S100A4,TFF1	1677 (10)
DGCR8		enzyme		1.184	0.00319	ACTA2,ADGRG6,BDNF,CNN1,EGR1,ERBB2,ERBB3,FOS,GJA1,HES1,ID4,JAG1,MITF,MYC,NOTCH1,NRCAM,PDCD4,PMP22,RARA,SMOC1,TAGLN,TNC	1704 (21)
BCO2		enzyme			0.00335	ARRDC3,DECR1,DLAT,PRKAA2,RNF186,SLC25A30,SPON2
DNMT1		enzyme		0.365	0.00336	ACTB,ASIP,CDK1,CDKN1A,CNR1,DAB1,DMRT1,EPDR1,EPM2AIP1,ESR1,FBN1,FOXA1,GATA5,GSTP1,HBG2,HOXA1,IGF2,KIT,LRP8,MYC,MYL6B,NEIL1,POU5F1,PPARG,PRDM16,PTGS2,PTN,RGS10,RPL10A,SFRP2,SFRP5,SLC7A11,TIMP3,VLDLR,WNT5A	1708 (23)
DICER1		enzyme	Inhibited	-2.596	0.00342	AFP,ANGPTL4,ANPEP,APOD,ARID3A,ARID3B,AXIN2,BCL2L11,BDNF,CAMK2D,CASP3,CCN1,CCND2,CCNG1,CD160,CD44,CDKN1A,CDKN2B,CELF2,CGA,COL18A1,CPEB2,DHCR24,EGR1,EPCAM,EPHA3,ERBB2,FOS,GNG2,H2AX,HDAC1,HES1,HIC2,HOXB2,HSD17B7,ICAM1,ID3,IGDCC3,IGF2,IGF2BP1,IGF2BP2,IGF2BP3,IL18R1,ITGA2,ITGA6,ITGAV,ITGAX,JUN,KCNQ1OT1,KDR,LCP1,LGR5,LHFPL6,LRP6,MAF,MAP2,MITF,MMP9,MT2A,MTOR,MYC,NANOS1,NOTCH1,PBX3,PDCD4,PELI2,PITX2,PLAU…	1997 (21)
NCF1		enzyme	Activated	2.408	0.00351	ACTA2,CD14,CD44,CDKN1A,EDN1,F3,FN1,HAS2,ICAM1,IGF1,SERPINE1,TGFB1,THBD,TNFRSF14	1686 (15)
ELOVL5		enzyme		1.366	0.00351	ABCG8,ABHD5,ACADL,CYP4A11,FADS2,G6PC,HADHA,HMGCS2,MLXIPL,PCK1,PDK4,PLTP,PPARGC1A,SCD	1531 (21)
CYP8B1	-64.516	enzyme			0.0038	ABCA1,ABCG5,ABCG8,CYP7A1	959 (9)
FDXR		enzyme		-1	0.0038	ACO1,FTH1,IREB2,TFRC	432 (5)
DNM2		enzyme		-0.582	0.0038	BST2,CFTR,MMP14,MMP2	1527 (15)
FECH	-2.53	enzyme			0.00381	ALAS1,APOA4,COL3A1,COL4A1,COL6A3,CYP2B6,CYP2C8,CYP2E1,CYP2J2,CYP3A5,CYP4A11,CYP51A1,CYP7A1,CYP7B1,FABP1
NEU3		enzyme		-0.816	0.00407	AR,CLIC3,EGR1,MMP1,MMP7,RAB25	947 (7)
YOD1		enzyme	Activated	2.236	0.00449	ANKRD1,CCN1,CCN2,INHBA,WWTR1	7 (2)
ZNRF3		enzyme		-0.284	0.00449	AXIN2,CYP2E1,GLUL,LEF1,SOX9	1250 (7)
ERCC1		enzyme		-1.387	0.00449	CDKN1A,DIO1,GHR,IGF1,PRLR	1563 (11)
CHD3	8.032	enzyme		-1.091	0.00449	ADA,CHD3,LSM2,RPS6,TRHR
ERCC3		enzyme			0.00449	CCNH,DIO1,GHR,IGF1,PRLR	818 (3)
PLD2		enzyme		0.676	0.00513	ABCB11,CCND3,MTOR,NOS2,NR1H4,PRKCZ,PTGS2,SCARB1,SLC51B,STXBP1	1550 (19)
PARP9	-4.581	enzyme	Inhibited	-2.003	0.00513	BCL6,CD74,HLA-DQA1,IFI44,IRF2,IRF7,ISG15,OAS2,RBMS1,SP110	611 (7)
UGCG	6.25	enzyme		-0.518	0.00539	ABCB1,BAX,CASP3,CDKN1A,GLS2,ICAM1,PCK1,SLC12A1	1788 (21)
HSPA1A/HSPA1B	-14.472	enzyme		-0.493	0.00539	BRAF,CDK1,CDKN1A,CXCL2,FOS,KCNH2,PSIP1,PTK2	1422 (18)
ICMT		enzyme			0.00554	ACTN4,AEBP1,CDKN1A,FSTL1,GDI1,GJA1,GNB1,GPC4,LMNB2,RCN2,S100A13,SLIT3,TGFBI,THBS2,ZHX1	1459 (10)
DPH5		enzyme			0.0071	CREB1,EEF2,EGF,EP300,NFKBIA,RELA,SMAD3,STAT3,TP53
SMURF2	3.443	enzyme		-1.556	0.0071	CCN2,FN1,JUN,NEDD9,RUNX2,SERPINE1,SMAD2,SMAD7,TGIF1	930 (14)
PLCL1		enzyme		-0.652	0.0071	BCL2L11,HAMP,ID1,IGFBP1,PPARA,PPARG,PPARGC1A,RUNX2,SPARC	1924 (22)
CPT1C		enzyme		-1.195	0.00725	ACADM,CPT1A,CPT1B,MT-CO3,NPY,PDK4,PPARGC1A	599 (7)
Fcor		enzyme		1.159	0.00725	BCL2L11,CAT,CCNG2,CDKN1A,PPARGC1A,RBL2,SOD2	917 (11)
GFPT1		enzyme		0.478	0.00725	HAS2,PPARG,SLC2A2,SNCA,TGFB1,THBS1,USF2	933 (14)
ASAH1	2.402	enzyme		0.18	0.00728	ACER3,CCNB2,CERS6,CYP11A1,CYP21A2,ELOVL7,ETS1,LIPE,SCARB1,SMPD1,SPTLC2,STAR,TSPO
TXNRD1	2.681	enzyme		0.632	0.00781	ABCC3,AOX1,BAX,BLVRB,CYP2B6,ESRRG,GCLC,GPX2,GPX3,IKBKG,LPIN1,MOCOS,NQO1,SCD,SLC2A1,TKT,TNFRSF10A,TNFRSF25,TP53	1644 (18)
UBE2I	4.555	enzyme		0	0.00785	ABCB11,ALB,CEBPD,CPT1A,CYP11A1,HBB,NOS2,NR0B2,PDK4,PPARG,PPARGC1A,PRDM16,SLC2A1,SLC51B,SOX9	2160 (22)
GAPDH	2.341	enzyme		1.092	0.00796	C2,CXCL1,DUSP1,ENO1,ENPP1,GAPDH,GEM,HLA-C,IFITM2,IFNB1,NUB1,OAS2,OAS3,SLC38A2,SPP1,UBE2L6	699 (7)
PRKN	-2.09	enzyme		-0.851	0.00796	ACTA2,AXIN2,CCNE1,CDK6,CTNNB1,GLO1,KDR,LEF1,MAOA,MYC,PDHA1,PLK2,PSEN1,PSEN2,TCF4,TP53	1645 (20)
ACSS2		enzyme		-0.971	0.00942	ACAA1,ACOX1,DGAT1,DHCR24,FABP1,GC,PPARA,PPARG,SCARB1,SCD,SREBF1	1310 (13)
SRD5A1	-4.671	enzyme		0	0.00963	CLDN1,CLDN2,CYP11A1,CYP19A1,FABP5,LCN2
GALNT6	11.919	enzyme		0.707	0.00985	ANPEP,CTNNB1,EPHB2,FN1,LGR5,MUC5B,TFF1,TFF2
FH	-2.036	enzyme			0.00985	AKR1C1/AKR1C2,APOD,BLVRB,CDKN1A,NQO1,PCP4,TKT,UGT2B10
PTBP1		enzyme		0	0.00985	CD44,CDC42,FGFR1,MYC,NOS2,PKM,SERPINA3,WNT5A	983 (7)
MGAT3		enzyme		1.48	0.00985	APOB,HES1,HEY1,ITGA2,ITGA3,NOTCH1,NOTCH3,PROM1	1694 (19)
RALA	2.99	enzyme		1.941	0.00985	CD24,CDKN1A,CTNNB1,MMP2,MMP9,PLAU,PLAUR,TP53	1606 (16)
DGAT1	3.261	enzyme		0.547	0.00985	ACOX1,CPT1A,CPT1B,DGAT1,PDK4,PPARA,PPARG,VLDLR	1802 (24)
HSD17B4	-2.306	enzyme		1.411	0.0101	ACAA1,ACOX1,ACSL1,ALOX5,BMP2,CYP4A11,GLI2,MGLL,PDK4,PTCH1,PTGS2,SCP2
ADA	4.099	enzyme	Inhibited	-2.067	0.0105	ADA,ADORA2B,COL1A2,CXCL2,DCK,HIF1A,MMP9,PDE5A,PLAT,SERPINE1,SPP1,TGFB1,TIMP1
ALOX5	5.235	enzyme		0.122	0.0108	ACOX1,ALOX5,APP,CDKN1A,FABP1,HSP90AA1,ITGAV,MMP9,MSR1,MYC,NOS2,PPARA,PTGS2,RELA,SCARB1,TGFB1
FKBP4		enzyme		1.091	0.0118	C3,CEACAM1,G6PC,IL15RA,LIF,NOS2,PDK4,PPARG,SREBF1
TOR1A		enzyme			0.0118	ALB,BASP1,CA8,GMFB,MPST,PDE10A,PEA15,SETD7,SIRT2
PARK7		enzyme		-0.928	0.0118	AR,BAX,HIF1A,ICAM1,ITPR3,NOX4,PTEN,SIGMAR1,SOD2
NEDD4	2.151	enzyme		1.526	0.0118	CDKN1A,DUSP6,ERBB3,FN1,MDM2,MMP9,PTEN,SNCA,TP53
CUL3	2.76	enzyme		-1.789	0.0123	ACADL,ACSS1,ANKLE2,BTBD1,CCNE1,CKMT2,COL2A1,EFNB3,HAPLN1,KLHL9,KRT18,MATN3,MFAP4,MMP1,NQO1,OGT,RHOB,S100A9,SPON1,TAGLN,TCEA3
RDH10		enzyme			0.0125	DKK1,LEF1,SFRP1,SFRP2,SFRP5
KMT5B	3.397	enzyme		0.314	0.0125	DUSP1,IGFBP1,MSX2,MT2A,TSC22D3
TDO2	-88.496	enzyme			0.0125	AHR,PTGS2,SLC1A4,SLC1A5,SLC7A11
CUL1		enzyme			0.0125	CCND2,CCNE1,MYC,SKP2,TP53
TOP1		enzyme		1.501	0.0137	CDKN1A,F3,GLB1,HIF1A,MECP2,MYO6,TP53
HNRNPAB		enzyme		1.408	0.0137	ACTA2,HBB,PTGS2,S100A4,SPP1,TJP1,TWIST1
TXN		enzyme		1.311	0.0138	ACADM,C5,CCND2,CDKN1A,CPT1B,CYP1A1,CYP1B1,ESR1,FOS,HIF1A,ICAM1,MAPK14,MMP9,NFKBIA,NOS2,RELA,SOD2,TP53
ANXA1	59.097	enzyme		-0.138	0.0142	ANXA1,ANXA2,ANXA4,COL18A1,CXCL2,FPR2,ITGAM,ITGB1BP1,MMP2,NOS2,PLA2G4A,PLAU,PTGS2,RORC,TIMP2,TSC22D3,TYMP
KAT2A		enzyme		1.299	0.0146	CCND2,CCNE1,EDEM1,G6PC,JUN,PCK1,PIK3R1,PPARGC1A,RHO,TFF1,TNFRSF10A,TNFRSF10B
PARP1		enzyme		-0.401	0.0148	ABCA1,BAX,CASP4,CDKN1A,COL3A1,CXCL1,CXCL2,DNAJC12,ECE1,ERBB2,FOS,GBP7,GDF15,HAS2,HES1,ICAM1,IGF1,IL18BP,ITGAL,JUN,LGALS3BP,LIF,MDM2,MITF,MMP2,MMP9,MYC,NFAT5,NOS2,PEG10,PFDN1,PLA1A,PTGS2,RELA,SH3BP2,SLC38A2,TIMP2,TLR1,TMPRSS2,TNFRSF10B,TP53,YY1
ETHE1		enzyme		-0.762	0.0152	BAX,PERP,PMAIP1,TP53
ENTPD5		enzyme		1.98	0.0152	COL1A1,COL1A2,GPT,PRKCD
TYMS	11.469	enzyme		0	0.0152	CDKN1A,MYC,TP53,TYMS
RAB7A		enzyme			0.0152	EGR1,FOS,MTOR,RPS6
RFFL	-2.165	enzyme			0.0153	CDKN1A,MDM2,TP53
BIRC6		enzyme			0.0153	BAK1,BAX,TP53
ZNF451	-3.208	enzyme			0.0153	CDKN1A,CDKN2B,SERPINE1
RAD51		enzyme			0.0153	CHEK2,H2AX,TP53
CNP		enzyme			0.0153	NOS2,NPPB,PCNA
TRAF7		enzyme			0.0153	CFLAR,JUN,MYC
GNA13		enzyme		1.245	0.0166	ACTA2,CNN1,EGR1,FOS,MAP3K5,NOS2,PTGS2,TAGLN
ENPP2	8.774	enzyme		-0.707	0.0166	ADIPOQ,ENPP2,HAMP,ITGAM,PPARG,PPARGC1A,PRDM16,SLC2A1
FMO3	-238.095	enzyme	Inhibited	-2.333	0.0185	ABCG5,ABCG8,ACADL,G6PC,PDK4,PPARA,PPARGC1A,SCD,SREBF1
PRPF19		enzyme		0.808	0.019	CDKN1A,DGAT1,PLIN1,PLIN4,POU5F1,SCD
FTH1	5.058	enzyme		0	0.019	ABCB4,FTH1,HBB,PDCD1,SHMT1,TFRC
COP1	2.547	enzyme		-0.6	0.019	CDKN1A,CEBPB,ETV5,ICAM1,PPARGC1A,SREBF1
SIAH1		enzyme		0.97	0.019	CDKN1A,CTNNB1,EGLN3,HIF1A,PRKN,SMAD7
OGT	-2.125	enzyme		-0.162	0.0195	ACADM,ACLY,AEBP1,APP,BAX,CDKN1A,DTNA,DUOXA1,ELOVL7,ETFB,FOS,GNG4,HAMP,INSR,JUN,KRT18,LBH,MDM2,MMP2,MYC,NEK2,PPARGC1A,PRKN,RGS16,SEMA4F,SKP2,SLC6A1,SQSTM1,SREBF1,TET1,TNC,TP53,UCHL1
FUT8	23.717	enzyme		-1.342	0.0196	ALDH2,CYP1B1,FZD6,GAS1,GOLM1,GSTM3,PROM1,SMAD7,SQLE,TFRC
ALKBH5		enzyme			0.02	ABI1,ASAH1,ASB1,AXL,BLVRB,CAV1,CLDN11,CLU,CTSD,CYP11A1,DNM1L,EIF4G2,FGFR1,GJA1,HSPA8,IGF2,LAMA1,MAPK14,MYO6,NONO,PAFAH1B1,RACGAP1,RARA,RPGR,SLC7A8,SMAD5,SOD1,SPAG9,STON1,UHRF1
HSD11B1	-243.902	enzyme		-0.513	0.0201	ACOX1,ADIPOQ,AGT,ANGPTL4,CPT1A,CPT1B,FGA,INPP5D,LIPE,NOS2,PDK4,PPARA,PPARGC1A,SREBF1
ALOX15		enzyme		1.287	0.0201	ABCA1,AXIN2,BAX,CTNNB1,CXCL2,FN1,HAMP,ICAM1,ID3,JUN,MMP2,NOS2,NOTCH3,PPARG
PLD1		enzyme		0.686	0.0202	APP,BCL2L11,CD44,CTNNB1,MYC,NOS2,PMAIP1,PROM1,PTGS2,STXBP1,TOPBP1
RACK1		enzyme		-0.608	0.0202	BAX,BMI1,CDKN1A,COL1A2,FOS,HIF1A,IFNB1,ISG15,MDM2,MYC,PTCH1
FAAH	-4.037	enzyme		-0.508	0.0204	CDX2,CORO2A,ERBB2,FAAH,FNDC3A,FOS,IDO2,POU5F1,RPL17,RPL5,RPS18,RPS6,SLC22A17
IDH1		enzyme		0.816	0.0204	BCAT1,CD47,CLDN7,CREB3L1,EDEM1,EGR1,FN1,G6PC,GLS2,GPT,HERPUD1,PCK1,PPARG,PTCH1,RAB25,RUNX2,SERPINH1,SLC2A1,TP53,ZEB1
PRMT1	2.45	enzyme		0.62	0.0204	ARG2,BMI1,CLDN1,CTNNB1,CXCL2,CYP3A4,FN1,FTH1,GCLC,HSP90AA1,IGFBP6,MRC1,MT2A,POU5F1,PPARG,SERPINE1,SMAD7,SNAI2,TFF1,ZEB1
TRIM37		enzyme		0.302	0.0204	BCL2L10,CD63,CKB,DDR1,EGR1,IL24,JPH3,PARP9,RASSF5,SFRP1,TNNT2,TP53
FASN		enzyme		0.216	0.0229	ACLY,ACOX1,ACTA2,ADIPOQ,AJUBA,ALOX5,AMOTL2,CAV1,CIDEC,CREBZF,EDNRB,ERBB2,GSK3B,MLYCD,MRAS,PCK1,PON1,PRKAR2B,PTGS2,RELA,SCD,SFRP2,SIRT2,SKP2,ZIC1
HPSE		enzyme		0.762	0.0234	APP,F3,MMP9,PLAU,PLAUR,PTGS2,SDC1
Cdc42		enzyme		1.609	0.0246	ACTA2,ATP6V1A,CAPZA1,CASP1,CTSB,CTSD,CTSS,CTSV,CTSZ,FGF2,FLNA,GATA2,GSK3B,LIF,NPC2,STMN1
ACACA		enzyme		0.152	0.0265	ACACB,ACLY,PPARG,SCD,SREBF1
RNF40		enzyme		0.447	0.0265	ALPL,PDK4,PPARG,RAD1,TFF1
HINT1	-4.63	enzyme		0.336	0.0265	BAX,FADS2,TP53,TPSAB1/TPSB2,USF2
CAV3		enzyme			0.0265	CAV2,CDKN1A,DMD,KCNJ2,PFKM
RGS19		enzyme		-1.387	0.0265	AXIN2,BMP4,DKK1,MEF2C,MYC
EFEMP1	53.082	enzyme		-0.555	0.0265	ADAM17,FBLN5,RELA,SERPINE1,SMAD7
GFER		enzyme		-0.192	0.0265	CYP3A4,DNM1L,FUT4,NR1I3,POU5F1
HSP90AB1		enzyme		-0.216	0.0281	ABCC1,ATF3,CFLAR,ESR1,HIF1A,MYC,NOS2,POU5F1,SLC6A4,SNAI2
GNAS	4.621	enzyme		0.429	0.0292	ALPL,BAK1,CDC42,CDK2,CYP19A1,DEFB119,FOS,G6PC,GLI2,MYC,PDE4A,PDE8B,PENK,PLA2G4A,PPARG,PPARGC1A,PTCH1,SLC34A1,SPARC,SPP1,STAR
POLR2A		enzyme			0.0293	ACTB,ANKRD37,ANO1,ASCL1,BMF,CAV1,CCNA2,CCNE1,CDK2,CDKN1A,E2F3,FOS,GAPDH,MAGI1,MIR205HG,MYC,NFKBIA,STAR,STC2,TBP,TFF1,TMPRSS2,TNFAIP3,YAP1
KDM2B		enzyme		-0.529	0.0328	BDNF,BMI1,CD24,CDKN1A,CDKN2B,CDX2,CFLAR,COL2A1,CRABP2,FOS,LAMA5,PDGFRA,RNF2,SFRP2,TP53
HSPA5		enzyme		-0.921	0.0329	ACADM,ACLY,APP,BAX,CASP3,CD47,CLU,CPT1A,ERN1,ESR1,G6PC,HADHA,HSPA8,IDI1,ISG15,NQO1,PTEN,SCD,SREBF1
PLCL2		enzyme		-0.412	0.0332	ID1,PPARA,PPARG,PPARGC1A,RUNX2,SPARC
SCD	4.488	enzyme	Activated	2.232	0.0332	ABCA1,ACACB,ACADL,ACOX1,ANGPTL4,ATF3,CEBPB,CPT1A,CPT1B,DGAT1,G6PC,HERPUD1,LIPE,NOS2,PCK1,PPARGC1A,PRDM16,PTPN1,SLC2A1,SPTLC1,SPTLC2,SREBF1
NOS3		enzyme		-0.162	0.0349	ACE2,ADIPOQ,ATF3,BMP2,CCN2,COL3A1,COL4A1,F3,FN1,GSTP1,ICAM1,MMP14,MMP2,NOS2,NPR1,PDE5A,PTGS2,TGFB1
TET3	2.403	enzyme		-1.474	0.0357	ACSL1,ADAMTS9,ADCY9,CTNNB1,GSS,ISL1,KLF9,LAMC3,LRP2,POR,SYNE3,TGM2,TNNT2
IHH		enzyme	Activated	2.318	0.0357	ALPL,BMP4,CTNNB1,DKK1,FLT1,HSD17B7,KDR,MEF2C,NR2F2,PTCH1,PTH1R,RUNX2,SPP1
ITCH	-3.14	enzyme	Inhibited	-2.509	0.0357	CCN1,CCN2,CCNB2,CFLAR,FOS,MAVS,MCM6,RRM2,SLC1A5,SLC2A3,SLC7A5,TFRC,WBP2
HAS1		enzyme		1.114	0.0367	CCNB1,CD44,CDK1,HAS2
RNF111	2.399	enzyme		1.98	0.0367	CDKN2B,PMEPA1,SERPINE1,SMAD7
WRN		enzyme			0.0367	CDKN1A,HIF1A,POU5F1,PRKCD
SIRT7		enzyme	Activated	2.433	0.0369	MRPL20,MRPL24,MRPL40,NR2C2,PPARG,RPS21,RPS3
IDH2	-3.839	enzyme			0.0369	ADIPOQ,CLDN7,EGR1,FN1,PPARG,RAB25,ZEB1
SND1		enzyme			0.0371	ADIRF,ANGPTL4,EMP1,ETV1,ID1,JAG1,KYNU,LTBP1,PTGS2,QPCT,SLCO4A1,SOX4
Cyp2c23		enzyme		0.8	0.0387	CCNA2,CCNB2,F5,IL36G,ITGAE,ITGAM,MERTK,MS4A7
KIF3A	8.807	enzyme		-0.666	0.039	ACAT1,ACLY,CDKN1A,COL2A1,CTNNB1,CYP51A1,FDPS,GLI2,IDI1,MYC
LOX	134.998	enzyme		1.731	0.039	COL3A1,IGF1R,MYC,PCNA,PDGFRA,PDGFRB,PTK2,RELA,SNAI2,TEK
CYP7A1	-2.317	enzyme		-0.095	0.039	ABCA1,ABCG5,ABCG8,CYP7A1,CYP7B1,FDPS,NOS2,PTGS2,SREBF1,TIMP1
RND3		enzyme		0.051	0.0392	BAX,CDKN1A,FN1,HES1,HIF1A,MMP2,NOTCH1,PTEN,PTGS2
GNB1	2.926	enzyme			0.0414	AHR,APOA5,CDKN1A,CNNM2,DGAT1,DUSP1,F2R,FOSB,FOSL2,PDE4B,PLAU,PLK2,PRDM1,THBD,TSC22D3
NOS2	2.39	enzyme		-0.207	0.0431	ACO1,ACTC1,ADIPOQ,APP,AR,AZGP1,BAX,CASP3,CD14,CD44,CDKN1A,CHI3L1,COL4A1,CP,CSF3R,CTSC,CXCL2,CYP2E1,EDN1,G6PC,GJA1,GPT,HIF1A,IFNB1,IGHG1,IL1RN,ISG15,ITIH4,KDR,KRT13,KRT4,LCN2,LGALS3BP,LILRB4,LPAR1,MB,MMP9,NFKBIA,NOS2,PC,PCNA,PERP,PIGR,PPARGC1A,PTGS2,RELA,SERPINA3,SERPINH1,SLC1A5,SPR,STXBP1,TGFB1,TIMP1,TKT,TNNC1,TNNT2,TNNT3,TYROBP
HSPG2	6.802	enzyme		-1.183	0.0436	ACTA2,APOB,ATG2A,ATG2B,ATG4A,COL2A1,CTSS,DRAM1,DRAM2,HSP90AA1,IGF1,PEG3,PRKN,SQSTM1
PRMT6		enzyme		-1.4	0.0476	BCCIP,CTNND1,GREB1,NIN,THBS1
NDST1	-2.259	enzyme		0.44	0.0476	BMP2,FGF2,HAMP,KDR,TGFB1
GLRX		enzyme	Inhibited	-2.219	0.0476	CXCL2,FGF2,HIF1A,ICAM1,PDGFA
HAS2	2.874	enzyme		1.231	0.0476	ACTA2,CD44,MMP9,PTK2,TIMP1
ST6GAL1	-2.892	enzyme	Activated	2.217	0.0476	CCND2,HIF1A,RELA,SLC2A1,SLC2A3
FICD	-5.126	enzyme			0.0498	DNAJB1,HSP90AA1,HSPA1A/HSPA1B
MARCHF5		enzyme			0.0498	COL6A1,HGSNAT,PDGFRB
XRN2		enzyme			0.0498	ACTB,FRAT2,MYC
RRM2	4.592	enzyme			0.0498	HIF1A,MMP9,THBS1
TOPORS		enzyme			0.0498	BAX,CDKN1A,MDM2
HAS3	-2.013	enzyme			0.0498	CDKN1A,HAS2,PTK2
TOP3A		enzyme			0.0498	BLM,CDKN1A,TP53
DDX19B		enzyme			0.0498	CHEK2,H2AX,TP53
Macf1		enzyme			0.0498	MAP1B,MAPRE1,VCL
TOP2A	10.057	enzyme			0.0498	HIF1A,MYC,TOP2A
TXN2		enzyme			0.0498	CYBA,CYBB,RAC1
RRM2B	3.112	enzyme			0.0498	BAX,CDKN1A,TP53INP1
NPR1	2.082	enzyme	Inhibited	-2.051	0.0504	AGT,COL1A1,COL3A1,FN1,GBA,GUCY1A1,GUCY1B1,MMP2,MMP9,RGS4,TGFB1
PARG	2.963	enzyme	Inhibited	-2.232	0.0539	DNAJC12,GDF15,LGALS3BP,MTOR,MTR,NFAT5,NOS2,PTEN,PTGS2
EHHADH		enzyme	Activated	2.63	0.0547	ACAA1,ACOX1,ACSL1,CYP4A11,MGLL,PDK4,SCP2
RNF20		enzyme		1.912	0.0549	CDK2,CDKN1A,FOS,FOSL2,HES5,MEF2C,MYC,RHOB
STUB1		enzyme	Inhibited	-2.273	0.0686	ACTA2,ATG16L1,CASP3,CCNA2,CDK1,CDKN1A,CTSS,ERBB2,HSP90AA1,IFNB1,PCNA,PINK1,RBL2,RUNX1,SNCA,TAGLN,TFF1,TGFB1,TP53
SERPINC1	-33.898	enzyme		-1.941	0.069	F3,HSPG2,MAPK3,NOS2
REV1		enzyme	Inhibited	-2	0.069	BAX,PMAIP1,TIGAR,TNFRSF10B
G3BP1		enzyme		1.987	0.069	LEF1,MSX1,MSX2,SPP1
PLA2G2A	-24.57	enzyme		1.905	0.069	CD44,NOS2,PLA2G4A,PTGS2
PDE4D	6.702	enzyme		1.96	0.069	BCL2L11,FN1,MITF,PLAT
PLA2G6		enzyme	Activated	2.132	0.0718	ARG1,ARG2,MRC1,NOS2,NOX4,PPARG,PTGS2,RELA,RUNX2
NOX1		enzyme	Activated	2.759	0.0747	F3,FLT1,KDR,MMP9,NFKBIA,NOS2,PAK1,SMAD7
PLCB1		enzyme	Activated	2.147	0.0761	CCND3,CD24,GAPDH,MAPK3,PTGS2
WWOX	-6.277	enzyme	Inhibited	-2.726	0.0984	COL1A1,ESR1,ITGA3,MMP9,RUNX2,TIMP2,TP53,TRIM2
KAT6A		enzyme	Activated	2.047	0.1	CDCA2,CDKN1A,CDKN2B,CDKN2C,E2F2,ESR1,GSTP1,HOXA1,HOXB2,HOXB3,HOXB4,HOXB6,HOXC6,HOXC8,NSD2,SKP2
PLA2G5	5.067	enzyme		1.985	0.111	COL1A2,COL3A1,PLA2G5,PTGS2
JMJD1C		enzyme	Activated	2	0.112	CDKN1A,EGR1,FLT1,ID1,STYK1
FHIT		enzyme	Inhibited	-2.381	0.114	BAK1,CDKN1A,IPO7,MMP14,MMP2,MMP9,RAB11A,RAB31,RAC1,RAN,RHOC,SNAI2
EGLN1		enzyme	Inhibited	-2.729	0.122	ADM,AGER,AREG,CDKN2B,CNTF,COL2A1,EDN1,EGLN3,HES1,HIF1A,ICAM1,INHBA,JAG1,MYC,PRLR,PTGS2,SLC2A1,SOX9,TGFB1,TGFBR1,TPI1
TAB1		enzyme	Activated	2.54	0.124	CDKN1A,CFB,GBP1,GCH1,IRF7,JUN,PTGS2,RELA,SAA1,SERPINE1,XAF1
EXOSC3		enzyme	Inhibited	-3.138	0.134	ANTXR1,CDKN1A,FOXD1,GNA12,ITGA3,KMT2E,MAP1B,MIR205HG,NHLH2,PLXND1
SULF2		enzyme		1.932	0.17	AXIN2,COL2A1,MMP2,MMP9,PDGFA,POSTN,TGFB1
TRAP1		enzyme	Activated	2.15	0.187	AK3,ANXA1,CD44,CHML,CNNM4,CRCP,ERBB2,ERCC8,GAPDH,GNG2,GPR146,HIBADH,HIF1A,HSD17B10,HSPD1,L1CAM,MARS1,MAVS,MTHFD2,PKM,PTGS2,RAB38,SLC35D1,SMDT1,SOD1,TWIST2,UBIAD1
PEMT		enzyme		-1.969	0.202	COL1A1,GCGR,GPT,HERPUD1,TIMP1
SIRT3	-2.021	enzyme	Inhibited	-2.003	0.208	ACADM,ACTA2,BAX,CAT,CYP11A1,GSK3B,MT-CO3,MT-ND1,PFKM,PPARA,PPARGC1A,SCD,SLC2A1,SLC2A2,SOD2,TFRC,TP53
PARP14		enzyme		-1.972	0.22	F3,ID3,IFNB1,ISG15
ATG16L1	2.308	enzyme	Activated	2	0.22	CXCL2,NFKBIA,SOD2,SQSTM1
YWHAZ	3.963	enzyme		1.953	0.25	CTNNB1,MMP1,MMP7,PPARG,SMAD3,TP53,TSC22D3
SUV39H1		enzyme		-1.974	0.326	CCNA2,CCNE1,CDKN1A,CDKN2B,HBB,LIN28B
PRDX2		enzyme		-1.98	0.364	AR,BAX,HAMP,ICAM1,PTGS2
POLR3G		enzyme	Activated	2	0.41	EZR,RAC1,S100A4,TP53
XRCC6		enzyme		-1.977	0.426	BAX,HSPA4,IFNB1,PLA1A,SLC38A2,TMPRSS2
SURF1	-2.166	enzyme		1.982	0.473	CPT2,INSR,PPARA,PPARGC1A
SMURF1		enzyme	Inhibited	-2.191	0.475	NOS2,RUNX2,SMAD2,SMAD5,SMAD6
PNPT1	2.391	enzyme	Activated	2.354	0.478	AGRN,CDKN1A,IFI44,IFNB1,IRF7,ISG15,LGALS3BP,MYC,PARP12,PARP9,STAT2,UBE2L6,XAF1
CA4	14.315	enzyme	Activated	2	1	KRT13,KRT4,RHCE/RHD,SLC4A1
TNFAIP3	3.659	enzyme		-1.784	1	BAX,CFLAR,ICAM1,IFNB1,MMP9,NFKBIA,NOS2,SLC3A2,TFRC,TGFB1,TNFAIP3,TRAF3
SSB		enzyme		1.961	1	BAIAP3,BFSP2,C4A/C4B,CD74,CTSE,CYBB,HLA-DQA1,IFNB1,ITGAX,TP53
DNASE2		enzyme	Activated	2.603	1	CP,CXCL2,DHX58,IFNB1,IRF7,ISG15,OAS3
IFIH1		enzyme	Inhibited	-2.147	1	CISH,CXCL2,EGR1,IFNB1,IRF7,ISG15,NFKBIA,OAS2
TMPRSS2-ERG		fusion gene/product	Activated	2.115	3.35e-10	ADORA2B,AREG,ARHGAP28,ARRDC4,BEX2,C15orf48,CCNB1,CEBPB,COL5A1,CREB3L1,CSTA,CTH,CYBA,DHRS3,DPYD,DYSF,EPB41L4A-AS1,FHOD3,FOXP2,FRY,FSCN1,GDF15,GNB4,GPRC5B,GSTP1,ID1,ID3,IFI44,IGF1R,IGFBP6,INHBA,KLF11,KLF9,KLK8,KRT23,LOXL2,LURAP1L,MMP9,MYC,NUPR1,OASL,OSBPL6,PLAT,PLXNA2,PPARG,PRSS23,PSAT1,PSG9,PSPH,RNF144B,ROBO3,ROR1,SFRP1,SLC7A11,STC2,SUMO3,TCEA3,TGFBI,THBS1,TNNC1,TSPAN2,USP53,WNT5B,ZEB1,ZNF503	1645 (14)
EWSR1-FLI1		fusion gene/product	Inhibited	-4.001	2.77e-08	ADM,ARID5B,CAV1,CCN1,CCN2,CD24,CD99,COL3A1,COL5A2,EDN1,EDNRA,EPPK1,F11R,FIBIN,FILIP1L,FJX1,HPGD,ID1,IGF1R,IGFBP5,KAZN,LIMCH1,LOXL1,MAP2,MTMR10,MYH10,NFKBIZ,NREP,NRXN2,NUAK1,PDGFRA,PDGFRL,POSTN,PTPN13,RHOBTB1,SULF1,SYNPO2,TAGLN,THBS1,TPM1,TRAPPC1,TRNP1,ZFHX4
ETV6-RUNX1		fusion gene/product	Inhibited	-2.056	1.02e-06	ABR,ADCY7,ADM,AHI1,AIM2,ALOX5,ANO1,ARHGAP18,ARHGAP24,ARHGAP25,ARHGEF10,ARL4D,BCL11A,BCL3,BMP2,CD164,CD44,CDC42EP2,CDC42EP3,CFL1,CLIC1,CXXC5,CYBA,CYBB,CYFIP2,DGLUCY,ELF4,EMP3,EPHA7,FABP5,FAM43A,FGFR1,FTH1,GATA3,GCH1,GMPR,GREB1,H4C11,H4C12,HFE,ICAM1,IFI30,IFNAR1,IFNB1,IL15,IL15RA,IL7,IRF2,IRF5,IRF7,ISG15,ITGAL,ITM2C,JAK2,KCNJ2,LAT2,MAD2L1,MDM2,MED14,MGMT,MMP2,MMP9,MN1,MSX1,MYC,MYLK,NCK2,NEDD4L,NOTC…	751 (7)
RUNX1-RUNX1T1		fusion gene/product		0.13	0.000122	AFF3,AGAP1,ALOX5,ARG2,ATP4A,C5AR1,CA8,CALM1 (includes others),CDKN1A,CPN1,DUSP6,FXYD4,GRK5,H2AX,HOMER1,ID1,ID3,IGF1R,ITGA2,KCNE3,LHFPL6,LXN,MAP4K3,MDM2,MT2A,MTSS1,NAV1,NCKAP1,NIBAN1,PAGE5,SEC14L1,SLC16A12,SLC6A4,SLC6A8,SORL1,SOX4,SPINT1,TP53,UBASH3B,XYLT1,ZBTB16	1014 (7)
ASPSCR1-TFE3		fusion gene/product	Activated	2.967	0.000122	ABHD2,ADGRG1,ANGPTL2,ASAH1,ATP6V1B2,BHLHE41,BIN1,CAST,CD59,CELF2,CTSD,DST,EZR,GDF15,GLB1,GNS,GPRC5B,HSD17B14,IFI30,MAFF,MFSD1,MYOF,NPC2,OLFML2A,P4HA2,PACSIN2,PMP22,PPARGC1A,PXN,RALGDS,RRAGD,SCARB1,SFXN3,SOD2,STOM,STX3,TACC1,TCN2,THEM6,VAT1,WBP2
C11orf95-RELA		fusion gene/product		-0.209	0.0003	BCL3,BMP2,CASP4,CD44,CXCL2,FN1,FTH1,ICAM1,IL13RA1,IL15RA,IL1RN,IL4R,IRF2,IRF7,L1CAM,NFKBIA,NPY1R,PRKCD,PTGS2,S100A6,SMAD7,TGM2,TNFAIP3
EML4-ALK		fusion gene/product		-0.113	0.000871	BCL2L11,COL3A1,COL5A2,CTNNB1,ERBB3,HIF1A,MITF,PTP4A1,SERPINE1,SMAD2,SPARC,VCAN	1272 (11)
FUS-DDIT3		fusion gene/product		-1.365	0.002	CCN2,COL4A1,EFEMP1,FLT1,FN1,IGFBP6,IL24,LCN2,LOX,MMP1,NAMPT,NPAS2,PALLD,PTX3,RGS4,SERPINE1,TSC22D3	743 (7)
PML-RARA		fusion gene/product		1.98	0.00254	CDKN1A,EGR1,F3,FOS,H2AX,JAG1,JUN,LEPR,MYO1F,PSMB8,PSMB9,PTEN,RARA,RXRA,TP53	1815 (21)
SS18-SSX1		fusion gene/product		1.575	0.00407	AXIN2,CDC25A,DKK1,MDM2,PMAIP1,SHCBP1	1545 (11)
NUP98-DDX10		fusion gene/product		1.5	0.00572	ALOX5,EED,EGR1,GADD45B,HEY1,HOXB3,HOXB6,HOXB7,MEIS1,MYCN,PBX3,PTGS2,RAP1A,RYK,SOX4,STYK1
BCR-ABL1		fusion gene/product	Activated	2.203	0.0208	BCL2L11,BLM,CAV1,CDKN2C,CEBPB,CEBPE,CSF3R,HIF1A,HK1,HK2,ID1,IFNAR1,IL1RAP,LCN2,MAP3K1,MSR1,MXD3,MYB,MYC,PCBP2,PFKP,PKM,PRKCD,PRKCI,PTEN,RELA,SLC1A5,SLC2A1,SLC2A3,SNAI2,TNFRSF10A,TNFRSF10B
PAX3-FOXO1		fusion gene/product	Inhibited	-2.007	0.027	ABAT,ABI1,AKAP12,AKR1B1,ANLN,ARID3A,AXL,BTG2,BUB1,CADM1,CAP2,CCN1,CCND2,CCNG1,CCPG1,CD63,CDC20,CDK1,CDKN1A,CDKN2B,CLIC1,CORO1C,DUSP1,EEF2,EPB41L3,ERBB3,ESYT1,EYA4,FGFR2,FLNC,HDGF,HEY1,HSP90AA1,HSPA1A/HSPA1B,IGF1R,IGF2,IGFBP5,IL4R,JARID2,KDR,KIF2A,KLF5,MARCHF3,MDM2,MEIS1,MT1X,MYCN,MYH10,NDN,NFIB,NONO,NRCAM,PDE4B,PHF10,PPP2R1A,PRC1,QDPR,RPL26,RPS6,SDC1,SKP2,SMAD3,SPP1,SPRY1,TIMP2,TNNT2,TOP2A,TOPBP1…
NUP98-HOXA9		fusion gene/product			0.0357	CNTNAP2,HEY1,HOXB3,HOXB6,HOXB7,HOXC8,IGHG1,PTGS2,RAP1A,SLC22A17,SORBS2,TLE4,VANGL2
TCF3-PBX1		fusion gene/product		-1.342	0.0387	ARL4C,CCL1,EXTL3,HK2,KLK2,LZTS1,ST6GALNAC3,UGT2B15
PAX5-ELN		fusion gene/product		1.807	0.0764	AMOTL1,ARHGEF12,CEBPE,CRHBP,CYBB,EFNA5,FETUB,KDR,LPXN,MUC13,PLK2,PRLR,RAPGEF3,RBMS3,SEMA6D
F2R	2.757	G-protein coupled receptor	Activated	2.873	4.66e-10	AKT3,BCL2L11,BIRC2,CASP3,CASP4,CCN1,CCN2,CD24,CD44,CDH11,COL13A1,DSP,DUSP1,ECE1,EGR1,ESR1,F11,F2R,F3,FGFR2,FLT1,FN1,FOS,GJA1,GNA12,HAMP,HMGA2,ICAM1,IGFBP1,IGFBP7,ITGA6,KDR,KRT19,KRT8,LAMB1,LAMB3,LDHB,MMP2,MMP9,PLAT,PLAU,PLAUR,PTAFR,PTGS2,S100A4,TAGLN,TEK,TFF1,TFPI,TFPI2,TGM2,THBS1,TJP1,TNFAIP3,TP53	1862 (17)
GPER1		G-protein coupled receptor		-0.694	9.92e-09	ACTA2,ASAH1,ATF3,BAX,CCN1,CCN2,CDKN1A,CEBPD,CYP19A1,DUSP1,DUSP4,DUSP5,EDN1,EGR1,ESR1,FOS,FOSB,IGF1,ITPRIP,JUN,MT1A,MT1F,MT1G,MT1X,MT2A,MYC,MYH10,NFKBIA,NOTCH1,RGS16,RND1,SFRP2,TAGLN,TNFAIP3,TUFT1	2122 (17)
ADRA1A	-21.739	G-protein coupled receptor			1.06e-06	ADAM12,BDNF,CCNB1,CCNE1,CDK1,CDK2,CEBPB,CEBPD,COL3A1,CSRP2,CTSV,CYP1A1,DDAH1,DUSP1,EGR1,FABP5,FN1,FOS,JUN,LIF,LOX,MMP7,MSX2,NFIX,PAK1,PCNA,PPP3CA,STAT3,TMPO	1327 (14)
RHO	-2.219	G-protein coupled receptor		0.64	1.5e-06	ACADM,APP,AQP1,B2M,C1QA,CACNB2,CASP3,CD44,CD74,CEBPB,CEBPD,COL1A2,CTSS,DPYSL3,DRD4,EPB41,FBLN1,FOS,GNB1,HFE,HK2,IMPDH1,KCNB1,MEF2C,NID1,NT5E,PDE6A,PDE6B,S100A6,SERPING1,SPOCK1,TNFAIP3,TRPC1	923 (12)
CASR		G-protein coupled receptor	Activated	3.71	2.2e-06	ABL1,ANLN,ARHGEF3,BAX,BMP7,BUB1B,CCNB1,CCND2,CCND3,CD44,CDC20,CENPA,CENPH,CISH,CLDN14,COL4A1,COL4A2,CYP2B6,EDN1,EGR1,GABBR1,GADD45G,GATA3,H2AZ1,ID1,IGFBP3,IGFBP5,IQGAP1,ISG15,ITGB7,KIF11,KIF22,LBH,MAD2L1,MAGI1,NCAPD2,NDC1,NEDD9,NUPR1,ODC1,PDLIM2,PON1,PPARG,PRC1,PTGS2,PTTG1,RAC1,RAD51AP1,RELA,S100A9,SERPINA1,SERPINB6,SLC7A7,SRC,SSX2IP,THBD,TYMS,VCL,WSB1	1619 (20)
CNR1	2.945	G-protein coupled receptor		1.517	4.94e-06	ADIPOQ,ALPL,BDNF,BMP2,BMP4,BMP7,CCNB2,CDK1,CEACAM1,CNR1,CORO2A,CREB3L3,CYP7A1,CYP7B1,CYP8B1,DKK1,DYRK2,EGF,ERBB2,FGF2,FOS,GLO1,HAGH,HEYL,HSPA4,IGF1,IGF1R,KIF11,KLK7,LAMA1,LIPC,LRP4,MDK,MESD,MSX1,NDN,NTN1,PAFAH1B1,PAX5,PCNA,PDGFRA,PDGFRB,PENK,PIK3C2A,PLAU,PTGS2,RAC1,RAD21,S100A6,SCARB1,SLC22A17,SLC35B2,SLIT2,SREBF1,STAM2,STAT3,SUFU,TGFB1,TIMP1,TJP1,UPK1B	1560 (17)
ADRA1D		G-protein coupled receptor			1.26e-05	BDNF,CCNB1,CCNE1,CDK1,CDK2,CEBPB,CEBPD,COL3A1,CSRP2,CTSV,DDAH1,DUSP1,EGR1,FABP5,FN1,FOS,JUN,LIF,LOX,MSX2,NFIX,PAK1,PCNA,PPP3CA,STAT3,TMPO	1719 (17)
FSHR		G-protein coupled receptor	Activated	2.795	2.4e-05	ACPP,ADIPOQ,ADIPOR1,ADIPOR2,AR,CLDN11,CYP11A1,CYP19A1,DUSP1,FABP5,G6PC,GDE1,HSD3B1,IGFBP3,INHBA,KITLG,MEDAG,MSI1,PCK1,PDGFA,PLA1A,PLAT,PPP1CB,PSMD10,SLC7A4,STAR,TJP1	1742 (22)
ADRA1B		G-protein coupled receptor		-1	0.000146	ADRA1A,BDNF,CDKN1A,CEBPB,CEBPD,COL3A1,CSRP2,CTSV,DDAH1,DUSP1,EGR1,FABP5,FN1,FOS,JUN,LIF,LOX,MSX2,NFIX,NPY,PAK1,PPP3CA,RALA,TMPO	1530 (19)
FZD8		G-protein coupled receptor		0.768	0.00116	ACTA2,BMP2,BMP4,CCN2,COL1A1,CTNNB1,FN1,IGFBP5,TJP1,TP53,VCAN	1531 (16)
ACKR3		G-protein coupled receptor		0.87	0.00119	ADM,AXL,C5,CCNB1,CCND3,CDK4,CDKN1A,CFH,FMOD,IGFBP7,IL24,MMP14,RAC1,RRAS,STMN1,TNNC1	1676 (22)
CXCR4		G-protein coupled receptor		0.542	0.0013	AXL,C5,CD44,CD9,CDH11,CDKN1A,CTNNB1,CXCL1,EGR1,F3,ID1,IGFBP7,IL24,MMP2,MSX2,MYC,RRAS,RUNX2,TFF1,TNFRSF10A,TNFRSF10B,TNFRSF10C,TNNC1,TP53,ZBTB16,ZEB1	1034 (16)
SMO		G-protein coupled receptor		1.728	0.00144	COL4A2,DIO1,DIO3,ENPP1,EPCAM,FBLN2,FOXD1,FOXF1,FZD2,FZD3,FZD7,GLI2,HBB,HDAC1,HDAC2,KLK2,LAP3,LEF1,LGR5,LUM,MYC,NKD1,NRCAM,NRP2,PRDM1,PRSS35,PTCH1,RUNX1,SMS,SOX5,SOX9,SYNM,TNFRSF10A,VCAN	1616 (17)
AGTR1	-34.364	G-protein coupled receptor		1.546	0.00313	ACE2,AGT,CASP3,COL3A1,CP,CYBA,DUSP1,EDN1,FN1,FOS,GABRB3,GSTP1,JUN,MGST1,OLR1,PTGS2,SERPINE1,TGFB1,XDH	1510 (21)
PTGER2		G-protein coupled receptor	Activated	2.691	0.00353	APP,AREG,ASPM,BUB1B,CCNA2,CCNB2,CDKN3,CEP55,DEPDC1,ECT2,EGR1,H2AC7,H2AX,HAMP,IL36G,ITCH,ITGAL,KIF11,KIF22,MKI67,MMP9,NEK2,NOS2,NUF2,PILRB,PRC1,PTGES,PTGS2,PXN,RACGAP1,SERPINE1,SPP1,STAR,THBS1,TIMP1,TIMP2,TIMP3,TTK	1645 (16)
BDKRB2		G-protein coupled receptor		-1.076	0.00398	CCN2,CD44,EDN1,ICAM1,ITGAM,PTGS2,SNCA,TGFB1,TP53	1733 (20)
OPRK1		G-protein coupled receptor		0.128	0.00449	FOS,HAMP,KDR,PLXND1,SLC6A4	1038 (14)
CCR2		G-protein coupled receptor	Activated	3.195	0.00519	ADIPOQ,AEBP1,APP,ARG1,C1QA,COL12A1,COL14A1,COL1A1,COL1A2,COL4A1,COL4A2,COL6A1,COL6A2,COL6A3,CXCL2,DCN,FBLN1,FBLN2,FBN1,FN1,GPT,HSPG2,HTR2B,IGF1,ITGAL,ITIH3,LUM,MMP2,MMP9,PLOD1,PMCH,SPARC,TGFB1,TGFBI,TGM2,THBS1,TIMP1,TIMP2,TNC,TSLP,VCAN	2006 (19)
S1PR3		G-protein coupled receptor		0.711	0.0071	ACTA2,CD44,ETS1,FOS,ICAM1,IGF1,JUN,PTGS2,TAGLN	1303 (15)
CHRM3		G-protein coupled receptor		0.57	0.00725	CCN1,EGR1,FOS,ITGA2,ITGA3,MMP9,PMCH	1455 (16)
AGTR2		G-protein coupled receptor		-0.229	0.00764	AGTR1,BAX,CCNE1,CDK4,COL3A1,DES,FOS,KNG1,NOS2,OLR1,PIK3R1,TGFBR1,UBE2V2,ZEB1	1489 (21)
Agtr1b		G-protein coupled receptor		-0.686	0.00963	AGT,CCN2,F3,FOS,NOS2,PTGS2	1418 (16)
UTS2R		G-protein coupled receptor		-0.97	0.00963	ABCA1,ACAT1,HAMP,MSR1,PPARG,SCARB1
GHRHR	-2.077	G-protein coupled receptor		-1	0.00985	CCND3,CCNE1,FOS,GH1,GHRHR,GSK3B,HSD11B1,PCNA	1236 (18)
ADORA2A		G-protein coupled receptor	Activated	2.845	0.0132	ABCA1,APP,ARF3,ATP1A2,ATP2B1,ATP6AP1,ATP6V1B2,ATP8A1,B4GALT3,BDNF,CKB,COL3A1,COL6A1,CXCL2,DAPK3,DGKZ,DUSP1,EEF2,EIF2S2,FOS,G3BP2,GABRB3,GAPDH,GDI1,GPLD1,KCNB1,KIF5B,KLC1,MMP9,NFKBIA,NOS2,NTRK2,PDCD1,PEA15,PEG3,PENK,PGAM1,PLA2G12A,PPP1R1B,PPP2R1A,PTGS2,SPARC,TGFB1,TJP1,TSC22D3,TUBB3
F2RL1	28.546	G-protein coupled receptor		1.047	0.0165	ACTA2,AREG,BDNF,CAV1,CCN1,CCN2,CTSD,CXCL1,CXCL2,DUSP6,F2RL1,F3,FOS,FPR2,KITLG,LIF,MMP9,NOS2,PSEN1,PTGS2,TGFBR1,TSLP,TSPAN15,WWOX
S1PR2		G-protein coupled receptor		0.359	0.0185	ACTA2,F3,FOS,ICAM1,JUN,PCNA,PTGS2,TGFB1,TIMP1
LTB4R		G-protein coupled receptor		1.578	0.0204	ALOX5,CLEC10A,CXCL2,EGF,FLT1,HAMP,IRF5,MMP2,MMP9,MRC1,PTGS2,PTPN1,SREBF1
PROKR1		G-protein coupled receptor		-0.6	0.0265	CTNNB1,MYC,SNAI2,STEAP1,TWIST1
LTB4R2		G-protein coupled receptor		1.101	0.0332	AR,IRF5,MMP1,MMP2,MMP9,NOX4
DRD1		G-protein coupled receptor		0.274	0.0332	BDNF,EGR1,FOS,FOSB,HOMER1,S100A10
GPR37L1		G-protein coupled receptor		-1	0.0367	EIF4E,GLI2,MYCN,PTCH1
GRM5		G-protein coupled receptor		-1.981	0.0367	FOS,NOS2,SLC1A2,SOD2
F2RL3		G-protein coupled receptor			0.0367	CALCA,CD63,EGR1,FOS
GRPR		G-protein coupled receptor			0.0498	BDNF,CDKN1A,MYCN
CALCR		G-protein coupled receptor			0.0498	CDKN1A,FOS,TP53
TAS1R3		G-protein coupled receptor	Inhibited	-2.219	0.112	PPARG,SLC16A1,SLC1A5,SLC3A2,SLC7A11
APLNR		G-protein coupled receptor		1.982	0.41	AFP,MEF2C,PDGFRB,THBS1
LPAR1	24.895	G-protein coupled receptor		1.969	0.473	CCN2,KLF5,MMP9,PTGS2
ADRB2	-19.268	G-protein coupled receptor		1.812	0.542	ADIPOQ,ATP1A1,ATP1B1,COL1A1,CYP1B1,GNAS,GRK3,HK2,IDE,PLXNA1,PPARGC1A,RAB1B,SPP1
ACKR2		G-protein coupled receptor	Activated	2.828	1	DHX58,IFI44,IRF7,ISG15,OAS2,OAS3,OASL,STAT2
Insulin		group		1.317	2.27e-15	ABCA1,ACADM,ACAT1,ACLY,ACOT12,ACOX1,ACSL1,ACTB,ACTC1,ACVR2A,ADIPOQ,ADIPOR1,ADIPOR2,AEBP1,AGT,AGTR1,ALB,ALDOA,ALDOB,ANGPTL4,APOM,APP,AQP9,ARG2,ATF3,ATP7A,BACE1,BMPR1A,CA3,CAV2,CCN2,CCND3,CCNE1,CCNG2,CCT4,CDK2,CDKN1A,CDKN2B,CDX2,CEBPB,CFLAR,CIDEC,COL1A1,COL1A2,COL3A1,COL4A1,COL5A1,COL6A1,CRABP2,CREB3L3,CTH,CTNNB1,CXCL1,CYBB,CYP11A1,CYP19A1,CYP1A1,CYP2C9,CYP7A1,CYP8B1,DEFB1,DUOX1,DUSP1,DUSP4,EDN1,EG…	1888 (18)
Vegf		group	Activated	4.69	1.08e-14	ABCB1,ACTA2,ADAMTS1,ADGRG1,AGFG2,AHR,AKAP12,ANGPTL2,ANGPTL4,ANP32A,ANPEP,APOM,ARHGAP18,ARHGAP23,ARHGEF17,ARNTL,ATF3,AXIN2,BAX,BCL2L11,BMP2,BMP7,BNC1,BTBD3,BUB1,BUB1B,CALM1 (includes others),CASP1,CASP3,CCL14,CCN1,CD44,CD46,CDC20,CDC25A,CDC42,CDK1,CDK2,CDKN2C,CDKN3,CELSR1,CFLAR,CHI3L1,CLDN1,CNN1,CSGALNACT1,CTNNB1,CXCL1,CYP4A11,CYYR1,DIAPH2,DOK4,DUSP4,DUSP5,DUSP6,EDA,EDN1,EFNB2,EGR1,EMP1,ENPP2,EPHA…	1872 (17)
estrogen receptor		group	Inhibited	-2.843	7.44e-14	ABCA1,ABCG2,ADIPOQ,AKT3,ANXA1,AXL,BAX,BDNF,BMP7,C3,CA12,CAPG,CAV1,CAV2,CCN2,CCND2,CD24,CD44,CD59,CD99,CDH10,CDH11,CDH12,CDH13,CDH3,CLDN4,CLN8,CNKSR1,CNNM4,COL12A1,COL13A1,COL4A1,COL4A2,COL4A5,COL4A6,COL5A1,COL6A1,COL6A2,COL7A1,CXCL1,CYP1A1,CYP2B6,DSC2,DSP,EDN1,EGR1,ERBB2,ERBB3,ETS1,F11R,F12,FGFR1,FGFR2,FLNC,FN1,FOS,GATA3,GREB1,HSP90AA1,HSPA1A/HSPA1B,ICAM1,IGF1,IGF2BP3,ITGA3,JAG1,JPH3,JUN,KRT18,KR…	1975 (17)
Tgf beta		group	Activated	4.367	9.94e-14	ABCA1,ACTA2,ADAM12,ADH1C,ANGPTL4,ANKH,ASGR2,BACH1,BAMBI,BASP1,CASP1,CCL1,CCN1,CCN2,CCND2,CCNE1,CDH11,CDK2,CDK6,CDKN1A,CDKN2B,CEBPB,CFLAR,CLU,COL12A1,COL1A1,COL1A2,COL4A1,COL4A2,COL5A1,COL6A2,COL7A1,CTNNB1,CXCL2,DAB2,DCN,EDN1,FBLN2,FGF2,FN1,FOS,FSCN1,FSTL1,FSTL3,FURIN,GADD45B,GATA3,GCLC,GLI2,HEY1,HSPG2,ID1,ID3,IFNB1,IGF1,IGFBP3,IGFBP5,IL1RN,ILK,INPP5D,ITGA1,ITGA2,ITGA6,ITGAV,JAG1,JUN,LARP6,LCAT,LI…	1988 (17)
Growth hormone		group		-1.786	2.46e-13	ACAA1,ACSL1,ACTB,ADIPOQ,ADRB2,AGT,AKR1B1,ALB,ANGPTL4,APLP1,ARID5B,BCL6,BMP2,BMP4,BMP7,C3,CA3,CAT,CCND2,CDH3,CEBPB,CEBPD,CISH,CITED2,CLDN15,CLU,COL18A1,COL1A1,COL3A1,COMT,CTH,CYB5B,CYP2C19,CYP2C8,CYP2C9,CYP2E1,CYP3A4,CYP7A1,DDR1,DDT,DECR1,DLK1,DYRK2,EGR1,FDPS,FN1,FOS,FOSL2,FTH1,FZD5,FZD7,G6PC,GCDH,GCLC,GDF15,GHR,GHRHR,GHRL,GPT,GSTP1,HADHB,HBB,HOXA1,ID1,IGF1,IGF1R,IGF2,IGFALS,IGFBP1,IGFBP3,IGFBP5,I…	1917 (19)
ERK		group	Activated	2.315	2.79e-12	ABCA1,ACSL5,ACTA2,ADGRG6,AGER,AGT,AREG,ARG2,ARPC2,AXL,BAX,BCL2L11,BMF,BTG2,BTG3,CAV1,CCN2,CCND3,CCNE1,CD1D,CDK4,CDKN1A,CEBPD,CFLAR,CGA,CLDN4,CLU,COL1A1,COL3A1,CTNNB1,CXCL1,CXCL2,CYP1A1,DIO3,DPYSL2,DUSP1,EDN1,EGR1,EPHA2,ESR1,ETS1,FGF2,FN1,FOS,FOSL2,GCLC,GDF15,GK,GOT1,HAS3,HEY1,HOMER1,HOXA1,ICAM1,IFNAR1,IGFBP1,ITGAM,ITGAV,JAG1,JUN,KLF5,KRT18,KYNU,LAMB1,LCN2,LIF,MAFF,MAP4K4,MMP1,MMP14,MMP2,MMP9,MYC,…	1605 (15)
ERK1/2		group	Activated	4.145	1.36e-11	ABCA1,ABCC6,ADIPOQ,ALOX5,ALPL,APH1A,APH1B,AREG,ASAH1,B2M,BAX,BCL2L11,BDNF,BHMT,BIRC2,BMP2,C3,CAT,CAV1,CCL27,CCN2,CCN4,CCND2,CD44,CDC25A,CDC42EP5,CDK1,CDK4,CDKN1A,CEBPB,CFLAR,COL1A1,COL2A1,COL3A1,CTSB,CTSV,CXCL1,CXCL2,CXCL5,CYBB,CYP19A1,CYP46A1,CYP7A1,DKK1,DUSP1,DUSP4,ECE1,EDN1,EFNB2,EGR1,ENO1,ESR1,ETS1,EZR,F3,FGF2,FGFR2,FLT1,FN1,FOS,FOSB,FZD1,GJA1,GRK5,HAMP,HAS2,HK2,HPGD,ICAM1,ID1,ID3,IFNB1,IGF1R…	1871 (17)
Mek		group		1.131	3.19e-10	ABCG2,ACAT1,ANPEP,ASCL1,AXL,B4GALT6,BCL2L11,BMF,CASP2,CCN2,CCND2,CCND3,CD200,CDCA7,CDCP1,CDKN1A,CDX2,CLDN2,CLU,COL1A2,CTNNB1,CXCL9,DDR1,DDR2,DUSP4,DUSP5,DUSP6,EGR1,EPHA2,EPHB2,ERBB2,ERBB3,ESR1,ETS1,ETV1,ETV5,FGFR1,FOS,GDF15,HAND1,HAS2,HIF1A,HMGA2,HOMER1,ID1,IFNB1,IL15,ITGA6,JUN,KDR,LRP8,MAF,MAFF,MDM2,MMP14,MMP2,MMP9,MOB4,MST1R,MYC,NOX4,NPPB,NQO1,OSBPL8,PDGFRA,PDGFRB,PHLDA2,PLCD1,PLPP3,PMAIP1,POU5…	1657 (16)
Akt		group	Activated	4.221	4.71e-10	ACTA2,ADIPOQ,ADM,AMOT,ANKRD1,AR,B4GALT5,BAK1,BAX,BCL2L11,BCL6,BIRC2,BMF,BMP2,BTG2,CCN2,CCND2,CCND3,CD44,CDK4,CDKN1A,CDKN1C,CEBPB,CFLAR,COL2A1,COL3A1,CP,CPT1A,CTNNB1,CTSD,CYP19A1,E2F2,ERBB3,ESR1,ETS1,F3,FN1,FOS,GATA2,GLI2,GSK3B,GSS,HES1,HIF1A,HIF3A,HK2,HPGD,IFNB1,IGF1,IGF1R,IGF2,INSR,JUN,KCNA5,KL,LCN2,LEF1,MAP2,MDM2,MMP14,MMP2,MMP9,MSI1,MT1X,MT2A,MYB,MYC,MYCN,NBN,NDRG1,NFKBIA,NOS2,NOTCH1,NOX4,NR0B…	1936 (19)
Sos		group			4.14e-09	ABCC1,ACOX1,ADAM12,ADD2,ADNP,ALDH1A3,ANK3,APLP2,ARID3A,ASAP1,ATP2C1,CADM1,CAMK2D,CAST,CASZ1,CAT,CCNG1,CD44,CHI3L1,CMTM4,COL16A1,CRABP2,CTNND1,ENAH,FBLIM1,FETUB,FLRT2,FOS,GBA,GIT2,GJB6,GM2A,GSK3B,HOOK1,HOXA1,HSD17B10,HSD3B1,HSPB8,IGFBP5,IL36G,ITGA6,KIF1B,KIF2A,KIF5B,KRT13,LGALS3BP,LGALS4,LIN9,LRP8,MAOA,MAP3K20,MAP4K4,MAPK6,MGST1,ODC1,PAOX,PDE6B,PDPN,PIP5K1B,PKN1,PLAU,PLK2,PMEPA1,PTGS2,PTH1R,PTPN12…	1631 (16)
ADRB		group		0.207	6.04e-09	AACS,ABL1,ACSS1,ANGPTL4,ANKRD1,ARG1,ARHGEF3,ATF3,ATF5,AXL,BAK1,BAX,BCL10,BDNF,BNIP3L,CASP3,CASP4,CCNA2,CCNE1,CDC7,CDK4,CDK6,CDKN1A,CFLAR,CXCL2,CYP51A1,E2F3,ENDOD1,FAM214A,FDPS,FOS,GDF15,HSD17B7,HSD3B7,HSPD1,ICAM1,IKBKG,INSIG1,JUN,LBH,LPIN1,LTBP1,MMP9,MSMO1,NBN,NEK2,NFKBIA,NOD1,NOS2,NPM3,NQO1,OASL,PCNA,PCYT2,PPARGC1A,PTGS2,RAN,RBL2,RTL8B,SLC7A11,SLCO4A1,SMAD6,SMC1A,SQSTM1,TEK,TRAF3,TRIM54	1851 (20)
Alpha catenin		group	Inhibited	-4.372	1.05e-08	ADAMTS1,AREG,AXIN2,BCL3,C1QTNF3,CDH11,COL15A1,COL1A1,COL1A2,COL3A1,COL5A1,COL5A2,COL6A1,COL6A2,COL6A3,CTSB,CTSV,CXCL2,DKK1,EGFL6,ELK3,EPHA3,FMNL2,FSTL1,IGF1,IGF2,IGFBP1,IGFBP6,IGFBP7,IL2RG,IL36G,ITGAM,LAMA2,LEF1,LUM,MMP2,MMP23B,MMP9,MYC,NFKBIA,NFKBIZ,NKD1,PDGFRA,PLAU,PTGS2,PTX3,RHOC,S100A9,SAA1,TGM2,THBS2,TIMP1,TNC,TNFAIP2,TNFAIP3,TNFRSF12A,TWIST1,TWIST2,WIPF1	1570 (17)
N-cor		group		0.644	1.14e-08	ABCA1,ACACB,ACSL1,ADIPOQ,ADIPOR2,ARNTL,ASAP1,AXIN2,BIN1,C1QA,CDK6,CDKN1A,CIDEC,CRP,CTSB,CTSS,CXCL14,CXCL2,DHRS3,ESR1,FADS2,FAM20C,FOLR1,FZD1,GSTP1,HES1,IGF1,IGFBP3,MBNL1,MMP2,MMP9,OLR1,PCK1,PDGFA,PID1,PLIN1,PTGS2,RGL1,RHOB,RNF144B,SCD,SHISA5,SNAI2,SNX1,SREBF1,STMN2,TBX15,TBX4,TRERF1,WIPF1,XYLT1,ZNF703	2139 (23)
IL1		group		0.01	1.71e-08	ABCG2,ABL1,ADAM17,ADAMTS1,ADRB2,AHR,AKR1C1/AKR1C2,ALB,APP,AR,AREG,BAX,BDNF,BMP2,C2,C3,CASP1,CCL1,CCR6,CD59,CDKN1A,CEACAM1,CEACAM6,CEBPD,CFB,CHI3L1,COL1A1,COL2A1,CP,CPT1A,CRP,CTSB,CTSC,CXCL1,CXCL2,CXCL5,CXCL9,CYP1A1,CYP2B6,CYP7A1,DCN,DUSP1,EDN1,EGR1,ELF3,F3,FN1,FOS,FTH1,FZD5,GDF15,GJA1,GLS,HIF1A,HMGB1,HP,HSD11B1,ICAM1,IFNB1,IGF1,IGF1R,IGFBP1,IL17RD,IL1RL1,IL1RN,IL4R,IL7,INHBA,ITGAM,JUN,KIT,KITLG,K…	1867 (16)
Raf		group		1.545	1.91e-08	ANPEP,AREG,B4GALT6,BCL2L11,CDKN1A,DUSP4,DUSP6,EDN1,EGF,EGR1,ETV1,ETV5,FOS,GDF15,HAMP,HAS2,HMGA2,IGF1R,JUN,KRT18,MAFF,MYC,PHLDA2,PLPP3,PMAIP1,PPARGC1A,PTEN,SEMA3C,SEMA4C,SEMA6A,SLC43A3,SPRY1,SPRY4,STON1,TAGLN,TBP,TFAP2C,TNFAIP3,TOP2A	1946 (18)
Rxr		group		-1.676	5.18e-08	ABCA1,ABCB11,ALAS1,ANGPTL4,BMP7,BTG2,C1QA,CDKN1A,CEBPE,CPT1A,CPT1B,CTSB,CTSS,CYP2B6,CYP2C19,CYP2C8,CYP2C9,CYP3A4,CYP3A5,CYP4F2,CYP7A1,DIO1,DLK1,EEF2,EFNA5,EFNB3,FURIN,IGF1,ILK,INSIG1,INSR,KNG1,MGP,MMP1,MMP2,MYC,NOS2,NR0B2,NR5A2,PCK1,PDGFA,PDK4,PLTP,POR,PPARG,PTGS2,RBP2,RXRA,SERPINF1,SLCO1B3,SPP1,SREBF1,SULT2A1,TPH2,UGT2B4	2066 (24)
Nr1h		group		-0.79	2.97e-07	ABCA1,ABCG5,ABCG8,ACACB,ACADL,ACLY,ACSL3,AGPAT1,AGT,ALDH1A2,ANGPTL3,APOC1,APOC2,APOC4,APOD,ARG2,ARNT2,ATP1B1,BCL3,C2,C3,CAV1,CCND2,CPT2,CXCL1,CYP7A1,ECE1,EDN1,EDNRA,ERCC8,F2R,FECH,FLT1,G6PC,H6PD,HLA-DOA,IFNB1,IL15,ITGAL,LAT2,LIPE,MARCKSL1,MERTK,MLXIPL,MYLIP,NFKBIZ,NOS2,NPC1,NR5A2,PLA2G2A,PLIN1,PLTP,PPARGC1A,PTCH1,PTGES,PTGS2,SCARB1,SCD,SFRP1,SP110,SREBF1,STAR,THBS1,TIMP3,TP53,VLDLR,ZBTB16	1485 (26)
Hdac		group	Activated	2.769	3.93e-07	ACVR2B,ADAMTS1,AGTR1,AHR,AREG,ATF3,BCL6,BDNF,BMI1,BMP2,CCNG2,CDKN1A,CRABP2,CTNNB1,DKK3,EDN1,EDN3,EDNRA,EDNRB,EGR1,ERBB2,FOS,FOXA1,FOXD1,GADD45B,GATA3,GLI2,HIF1A,HPGD,IFNB1,IGF1,IGFBP3,ITGA8,JUN,KCNH2,KLF9,LIN28B,LRP2,LRP4,MMP14,MT1E,MT1F,MT1H,MYC,MYCN,NCKAP1,NOTCH4,NPNT,ONECUT1,ONECUT2,OSR1,PBX1,PGF,PKHD1,PPARGC1A,PSG5,RGS10,ROBO2,RORC,RRM2B,SEMA3C,SFRP1,SFRP2,SMARCD3,SMPD3,SPP1,SPRY1,TFAP2B,TNFS…	1985 (21)
Histone h4		group			9.35e-07	ABCB1,ADA,ADIPOQ,AFMID,AGT,AKAP12,BTG3,CCND3,CCNE1,CD1D,CDC25A,CDK1,CDK4,CDKN1A,CFLAR,CYP19A1,DIO1,DKK1,DUSP16,ESR1,FLT1,FOS,GAS1,GSTP1,HAS2,HES1,ICAM1,IGFBP1,KALRN,KDM5B,LEF1,MAD2L1,MCM4,MED27,MEF2C,MGMT,MMP9,MSH2,NEDD4L,NTRK2,OAS3,PCNA,PMAIP1,PPARG,PRLR,PTGS2,RASGRP1,RPL10A,RPS6,RRM2,RUNX2,SFRP1,SPP1,SREBF1,STAR,STAT3,SYNPO,TAGLN,TBX15,TBX4,TFF1,TGFBR1,TNFAIP3,TYMS	2063 (25)
P38 MAPK		group	Activated	2.206	1.61e-06	ABCA1,ADAM17,ADIPOQ,AGER,ARG2,ASS1,ATF3,BAX,BDNF,BMP2,BNIP3L,CAV1,CCN2,CCND2,CCNE1,CCNG2,CD1D,CD44,CD46,CDKN1A,CDX2,CEBPB,CEBPD,CFLAR,COL3A1,CTNNB1,CXCL1,CXCL2,CXCL9,CYBB,CYP19A1,CYP1A1,CYP4F3,DES,DGKA,DIO3,DUOX2,DUSP1,EDN1,EDNRB,EGR1,ETS1,F3,FGF2,FLNA,FN1,FOS,GBP1,GCLC,GDI1,GJA1,HAS2,HIF1A,HOMER1,HP,ICAM1,ID3,IFNB1,IGFBP5,IL1RL1,IL1RN,INHBA,IRF7,ITGAM,ITGAV,ITGB8,JUN,KCNB1,KDELR1,KDELR3,KLF15,KL…	1229 (14)
TCF		group		0.156	2.86e-06	ABCB1,APOD,ARL4A,BMP4,CD44,CEACAM1,CNN2,CTNND2,DPEP1,EDN3,EGR1,EPCAM,FGF18,FOS,GJA1,GPX2,HSD17B2,ID3,ITGA1,KLK2,LEF1,LGALS3,LGR5,MMP2,MMP7,MSX2,MYC,NRCAM,PCCA,PCSK6,PTCH1,PTGS2,QPCT,RCN1,SAA1,SEMA3C,SERPINA1,SERPINA3,SERPINE1,SLC1A5,SLC26A2,SOX9,UGCG	1695 (18)
Notch		group		1.473	2.88e-06	ACTA2,ADAM12,ADM,AFP,AGT,ANKRD1,CCN4,CCND3,CDCA7,CDKN1A,CDKN2B,CNN1,DUSP1,GADD45B,GATA3,GUCY1A1,GUCY1B1,HES1,HES5,HEY1,HEYL,ID1,ID3,JAG1,MMP2,MYC,MYLK,NOTCH1,NOTCH3,POU5F1,PROX1,RELA,S100A11,SMAD2,SMAD3,SMAD6,TAGLN,ZEB1	1495 (18)
Histone h3		group			4.52e-06	ABCB1,ABCB11,ACOT4,ADD2,ADD3,ADGRA2,ADIPOQ,ADRA1A,AFP,AKAP12,ARHGEF17,ATF3,B2M,BAX,BCL2L11,BDNF,BMP4,BTG3,CA4,CAV1,CCNA2,CCNB1,CCND2,CCNE1,CD1D,CD9,CDK4,CDKN1A,CDKN2B,CDKN2C,CDX2,CEACAM1,CFLAR,CGA,CKAP4,COL1A2,COL4A6,CTNNA1,CTNNB1,CYP19A1,CYP3A5,DIO1,DKK1,DUSP10,DUSP16,EGR1,ENO3,ERMAP,ESR1,FGFR1,FGFR2,FLT1,FOS,FOXA1,GAPDH,GATA2,GATA3,GHR,GKAP1,HAND1,HBB,HES1,HNF4A,HOXB6,ICAM1,ID1,IGF1,IGF1R,IGFBP…	1833 (18)
C/EBP		group		-1.264	5.61e-06	ADH1A,ADH1B,ADH1C,CDK2,CYP1A1,F8,HAMP,HIF1A,HNF1A,HSD11B1,ID1,IGF1,LCN2,MMP1,NOS2,ONECUT1,ORM1,PCK1,PTAFR,PTGES,PTGS2,SCGB3A2,SFTPD,SST,TAT,TGFB1,UGT2B17	1442 (24)
Ap2		group		1.164	7.86e-06	ADM,AFP,ALB,APOB,BACE1,C3,ERBB2,ERBB3,F2R,FOXA1,ICAM1,IGF2,KIT,LIPA,MMP2,MT2A,ORM1,PCK1,PTGDS,SAA1,SMPD1,TGFB1	1474 (12)
PI3K (family)		group		1.205	9.16e-06	ABCA1,ACTA2,ADM,AKR1C1/AKR1C2,BCL2L11,CAT,CCND3,CCNG2,CDKN2B,CDX2,CFLAR,CLDN2,CTSD,CXCL1,CXCL9,DEFB1,EGLN3,ESR1,FOS,FTH1,GCLC,HAMP,HIF1A,HK1,ISG15,ITGA6,MMP2,MMP9,MYC,NOS2,NQO1,PKM,PRKCZ,PTEN,PTGS2,PXN,SCARB1,SERPINE1,SLC2A1,SLC4A7,SNAI2,SOX4,SREBF1,TGM2,THBS1,TJP1,TNC,TNFRSF10B,WTAP	1683 (15)
Pkg		group	Inhibited	-2.74	9.25e-06	BDNF,CAT,CTNNB1,EDN1,EGR1,FOS,FOSB,HK2,JUN,LEF1,LGR5,SLC6A4,SOD2,SOX9,VCL	1608 (18)
Mir200		group		-1.719	9.25e-06	BMI1,CFL2,COL1A1,COL3A1,CRTAP,E2F3,JUN,LOX,LOXL2,NEO1,RNF2,SERPINH1,SLC5A3,TRIM2,ZEB1
Rock		group		1.533	1.11e-05	ACTA2,APP,BMP2,CAVIN1,CCN2,CDC42,CDKN1A,CNN1,COL1A1,COL3A1,DES,DMD,ETS1,F3,FN1,FOS,ICAM1,MYC,PPARG,PPP1R12A,RUNX2,SORT1,SOX9,SPP1,TAGLN,TGFB1,THBS1,TJP1	1548 (18)
Creb		group		0.37	1.7e-05	AASS,ABL2,ACTA2,ACVR2B,ADIPOQ,ADM,ALOX5,ANK3,ANTXR1,AREG,ARG1,ARHGEF9,ARPC5,ATF3,BACE1,BAK1,BDNF,CALCA,CASP1,CCN1,CCN4,CD14,CD59,CDH10,CDKN1A,CEBPB,CEBPD,CFLAR,CGA,CIDEC,CNTF,COMT,CPT1A,CSRP1,CTH,CTSB,CTSV,CYP19A1,CYP51A1,DUSP1,DUSP4,DYNC1LI2,EGR1,EPHA3,ETV5,FGFR1OP2,FHDC1,FLNB,FOS,FOSB,FSCN1,FXN,G6PC,GABBR1,GJA1,GJA5,GNAS,GNB4,GRK3,GSTM3,HAS2,HES1,HPGD,HSPB8,IGF1,ITGAM,JUN,LASP1,MITF,MMP1,MMP2,M…	2021 (23)
Pkc(s)		group	Activated	2.133	1.7e-05	ABCA1,ACAT1,ACO1,ACTA2,ADM,AHR,APP,ARG2,ATF3,BCL2L11,BDNF,BIK,CCN1,CCN2,CCND3,CDKN1A,CDX2,CGA,CLDN1,CNN1,COL1A1,COL3A1,CPT1A,CTNNB1,CTSB,CYBB,CYP19A1,CYP1A1,CYP2A6 (includes others),CYP2E1,DES,DMD,DNAJC3,DUSP1,EDN1,EGR1,EP300,ERN1,F3,FGF2,FN1,FOS,GADD45B,HIF1A,HPGD,IGF2,JUN,KCNJ2,KRT8,LIPA,MAP3K5,MAPK3,MMP1,MMP2,MMP9,MSR1,NOS2,NOTCH4,NOX4,NQO1,OVOL1,PDIA4,PER1,PON1,POU2F2,PPARA,PPARG,PRKCA,PTGS2,…	1357 (14)
Jnk		group		1.907	2.27e-05	ABCA1,ACTA2,ADARB1,AGER,AGT,ALDH1A2,APP,ASAH1,BAX,BCL2L11,BMF,BTRC,CASP3,CCN2,CCNE1,CD44,CDK4,CELF2,CFLAR,CLDN2,CLEC10A,COL1A1,COL3A1,DKK1,DUSP1,EDN1,EGR1,ETS1,F12,F2RL1,F3,FN1,FOS,FOSB,GDF15,GJA1,HES1,HNF4A,ICAM1,IFNB1,IGF1,ITGB7,JUN,MMP1,MMP14,MMP2,MMP9,MRC1,MRC2,MSH2,MYC,NOS2,NOX4,NQO1,PLAT,PLAU,PLAUR,PLG,POSTN,POU5F1,PTEN,PTGES,PTGS2,PTK2,RARA,RBP1,RXRA,SERPINE1,SNAI2,SOD2,STRA6,TBP,TGFB1,TGM…	1226 (14)
RAS		group		1.242	2.59e-05	ANPEP,ARG2,B4GALT5,BCL2L11,CASP2,CAV1,CCN2,CCND3,CDK6,CDKN1A,CDKN2B,CDX2,CLDN4,CSF3R,EDN1,EGR1,FN1,FOS,GSTP1,IGF1,IL24,JUN,LIF,LRAT,MITF,MMP1,MMP2,MMP9,MUC4,MUC5B,MYC,NOS2,NPM1,NPY,ODC1,PDCD4,PDGFA,PLAU,PLAUR,PRDM1,PSMD10,PTEN,PTGES,PTGS2,SERPINE1,SERPINE2,SNAI2,SOD2,SREBF1,STAT2,TBP,TFPI2,TGM2,TP53,ZEB1	1356 (15)
collagen type i (family)		group		1.045	5.92e-05	ABCC1,CFL2,FRMD6,HNF4A,HTR2B,IL1RN,LGALS4,LUM,MSR1,MYO7B,NR1I2,RIT1,SERPINE1,SPARC,TWIST1,TWIST2,ZEB1
SRC (family)		group		0.73	0.000237	ATP1A1,BMP2,CDKN1C,CYP1A1,EGR1,FGF2,FLT1,FN1,HIF1A,ICAM1,ID1,IFNB1,IGFBP1,ITGAV,KCNB1,MAOA,MUC4,PROM1,PTGS2,PXN,S100A4,SLC4A7,SLC6A4,SMAD2,TJP1	1416 (16)
Collagen Alpha1		group		1.799	0.00032	CDKN1A,COL1A1,IL1RN,MMP2,MMP9,PCNA,PLAU,PLAUR,PTGS2,TIMP2	1525 (16)
Mapk		group		-0.333	0.000845	ABCB1,ADA,ADAM12,APP,BDNF,CAT,CDKN1A,CEBPB,CFLAR,CLDN4,COL1A1,CXCL1,CYBB,EGR1,EP300,ESR1,F3,FOS,FURIN,GJA1,HPGD,IGF1,ITGB7,JUN,MMP7,MMP9,MUC4,MYC,NOS2,NPPB,NR1I3,PER1,PIGR,PRKCZ,PTEN,PTGS2,RELA,RUNX2,SNAI2,SOD1,SPP1,TUBB3	1683 (17)
cytokine		group		-0.018	0.000923	ADAM12,ALOX5,ANG,APP,BAX,BCL3,BMF,C5AR1,CCN1,CCNE1,CCR6,CD27,CISH,CLU,CRP,CXCL1,CXCL2,DUSP1,EDN1,EGR1,F3,FGF2,FOS,HIF1A,ICAM1,IGFBP1,IL24,ILK,ITGA6,JUN,LIF,MMP1,MMP2,MMP9,MYC,NOS2,PCNA,PDCD1LG2,PLAAT4,PLAT,PLAU,PLAUR,PON1,PTGS2,S100A4,SAA1,SAA2,SERPINE1,SLC2A1,SOD2,SPARC,STAT3,TEK,TIMP1,TNFRSF1B,TYMP	1382 (16)
MIR143-145a		group		1.387	0.000942	ACTA2,CNN1,DES,DMD,TAGLN	295 (6)
Pro-inflammatory Cytokine		group		0.098	0.00096	ADIPOR2,ADM,AKR1B1,ASS1,CALCA,CD47,CLU,CTNND2,ENPP1,F3,FGF2,GCLC,GLUL,HAMP,HP,ICAM1,ITGA1,LCN2,LGALS9,MMP9,NOS2,NR1H4,OLR1,PI3,S100A1,SLC6A4,SPINT1,TIMP1,TSLP	1611 (14)
EGLN		group	Inhibited	-2.261	0.00117	A1BG,ADM,ANGPTL3,ANKRD37,ANKRD9,APOA4,ASCL1,BBX,CAVIN1,CSRP2,DIO3,DMKN,EGLN3,FAM117B,FOSL2,FSTL3,GAPDH,GATA3,GPR146,GREM2,HK2,HLA-B,HMGCL,IGFBP1,IKBIP,IMMP2L,KDM5B,LCN2,NUDT13,PAM,PDGFRL,PFKP,PGAM1,PPME1,PPP1R3E,RAB11FIP5,RNASE4,RNF165,RRAGD,RTL8C,S100A9,SAA1,SELENBP1,SERPINA7,SERPINE1,SLC16A3,SMTNL2,SOX9,SPAG4,STC1,STC2,TLCD3A,TPI1,VKORC1,VLDLR,WDR54,WWTR1,ZNF404	1597 (13)
caspase		group	Activated	3.36	0.00119	APP,BAX,CCND2,CCND3,CCNE1,CD14,CDK1,CDK2,CDK4,CDK6,CDKN1A,GLUL,HERPUD1,IFNB1,PTEN,THBS1	1742 (20)
GNRH		group		-0.047	0.00146	ADIPOQ,ATF3,BMP7,CGA,DUSP1,EGR1,FOS,IGFBP3,IGFBP5,ISL1,JUN,MAPK3,PTGS2,RAP1B,SCG2,SEMA3A,STC1,ZEB1	1594 (20)
Ras homolog		group		1.095	0.00157	ABCA1,CCN2,CDKN1A,EGR1,FOS,ITGAV,MMP9,MYC,PDGFRA,PLAU,PTGS2,TJP1	1045 (16)
Hedgehog		group		1.932	0.00236	BDNF,CCNA2,CCND2,FOXF1,GAS1,GATA5,HES1,IGF2,JAG1,KIT,KLK2,KRT19,MYC,MYCN,PRKCI,PTCH1,SLC2A2,SOX9,SPP1,TFF1,TP53,VIL1	693 (7)
Fgf		group		0.253	0.00276	CCND3,FOS,IGF1,IGF1R,JUN,KDR,LPCAT1,MITF,MMP2,MMP9,NPPB,ODC1,PER1,PTGS2,RUNX2,SPRY4	1301 (15)
Ngf		group		1.885	0.00292	ANXA2,APP,BCL2L11,BDNF,CALCA,CDKN1A,CHGB,CLU,DUSP1,DUSP4,EGR1,ENO2,FGF2,FGFR1,FOS,JUN,MAP2,MYB,NOS2,ODC1,PLAUR,PRKCA,SERPINE1,SLC12A4,STMN2,TP53,TUBB3	1450 (15)
MAP2K1/2		group		0.383	0.00324	ARG2,ATF3,BCL2L11,BDNF,C3,CCN2,CCND2,CDK1,CHI3L1,CYP7A1,DUSP1,DUSP4,EGR1,FOS,FURIN,GCLC,GJA1,H2AX,HERPUD1,HK2,JAG1,JUN,KLF5,MMP9,MYC,NOS2,PCNA,PDGFA,PPARA,PRKCI,SCARB1	1465 (15)
YAP/TAZ		group		-0.283	0.0038	CCN1,CCN2,GOT1,PSAT1
Calcineurin A		group		1.026	0.00402	ATP2B4,B3GAT1,CCN2,COL1A1,COL1A2,COL3A1,FGF18,FOS,GJA1,INSR,JUN,MB,PPARGC1A,SLC2A1,TGFB1,TIMP1	2024 (23)
CDK4/6		group		0.378	0.00459	AFAP1,AHI1,AHNAK,BCLAF1,CALU,CDK6,CLIC6,DYNC1LI1,E2F8,ENO1,EPHA2,FLNA,ITIH2,ITSN2,JPT1,LASP1,MARCKS,MYO7A,NIBAN2,PCYT1B,PDLIM4,PPFIA2,RCN1,RPS6,TPI1,TUBA1B,TUBA1C,TUBB
Endothelin		group		0.959	0.00513	APP,CD74,EDN1,FOS,JUN,MYC,NPPB,PTGS2,RELA,RHO	1289 (16)
Ifn		group	Inhibited	-2.113	0.00547	ADAMTS1,B2M,BAG1,BCL6,CD44,CFH,CXCR3,CYP4A11,DHX58,EDN1,FOS,HIF1A,ICAM1,IFNAR1,IGF1,IL15,IL15RA,IL7,IRF7,ISG15,LCN2,MAVS,MMP9,NOS2,NTRK2,NUB1,OAS2,OAS3,OASL,PLAAT4,PTAFR,RNASEL,SERPINE1,SP100,SPP1,STAR,TFRC,THPO,TLR1,TP53,TRIM22,TYMP,XDH	1328 (17)
Tnf (family)		group		1.451	0.00628	ABCC3,ADIPOQ,ATF3,BIRC2,CAVIN3,CCL1,CDK4,CFLAR,CIRBP,CLDN2,CLDN4,CXCL1,CXCL9,CYP1A1,CYP2B6,CYP3A4,CYP3A5,DKK1,DUOX1,ENPP2,F3,GHR,GJA1,GJA5,HIF1A,HSD11B1,ICAM1,IGF1,INHBA,JAG1,JUN,KDR,KL,LCN2,LGALS9,MMP9,MSX2,MYC,NFKBIA,NOS2,NOX4,NT5E,PCNA,PTGS2,RUNX2,SAA1,SERPINE1,SHBG,TNFAIP3,TNFRSF1B,TYMP	1427 (16)
Atrial Natriuretic Peptide		group	Inhibited	-2.449	0.00725	ADIPOQ,CCN2,EDN1,NPR1,POU5F1,SERPINE1,TNC	1790 (22)
SMAD1/5		group			0.00963	CEBPB,HAMP,ID1,ID3,PDGFA,PLAUR
tryptase		group		0.816	0.00963	BAX,F2R,F2RL1,MMP9,PLAT,TNFAIP3	1463 (16)
Hnf3		group			0.00985	ALDOB,AMBP,CYP2C9,ERCC8,HNF1A,IGFBP1,PCK1,SLC2A2
growth factor		group		-0.816	0.00985	APP,CLU,DUSP1,FGFR1,FOS,GLUL,MYC,PTGS2	1473 (17)
PRKAA		group		-1.232	0.0103	ACOX1,AR,BAX,CDKN1A,CLDN1,CPT1A,CYP11A1,DUSP1,G6PC,HSD11B1,HYOU1,NOS2,PCK1,PMAIP1,PPARGC1A,SREBF1,STAR,TMPRSS2,TP53
Nuclear factor 1		group		-0.788	0.0108	ALAS1,ALDOA,AR,CHI3L1,COL1A1,CYP1A1,CYP2A6 (includes others),GSS,GUCY1B1,HSD17B7,ID1,LOX,SERPINA3,TP53
HISTONE		group		-0.762	0.0108	ABL1,AHR,ATF5,CCNE1,CDK6,CLN3,DKK3,FGF2,HPGD,MUC4,NFATC2,PAG1,PTGIS,SFRP5
Interferon alpha		group	Inhibited	-2.528	0.0109	ADA2,AFP,AIM2,APOBEC3B,APOL1,APOL3,ATF3,AUTS2,AXL,B2M,BAK1,BCL3,BCL6,BCR,BMP4,BST2,BTG2,C3,CABP7,CASP1,CASP3,CCND2,CCND3,CD1D,CDC25A,CDKN1A,CEACAM1,CELSR1,CHMP5,CISH,CLTCL1,CTH,CXCL1,CXCL2,CXCL5,CXCL9,CXCR3,CYB561,CYP2C9,CYP2E1,CYP3A4,DEFB1,DHX58,DUSP6,DYNLT1,ENPP2,EPSTI1,F3,FCGR2B,FOS,FOSL2,GATA3,GBP1,GLS,HLA-B,HLA-C,HLA-F,HSPA1A/HSPA1B,ICAM1,IFI44,IFITM2,IFNAR1,IFNB1,IL15,IL15RA,IL18R1,IL1RN,IL…
NFkB (family)		group		1.913	0.0118	BSG,CFLAR,HNF4A,MMP9,PTEN,PTGS2,RELA,TIMP1,TNFAIP3
CD3 group		group		1.489	0.0123	ACSL3,ACSL4,ACSL5,CCND3,CCNE1,DGKA,GATA3,GLS2,HK2,LPCAT2,MBOAT1,NR1I2,ODC1,PDCD1,PLA2G4A,PLA2G4C,SCD,SLC16A3,SLC7A5,STAT3,TFRC
Cathepsin		group		-1.192	0.0152	ACTA2,CCND2,CCNE1,MKI67
Laminin (family)		group			0.0153	BMI1,MMP14,TMEM8B
Tropomyosin		group			0.0153	TPM1,TPM2,TPM3
Fascin		group			0.0153	CCN1,CCN2,MMP9
E2f		group	Activated	3.686	0.0171	CAV1,CBX5,CCNA2,CCNB1,CCNE1,CDC25A,CDC7,CDK1,CDK2,CSDE1,DLEU2,DUOX2,E2F2,E2F8,FANCD2,GINS2,HDAC1,HIF1A,HNRNPA1,IGF1,ITGA6,KNTC1,MAD2L1,MCM2,MCM4,MCM6,MTHFD1,MYB,MYC,MYCN,PCNA,PFKFB1,RAET1E,RRM2,SERPINE1,STMN1,TCF3,TP53,TTK,TYMS,UBE2C,ZNF160
TEAD		group	Activated	2.186	0.019	CAV2,CCN1,CCN2,CD44,FN1,POSTN
Shc		group		0.21	0.019	CCND2,CCND3,CCNE1,FOS,MYC,PPARG
MIR320		group		-1.067	0.019	EDN1,EMILIN2,ETS2,FN1,MMP9,TFRC
Smad2/3/4		group	Activated	2.425	0.019	ACTA2,CCN2,CDKN2B,NOX4,SERPINE1,TIMP1
Ikb		group		-1.072	0.0202	BLVRA,CCNB1,CFB,CXCL2,HHEX,ICAM1,MMP1,PTEN,PTGS2,TNFAIP3,UACA
p70 S6k		group		0.986	0.0204	BAX,BCL2L11,CCND3,CDK4,EEF1A1,EEF2,NOX4,PABPC4,PDCD4,RUNX2,SCD,SREBF1
MIR101		group		0.208	0.026	BMI1,DUSP1,IGF1,MITF,OGT,PTGS2,RNF2,STMN1
Lefty		group		-1.342	0.0265	CCN2,CDKN1A,ETS1,IGFBP1,SMAD5
Gsk3		group		1.311	0.0269	BACE1,BCL2L11,CFLAR,COL2A1,CTNNB1,ESR1,FOS,FOSB,FSCN1,GDF15,HIF1A,ICAM1,IGF1R,JUN,KDR,MYB,MYC,NOS2,PDCD1,PPARG,PTGS2,SPP1,SREBF1,TNFAIP3,TNFRSF10B,TNNC1,TP53,TWIST1
TMSB4		group	Activated	2.359	0.0275	BMP2,BMP4,ILK,ITGA1,ITGA2,ITGA3,RUNX2,SERPINE1,SPP1
ETS		group			0.0281	CHI3L1,DAB2,EGR1,ERBB2,FLT1,FOS,HPGD,ICAM1,SERPINE1,TIMP1
BMP		group		1.095	0.0282	CCN2,DPYSL2,ERBB3,HAND1,ID1,ISL1,KDR,MSX1,RUNX2,SMAD5,SPP1
Wnt		group		0.65	0.0297	CD24,CD44,CDX2,CTNNB1,GATA3,HAND2,KDR,LEF1,MMP9,MSX1,MYC,PITX2,PPARG,PPARGC1A,RUNX2,SOX9,TFAP2A
MIR124		group		-1.058	0.0343	AR,BMI1,CAV1,CDK6,GRIA3,IQGAP1,PTPRC,RAP2A,RELA,SET,SMYD3,SNAI2,STAT3,TP53
IFN Beta		group		-1.774	0.036	ATF3,BAK1,BST2,CASP4,CD74,CDKN1A,CEBPB,CXCL1,CYP2C9,CYP2E1,CYP3A4,DUSP1,EEF1A1,ENPEP,FN1,HLA-B,IFI44,IL15,IL15RA,IL1RN,IL24,INSIG1,IRF7,ISG15,MMP9,MSX1,MYC,NLRP2,NOS2,OAS2,OAS3,OASL,PLCG1,PNPT1,PRKCA,SNAPC1,SPRY1,SPRY4,STAT2,TGFB1,TGFBR1,TP53,TSLP,TXNRD1,USP25,XAF1
SERCA		group		1.177	0.0367	BTG2,EGR1,JUN,MYC
CYP3A		group		1	0.0367	CYP7A1,CYP7B1,CYP8B1,SQLE
Tcf 1/3/4		group		-1.964	0.0367	AHSG,ALB,AMBP,APOH
Rac		group			0.0369	BMP2,CD9,FOS,HIF1A,MMP1,PTGS2,THBS2
TCF/LEF		group		0.811	0.0369	FN1,JUN,MMP2,MYC,PTGS2,RUNX2,SNAI2
thyroid hormone receptor		group		-0.106	0.0382	ABCA1,ACOX1,CPT1A,CYP7A1,FOS,GH1,KLF9,MYC,NR5A2,POR,PTTG1
JUN/JUNB/JUND		group		0.314	0.039	C3,CCN1,COL7A1,CREB3L3,FOS,JUN,MMP1,PDCD4,PTEN,STAT3
Pde4		group		-0.751	0.039	CD14,CDKN1A,COL1A1,CXCL5,CYP51A1,FDPS,FN1,ICAM1,KRT18,TP53
STAT5a/b		group		0.531	0.0474	AHR,ARG1,BCL2L11,BCL6,CCND2,CDC25A,CDC42EP5,CDKN1A,CDKN2C,CISH,CLU,DUSP1,EMP1,EPHA4,F2R,FOS,GATA2,GATA3,IDI1,IGF1,IGFALS,IL4R,LEPR,MAF,MEF2C,MMD,MYC,MYOM1,NETO2,PAX5,PCK1,PDE4B,PRDM1,PROX1,PTGS2,RARA,RBP1,SLC2A3,STK17B,TSLP
APC/APC2		group		-0.394	0.0476	CDKN1A,CTNNB1,JAG1,MMP14,NOS2
TGFBR		group	Activated	2.219	0.0476	ACTA2,CD44,CDH11,NOX4,WNT5A
Focal adhesion kinase		group		-0.538	0.0482	CDKN1C,DSP,EFNB2,ICAM1,KRT18,KRT8,MMP2,MMP9,PALLD,SKP2,TAGLN,TP53
SHP		group			0.0498	EGR1,G6PC,PCK1
tyrosine kinase		group			0.0498	CD44,CYP1A1,INSR
Pld		group			0.0498	FN1,HIF1A,PTP4A3
APH-1		group			0.0498	APP,PSEN1,PSEN2
RAB7		group			0.0498	CXCL5,IFNB1,MYC
Rb		group	Inhibited	-2.019	0.0531	BUB1,CCNA2,CCNB1,CCNE1,CDK1,CDK2,CDKN1A,CRYAA/CRYAA2,CYP1A1,DUSP10,E2F2,ECT2,EED,FGFR2,HDAC1,MAD2L1,MCM4,MYC,NEO1,PCNA,PPARGC1A,PTTG1,ROBO3,SOD2,TOP2A,TP53,TYMS
Hsp90		group		1.951	0.126	ABCC1,AHR,AR,ATR,AXL,BCL6,CCND2,CDK1,CDK2,CDK4,CLU,COL3A1,DNAJB1,ERBB2,ERBB3,ESR1,FN1,GJA1,HIF1A,HSPA1A/HSPA1B,ITGAL,MAP3K7,MYC,RPS6,SLC6A4,SRC,TP53
Cbp/p300		group		1.82	0.191	ABCA1,CYP1A1,HP,MGMT,PSG5,PTGS2,RELA,UBE2C
DNA-methyltransferase		group	Inhibited	-2.204	0.25	CDKN1A,CDKN2B,DIO3,MMP1,PDLIM2,PTGS2,RGS10
collagenase		group		-1.897	0.256	ADM,CEBPB,CEBPD,CXCL2,EGR1,ICAM1,JUN,PTX3,SAA1,STAT3
mGluR		group	Activated	2	0.282	BDNF,ERBB2,MAP1B,NTRK2
Tnf receptor		group	Activated	2.621	0.294	C3,CCN2,MMP9,NOS2,SERPINE1,TGFB1,TIMP1
Ifnar		group	Inhibited	-2.499	0.384	AIM2,APOBEC3B,AXL,B2M,C3,CASP1,CD74,IFNB1,IL15,IRF7,ISG15,MMP9,NLRC5,OAS2,OASL,PDCD1LG2,PNPT1,PSMB8,PSMB9,SPP1,STAT2,TAP2,TGFBR1,UBE2L6,XAF1
Angiotensin II receptor type 1		group		1.98	0.42	ATP1A1,EDN1,NPY,SERPINE1,TIMP1
Mir122a,b		group		-1.756	0.564	ADAM17,CCNG1,GALNT10,IGF1R,NOS2,RELA,TP53
IFN type 1		group	Inhibited	-2.772	1	BCL6,BST2,DHX58,ISG15,MMP9,OASL,PLAAT4,STAT2,XDH
TGFB1	8.914	growth factor	Activated	8.708	7.63e-65	AASS,ABCA1,ABCG2,ABI2,ABL1,ABLIM3,ACAA2,ACLY,ACPP,ACSL3,ACSM3,ACSS1,ACTA2,ACTC1,ACTG2,ADAM12,ADAM17,ADCY9,ADI1,ADIPOQ,ADM,ADORA2B,AFM,AFP,AHNAK,AHR,AIF1L,AIM2,AKR1C1/AKR1C2,ALB,ALDH18A1,ALDH2,ALDH5A1,ALDOA,ALDOB,ALOX5,AMOTL2,AMY2B,ANGPTL4,ANKH,ANKLE2,ANKRD1,ANPEP,ANXA11,ANXA2,ANXA8/ANXA8L1,AOPEP,APOB,APOC2,APP,AQP1,AQP9,AREG,ARG1,ARHGAP35,ARID5B,ARL4A,ARNT2,ARPC2,ASGR2,ASPM,ASS1,AXL,B2M,B4GAT1,BA…	2200 (20)
EGF	22.029	growth factor	Activated	4.511	1.47e-19	ABCG2,ABI1,ACSL4,ADA,ADAM17,AFP,ANGPTL4,ANPEP,AR,AREG,ATF3,B4GALT5,BAK1,BIRC2,BTG2,CASP1,CASP3,CAV1,CCL27,CCN1,CCN2,CCNB1,CCND2,CCND3,CCNE1,CD44,CDH11,CDK1,CDK2,CDK4,CDKN1A,CDX2,CEBPB,CEBPD,CEBPE,CFLAR,CGA,CHGB,CISH,CLCN3,CLDN2,CLDN7,CLU,COL1A1,COL1A2,COL3A1,CPB2,CTSD,CXCL1,CXCL14,CXCL2,CXCL5,CXCR3,CYP11A1,CYP1A1,CYP21A2,CYP2B6,DCN,DDX5,DGKD,DIO3,DNAI1,DUSP1,DUSP4,DUSP5,DUSP6,DVL2,E2F3,EDN1,EEF1A…	2317 (19)
FGF2	2.715	growth factor	Activated	4.182	5.04e-17	ACTA2,ADM,AFP,AKR1B1,ALB,ANG,ANGPTL4,ANPEP,AR,AREG,ASCL1,AXIN2,BAMBI,BAX,BCL6,BDNF,BMP2,BMP4,BTG2,C1QL1,CAV1,CBFB,CCN1,CCN4,CCND2,CCND3,CCNE1,CDC25A,CDH11,CDK2,CDKN1A,CDX2,CFLAR,CIDEC,CNMD,CNTF,COL1A1,COL1A2,COL3A1,CTNNB1,CXCL2,CYP11A1,DCN,DIO3,DKK1,DKK2,DUSP6,EDNRB,EFNB2,EGLN3,EGR1,ENO1,ENPP1,ENPP2,EPCAM,EPHA4,ETS1,ETV1,ETV5,F3,FBN1,FGF2,FGFR1,FGFR2,FLNA,FLT1,FN1,FOS,FRS2,FTH1,FUT2,GBP1,GCH1,GJA…	1649 (15)
HGF		growth factor	Activated	3.16	6.93e-17	ABCB4,ABCC6,ABCG2,ACTA2,ADAMTS1,ADGRG1,AFP,AHR,AIFM1,AKAP12,ANGPTL2,ANGPTL4,ANK3,ANP32A,ARNTL,ARPC5,ATF3,BIRC2,BMP2,BNC1,BUB1,BUB1B,CALM1 (includes others),CASP1,CASP2,CAV1,CCL14,CCN1,CCN2,CCNG1,CCNG2,CD44,CD46,CDC20,CDC25A,CDK1,CDK2,CDK4,CDKN1A,CDKN2B,CDKN2C,CDKN3,CELSR1,CFLAR,CITED2,COL1A1,COL1A2,COL2A1,COL3A1,COL4A1,CTNNB1,CUL3,CXCL2,CYP2B6,DES,DIAPH2,DOK4,DUSP4,DUSP6,EDA,EDN1,EFNB2,EGR1,ELF3,…	1609 (18)
AGT	-4.833	growth factor	Activated	4.628	2.98e-16	ACE2,ACTA2,ADAM12,ADAM17,ADAM23,ADD3,ADH1C,ADIPOQ,ADIPOR1,ADM,ADORA2B,AGER,AGT,AGTR1,ANK3,ANO1,ANXA1,ANXA3,ARHGEF9,ARID2,ASL,ATF3,ATP1A1,ATP1B1,ATP2B1,BACH1,BAX,BDNF,CASP3,CAT,CAV1,CCN2,CCND2,CCND3,CCNE1,CD44,CDC25A,CDH13,CDK1,CDK4,CDKN1A,CGREF1,COL1A1,COL1A2,COL3A1,COL4A1,COL4A6,COL6A1,CP,CRABP2,CREB1,CREB5,CRP,CTSS,CXCL2,CYBA,CYBB,CYP19A1,CYP2C9,CYP2E1,CYP2J2,CYP4A11,CYTH3,DAB2,DDAH2,DUSP1,EDN1…	2104 (19)
INHA		growth factor		-1.027	1.99e-14	ACTA2,ACTG2,ADAMTS1,AREG,BAX,BOC,CCN1,CCN2,CCN4,CCND2,CCNE1,CDK4,CFLAR,CNN1,COL1A2,COL3A1,COL4A5,COL4A6,COL6A1,CYP11A1,CYP19A1,CYP1B1,CYP51A1,DNAH2,EMILIN2,F11R,FGFR1,GJC1,HAS2,HSD17B2,INHBA,ITGA3,ITGA9,KIF24,KIT,KITLG,KRT18,KRT19,KRT79,KRT8,LAMC3,LRP11,LTBP1,MATN2,MMP2,MYC,MYL9,MYO18A,MYO7A,PCDH7,PIK3R1,PRLR,PRSS23,PTGS2,PTX3,SERPINE1,SMAD7,SMARCA1,STAR,TBCEL,TJP1,TP53INP1,TUBE1	964 (12)
IGF1	-39.841	growth factor	Activated	3.734	5.15e-12	ABCA1,ACTA2,ADA,ADIPOQ,ADM,ADORA2B,AKR1B1,AKR1C1/AKR1C2,ANPEP,APP,ASGR2,BAK1,BAX,BCL2L11,BDNF,BMP2,BMP4,BSG,BTG2,C1QA,C4A/C4B,CASP3,CCN1,CCN2,CCNA2,CCNB1,CCND2,CCND3,CCNE1,CCNG1,CCNG2,CD44,CD74,CDK1,CDK2,CDK4,CDKN1A,CEBPB,CEBPD,CFLAR,CISH,CITED2,CLU,CNN1,COL1A1,COL2A1,COL3A1,CREB1,CTNNB1,CTSD,CYBA,CYBB,CYFIP2,CYP11A1,CYP19A1,DDX5,DMD,DUSP1,DUSP6,EDN1,EFNB2,EGF,EGR1,EIF4B,EIF4E,ESR1,F3,FGFR1,FJX1,…	2319 (20)
NRG1		growth factor	Activated	5.303	7.9e-12	ABCA1,ACAT1,AMOTL2,ANKRD1,AR,ARPC4,ASCL1,ATF1,AXL,BAK1,BIN1,CAPN1,CASP3,CAV1,CAVIN1,CCN1,CCN2,CCND2,CCND3,CCNE1,CDC20,CDKN1A,CDKN2C,CDX2,COL1A1,COL6A3,CRIM1,CXCR3,DAB2,DDAH1,DUSP1,DUSP4,DUSP6,EDN1,EEF1A1,EGR1,ELF3,ELOA,ENO3,EPHA2,ERBB2,ERBB3,ETFB,ETV5,FABP5,FGF2,FLNA,FN1,FOS,FOSB,FSCN1,FSTL1,GAS6,GATA2,GDF5,GLG1,GLS,GPX3,GUCY2C,HES1,HIF1A,HK2,ID1,IDI1,IGF2,ITGAM,ITGAV,JUN,L1CAM,LHFPL6,LIFR,MAF,MA…	1805 (17)
VEGFA		growth factor	Activated	2.887	7.95e-12	ABCC1,ABHD5,ACADM,ACSL1,ACTA2,ADAMTS1,ALAS1,ALDH2,ANP32A,ANPEP,ARG2,BAX,BMP2,BMP4,CASP3,CAV1,CBFB,CCL14,CCN1,CCN2,CCNE1,CD160,CD244,CDKN1A,CEACAM1,CITED2,CLDN7,CLIC4,COL1A1,CTNNB1,CTSB,CTSS,CTSV,CXCL2,CYB5B,DECR1,DUSP4,DUSP5,E2F2,E2F3,EDN1,EFNB2,EGR1,ERAP1,ETS1,ETS2,ETV5,F3,FGF2,FGFR1,FLT1,FN1,FOS,FOSB,GART,GBP1,GJA1,HES1,HIF1A,HK1,HLX,ICAM1,ID1,ID3,IGFBP5,INPP5D,ITGA1,ITGA2,ITGAV,KDR,LDB1,LIPE,M…	1699 (17)
TGFB2		growth factor	Activated	3.135	9.81e-12	ABCA1,ACTA2,AHR,ANGPTL4,BMP4,CCN2,CD46,CD59,CDH11,CFLAR,CNN1,COL1A1,COL1A2,COL3A1,COL4A1,COL6A2,DES,EDN1,EGR1,FGF2,FMOD,FN1,FOS,FURIN,GAS1,HAS2,HEY1,HSPG2,ID4,INHBA,JAG1,KCNQ1OT1,KDR,MIA,MLLT3,MMP2,MMP9,MUC4,NFATC2,NOS2,NOTCH1,OSR1,PDGFRB,PDK4,PTAFR,PTEN,RUNX1,RUNX1T1,SCD,SERPINE1,SMAD2,SMAD3,SNAI2,SPP1,TAGLN,TGFB1,TGFBR1,THBS1,TIMP1,TIMP2,VCAN,WNT11,WNT9A	1757 (16)
BMP7	5.345	growth factor		1.809	1.37e-10	ACTA2,ADIPOQ,ALDH1A2,BMP1,BMP2,BMP4,BMP7,BMPR1A,CAV2,CD44,CDKN1A,CEBPB,CEBPD,COL1A1,COL1A2,COL5A2,CYP19A1,DKK1,DLK1,DSC2,DSP,EDN1,EPCAM,ERBB3,ESR1,F11R,F3,FN1,FZD7,GJA1,GRB14,HAMP,ICAM1,ID1,IGF1,IGF1R,IGF2,IGFBP3,IGFBP5,IGFBP6,IL1RN,ILK,ITGAV,JAG1,MAP3K5,MAPK3,MMP2,MMP9,MST1R,MSX2,MYO1C,NDRG1,NUDT13,PCSK6,PDGFRB,PENK,PIK3R1,PPARG,PPARGC1A,PRDM16,RNF111,RUNX2,S100A4,SERPINE1,SMAD2,SMAD5,SMAD6,SMAD…	1169 (16)
LEP		growth factor		-0.029	2.2e-10	ABCB11,ABCC3,ABCG5,ABCG8,ACADL,ACADM,ACAT1,ACLY,ACO1,ACOX1,ACSL3,ACSL5,ACTA2,ADIPOQ,AGTR1,AKR1C1/AKR1C2,ALDOB,ANGPTL4,APOA4,APOH,APOM,APP,AQP7,AQP9,AR,ASAH1,ASL,ASS1,ATP5PB,BAK1,BAX,BDNF,CA3,CASP3,CAV1,CCN1,CCNA2,CD14,CD63,CDKN1A,CEBPB,CEL,COL1A1,COL2A1,COL3A1,COL4A1,CPS1,CPT1A,CPT1B,CRP,CTSV,CUX1,CYB5A,CYBA,CYBB,CYP11A1,CYP19A1,CYP2C18,CYP2C8,CYP2E1,CYP3A5,CYP4A11,CYP7A1,DFFA,DFFB,DGAT1,DGKZ,DLK…	1720 (21)
CCN5		growth factor		-0.954	7.67e-10	ACTA2,ADIPOQ,AXIN2,CCN2,CD24,CD44,CLDN1,CTNNB1,DSP,ERBB2,ESR1,FN1,FOXA1,GATA3,HIF1A,IGFBP7,JUN,KRT18,KRT8,LAMB3,LAMC2,PDGFA,PPARG,PROCR,SERPINE1,SMAD3,SNAI2,SPARC,TFF1,TGFB1,TGFBR1,TWIST1,ZEB1,ZNF423	1692 (23)
FGF1		growth factor		-1.134	2.84e-09	AFP,AHR,AKR1B1,ALB,AXIN2,CCN1,CCN2,CCN4,CDH11,CDKN1A,CPXM1,CTNNB1,CXCL1,DCAF8,DIO3,DUSP6,EDN1,EGR1,FGFR1,FHOD3,FOS,FRMD3,FZD1,FZD2,FZD7,GADD45G,GCLC,GSTP1,HAS2,ICAM1,IKZF2,ITGAM,ITGAX,JUN,MKI67,MYC,NDNF,NOTCH1,NOTCH3,NQO1,ODC1,PDGFA,PMEPA1,PNLIPRP2,POSTN,PRICKLE1,PTGS2,PXYLP1,RFLNB,RHOU,SLC7A2,SNAI2,SPP1,TCF3,TCF4,TGFB1,TGM2,THBS1,TIMP3,TNFRSF12A,UGT2B15,UGT2B17	1567 (16)
JAG1	27.611	growth factor	Activated	2.183	3.34e-09	ACTA2,CCND2,CDKN1A,CDKN2B,COL1A1,CYP11A1,CYP19A1,DTX1,DUSP1,DUSP10,DUSP5,DUSP6,GATA2,GLI2,HES1,HEY1,HEYL,ITGAV,MMP9,MYC,NOTCH4,NR2F2,PCNA,PDGFRB,RUNX2,SMAD3,SNAI2,SPP1,STAR,TAGLN,TGFB1,TIMP3,TNC,TP53	1653 (19)
TGFB3		growth factor	Activated	4.59	8.7e-09	ACTA2,ACTG2,ADAM12,CCN1,CCN2,CD46,CD59,CDKN1A,CDKN2B,CLDN11,COL11A1,COL1A1,COL1A2,COL2A1,COL3A1,COL5A1,CYP19A1,ETS1,F2RL1,FGF2,FN1,FOS,FOSB,FOSL2,GATA3,GJA1,ITGAV,JUN,LEF1,MGP,MICAL2,MMP1,MMP2,MMP9,MYO10,PALLD,PLAUR,PPARGC1A,PTAFR,PTEN,SCD,SDC3,SERPINE1,SERPINE2,SMAD2,SMAD7,SNAI2,SOX9,TAGLN,TGFB1,THBS1,TIMP3,TJP1,TNC,TPM1,TSPAN13,TSPAN2	1641 (17)
BMP6		growth factor	Activated	2.857	1.35e-08	ACADM,ACTA2,ADAMTS1,ADD3,ALDH1A2,ARHGAP18,ARMCX3,BMP4,CCN2,CD44,CDKN1A,CDKN2C,CHD3,CYP11A1,CYP1B1,CYP39A1,E2F2,E2F3,E2F5,ETV5,GNB4,HAMP,ID1,ID3,INHBA,MATN2,MBL2,MSX1,MSX2,MYCN,MYH10,PCOLCE2,PCSK6,PITX2,PMEPA1,PMP22,PTGS2,SEMA3A,SERPINE1,SLC39A10,SMAD7,SMARCA1,STAR,STS,TAGLN,TIMP1,TNFRSF12A,TXNRD1,VCL,ZEB1	1227 (18)
CCN2	21.21	growth factor		1.904	1.95e-08	ADAMTS1,AFP,BIRC2,CCN2,CD44,CFLAR,COL1A1,COL2A1,COL4A2,CTNNB1,DCN,EGLN3,EGR1,EMILIN1,ENO1,ESR1,FLNB,FN1,FZD2,HAMP,HAPLN1,HES1,HIF1A,HSD17B7,IGF1,IGF2,ILK,ITGA1,JUN,KITLG,LEF1,LIMS1,LOX,MBNL2,MIA3,MMP1,MMP14,MMP2,MMP9,MYC,PDE7A,PODXL,POU5F1,PTH1R,RAB18,SERPINE1,SOX4,SPARC,TGFB1,TIMP1,TIMP3,TP53,WNK1	1926 (20)
DKK1	19.27	growth factor		-1.904	2.56e-08	ACTA2,APP,AXIN2,BACE1,BDNF,BMP4,CD44,CDKN1A,CNTF,COL1A1,CTNNB1,DPAGT1,DVL3,EPCAM,EPHB2,FGF2,GATA3,GSK3B,HNF4A,KRT18,LBH,LEF1,MMP9,MYC,PPARG,PRLR,RUNX2,SNAI2,SOX9,SPARC,TAGLN,TCF4,TNNC1,TNNT2,TP53,TWIST1,WNT11,WNT5A	1754 (23)
BMP4	9.05	growth factor	Activated	4.47	2.91e-08	ABCG2,ACTA2,ACVR2A,ACVR2B,ADGRG1,ALDH1A2,ASCL1,ASIP,BMP2,BMP4,CCN1,CCNG1,CDK2,CDKN1A,CDX2,CEBPB,CGA,CNN1,COL2A1,CXXC5,CYP11A1,CYP19A1,DEK,DIO3,EIF4A2,ELF3,FGFR2,FOXF1,GABRP,GATA2,GATA3,GJA1,HAMP,HES1,HEY1,HMGA2,HOPX,HSD3B1,ID1,ID3,ITGB6,JUN,KDR,KIT,KRT23,KRT7,L1CAM,LAMA1,LCP1,LEF1,MFAP5,MITF,MMP14,MSX1,MSX2,MYC,MYCN,NOS2,NUPR1,OVOL1,OVOL2,PGF,PITX2,POSTN,POU5F1,PPARG,PRKCH,PTCH1,RUNX2,SCARB1,SMAD…	2088 (20)
GDF2		growth factor	Activated	3.471	3.36e-08	ABCG2,ANKH,ANXA3,ATP1A1,CAV1,CDH11,CNTF,COL1A1,DLK1,EDN1,EFNB2,ELOVL1,EMB,ENPP2,FMOD,FOS,GADD45B,GATA2,HAMP,HIF1A,HSPB8,ICAM1,ID1,ID3,IGF1,MDFI,MMP9,MSX1,MSX2,MYC,NFKBIA,NPY,NRCAM,PIM3,POSTN,PROX1,PRPS1,SEMA3B,SEMA3C,SERPINE2,SERPINF1,SLC3A2,SLC6A6,SMAD6,SMAD7,SPP1,TUBB3	1026 (19)
BMP2	14.329	growth factor	Activated	3.419	3.97e-07	ACTA2,ALDH1A2,ALPL,ASCL1,ASGR1,BMP2,BMP4,BMPR1A,BSG,BTG3,CALCA,CDK4,CDKN1A,CLIC4,COL1A1,COL1A2,COL2A1,CREB3L1,CYP19A1,DKK1,DPYSL2,EGF,ESRRG,ETS1,F3,FGF2,FGFR1,FGFR2,FN1,FOS,FOSB,FZD1,GADD45B,GFRA1,HAMP,HAS2,HES5,HEY1,ID1,ID3,ID4,IGFBP5,JUN,KLF9,KLK7,L1CAM,MEF2C,MELTF,MMP9,MRAS,MSX1,MSX2,MYC,NFAT5,NFYA,NOTCH1,PCSK6,PITX2,PLXNA2,POSTN,POU5F1,PPARG,PTGS2,PTH1R,RAD1,RGS6,RUNX2,SLC26A2,SMAD6,SMAD7,SOX…	1866 (21)
ANGPT2		growth factor		1.307	6.19e-07	ABCA1,ABCC1,ACTA2,ADA,ADAM12,AGTR1,ARL4C,ASPHD1,AXIN2,BAG1,BCL2L11,BCR,C1R,CASP3,CAT,CDKN1A,CEBPB,CFB,COL18A1,COL1A1,COL1A2,COL3A1,COMT,CRYAA/CRYAA2,CYBA,CYBB,DNASE1,EDN1,ETS1,FKBP10,FKBP2,FN1,GSK3B,GSTT1,HDAC2,HIF1A,HSP90AA1,HSPA1A/HSPA1B,HSPA2,HSPA4,HSPD1,ICAM1,INPP5F,ITGAX,KLF5,LARP4,LEPR,LMNB2,MAP3K7,MAP4K5,MFGE8,MGMT,MGST1,MMP1,MMP2,MMP7,MMP9,NCOA2,NOX4,OLR1,PDCD4,PDGFRB,PGAP1,PLAU,PLG,POSTN…	1220 (15)
CSHL1		growth factor		0.731	1.5e-06	ABCB4,ACTA2,AR,BCL6,BMP2,CA3,CCN2,CCND3,CISH,CUX2,CYP2B6,CYP2C8,CYP2C9,CYP3A4,CYP3A5,CYP4A11,FOS,GHRHR,GHRL,GSK3B,HNF4A,IGF1,IGFBP1,NPY,ONECUT1,PIK3R1,SERPINH1,SLC22A1,SLC2A1,SRD5A1,SRD5A2,SST,TRIM24	2230 (24)
GH1	-2.093	growth factor		-1.457	2.81e-06	ABCC1,ATF3,CCNB1,CCND3,CEBPB,CEBPD,CISH,CLU,CREB1,CTNNB1,CUX1,CYP2C9,CYP3A4,DECR1,EGR1,ERBB3,FN1,FOS,GATA2,GHR,GHRHR,GRIN2A,HDAC1,HOXA1,ID3,IGF1,IGF1R,IGFALS,IGFBP1,IGFBP3,IL4R,ITGA1,JUN,MGST1,MYB,NOS2,NRAS,PRLR,PTEN,RYK,SHMT2,SLCO1B3,SMARCA4,SOD1,SPP1,SREBF1,TAF9,TFAP2A,TKT,TWIST2,VEZF1,YY1	1668 (18)
NGF		growth factor		1.721	5.02e-06	ADM,AGRN,ANXA2,APP,ASCL1,ATF3,AXIN2,BAMBI,BAX,BCL2L11,BDNF,BTG2,C1QL1,CAV1,CDK1,CDK2,CDKN1A,CHGB,DUSP1,DUSP4,DUSP6,E2F2,EEF1A1,EGLN3,EGR1,EHD4,EPHA4,ETV5,FOS,FOSL2,GCH1,GRIN2A,GSK3B,GUCY1A1,GUCY1B1,HAMP,ID1,IGF2,ITGA1,ITGA2,JUN,KCTD11,KIF2A,KIF3C,LIFR,MACROD1,MAP2,MAP3K12,MAPK14,MMD,MMP2,MMP9,MT1A,MYC,MYCN,NKD1,NPY,PLA2G4A,PLAUR,PLG,PLK2,PMCH,PNMT,PPARG,PTEN,RAC1,RBL2,RELA,RGS4,RHO,SCG2,SCN9A,SEM…	2351 (20)
FGF10		growth factor	Activated	3.25	8.18e-06	AGER,AHNAK,ANXA1,ANXA2,ANXA3,BMP4,BMPR1A,CEBPB,CTSB,CYP19A1,CYP1B1,CYP51A1,FGFR2,FOXF1,HSD3B1,LIPE,MMP14,MMP9,PERP,PTEN,PTGS2,S100A13,S100A6,SCD,SOX9,TACSTD2,TGFB1,TIMP3,VNN1	1831 (19)
GDF9		growth factor		1.381	1.43e-05	CCN2,CYP11A1,CYP19A1,HAS2,HSPG2,ID1,ID3,INHBA,ITGA6,ITGAV,KIT,KITLG,LOX,PCNA,PLAU,PTGS2,PTX3,PXN,SMAD6,SMAD7,STAR,VCAN	1332 (21)
FGF7		growth factor		0.651	3.09e-05	ABCC3,ADSS2,CD44,CDK2,CDK4,CDKN1A,CEBPD,CYP7A1,DDX5,ETV5,FABP5,FGFR1,FGFR2,FOXF1,HAS2,HAS3,IL7,IRF2,LPCAT1,MMP2,MMP9,NFE2L3,PLAU,PTAFR,RUNX2,S100A10,SCD,SDC1,SERPINE1,SFTPC,SFTPD,SI,SREBF1,TP53	1341 (15)
FGF19		growth factor		0.474	5.01e-05	ACACB,ACLY,ACSL1,AFP,AREG,BTG3,CTNNB1,CTSE,CXCL2,CYP7A1,CYP7B1,CYP8B1,EGR1,ENO3,FABP5,FDPS,FOS,ID1,IGFBP1,IL1RN,KL,LCN2,LEPR,NNAT,NR0B2,PEG3,PON1,PROM1,PTGDS,RGS16,SCD,SCN1B,SERPINA1,SERPINA3,SLC2A2,SLC2A5,SQLE,SREBF1	1551 (20)
NRG2		growth factor			5.38e-05	ARPC4,ATF1,BAK1,BIN1,CAPN1,CASP3,CCN1,CCN2,CCND3,EDN1,EEF1A1,EGR1,ELOA,ERBB2,FOSB,GDF5,HES1,HK2,IGF2,LIFR,PAFAH1B1,PDGFA,PFKFB1,PHKG1,PLG,PRKACA,ROM1,SART3,TGFBR1,TNFRSF25,USF2	1855 (21)
FGF21		growth factor	Inhibited	-2.391	9.54e-05	ACADM,ACLY,ADIPOQ,BDH1,CPT1A,CPT1B,EGR1,FGFR1,FGFR2,FOS,G6PC,GHR,HMGCL,HMGCS2,IGF1,IGFBP1,LEPROTL1,MYLIP,PCK1,PPARGC1A,SERPINE1,SLC2A1,SREBF1,TGFB1	1591 (21)
PDGFC		growth factor	Activated	3.13	0.000132	ACTA2,COL1A2,COL4A2,CTNNB1,FGF2,FLT1,KDR,MYC,PDGFRA,PDGFRB,TEK,TGFB1,TIMP1,TIMP2	1654 (19)
IGF2	5.867	growth factor		1.257	0.000137	ALAD,AREG,ARL4A,BMP2,CCN2,CCNG2,CDK1,CDKN1A,CTSV,CYP1B1,DUSP1,EGR1,FN1,GAS1,GCH1,GHR,GNB1,HELLS,HIF1A,IFITM2,IGF1,IGF1R,IGF2,IGFBP3,IGFBP5,IGFBP6,KIFAP3,KLF9,MCM2,MCM4,MDM2,MMP1,MYC,NDRG1,NFKBIA,NOS2,PDCD4,PIK3R1,PRDM16,PSPC1,PTEN,PTGS2,RAD51AP1,RGS16,RHOB,RNF13,RRM2,RWDD4,SERPINE1,SEZ6L2,SFTPC,SLC38A2,SPP1,SREBF1,TAT,TGFBI,TGIF1,THBS2,THRA,TP53,TRAIP,UHRF1,ULK2,ZEB1	1862 (21)
PGF	15.012	growth factor		1.562	0.000244	ALOX5,ANGPTL4,ATF3,BIRC2,CASP1,CDK1,DCN,E2F2,EDN1,EGR1,ETS2,FLT1,FOSB,HIF1A,JAK2,KIT,MAP4K4,MMP9,NANOS1,NRP2,SERPINE1	1618 (20)
BMP15		growth factor		1.781	0.00026	AREG,CYP11A1,CYP19A1,HAS2,ID1,ID3,PAPPA,PCSK6,PTGS2,PTX3,SLC29A2,SMAD6,SMAD7,STAR	1492 (20)
MSTN		growth factor		0.639	0.000343	ACTA2,AKIRIN1,CDK2,CDKN1A,CTSV,CXCL1,DES,FN1,HAMP,HIF1A,IGF1,IGF1R,IGF2,IGFBP3,IGFBP5,INHBA,MEF2A,MEF2C,MTOR,PPARGC1A,SERPINH1,SLC2A1,SMAD3,TGFB1,TNC	1874 (21)
BDNF	5.662	growth factor		1.164	0.000403	ADAM17,ADRB2,AGRN,ANXA2,APP,AR,ARIH1,ARPP21,BCL2L11,BDNF,BMP2,BMP7,CASP3,CASQ1,CAV2,CCN1,CCND2,CDKN1A,CELF4,CNR1,CP,DNAJB5,DPYSL3,DUSP1,DUSP4,DUSP6,EEF2,EGR1,FLNA,FLNB,FOS,FOSB,FRMD6,FSCN1,GLUL,GNAO1,GNAQ,GPC4,GRB14,GRIN2A,HADHA,HOMER1,HSD17B4,HSPA2,HSPA4L,ITIH3,JUN,KIF1B,KLC1,LAMC1,LCN2,LOC728392,LYPD1,MACROD1,MAP1B,MMP1,MYCN,MYH3,MYL4,MYO6,NMB,NOS2,NPR1,NPY,NTRK2,PAFAH1B1,PALMD,PCNA,PENK,PLG,PL…	1661 (20)
INHBA	3.984	growth factor	Activated	3.062	0.000446	ACTA2,ACVR2A,ACVR2B,ADRB2,AMMECR1,ANKRD1,BAMBI,BAX,BMP2,CCN2,CCND2,CD24,CDC25A,CDK4,CDKN1A,CDKN2B,CGA,CHMP4B,CPNE8,CYP11A1,CYP19A1,DTNA,EFNB2,EGLN3,EIF4G2,ESR1,ETS2,FN1,FRS2,FSTL3,FURIN,GRIA3,GULP1,HIC2,HMGB1,HNF1A,IGF1,ILF3,INHBA,LOX,MAF,MGP,MMP2,NRK,PCNA,PCSK5,PCSK6,PGM2L1,POU5F1,PRDM1,PRLR,PTEN,RGS16,S100A9,SERPINE1,SFTPC,SLC1A2,SLC2A2,SMAD6,SMAD7,SOX4,STAR,TAGLN,TENT5B,TIMP1,TPSAB1/TPSB2,VANG…	1711 (19)
AREG	45.897	growth factor	Activated	3.64	0.000649	AREG,BSG,C3,CCNA2,CCNB1,CCNB2,CDC20,CDH11,CENPA,CPEB2,DESI2,EGR1,ELF3,FOS,GBP1,H2BC12,H2BC5,HAS2,ITGB8,JUN,KIF14,MKI67,MMP1,MMP9,PLAU,PRC1,PTAFR,PTGS2,PTX3,RRM2,RUNX1,SAE1,SLC36A1,STX12,TOP2A,TXNRD1	1876 (20)
FGF8		growth factor		0.937	0.000808	AIF1L,B3GALT4,BMP2,BMP4,CCDC50,CMTM3,COL18A1,CTNNB1,DDAH2,DKK1,DUSP23,ELL2,ETV5,FGFR1,FGFR2,LAMB3,LDB1,MDK,MKI67,MSX1,NAP1L1,PAX5,PCOLCE2,RGS12,RPL26,RTN4RL1,RUNX2,SHC1,SLC22A17,SPARC,SPP1,SUB1,THBS1,TRIP6,TSPYL5,TUBB3,ZIC1	1538 (23)
MST1	-3.374	growth factor	Inhibited	-2.174	0.00141	CCN2,FOS,G6PC,GPC3,IL15,IL1RN,MSR1,MST1R,NR0B2,PCK1,PTGS2,PTK2,SOX4,SPP1	1530 (17)
TGFA		growth factor	Activated	2.728	0.00149	ALB,AREG,CASP1,CCN2,CDKN1A,CEBPB,CTNNB1,CXCL2,DDX5,ESR1,FOS,FOSL2,GSTP1,ICAM1,ITGAM,LAMC2,LCN2,MMP9,MUC4,PLA2G4A,PLA2G5,PLAGL1,PLAT,PRNP,PTGS2,PTTG1,S100A10,SERPINA1,SERPINE1,SLC1A2,TGFB1,TP53,WNT5A	1627 (16)
HBEGF		growth factor		1.627	0.00229	ALDOA,ANGPTL4,ANKRD37,AR,BMP2,CCND2,EGR1,FGF2,GJA1,HK2,IGFBP3,MAPK14,MMP9,NOS2,NPPB,PDK4,PKM,PTGS2,SLC16A3,ZEB1	1653 (17)
CCN3		growth factor		-1.086	0.00269	ALPL,BMP4,CCN2,COL1A1,HES1,HES5,ITGA2,MMP1,MMP2,MMP9,RUNX2,SERPINE1	1750 (21)
GDNF		growth factor		1.41	0.00459	ACTB,AR,BDNF,CASP3,CTSB,DPYSL2,EEF2,EGR1,EIF4A2,ETV5,FN1,FOSB,GATA2,GFRA1,GNB1,ITGA6,KIT,KLC1,LMNB2,NNAT,NSG1,PENK,PPP1R1B,PRKACA,RPS4Y1,SST,STC1,VASP	1786 (19)
NDP		growth factor		1.117	0.00725	BDNF,CNTF,FGF2,LIF,NUPR1,PSIP1,SERPINF1
JAG2		growth factor	Activated	2.038	0.00798	AIMP1,BCL6,BMP2,BMP7,C3,CEBPB,CXCL1,CXCL5,CXCL9,HES1,IL13RA1,IL1RN,JAG1,MMP1,NOTCH1,NOTCH3,SPP1	332 (7)
PDGFB		growth factor		1.259	0.0103	ACTA2,CNN1,COL1A1,COL1A2,EGR1,FN1,FOS,HDAC7,ICAM1,IL1RN,KCNA5,MMP2,MMP9,MYC,NOTCH3,PDGFRB,PTEN,PTGS2,RGS5,SERPINF1,SPP1,STAT3,THBS1,TIMP1,TNC
NOG		growth factor		-1.542	0.0123	ASIP,BMP2,BMP4,BMP7,CCN2,CXXC5,HAS2,ID3,ID4,ISL1,KDR,LEF1,MITF,MYC,PTCH1,PTGS2,RUNX2,SMAD5,SPP1,VCAN,WNT5A
GDF15	5.348	growth factor	Activated	2.055	0.0132	CDKN1A,CTNND1,GDF15,HAMP,LTBP1,MT1E,PLAU,PLAUR,SERPINE1,TIMP3
HDGF	-2.1	growth factor			0.0153	COL1A1,SERPINE1,TGFB1
AMH		growth factor		-0.145	0.0204	BMPR1A,BTG2,CDKN1A,CEACAM1,CXCL2,CYP11A1,CYP19A1,MMP2,RBL2,SMAD5,SMAD6,STAR
KITLG	6.079	growth factor	Activated	2.94	0.023	ACTB,ALOX5,ATP6V1B2,AXL,B2M,BCL2L11,BIK,BLVRB,BMP1,BZW2,CASP1,CASP3,CCN2,CCNA2,CCND3,CCNE1,CD14,CD3D,CDC42EP5,CDKN1A,CDKN2B,CIAPIN1,CISH,CLIC1,CLU,CREG1,CSF3R,CXCL2,DHCR24,EDNRB,EEF1A1,EFNB2,EGR1,ETF1,F2R,FABP5,FGFR1,FOS,FTH1,GAS6,GJA1,HOXB4,IGF1R,IGFBP3,IL1RL1,IL1RN,IRF2,ITGAV,KDR,KIT,KPNB1,MEF2C,MMP2,MYB,MYOM1,N4BP2L1,NFKBIA,NPM1,PDCD4,PKM,PRKCA,PTGS2,RCC2,RPS23,RPS6,RPS7,SHC1,SLC44A2,SLC4A1,SN…
GDF5	-2.01	growth factor	Activated	2	0.0367	ALDH1A2,COL1A1,DKK1,FRZB
GRP		growth factor		-0.097	0.0371	CCNE1,FOS,FOSB,JUN,MYC,MYCN,PRKCA,PTGS2,PTK2,RRM2,TSLP,TWIST1
FGF3		growth factor	Activated	2.236	0.0476	CTNNB1,MMP2,MMP9,PLAT,PLAU
AMELX		growth factor			0.0498	COL2A1,RUNX2,SOX9
FGF9		growth factor	Activated	2.557	0.0873	BAX,BMP4,CCND3,CYP11A1,GCLC,PCNA,PITX2,PTCH1,RUNX2,STAR
EREG		growth factor	Activated	2.608	0.135	AREG,CXCL2,FGF2,HAS2,PGF,PTGS2,TNC
FGF4		growth factor		1.849	0.191	CDKN1A,CTNNB1,FOS,JAG1,MMP14,MSX1,PTTG1,SCD
MDK	13.421	growth factor	Activated	2.425	0.229	ACTA2,NPPB,PLAT,PTPRC,RELA,TAGLN
INHBB		growth factor	Activated	2.038	0.307	COL3A1,COL4A1,HAMP,SERPINE1,SLC2A2,THBS1,TIMP1,TNC
FGF18	2.674	growth factor		1.951	0.41	BAMBI,RUNX2,TGFBR1,TIMP1
PKD1		ion channel	Inhibited	-4.095	6.79e-08	AADAC,ABCB4,ABCG2,ACSS1,ADCY7,ALDH8A1,AMOTL2,APOM,ASPH,ATP1A1,ATP1B1,AXL,BCAT1,BHMT2,CAMSAP2,CAVIN1,CCN1,CCN2,CDC42BPA,CDKN1A,COL12A1,CPN2,CTNNB1,CXCL2,CYP8B1,DDX3Y,DPEP1,EDIL3,EMILIN1,ENPP5,F13B,FAM151A,FAM98B,FGFR1,FOSB,G6PC,GATM,GLI2,GLS,HGD,IL1RL1,ITIH2,JPH2,KCTD14,KLKB1,KNG1,KRT18,LOX,LTBP1,MAP3K12,MCUB,MID1,MYC,NEDD9,NNMT,PAH,PCDH7,PCK1,PDCL,PDE4B,PI4KB,PITX2,PKNOX2,PRAP1,PRLR,PRODH2,PSEN1,…	1925 (24)
CFTR	5.584	ion channel		-1.731	1.71e-06	ABCA1,ACAA1,ACAA2,AQP1,BLNK,CA4,CAPG,CFH,CFI,CFTR,CUBN,CXCL2,CYP2B6,CYP3A5,CYP4A11,CYP4V2,FAAH,FADS2,FDPS,GPX2,HDAC2,HPGD,HSD17B2,HSD17B4,IDI1,LRG1,MYL7,NFKBIA,NFKBIZ,NOS2,PLA2G5,POR,PTGS2,SAA1,SCD,SCP2,SLC27A2,SLC37A4,SLC7A8,SQLE,TNFAIP3	1356 (15)
CACNA1C		ion channel	Activated	2	0.00129	ANXA2,CAV1,ENO1,PRKACA,PTGS2,S100A10	662 (11)
ABCC9	-12.69	ion channel			0.0038	HIF1A,PPARGC1A,SLC2A1,XDH	599 (7)
CLCN5		ion channel		-0.129	0.00398	B2M,CA3,CCNE1,CTSB,CUBN,LRP2,MKI67,PCNA,SOD1
TTYH1		ion channel		0	0.0152	HES1,HES5,HEY1,NOTCH1
TRPC1	12.249	ion channel		-0.045	0.0281	BAX,CCND2,CCND3,CDK6,CDKN1A,HIF1A,IGFBP1,KDR,SNCA,TRPC1
KCNJ2	3.937	ion channel			0.0498	FOS,KCNJ2,MYEF2
ANXA7		ion channel		-1.914	0.0702	ALOX15B,CCNB1,CRABP2,CTSB,ELF1,EPHB2,ERCC5,GATA3,GSTP1,IGF1,ITGA2,ITGAM,ITPR3,MGST1,NFIA,PTEN,RAD21,SERPINB6,SLC2A2,TEK,TFDP1,TNFRSF1B,TSG101
KCNJ11		ion channel		-1.982	0.163	ACADM,CPT1B,MT-CO3,PPARGC1A
ERBB2	5.248	kinase	Activated	4.589	6.97e-31	ABCG2,ABHD5,ABL1,ACAA2,ACSL4,ACTA2,ACTB,ADAM12,ADAM17,ADIPOR2,AHNAK,ALAD,ALAS1,ANG,ANGPTL2,ANGPTL4,ANXA2,APLP2,AR,AREG,ASPM,ATF3,ATP1B3,ATP6V1A,BACE1,BARD1,BCKDHB,BCL3,BEX2,BMP1,BMP7,BTG2,BUB1,BUB1B,C4BPB,CADM1,CAVIN1,CAVIN3,CCDC80,CCN2,CCNA2,CCNB1,CCNB2,CCND2,CCND3,CCNE1,CD47,CD59,CD9,CDC20,CDC23,CDC25A,CDC37L1,CDC42,CDC42EP2,CDC42EP3,CDC42SE1,CDC7,CDCA2,CDCA4,CDCA5,CDCA7,CDCP1,CDH11,CDH3,CDK1,C…	1844 (19)
EGFR		kinase	Activated	3.402	3.42e-15	ABCG2,ABI1,ACTA2,ACTB,AHCTF1,ANXA1,AR,AREG,ARG1,AXIN2,BAX,BCL2L11,BCL6,BZW2,CASP3,CASP4,CAV1,CBX5,CCN2,CCNA2,CCNG2,CD47,CDCP1,CDK1,CDK2,CDK4,CDK6,CDKN1A,CEBPB,CELF1,CHI3L1,CLDN2,CLK1,COL1A1,COL3A1,COL5A2,COL6A1,COL6A2,CTNNB1,CUL3,CXCL14,CXCL5,CYP19A1,DSC2,DSG2,DUSP1,DUSP4,E2F2,E2F3,EFNB2,EGF,EGR1,EIF4E,ENOPH1,EPHA2,EPS15,ERBB2,ERBB3,ESR1,F2R,F2RL1,F3,F7,FBLN2,FBN1,FOS,FOSL2,GBP1,GHR,GJA1,GNRH2,HA…	1803 (16)
MAPK1		kinase	Activated	2.616	1.95e-14	ACO1,ADAM12,ADAM17,ADH1C,AKAP12,ALOX15B,ANGPTL4,ANPEP,APOL6,AR,ARG2,ATF3,ATP1A2,ATP1B1,B3GALT4,BCL11A,BDNF,BLZF1,BST2,C1S,CAPN2,CAV1,CCDC80,CCL1,CCN2,CCNB1,CD84,CDKN1A,CFB,CGA,CHST2,CISH,COL7A1,CRABP2,CRYL1,CSTA,CTNNB1,CTSB,DAB2,DCN,DDT,DOCK10,DSE,DUSP1,EGLN3,EGR1,EHD1,EMP1,ENDOD1,ENO3,EPCAM,ERAP1,ESR1,F9,FAM20A,FHL2,FLNC,FN1,FOS,FOSB,FOSL2,GATA3,GBP1,GFOD1,GLS,GNG2,GRAMD1B,HBB,HIC2,HLA-B,HLA-C,H…	1795 (19)
ERBB3	-2.383	kinase	Activated	2.237	5.91e-12	ACTA2,ACTB,ADAM9,AMOTL2,AXL,BAX,CCN1,CCN2,CCND2,CCNG2,CD47,CDKN1A,CDKN2C,CLU,COL1A1,COL6A1,DUSP1,EGR1,ERBB2,ERBB3,ETV5,EZR,F3,FBLN2,FBN1,FGF2,FN1,FSTL1,GAS6,GHR,GLS,HAS2,HIF1A,HMGA2,HMGB1,HP,IGF1R,IGF2,IGFBP5,LHFPL6,MATN2,NDRG1,NID1,PCDHA11,PTEN,PTGS2,RRAS,SERPINA3,SERPINE1,SFRP1,SLC4A7,SLK,SPARC,STMN1,TGM2,THBS1,TIMP3,TNC,TNNT2,TNNT3,TOP2A,TSPAN3,USP14	1777 (18)
MAP2K1		kinase	Activated	3.55	1.87e-11	ABCB1,ABCC1,ACTA2,ADGRG1,AHR,ALDH1L1,ANKRD1,AREG,ASGR2,ATF3,AXIN2,BCL2L11,BIRC2,CAPN3,CCN1,CCN2,CCNA2,CD44,CDK2,CDKN1A,CDKN2B,CFLAR,CLDN2,COL1A1,COL1A2,COL3A1,CRIM1,CRP,CSTA,CTSB,CYP11A1,CYP46A1,DAB2,DKK1,DUSP1,DUSP5,DUSP6,ENO1,ENO2,ETV5,F2R,F3,FBXW11,FGF2,FLNA,FOS,FURIN,GLI2,GPRC5B,HIF1A,IGF1R,JUN,LEF1,LGALS3,MITF,MMP1,MMP14,MMP2,MMP9,MUC5B,MYC,MYCN,NFKBIA,NOS2,PCNA,PDGFRA,PLA2G4A,PLAUR,PTGS2,PT…	1651 (18)
CDKN1A	3.611	kinase		-1.943	7.8e-11	ACP1,ACTA2,ACTB,AIMP1,ANLN,APP,ASPM,ATAD2,ATR,BAX,BIRC2,BUB1,BUB1B,BUB3,CAP1,CASP3,CCL1,CCN1,CCN2,CCNA2,CCNB1,CCND3,CCNE1,CD44,CDC20,CDC25A,CDK1,CDK4,CDKN1A,CDKN2B,CDKN3,CEP55,CLIC4,COL4A1,COL4A2,COL5A1,CTSB,CXCL2,DNM1L,DSE,DTL,DUSP1,E2F2,E2F5,EDNRA,F9,FANCI,FN1,GLB1,GMFB,H2AX,H2AZ1,HIF1A,HSPA1A/HSPA1B,INHBA,ITGAM,ITGAV,JAG1,KNTC1,KRT18,LAMC1,LGALS3,LGALS3BP,LIMA1,LOXL2,MAD2L1,MAF,MBNL2,MCM2,MCM4…	1590 (18)
TGFBR2		kinase		1.635	3.7e-10	ACSL3,ACTA2,ADORA2B,ALOX5,ANGPTL4,AR,ATP1A2,BDNF,BFSP2,BMP5,C5AR1,CASP1,CCN2,CCND3,CCNE1,CD14,CD44,CDKN1A,CDKN2B,CLIC4,CLU,COL1A1,COL1A2,COL4A6,CTNNB1,CXCL2,DSG2,DYRK2,FGF2,FMOD,FN1,GADD45B,GATM,GJA1,GJB6,GLI2,HPGD,HSD11B1,HSD17B3,ICAM1,IFNB1,IL1RAP,ITGAE,JUN,KDR,KRT18,KRT8,MIP,MMP14,MMP2,MMP9,MPHOSPH9,MYOF,NFIB,NOS2,PDPN,PITX2,PLAGL1,PTCH1,PTGDS,PTGES,PTGIS,PTGS2,PTH1R,RBL2,RBMS3,RUNX2,SERPINE1,…	1860 (18)
AKT1		kinase	Activated	2.472	5.79e-10	ABCB1,ACLY,ACTA2,ACTC1,AKR1C1/AKR1C2,ANKH,ANKRD1,AR,ASS1,BAX,BCL2L11,BMP2,CASP3,CCND2,CCND3,CCNE1,CD44,CD74,CDK2,CDK4,CDKN1A,CEBPD,CFLAR,CISH,CLU,COL4A1,CTNNB1,CTSV,CXCL2,CYP7A1,DIAPH2,DIAPH3,EGR1,ENO1,EP300,ESR1,EZR,FABP5,FGF2,FN1,FOS,FOSB,FSTL1,FXYD5,G6PC,GATM,GCLC,GCSH,GDF15,GOSR2,GOT2,GSS,HIF1A,HNRNPM,IFNB1,IGF1R,IGF2,IGFBP1,IGFBP5,KDR,KLF15,LAMA1,LAMB1,LCN2,LDHB,LIPA,MATR3,MDM2,MMP14,MMP2,MM…	1938 (18)
PRKCA	-2.225	kinase		0.831	2.58e-09	APOM,APP,ARHGDIB,ARL4C,ARPC2,BCL11A,BNIP3L,CAV1,CCN2,CCNE1,CDKN1A,COL1A1,CSTA,CTSB,CXCL2,CYBB,DTX1,EGR1,ERBB2,ETS1,FN1,FOS,GBA,GDF15,HES1,HEY1,HS2ST1,HSPA1A/HSPA1B,ICAM1,ID1,ID3,IFNB1,IGF2BP3,IGFBP3,INSIG1,JUN,MMP1,MMP9,MYC,NFKBIA,NOS2,NOTCH4,NQO1,OASL,PEG10,PHLDA2,PPP1R12A,PRKCD,PTEN,PTGS2,RHOBTB3,RUNX1,RUNX2,S100A9,SCAMP1,SDCBP,SERPINE1,SP100,STAR,TP53,TRPC1	948 (15)
SRC	2.064	kinase		1.51	8.7e-09	ACAT1,CAV1,CAVIN1,CBL,CCND2,CCNE1,CDK1,CDKN1A,CDON,CGA,COL1A2,CTNNB1,CTNND1,CTSB,CTSV,CYP1A1,DUSP1,ENO1,ERBB2,F2R,F3,FN1,FOS,GBP1,GJA1,HAS2,HIF1A,ICAM1,ID1,IFNB1,IGF1R,JUN,KRT18,MMP1,MMP2,MMP9,MYC,PLAU,PLAUR,POSTN,POU5F1,PRKCA,PRKCD,PTGS2,PTH1R,RETSAT,SIRPA,SLC2A1,SLC4A7,SPP1,SRC,STAT3,SYNPO,TFPI2,TJP1,TWIST1,ZEB1	1867 (17)
IKBKB		kinase		0.723	2.5e-08	ABCA1,AEBP1,AFP,AGER,AMPD3,ANKRD1,ATF3,BAX,BIRC2,BMP2,C3,CCL1,CCN2,CCNA2,CD44,CDH13,CDKN1A,CEBPB,CEBPD,CFLAR,CLDN1,CLU,CP,CTNNB1,CTSB,CTSF,CTSZ,CXCL1,CXCL2,CXCL5,CYBA,CYP1B1,CYP7B1,DCN,DGKA,DUSP6,ECT2,EDN1,EGR1,ENPP2,ETS1,F3,FOS,FSCN1,GCH1,GM2A,GRK5,H2AX,HIF1A,HK2,ICAM1,IFNB1,IGFBP6,IGFBP7,IL1RN,ILK,ISG15,KIF23,KLF5,KRT18,KRT8,LCN2,LIFR,LIPE,LMNB1,MDM2,MGP,MMP1,MMP2,MMP9,MYC,MYO1D,NAGLU,NFKBIA,NF…	1817 (15)
ROR1	15.121	kinase	Activated	2.326	2.89e-08	AMOTL2,AXL,CCN1,CCN2,CDKN2C,ETV5,FSTL1,GAS6,GLS,KRT19,LHFPL6,MAP1B,MAP2,NDRG1,SERPINE1,SNAI2,STMN1,THBS1,TJP1,TNNT2,TOP2A,TSPAN3,ZEB1	860 (11)
BRD4		kinase		1.916	4.38e-08	ABCC4,ACSL5,ACSM3,ACTA2,ALDH1B1,ANKRD37,BCL3,BDH1,CCNA2,CCND2,CDC25A,CDCA5,CDKN2B,COL1A1,COL1A2,COL4A1,COL5A1,CXCL2,DCPS,FBN1,FN1,FOS,FOSL2,GINS1,HBD,ICAM1,ITGA1,JARID2,KIF23,LIN28B,LOX,LOXL1,LOXL2,MANEAL,MAP3K1,METAP1D,MMACHC,MTHFD1L,MTMR2,MYB,MYC,MYCN,NAV1,NQO1,PDGFA,PDGFRB,PLAT,PLAU,PRDM1,RAC1,RNF125,RRM2,SLC16A9,SLC7A2,SMARCA4,STC2,SUSD2,THBS1,THBS2,TIMP1,TNFRSF10B,TOP2A,TUBB,TYRO3,WNT5A	2068 (23)
MASTL		kinase	Activated	2.058	4.59e-08	ADSS2,ANLN,ARHGDIB,ASAP1,CCDC50,CDK6,COPG2,CYP1B1,DENR,E2F3,GNG12,HYOU1,KYNU,MYH10,PACSIN2,PAPPA,PRKAA1,RAB11FIP1,RAC2,RAP2A,SERPINE1,SLC2A3,SNTB2,STK24,TMPO,TPM4,TTC38,TUBB6,VCL
MTOR	-2.397	kinase		0.679	1.04e-07	ACACB,ACADL,ACADM,ACLY,ACOX1,ADM,AIFM1,AKR1B1,ALDH1A3,AMACR,AR,ARL4C,ATP2B1,ATP5MG,ATP5PB,BCL2L11,BEX1,CAB39L,CASP1,CASP3,CCND3,CCNE1,CDKN1A,CEBPB,CEBPD,CFLAR,CITED2,CLTC,CPT1B,CPT2,CRADD,CTNNB1,CTNND1,CXCL1,CXCL2,CYP11A1,DDAH2,DEFB1,DMD,ENO1,ERICH5,FABP5,FAF1,FDPS,FGB,FN1,GATA3,GLG1,GPHN,HADHA,HADHB,HAMP,HIF1A,HK1,HK2,HMGCS2,HSD11B1,HSD17B2,IGF1,IGF2,IL4R,IP6K2,ISLR2,JAK2,LDHB,LDHD,MAP2,MB,MDM2,…	1678 (16)
PRKAA1	-9.69	kinase		-1.795	2.19e-07	ACTA2,ALB,ARG1,ARHGDIB,ATF3,BAX,CAT,CD24,CD302,CDC42EP3,CDH3,CDKN1A,CHGB,CLU,CYP2B6,CYP3A5,DDAH1,EGF,EGLN3,EPHA3,ERN1,FGFR1OP2,FGFR2,FN1,G6PC,GHR,GRIA3,IFNB1,IGF1,IGF1R,ITIH5,KCNQ2,MAP2,MATN2,MGST1,MLYCD,MMP9,MYLK,NAP1L5,NFIB,NFKBIA,NOS2,OAT,PAK5,PARP3,PDGFRA,PLA2G2A,PMEPA1,PPARGC1A,PRKAA2,PSMB8,RHOU,SERPINI1,SIRT2,SIRT3,SLC16A1,SMAD3,SOD2,SORL1,STAR,TGM2,TJP1,TNFSF15,TP53,YAP1,ZNF462	1595 (20)
MAPK8		kinase		1.332	1.48e-06	ABCA1,ABCB1,ACSL4,ADARB1,APOD,AQP1,B4GALT5,BCL2L11,BMP2,BMP4,BTRC,CASP3,CAT,CCN2,CCNA2,CDK2,CDKN1A,CEBPB,COL1A1,CRP,CSTA,CYBB,CYP11A1,CYP19A1,CYP1A1,CYP7A1,CYP8B1,DGAT1,DUSP1,DUSP4,DUSP6,EGF,EGR1,ETS1,FOS,FOSL2,FTH1,FUS,G6PC,JUN,LIF,MMP1,MMP2,MMP7,MMP9,MSR1,MUC5B,MVP,MYC,NOS2,NOX4,NPPB,PLAU,PLAUR,PPARGC1A,PTCH1,PTEN,PTGES,PTGS2,PTX3,RARA,RBP1,RELA,RGS4,SOD2,TBP,TNFAIP3,TP53,TRHR,TSC22D3,WNT5A	1203 (14)
CHUK		kinase		0.357	1.65e-06	AEBP1,AMPD3,ARL6IP5,ATF3,BMP2,C3,CASP4,CCNB1,CDC25A,CDH13,CDKN1A,CEBPB,CEBPD,CLDN1,CLU,COL18A1,CP,CTSB,CTSF,CTSZ,CXCL2,CYBA,CYP7B1,DCN,DUSP6,EGF,ENAH,ENPP2,F3,FOS,GADD45B,GCH1,GM2A,GRIN2A,HAMP,HEY1,HK2,HSP90AA1,ICAM1,IFNB1,IGFBP6,IL1RN,ISG15,ITM2B,KCNH2,KLF5,LCN2,LIFR,MFAP5,MGP,MMP2,MMP9,MYC,NAGLU,NFKBIA,NID1,NOTCH1,OVOL1,PCDH7,PCNA,PLA2G4A,PLAU,PLD3,PTGS2,PTX3,RBP1,RELA,RGS16,SEMA3C,SERPINE2,SFR…	1482 (12)
PRKCD	5.548	kinase	Activated	2.74	5.55e-06	ABCA1,ARID3B,BIRC2,C3orf52,CAMSAP1,CCNA2,CCNE1,CDKN1A,CEBPB,CEMIP,COL1A1,COL1A2,CTNNB1,CTSB,DENND3,DUSP6,ETS2,FBN1,FOS,FOSL2,FOXP1,FZD1,GDF15,GEM,GPR87,GPRC5A,GRHL2,ICAM1,IL1RN,IL2RG,ITGAM,ITPR3,JCAD,JUN,KLF5,LAMB3,LBH,LIF,LYST,MMP2,MMP9,MRPS11,MSI1,MUC5B,MYC,NEDD4,NFKBIA,NOS2,NOTCH1,NR0B2,ODC1,OSR2,PALMD,PDCD4,PLAGL2,PPP1R3D,PROM1,PTCH1,PTGS2,RYBP,SERPINE1,SIK3,SLC22A1,SLITRK3,SMAD6,SPRY1,STAR,S…	1386 (16)
FLT1	4.86	kinase	Activated	2.722	6.71e-06	ACTN4,ACTR2,ADD1,APLP2,BCAT1,BNIP3L,CAPN2,CCNI,CDKN1A,CLIC4,COL2A1,DHCR24,EIF2S3,EIF4B,EWSR1,FLNA,FOS,G3BP2,HK1,HLA-B,ICAM1,IGF2BP3,LIMS1,MAP3K7,MARCKS,MAX,NOTCH1,NRP2,RBBP4,RDX,RNF125,SCRN1,SMARCA4,SOX9,SURF1,TCF4,THBS1,TNFRSF10B,YWHAZ	1554 (16)
PRKG1		kinase		-1.161	7.02e-06	ACTA2,CCN2,CDKN1A,COL1A1,COL3A1,CTNNB1,FN1,FOS,GKAP1,GUCY1A1,GUCY1B1,HINT1,ID1,NOS2,PPARG,RAD1,SERPINE1,TAGLN,TGFB1,THBS1	1622 (21)
MET		kinase		1.452	1.19e-05	AREG,BMF,BMP1,BMP8A,BNIPL,CAMK2B,CCND2,CD44,CDK1,CDKN1A,CITED2,CLDN1,COL5A2,CTSV,CXCL1,DAB2,E2F5,EDN1,ESR1,FN1,FOS,GATA3,GCLC,HLX,IFNB1,IGF1,IL15,IL15RA,INHBA,ITGA3,JUN,MAD2L1,MDM2,MERTK,MMP2,MPP7,MYC,NFKBIZ,NOTCH4,NOX4,NREP,PAPPA,PERP,PIM3,PLK2,POU5F1,PTGS2,PTPN1,RUNX1,SH3BP5,SOD1,SOD2,SPP1,TGFB1,TGIF1	1341 (16)
RAF1		kinase	Activated	2.723	1.47e-05	AKAP12,ANKRD1,ANXA1,AP2B1,AREG,BCL2L11,BCL6,CALCA,CD44,CD74,CDC25A,CDKN1A,CDKN2B,CDON,CLDN1,CLK1,CRP,CSTA,CTNNB1,DHRS3,DUSP4,DUSP5,DUSP6,EGR1,EMP1,EMP3,ERBB2,ESR1,FBXW11,FOS,HIF1A,HMGA2,HMGB3,HPCAL1,ID3,IGF1R,IGFBP3,ITGA2,ITGAM,JUN,LIF,LIFR,LPGAT1,MCM8,MGLL,MKI67,MMP1,MMP9,MT1F,MT1M,MYC,NPY,NQO1,OSMR,PC,PCK1,PCSK6,PHLDA2,PLAT,PLAU,PLAUR,PRDM1,PRSS3,PTGS2,RAC1,RAN,RFFL,RRM2,SDC1,SEC14L2,SELENBP1,S…	1380 (17)
FGFR2	7.046	kinase		1.992	1.55e-05	AFP,AMOT,B4GALNT4,BAX,BMP4,CA4,CCN4,CCND2,CDH11,CDKN1A,CLIC6,COL1A1,COL3A1,COL4A1,COL4A2,CTSC,CUBN,CYP7A1,DAB2,DKK1,DRAM1,ENPEP,FGFR2,FLRT3,FN1,GASK1B,GJA1,HES1,ICAM1,IGF1,IGF2,LAMA1,LAMB1,LGALS2,LGR5,MEST,MRAS,MSX2,MYC,MYO1F,NNAT,NOTCH1,NR5A2,PDGFRA,PITX2,PLAUR,PTH1R,PTPRA,RUNX2,SFRP1,SPP1,TENM3,TFEC,TRPS1,ZEB1	2080 (20)
ROCK1		kinase	Activated	3.063	2.34e-05	APP,CCN2,CCND2,CCND3,CD44,CNN1,COL1A1,COL3A1,COL4A2,COL5A1,COL6A2,EDN1,ETS1,FBLN2,FBN1,ICAM1,LAMA2,LAMC1	1690 (20)
INSR	-2.34	kinase		-1.583	2.44e-05	ACAA2,ACADL,ACADM,ACADS,ACSL1,ACSL4,ACSL5,ACTN4,ALAD,ALB,ALDH2,ALDH6A1,ANKRD1,AQP1,AREG,ARL4A,ATF3,ATP5MG,BAG1,C1QA,C2,CCN2,CCND2,CCNG2,CDK1,CDKN1A,CDKN2C,CFL1,CKMT2,COL6A3,CPT1B,CPT2,CTSB,CTSV,CYP1B1,CYP51A1,DDR2,DECR1,DEK,DES,DIO3,DLK1,DUSP1,ECHS1,EDN1,EGR1,ETFB,ETFDH,FBLN1,FDPS,FH,FHL1,FLNC,FOS,FURIN,GAPDH,GAS1,GCH1,GNB1,GOT2,HADHA,HADHB,HELLS,HOXC8,HSD17B10,HSD17B4,HSPD1,IDI1,IFITM2,IGF1,IGF1…	1837 (20)
LATS1		kinase	Inhibited	-2.068	3.03e-05	ALDH1A3,BAX,CCN2,CCNB1,CD14,CD24,CLDN4,EPCAM,ERBB2,ERBB3,FOXA1,GATA3,KIT,KRT18,KRT19,PRLR,RRAGD	1626 (13)
IKBKG	-2.571	kinase		-0.582	6.83e-05	AEBP1,AMPD3,BAX,BMP2,C3,CDH13,CEBPB,CEBPD,CFLAR,CLU,CP,CTSB,CTSF,CTSZ,CXCL2,CYP7B1,DCN,DUSP6,ENPP2,FOS,GCH1,GM2A,GPT,HIF1A,HK2,ICAM1,IFNB1,IGFBP6,IL1RN,IRF7,ISG15,KCNH2,KLF5,LCN2,LIFR,MGP,NAGLU,NFKBIA,NID1,PCDH7,PLD3,PPARA,PPARG,PTEN,PTX3,RGS16,SEMA3C,SERPINE2,SFRP1,TMEM176B,TNFAIP2,TNFAIP3,TNFRSF1B,TRPC1,TSHR	1757 (13)
MAPK14	-2.55	kinase		1.25	9.67e-05	ABCA1,ACTA2,ANKRD1,AREG,AXIN2,BACE1,BAX,BMP2,CAT,CCNA2,CCNB1,CEBPD,COL1A1,CRP,CYP51A1,CYP7A1,DAB2,DKK1,DNMT3A,DUSP1,DUSP6,EFEMP1,ELAVL1,FDPS,FLT1,FN1,FOS,FOSL2,G6PC,GJA1,GNAS,HAND2,HAS2,ICAM1,IGF2,ITGB8,JUN,KDR,KITLG,LEF1,LRP6,MAPK14,MEF2C,MMP1,MMP9,MUC5B,NOS2,NPY,PCK1,PLA2G5,PLAU,PLAUR,PPARGC1A,PSEN1,PSMD10,PTEN,PTGES,PTGS2,SHC1,SIGIRR,SOD1,SOD2,SPP1,SREBF1,TAGLN,TGFB1,TGM2,TIMP1,TIMP2,TOP2A,TP53	2088 (19)
CDKN1B		kinase		-1.615	0.000107	AGTRAP,B2M,B4GALT5,BCL11A,BLNK,C9,CAPN1,CCND3,CDC25A,CDK2,CDK4,CDKN1A,CLDN6,CLPB,DUSP9,EGR1,EPB41,EPHA2,FHL1,GAB2,HSPB8,IGF2BP1,ITGAM,LEF1,LGALS3,LGR4,MEIS2,MMP9,MRRF,MYC,NDEL1,NFATC2,PAX5,PCDHA11,PCNA,PDCD1,PPT2,PTK2,RUNX1,S100A9,SERPINE1,SHMT1,SKP2,SMAD7,STAT3,TCF4,TWIST1,TYRP1	1582 (19)
MKNK1		kinase	Activated	2.973	0.000157	AGRN,ANXA2,ARIH1,BMP8B,CCN1,CELF4,CP,DPYSL3,ETS1,FLNA,FLNB,FOS,FOSB,GNAO1,GNAQ,GPC4,HADHA,HSD17B4,HSPA2,HSPA4L,ISG15,KIF1B,KLC1,LAMC1,LCN2,MAP1B,MYC,MYO6,PAFAH1B1,PLTP,SERPINH1,SFR1,SFRP1,SMAD2,SPARC,STXBP1,TAGLN,TFDP1,THRA,TRIM32,TTC3,YWHAG
PRKAA2	8.379	kinase		-1.238	0.000189	ACTA2,ALAS1,ALB,ARHGDIB,BAX,CD302,CDKN1A,CHGB,CYBB,CYP2B6,CYP3A5,DDAH1,DUSP4,EGR1,ERN1,FGFR2,FN1,GATA3,GRIA3,IFNB1,ITIH5,KCNQ2,MGST1,MMP9,MYLK,NAP1L5,NFIB,NFKBIA,NOX4,OAT,PAK5,PARP3,PDGFRA,PPARG,PPARGC1A,PRDM16,SERPINI1,SLC16A1,SMAD3,SORL1,SREBF1,TGM2,TP53,YAP1,ZNF462	1586 (20)
STK11		kinase		-0.327	0.000193	ALB,ALDH9A1,ALDOA,ASS1,ATF3,ATP5F1C,ATP6V1F,BCL2L11,BMP5,CCNA2,CDC42,CDKN1A,CHGB,COL3A1,CPS1,CREBL2,CSF3R,CTNNB1,CTSD,CYP2B6,CYP4V2,ENO1,ENOPH1,FBXO9,FGFR2,FN1,GADD45B,GAPDH,GART,GOT2,GRIA3,HIF1A,HILPDA,ID1,IGFBP1,IGFBP5,IL1RAP,IMPDH2,ITGB3BP,KCNQ2,KLF12,LUM,MMP2,MMP9,MPST,MYC,NAP1L5,NDUFA13,NEDD9,NOD1,NOS2,NRCAM,NT5E,PAK5,PALM2AKAP2,PAPSS1,PDCD1,PDGFRL,PKM,POLD4,POLR1D,PPARG,PPP1R2,PSAT1,PSG9,PT…	1870 (20)
ERBB4		kinase		0.803	0.000221	ACTA2,ADAM9,BDNF,BTG2,CADM1,CASP4,CDKN1A,COL3A1,COL5A2,CTNNB1,DUSP1,EFNB2,EGR1,FBLN2,GHR,GJA1,HIF1A,HMGA2,IGF2,IGFBP5,JUN,MYC,NID1,PCDHA11,PTGIS,PTGS2,SERPINA3,SERPINE2,SFRP1,SLC2A1,SLK,TBXAS1,THBS1,TIMP3,TNC,TP53,WWP1	1861 (19)
NTRK2	29.82	kinase	Activated	2.298	0.000221	ABCB1,ABCG2,APP,BCL2L11,BDNF,BMP2,CASP1,CCNA2,CCND2,CCNE1,CDCA5,CDK1,CDK4,CDKN1A,CDKN2B,CDKN2C,EGR1,FGF2,FOS,JAG1,MYC,MYCN,NOS2,PCNA,PIK3R1,PTEN,SERPINE1,SPP1,SYT1,TGFBR1,THBS1,TP53BP2,TWIST1	1596 (20)
ROR2	7.989	kinase			0.000222	ABL1,AXIN2,BMP7,CCND2,CCNE1,CDC20,CDC25A,CDC7,CDKN1A,CDKN2B,CDKN3,CHEK2,CREG1,CTNNB1,HP1BP3,MAP1B,MAP2,MCM4,MDM2,MYB,NBN,NTHL1,PIP5K1B,PMP22,PPARG,RBL2,SLC17A9,SLC39A14,SMC1A,SPRY4,SSH1,TFDP1,TUBB2B,USP46	912 (7)
CDK9		kinase		0.547	0.000252	ALAS1,ANKRD37,CCNB1,CCND2,CDKN1A,COL1A1,CXCL2,FOS,FRAT2,GATA2,H2BC5,HLA-DQA1,MAGI1,MMP9,MYC,NFKBIA,ODC1,PDK4,PPARG,PPARGC1A,RAD1,RUNX1,SNCA,STC2,TNFAIP3,WNT5A	1947 (21)
CDK19		kinase	Inhibited	-2.58	0.000275	ABAT,ABHD4,ATF3,BAIAP2,BAK1,BAX,BTG2,CCND2,CCNG1,CDKN1A,CLU,CTSD,CXCL1,CXCL2,CYFIP2,DRAM1,EPHA2,FADS2,HSPA4L,IER5,IP6K2,JUN,LIF,MDM2,NOTCH1,OSGIN1,PDGFA,PHLDA3,PLK2,PROCR,RAP2B,RHBDF2,RPL36,RXRA,SDC1,SLC7A11,STOM,TCN2,TGFB1,ZMAT3	578 (7)
TGFBR1	7.645	kinase	Activated	3.543	0.00029	ACTA2,AHR,BMP4,CCN2,CDK4,CDKN1A,COL1A1,COL1A2,EDN1,FBLN5,FMOD,FN1,FURIN,G6PC,GAS1,HAS2,HEY1,HNF4A,ID4,JAG1,LTBP1,MST1R,NFATC2,OSR1,PDK4,PIGF,PTX3,RUNX1,SERPINE1,SMAD7,SNAI2,TAGLN,TGFBI,TPSAB1/TPSB2,TWIST1,WNT11,WNT9A	1649 (13)
FGFR4		kinase		0.213	0.000333	ACACB,ACLY,CD44,CDK1,CDKN1A,CTNNB1,CYP7A1,DGAT1,FOS,KDR,LPAR1,MLXIPL,MMP1,MMP14,PLAU,SERPINE1,SREBF1	1323 (16)
RET		kinase		-0.331	0.000384	ANXA1,ANXA4,CD151,CLU,COL1A1,COL1A2,CTSB,CTSV,DCN,DNAJC3,DPYSL2,DUSP6,EDNRB,EGR1,ETV1,FOS,GJA1,HSP90AA1,HSPA1A/HSPA1B,HSPA8,HSPD1,IFNB1,ITGA6,LOX,MAF,MMP1,MMP14,MMP7,MMP9,PER3,PLAU,PLAUR,PMAIP1,PRNP,PTN,PTPN13,RTN4,S100A9,SST,STC1,STMN2,TACC3,TIMP3,TP53,WNT11	1589 (15)
PIK3R1	-2.3	kinase	Inhibited	-2.1	0.000386	ACTA2,AR,ATF5,ATP1A1,CCND2,CD44,COL1A2,DNAJC3,ERN1,F3,FOS,GCH1,HIF1A,ICAM1,IRF7,ISG15,MITF,MKI67,MMP2,MMP9,MYC,NOS2,PCK1,PDGFRA,PDGFRB,PDHA1,PIK3R1,PKM,PLAU,PPARG,PTEN,PTGS2,SERPINE1,SLC2A1,SOD2,TGFB1	1863 (17)
PAK1	4.051	kinase		1.482	0.000398	CCNB1,CDKN1A,CTNNB1,CTNND1,CTSD,CYP19A1,F3,FN1,HES1,ITGAM,MAPK14,MMP14,MMP9,MYC,PFKM,SCARB1,TFPI,TP53	1804 (17)
Brd4		kinase	Activated	2.365	0.0004	ACTA2,ALAS2,APCS,BLNK,C1R,CFB,COL1A1,COL1A2,COL3A1,COL4A1,COL4A2,COL4A5,COL5A2,COL6A3,EDNRB,ITGAL,KDR,KIT,LGALS3,LIN28A,LOX,LOXL2,MYC,PDGFA,PLAT,PLAU,SLC4A1,SPON2,TAGLN,TIMP1,TLR8,TNFSF15	1615 (17)
CHEK1		kinase		0.314	0.00045	BCL2L11,BUB1,BUB1B,CDC25A,CDKN1A,E2F3,H2AX,MAD2L1,MYC,PCNA,RRM2,TP53	1402 (17)
NDRG1	12.054	kinase		0.137	0.000459	ATF3,BCL2L11,CASP3,CASP4,CAV1,CDK4,CTNNB1,CXCL1,CXCL2,CXCL5,FOS,JUN,MDM2,MMP1,SMAD2,SMAD3,SNAI2,TP53,ZEB1	1991 (21)
PAK2		kinase		-1.147	0.000459	ASS1,BMP4,CKB,DUSP1,ETS1,ID1,ID3,IGF1,IGFBP3,IGFBP5,MDM2,NOX4,PLAUR,PRKCI,PROX1,S100A6,SMAD7,TAGLN,ZEB1	1630 (17)
IPMK		kinase		1.231	0.000482	ABHD12,ACTA2,ACTB,CAPNS1,CCN1,CSRP1,FLNA,FLNC,FOS,FOSB,JUN,MYL9,PER1,PMP22	902 (13)
MAPK3	4.38	kinase	Activated	2.47	0.000503	B4GALT5,BCL2L11,BMP4,CDKN1A,CDKN2B,CGA,CSTA,CTNNB1,DUSP4,EGR1,ESR1,FN1,FOS,FOSB,FOSL2,FURIN,HOMER1,JUN,LEPROTL1,MMP1,MMP9,MYC,MYRF,PLA2G4A,PLAUR,PPARGC1A,PTGES,PTGS2,SLC4A7,SMAD3,SOD1,SPP1,THBS1,TIMP1,TNFRSF10A,TNFRSF10B	1048 (15)
EFNA2		kinase		-1	0.000506	BDNF,CCN2,CRABP2,CUX1,DUSP4,DUSP6,ETV5,FABP5,IRF7,KLK7,KRT13,KRT18,KRT4,KRT7,NEDD4L,NT5E,PLAT,PXN,RUNX1,SOX9,TCF3,TRIM2,UBE2C,UBE2S,USP9Y,WWP1	453 (7)
ATM		kinase		0.718	0.000536	ACTB,ATR,BAX,BIRC2,BLM,CCN2,CDK4,CDKN1A,CFLAR,CHEK2,CLU,DUSP1,DUSP10,FN1,GADD45B,GADD45G,GPHN,H2AX,HSP90AA1,IGF1R,JUN,LPIN1,MXD3,PCNA,PSME2,RRM2,SERPINE1,TGM2,TNFAIP3,TNFRSF10B,TP53	1643 (17)
BMPR1B		kinase		1.873	0.000619	CDKN1A,COL2A1,CYP19A1,HAMP,HAPLN1,ID1,ID3,MSX2,POSTN,PPARG,PTGS2,RUNX2,SERPINE1,SOX5,SOX9	1483 (20)
PTK2	2.978	kinase		1.633	0.000703	ACTA2,BIRC2,CCN1,CDKN1A,COL1A1,COL1A2,DSP,FN1,FOS,KRT18,KRT8,MMP2,MMP7,MMP9,PALLD,PCOLCE2,PDGFRB,PTK2,SKP2,SPP1,THBS1,TIMP1,TIMP3,TJP1,TNC,TP53	1718 (19)
GCK		kinase	Activated	2.173	0.000749	ACADM,ACLY,ATP5F1C,CA5A,CCND2,CPT1A,CPT2,ECHS1,FH,G6PC,NPY,PCK1,SCD,SLC2A2,SREBF1,TAT	1699 (17)
NME1		kinase	Inhibited	-2.268	0.000826	BAX,CCN2,CDK4,CDKN1A,CTSD,FZD1,L1CAM,LPAR1,MMP14,MMP2,NETO2,PABPC1,PPIG,PTGS2,PTN,RAC1,SERPINE1,SLBP,SMAD7,TIMP1,TP53	1058 (16)
LATS2	2.69	kinase		-0.961	0.000971	ALDH1A3,CCNB1,CD14,CD24,CDKN1A,CLDN4,EPCAM,ERBB2,ERBB3,FOXA1,GATA3,KIT,KRT18,KRT19,LATS2,PRLR,RRAGD,TP53	1740 (24)
EPHB4		kinase	Activated	3.633	0.00127	BMP2,BMP4,BMP5,BMP7,FGFR2,GATA2,GATA3,IGF2,KDR,KIT,KITLG,MYC,MYL4,MYL7,POU5F1,RUNX1,SMAD6,TEK,TGFB1,TGFBR1,WNT11,WNT5A,ZFP42
MAP3K1	4.51	kinase		1.51	0.00129	ATF3,BIRC2,COL3A1,COL4A1,CSTA,CYP7A1,DUSP1,EGR1,FOS,JUN,MUC4,PLA2G4A,PLAU,PLAUR,PTGS2,RGS4,SERPINE1,TGFB1,THBS1,TIMP1,TNC,TNFRSF10A,TOP2A,TP53	888 (16)
AKT2		kinase		1.678	0.00129	ACTA2,BCL2L11,BUB1,CDKN1A,CEBPB,CTNNB1,ESR1,GCLC,GSS,IGF1R,IGF2,MMP9,MTSS1,MYCN,NQO1,PALLD,PDCD4,PPARG,PTEN,RAC1,SEMA6D,SPRY1,TGFB1,TIMP1	1854 (19)
CDK8		kinase		-1.607	0.00157	ANKRD37,CCNE1,CD44,CXCL1,CXCL2,DIO1,MAGI1,MYC,NOTCH1,PCNA,STC2,TBP	1401 (18)
EFNA3		kinase		-0.894	0.00163	CCN2,CRABP2,DUSP4,DUSP6,ETV5,FABP5,FOXJ2,IRF7,ITGB6,KLK7,KRT13,KRT18,KRT4,KRT7,LPXN,NT5E,PLAT,SOX9,TRIM2,UBE2C
JAK1		kinase		-1.532	0.00166	BCL2L11,BCL3,BMF,CAPN1,CD14,CDKN1A,CHI3L1,ENPP2,FOS,HAMP,HIF1A,HLA-C,HLA-F,ICAM1,ID1,IL4R,IRF7,LIF,LRG1,MMP2,OSMR,PSMB9,RUNX1,SAA1,SLC1A3,SMAD7,STAT2,STAT3,TNFRSF21	1422 (16)
ERN1	-2.284	kinase		-0.965	0.00173	ANG,AP1M2,APOB,ATF3,CEBPB,CEBPD,CLDN7,COL6A1,CREB3L2,CXCL2,CYP1B1,CYP2E1,DGAT1,DNAJC10,DNAJC3,EDEM1,EPCAM,ERO1B,ERP44,ETS1,G6PC,GOT1,GPT,HOOK1,ITGB6,JUN,LGR5,LPCAT2,MLXIPL,MORF4L2,NARS1,NOS2,NOX4,OAS2,OSBP,P3H1,PPARG,PROS1,SCD,SDF2L1,SEL1L,SLC7A1,SPARC,SPCS2,SRPRA,ST14,SYVN1,TMED3,TMPRSS2,TNFRSF10B,TSPAN2	1472 (19)
TRIB3		kinase		-0.507	0.00227	BCL2L11,CDC25A,CTH,GDF15,HERPUD1,ID1,MTHFD2,PMAIP1,PPARG,PRKN,PSAT1,PSPH,RUNX2,STC2	1551 (20)
STK4		kinase		-0.447	0.00269	BCL2L11,GPT,HAMP,MMP2,PDPN,PMAIP1,PROS1,RAN,SFTPC,SFTPD,WWTR1,YAP1	1335 (13)
ACVRL1		kinase		0.21	0.00292	ACTB,CDKN1A,EFNB2,GDF15,ICAM1,ID1,IL1RL1,KDR,MYC,PLAT,PLAU,PLAUR,PXN,SERPINE1,SMAD6,SMAD7,TAGLN	920 (18)
PDGFRA	4.895	kinase		1.424	0.00293	ACTA2,CDKN1A,COL1A1,DAB2,FOS,KIT,MYC,PDGFRA,RUNX2,TP53	1549 (17)
CSF1R		kinase		-0.818	0.00313	ARG1,CCND2,CCNE1,CDKN1A,FMOD,FOS,HAMP,IDE,IL4R,JUN,LGR5,MMP9,MRC1,MSR1,MYB,MYC,NOS2,PCNA,STAT3	1365 (14)
EFNA4	2.062	kinase		-1.147	0.00313	CCN2,CRABP2,DUSP4,DUSP6,ETV5,FABP5,FOXJ2,IRF7,ITGB6,KLK7,KRT13,KRT18,KRT4,KRT7,LPXN,NT5E,PLAT,SOX9,UBE2C
EFNA5	14.548	kinase		-1.147	0.00318	BDNF,CCN2,CRABP2,DUSP4,DUSP6,ETV5,FABP5,FOXJ2,IRF7,ITGB6,KLK7,KRT13,KRT18,KRT4,KRT7,LPXN,NT5E,PLAT,SOX9,UBE2C	1122 (12)
ROCK2		kinase	Activated	2.194	0.00319	APP,BCL6,BCL9L,CD44,CNN1,DES,DSC2,DSP,FABP5,ICAM1,MAF,PDCD1,PI3,PPARG,PRDM1,RORC,SERPINE1,SPINK5,SPP1,STAT3,TAGLN,TOB1	1563 (14)
PLK1		kinase		-1.888	0.00319	ACTA2,ANKRD1,BAX,BCL2L11,BMI1,CDKN1A,CFLAR,CTNNB1,DTX3L,EPHA2,ESR1,MDM2,MGMT,MYC,PARP9,PIK3R1,SMAD7,SNAI2,TGFB1,TGFBI,TGFBR1,THBS1	1942 (20)
GSK3B	3.787	kinase		-0.122	0.00366	APP,AR,BAX,BIRC2,CDC25A,CDH11,CDKN1A,CFLAR,CTNNB1,CTNND2,DNMT3A,ESR1,FOS,H2AX,HIF1A,IFT88,IGF1R,KDR,KIF3A,LAMB1,LCN2,MAPRE1,MMP9,MYB,MYC,NFE2L3,NFKBIZ,NOS2,PDCD1,PMP22,PTGS2,RAC1,SERPINE1,SH3GLB1,SLC16A1,SNAI2,SPP1,SQSTM1,SREBF1,TCF4,TET1,TNFRSF10B,TNNC1,TP53	1528 (17)
GIT1		kinase		1.982	0.0038	MMP2,MMP9,PTK2,PXN	1575 (19)
FGFR1	10.65	kinase	Activated	2.437	0.00392	BAX,BMP4,BMP7,CCND2,CDKN1A,COL1A1,COL3A1,DNAJC1,EEF1A1,EIF4E,FGF2,FGFR1,FOS,HAMP,HAS2,HES1,HK2,JUN,LEPROTL1,LIF,MMP1,MMP14,MSX1,MYC,NOTCH1,PDCD4,PITX1,PLAU,PLAUR,POU2F2,PTGS2,PTPRA,RPS6,SLC2A2,SPARC,STAC3	1288 (16)
PIM1		kinase		0.725	0.00418	ABCB1,ABCG2,CAV2,CCNB1,CCND2,CCND3,CDC25A,CDK4,CDKN1A,DNM1L,EPHA2,ERBB2,ERBB3,GLB1,IGF1R,IGFBP5,INSR,MDM2,MYC,PPARGC1A,PROS1,SKP2,TP53	1745 (19)
ABL1	2.328	kinase		1.693	0.00427	ABL1,BCL2L11,BMP2,C3,CAV1,CCNA2,CCND2,CCNE1,CDKN1A,CGA,CTSB,MDM2,MMP1,MYC,SST,TEK,TFF1,TP53	2049 (22)
IRAK3		kinase		1.41	0.00526	ACTA2,CCN2,COL1A1,CXCL2,ETS2,IFNB1,INPP5D,IRF5,NFKBIA,NOS2,PDCD1LG2,SOD2,TGFB1,TNFAIP3	1203 (14)
CDK7	4.406	kinase			0.00539	ANKRD37,CCNH,CTBP2,STC2,TBP,TFF1,TGFB1,TNFAIP3	1626 (9)
PRKCZ	2.676	kinase		-0.114	0.00554	ABCA1,BAX,CASP2,CASP3,CD1D,COL1A2,ETS1,HIF1AN,JUN,MAPK3,MMP2,MMP9,MYC,NFKBIA,PSAT1	1417 (17)
CDK5		kinase		0.341	0.00554	BDNF,CASP3,CD14,CDKN1A,GLB1,IGFBP3,JUN,LRG1,MAP2,NFAT5,PMAIP1,PPP1R1B,RALA,SPOCK1,TNFAIP3	1909 (22)
SPHK1		kinase	Activated	2.139	0.0058	ACTA2,APP,BCL2L11,BIRC2,CCN2,CDKN1A,COL1A2,EGR1,ERN1,FN1,GCH1,HIF1A,JUN,PTGES,PTGS2,SERPINE1,SLC2A1,TAGLN,TIMP1,TP53	1126 (14)
ILK	3.293	kinase		1.916	0.00586	CD44,CNKSR3,CTNNB1,ERBB2,FN1,GSK3B,HAMP,HNRNPA1,HSPA8,ITGA6,LEF1,MAPK3,MMP2,MMP9,NOS2,NOTCH1,SLC4A1,TGFB1,ZEB1	1457 (19)
CDK2	2.025	kinase		-1.205	0.00586	BARD1,BCL2L11,BMI1,CCND3,CCNE1,CDC25A,CDK4,CDKN1A,CDX2,CYP3A4,FOS,H2AX,MAP2,MT2A,MYC,PCNA,RAB27A,RBL2,TNFAIP3	1301 (16)
BMPR1A	7.669	kinase		1.681	0.00587	CDKN1A,COL2A1,CYP11A1,HAMP,HAND1,HAPLN1,HHEX,HSD17B3,HSD3B1,ID1,ID3,MSX2,PCNA,SERPINE1,SOX5,SOX9,SRD5A2,STAR	1959 (21)
JAK2	2.78	kinase		-0.191	0.00682	ACTB,AKAP12,ALOX5,BAX,BCL2L11,BLNK,BMP7,CASP1,CCND2,CDC25A,CDKN1A,CFLAR,CTNNB1,CYBB,EGR1,ENPP2,ESR1,F5,FCGR2B,FGF2,FN1,FOS,ICAM1,IGF1R,JAK2,KLK8,LAT2,LCN2,MYC,MYL12A,NDN,NOS2,ODC1,OSMR,PAX5,PHLDA3,PLK2,PSMB9,PTGS2,RARA,RBP1,SERPINH1,SET,SLAMF9,SLC1A3,STAT3,TGM2,THBS1,THPO,TP53,TP53INP1,VLDLR	1467 (16)
STK3		kinase		-1.539	0.0071	CCN2,GPC3,GPT,PDPN,SFTPC,SFTPD,SOX4,SPP1,WWTR1	354 (6)
PKM	65.45	kinase		0.293	0.00788	ACLY,ACOX1,ALDOA,EGR1,ENO1,ENO2,ENO3,FH,GAPDH,HK2,MLYCD,MMP2,MMP9,MYC,PC,PDHA1,PDK4,PKM,PPARGC1A,PRPS1,PTK2,SDHB,SLC2A1,SNAI2,STAT3,TGFBR1	1694 (18)
BMX		kinase		0.581	0.00985	COL3A1,ENO2,FOS,HSPA1A/HSPA1B,MMP2,PPARGC1A,TIMP1,TNFRSF1B	1602 (16)
EIF2AK2		kinase		-0.167	0.0105	ARG1,ATF3,BAX,BDNF,BIRC2,CDKN1A,CEBPB,CEBPD,CFLAR,EGR1,FOS,GABBR1,H2BC5,IFITM2,IFNB1,ISG15,LGALS3BP,MMP9,MT1M,MYC,NEDD9,NFKBIA,NNMT,NOS2,OAS3,PARP12,PARP9,REC8,SOD2,SP140,TNFAIP3,TP53,TUBA1A,UBE2L6,ZNF532
PRKAR1A		kinase		-1.513	0.0108	BAK1,BAX,CDC42,ERBB2,ERBB3,PPARG,PRKACA,PRKAR2B,RAB25,RAP1A,SMAD3,SST,TEAD1,TUSC3
FGFR3		kinase		0.711	0.0108	BMP4,CDKN1A,COL1A1,COL3A1,DCAF8,DUSP6,FOS,FRMD3,HES1,HK2,MAF,MMP9,PROX1,SOX9,SPARC,SPP1
PRKCB		kinase		0.127	0.0113	APP,BAX,CDKN1A,CTNNB1,CYP7A1,CYP8B1,EGR1,FGF2,FN1,FOS,ICAM1,JUN,MMP2,MMP9,MYC,NOS2,PPARGC1A,PRKCD,PTGS2,SERPINE1,SOD2,SREBF1,TGFB1
MAPK9		kinase	Activated	2.371	0.0118	ACLY,AQP1,BAK1,BAX,BCL2L11,BMP1,BMP4,CAV1,CCN2,CDKN1A,CEBPB,CIDEC,CYP1A1,DLK1,DMD,EDN1,EGF,EGR1,EIF4E,FOS,FOSL2,GADD45B,GAPDH,GPAT4,HIF1A,IFNB1,IL15RA,JUN,LGALS3BP,LIF,LSM3,MARCKSL1,MMP9,MUC5B,MYC,NOS2,PLA1A,PLA2G4A,PLAT,PPARA,PPARG,PTCH1,PTEN,PTGES,PTX3,RAC1,SCD,SERPINA1,SOD2,SREBF1,TBP,THRA,TNFAIP3,TP53
EIF2AK3		kinase		-0.29	0.0121	ALDH18A1,AMY2B,ANG,ARNTL,ATF3,ATF5,BDNF,BIRC2,BTG2,CEBPB,CEBPG,CLCN3,CTSC,CYB5R1,DNAJC3,DNASE1,EGR1,ERO1B,ETS2,FGF2,GCH1,HERPUD1,IGF1,JUN,LARS1,MYC,NARS1,NDRG1,NOS2,NUPR1,PRDM1,RNASEL,SEL1L,SHMT2,SLC1A4,SQSTM1,TBCE,TP53
CDK4	3.528	kinase		-0.686	0.0133	ARMCX1,BCL2L11,BRWD1,CBFA2T2,CDCA2,CDCA7,CDK4,CDKN1A,CDKN2C,CENPH,CENPK,CENPN,CEP55,CLPB,CPED1,DTL,ELAVL1,ENDOD1,ENPP2,ERI1,FZD7,GALNT11,GPALPP1,KIF11,KLHDC1,MESD,MFSD6,MTFR2,NT5E,PAH,PBLD,PDCD4,PDLIM3,PTBP3,RBMS3,RUFY3,SLC9B2,SPC25,STOM,THNSL1,TIGD1,TP53,TP53INP1,TRIP13,USE1,ZNF423,ZNF462,ZNF610
ACVR1		kinase		-0.166	0.0138	ALPL,AUTS2,BRINP3,C1R,CDKN1A,CSRP2,DCN,EDIL3,FSTL1,HAMP,HNF4A,ICAM1,ID1,LEF1,MSX1,NTN1,PROS1,TSLP
AKT3	6.591	kinase	Activated	2.345	0.0146	BCL2L11,BMF,EBAG9,ERBB2,ERBB3,ETS1,IGF2,MMP9,RAC1,RPS6,SEMA6D,WNK1
MELK		kinase		0.406	0.0152	BAX,CDKN1A,MDM2,TP53
CSNK1E	4.346	kinase			0.0153	APP,PER1,SERPINE1
MAPK15		kinase			0.0153	AR,JUN,PCNA
TGFBR3		kinase	Inhibited	-2.079	0.0166	BAX,COL4A6,FN1,GEMIN2,PTEN,SERPINE1,SNAI2,TWIST1
MAP2K4	2.947	kinase		-0.278	0.0184	ATF3,CD44,CDKN1A,CFLAR,CRP,FLNA,FOS,JUN,KIF2A,MDM2,MEF2C,MMP1,MUC5B,NOS2,PAK1,PLA2G4A,PLAU,PPARG,PTGS2,STAT3,TGFB1,TP53
DCLK1		kinase		0.728	0.019	MYC,NOTCH1,SNAI2,SNCA,TWIST1,ZEB1
NTRK1		kinase		0.781	0.0202	BDNF,CDKN1A,EGR1,FOS,H2AX,IGF2,MMP9,SCN9A,SOD2,TP53,WNT5A
PRKCI	5.561	kinase		-0.304	0.0204	CLDN4,CXCL2,ECT2,ELF3,EZR,GMFB,HK1,HK2,PRKCI,PTGS2,SLC2A1,SLC2A2,SREBF1
BMPR2		kinase		0.707	0.0204	CLIC4,CTNNB1,EFNB1,EFNB2,EPHA4,FN1,HAMP,ICAM1,ID1,RUNX2,SEMA3C,SPP1
PRKACA	-2.606	kinase		0.024	0.0225	ADIPOQ,ALAS1,ANTXR1,BCL2L11,BDNF,CCND2,CCND3,CEBPB,CYP19A1,G6PC,HSPA1A/HSPA1B,IGF1,MYC,MYH10,OXTR,PCK1,PENK,SDC1
ZAP70		kinase		0.442	0.0226	ALAS1,ANG,ANXA1,BCL2L11,COL4A5,CYBA,EDIL3,HS2ST1,HSP90AA1,HTATSF1,KCNA5,KLK7,PLCG2,QPCT,SCD,SEC14L1,SLC23A2,TAT,TFEC,TSC22D3,UBE2L6,XAF1
CHEK2	2.097	kinase		0.946	0.026	BAX,CCNG1,CDKN1A,H2AX,MDM2,TJP1,TP53,TP53BP2
MAPK10		kinase		0.579	0.026	ADAM17,APP,CASP3,CD44,FOS,JUN,MMP1,PTGS2
MAP3K12	2.325	kinase		-0.468	0.0265	CASP3,CRP,JUN,SH3RF1,STAT3
MAP4K4	5.416	kinase	Activated	2.176	0.0272	ACAA2,ACACB,ACADS,ACLY,ACSL5,ALDH4A1,ALG9,BCKDHB,CEBPB,CHSY1,COQ3,DHODH,DHRS4,DLAT,FAR1,GCDH,GLUL,GOT1,H6PD,HADHA,HADHB,HMGCL,HSD3B7,IMPDH1,IVD,LDHB,MGLL,MLXIPL,PAPSS2,PFKM,PGAM1,PHYH,PLA2G12A,PPARG,PTGES,PXMP2,SCD,SCP2,SREBF1
RIPK2		kinase		-1.761	0.0275	ABCA1,ABCG5,ACADL,ACADM,ACOX1,ACSL1,CXCL2,CYP7A1,DGAT1,FABP1,HAMP,ICAM1,IFNB1,MARCKSL1,NOS2,PDE4B,PPARA,PPARGC1A,PTGES,RALGDS,RASGRP1,SCD,SOD2,SREBF1,TSLP
MST1R	-2.123	kinase		-0.222	0.0275	ACTA2,ARG1,CTNNB1,FOS,JUN,MST1R,MYC,POU5F1,SMAD2
MAP3K5	-12.376	kinase		0	0.0281	BAX,BCL2L11,CCN2,CDKN1A,CYBB,JUN,MAP3K5,MSH2,TGFB1,TP53
ACVR1C		kinase		1.32	0.0281	CCNG2,CDK2,CDKN1A,CDKN2B,FOS,NPY,SERPINE1,SMAD7,TWIST1,ZEB1
SYK		kinase		-0.335	0.0311	AKAP12,ATP8A1,BCL2L11,CD44,CDH12,CFTR,CITED2,CREB1,DOCK10,EDN1,FOXP1,GATA3,GPLD1,ICAM1,IFNB1,ITGAM,JMY,MAML2,NFATC2,NOTCH1,OAS2,PDCD1,PLCG2,PRKAR2B,PTPRE,RELA,SFRP5,SREBF1,TFPI2,TGFB1,THPO,TNFSF4,TP53INP1,TRHDE,TSC22D3,USP53,YPEL5
EPHB1	-3.02	kinase		-0.883	0.0332	EGR1,FOS,JUN,PCK1,PTGS2,SERPINE1
NRBP2	-3.74	kinase		-1.615	0.0332	ANXA2,EP300,KRT19,NOTCH1,POU5F1,PROM1
DDR2	2.622	kinase		1.222	0.0332	COL1A1,LOXL2,MMP1,MMP14,MMP2,MMP7
PRKCE		kinase		0.747	0.0338	ABCB1,ACTA2,ADAM12,APP,BAX,CAV1,CCN1,CCND3,CCNE1,CDKN1A,CDON,CEBPB,CRP,EGR1,FOS,IFNB1,IL2RG,JUN,MMP9,MYC,NOS2,ODC1,PDCD4,PDGFA,PTGS2,STAR,STAT3
Map3k7		kinase		0.243	0.0349	AFP,BMP4,CASP3,EDN1,GAS1,HAS2,ID4,IFNB1,IL15,IL15RA,ISG15,JUN,MLLT3,MMP9,NFATC2,NFKBIA,NFKBIZ,OSR1,PROM1,PTGS2,RUNX1T1,S100A9,SCD,WNT11
PRKD2		kinase			0.0367	F3,IFNAR1,ITGA2,KDR
OXSR1		kinase		0.083	0.0367	MDM2,SLC12A1,SLC12A2,STK39
HIPK2		kinase		-0.018	0.0386	ALAS2,BDNF,CCND2,CDKN1A,DIAPH3,EDRF1,EGR1,EPB41,FECH,GATA2,GCLC,HIF1A,ITGA1,LGALS3,MDM2,NQO1,PPARGC1A,RAC1,RAC2,SH2D6,SLC4A1,SST,TFR2,TP53,YAP1
DDR1	25.972	kinase		0.684	0.0387	CDKN1A,COL1A1,COL3A1,MMP1,MMP14,MMP2,MMP9,TP53
STK40		kinase		0.742	0.0455	ABCB1,C1QA,C5,C6,CCL1,CXCL1,CXCL5,DES,DLK1,FGF18,FUT4,HLA-DQA1,PDPN,PPARG,PTGS2,SFTPC,SFTPD
STK17A		kinase	Activated	2.216	0.0476	CCS,MT1H,MT1M,MT1X,SOD2
PINK1	-2.47	kinase		0.555	0.0476	CCNB1,CDK1,DNM1L,HIF1A,SLC2A1
BRD3		kinase			0.0498	ALAS2,LIN28B,SLC4A1
SNRK		kinase			0.0498	CACYBP,CTNNB1,MYC
EEF2K		kinase			0.0498	CDKN1A,KLF5,MAP1B
CKS2		kinase			0.0498	CCNA2,CCNB1,CDK1
ABL2	4.143	kinase		1.949	0.069	CTSB,MMP1,MMP14,TEK
PRKG2		kinase		-1.96	0.069	FOS,PDGFRA,PROM1,SOX9
SGK1		kinase	Activated	2.035	0.0754	BCL2L11,CCN2,CDK6,CDKN1A,CFTR,GRIN2A,HES5,KCNA5,KCNQ2,LIF,PPARG,RBL2,SLC12A1,SLC15A2,SLC1A2,SLC1A3,SLC1A5,SLC1A6,SLC2A3,SLC3A2,SLC5A3,SLC6A8
TRIB1		kinase		-1.982	0.111	ACOX1,CPT1A,CPT2,SCD
GSK3A		kinase	Inhibited	-2.606	0.17	BAX,CFLAR,KDR,PDCD1,SERPINE1,SQSTM1,TNNC1
DYRK1A		kinase	Inhibited	-2.228	0.191	CCNB1,CDK1,CDKN1A,E2F8,KNTC1,MCM4,SERPINE1,UBE2C
MAP3K8		kinase	Inhibited	-2.343	0.211	ACPP,ADCY7,ARG1,ARRDC3,BMP1,BNIP5,CBFB,CEBPD,CFLAR,CLIC5,COLEC12,CREBL2,CXCL2,DUSP6,FLNB,FOS,FSCN1,GAB1,GCA,GNG4,GPR146,GPR160,HP,IER5,IFNB1,IGF1R,INHBA,JUN,MAD2L1,MMP9,NFAM1,PAXBP1,PLAT,PTGS2,RAB9A,RHOF,SDR42E1,SLCO4A1,SNN,SPATS2L,STK17B,TAPBPL,TUBB2B
PRKAR2B	2.428	kinase		1.937	0.392	CCNE1,CDK1,EGR1,FOS,PCNA,PPARG,PRKAR2B,TOP2A
SPHK2		kinase		1.972	0.473	APP,CDKN1A,SRC,TP53
BRAF	-2.195	kinase		1.802	0.499	ASCL1,BCL2L11,BIRC2,BMF,BTRC,CDK1,CDKN1A,CEBPB,DUSP4,EGR1,HAMP,HIF1A,MITF,MMP1,MMP14,MMP9,MYC,PCNA,RFFL,RLN3,SERPINE2,SPRY4,THBS1,TNFRSF10A,TNFRSF10B,TSHR
CRKL		kinase		-1.982	0.533	IFNB1,IL15,IL15RA,PLA1A
AXL	30.956	kinase		1.964	1	MMP1,MMP2,MMP9,NOS2,RELA,SNAI2,TWIST1
MARK2		kinase		-1.89	1	CD44,CXCL2,IFNB1,IGF1,IL15,NFKBIZ,PTGS2
TEK	8.26	kinase		1.98	1	CDKN1A,S100A9,TJP1,TUBB3
PRKD1		kinase		1.829	1	ADIPOQ,AJUBA,CCND2,CFLAR,CXCL2,F3,MMP1,MMP2,MMP9,PTGS2,TNFAIP3
PIK3CD		kinase	Activated	2.138	1	BCL2L11,CCNA2,CCND2,CCNE1,HDAC2,LTBR,MAF,PRDM1
ESR1	-8.803	ligand-dependent nuclear receptor	Activated	5.045	2.94e-58	AASS,ABCA3,ABCB1,ABCB11,ABCC3,ABCC5,ABCG2,ABCG5,ABCG8,ABHD2,ABI2,ACLY,ACOX1,ACSL1,ACTA2,ACTC1,ACTR2,ADA,ADAM17,ADCY1,ADD3,ADGRG6,ADH1C,AFMID,AGT,AHNAK,AKAP1,ALOX5,ANGPTL2,ANK3,ANLN,ANP32A,ANXA3,ANXA4,AP1G2,AP1S1,AP2B1,AP2S1,AP4M1,AQP1,AQP9,AR,AREG,ARFIP2,ARHGAP18,ARHGEF9,ARL4D,ARNTL,ARPC5L,ARRDC3,ASPM,ASS1,ATF3,ATF5,ATP11A,ATP1B1,ATP2B1,ATP6V0D1,ATP6V1A,ATP6V1H,AXIN2,BAG1,BAX,BAZ2A,BCAT1,BCCIP,BC…	2221 (21)
NR3C1		ligand-dependent nuclear receptor		-1.954	9.93e-26	AATK,ABCA1,ABHD2,ABI1,ABL1,ACAT1,ACTB,ADH1C,ADM,AGT,AMY2B,ANGPTL4,ANXA1,APOL3,APP,AQP1,ARHGEF3,ARID4B,ARPC2,AS3MT,ATP1B1,ATP6AP1,B2M,BAG1,BARD1,BAX,BCL10,BCL2L11,BCL2L14,BCL6,BCOR,BDNF,BIN1,BIRC2,BMF,BMP2,BNIP3L,BRAF,BRWD1,C1R,C4A/C4B,CACNA2D3,CAPN2,CASP4,CAT,CAV1,CCN1,CD47,CDC42EP3,CDK11B,CDKN1A,CDKN1C,CEBPB,CGA,CIDEC,CKAP2,COMT,COQ8A,CORO1C,CORO2A,CPB2,CPS1,CRABP2,CSRNP1,CSRNP2,CXCL2,CYP11A1,CY…	1822 (16)
PGR		ligand-dependent nuclear receptor	Activated	2.915	2.2e-22	ABCG2,ACOX1,ACSL1,ADAMTS1,ADARB1,AK3,ALDH1A3,AR,AREG,ATP1B1,BCL6,BIRC2,BUB1,CA12,CAPN2,CCNB1,CCNB2,CCND3,CD44,CD59,CDC20,CDC42BPA,CDH12,CDK1,CDKN1A,CDKN1C,CEBPB,CEBPD,CGA,CKAP4,CLDN7,COL6A1,COL6A2,COMT,CPT1B,CPT2,CREB3L2,CSRP1,CTSD,CYP19A1,DPYSL2,DST,EDN1,EDNRA,ELL2,ENC1,ERBB2,ESR1,EZR,F2RL1,F3,FN1,FOS,G6PC,GAS6,GATA3,GLS,GLUL,GOT1,GPR160,GPRC5A,GREB1,GRIA3,GSTM3,HES1,HIF1A,HPCAL1,HPGD,HSPA2,ICAM…	2128 (18)
ESR2		ligand-dependent nuclear receptor		1.793	1.6e-20	ABCA1,ABCC11,ACTC1,ADAMTS1,AGT,AKAP1,AKAP12,ANGPTL2,ANPEP,ANXA4,AP4M1,AR,ARID5B,ARL4A,ARNT2,ARRDC4,ATF3,ATF5,ATP2B1,BAG1,BAMBI,BCAT1,BIN1,BMP2,BMP4,C3,CA12,CABP7,CAPN2,CAV1,CBS/CBSL,CCN2,CCNA2,CDC25A,CDC42BPA,CDH13,CDK6,CDKN1A,CDKN1C,CEBPD,CEMIP2,CES1,CGA,CHST2,CLDN1,CLDN11,CLDN4,CLIC5,CLU,CNN1,COL11A1,COL13A1,COL16A1,COL1A1,COL1A2,COL7A1,CRIM1,CTNNB1,CTSD,CXCL2,CYP11A1,CYP19A1,CYP2A6 (includes o…	2145 (19)
PPARA	-3.291	ligand-dependent nuclear receptor		-1.232	6.74e-19	AADAC,ABCA1,ABCB4,ACAA1,ACAA2,ACADL,ACADM,ACADS,ACAT1,ACOX1,ACSL1,ACSL5,ADIPOQ,AGXT,ALDH2,ALDH9A1,ALDOB,ANGPTL4,ANXA2,APCS,APOA4,APOA5,APOC2,APOM,APP,AQP7,AQP9,ARG1,ASL,ASS1,BAX,BDNF,C1QA,C1R,C1S,C2,C3,C5,C6,C8A,C9,CAT,CCNA2,CCNB1,CCNE1,CD63,CDK1,CDK2,CDK4,CDKN1A,CDKN2C,CEACAM1,CEBPB,CEBPD,CFH,CFI,CIDEC,CPS1,CPT1A,CPT1B,CPT2,CSAD,CTH,CTSE,CYB5B,CYBA,CYBB,CYP1A1,CYP2B6,CYP2C8,CYP2C9,CYP4A11,CYP51A…	1127 (18)
AHR	-3.296	ligand-dependent nuclear receptor		-1.71	1.75e-18	ABCC4,ABCG2,ACOX1,ACTA2,ADIPOR2,ADM,AFMID,AHRR,ALB,ALDH1B1,ALDH2,ALOX5,APH1B,APP,AREG,ARG2,ATOH8,ATP2B1,ATP4A,BAX,BTG2,BZW2,CCL1,CCNA2,CCNB1,CCND3,CCNE1,CCNG2,CD14,CDK1,CDK2,CDK4,CDKN1A,CDKN2B,CDKN2C,CGREF1,CHST2,COL11A1,COL12A1,COL13A1,COL14A1,COL16A1,COL1A1,COL1A2,COL3A1,COL4A1,COL4A2,COL5A1,COL5A2,COL6A1,COL6A3,COLQ,CRP,CTNNB1,CTSD,CYP19A1,CYP1A1,CYP1B1,CYP2A6 (includes others),CYP2B6,CYP2C8,C…	2048 (18)
PPARG	3.434	ligand-dependent nuclear receptor	Inhibited	-2.765	9.8e-16	ABCA1,ABCA3,ABCG2,ACAA1,ACAA2,ACADL,ACADM,ACADS,ACLY,ACOX1,ACSL1,ACSL4,ACSL5,ACTA2,ADIPOQ,ADIPOR2,ADRB2,AGT,ALDH1A2,ALDH9A1,ALOX15B,ANGPTL4,APH1A,APH1B,APP,AQP7,ARG1,ARL4D,ASAP1,ATP4A,BACE1,BAX,BCL6,BDH1,BIN1,C3,CAT,CAV1,CAV2,CCL1,CCN2,CCPG1,CDK2,CDK6,CDKN1A,CDKN2C,CEBPB,CES1,CIDEC,COL1A1,COL1A2,CPT1A,CPT1B,CPT2,CRABP2,CREB1,CTNNB1,CXCL1,CXCL14,CXCL2,CXCL5,CYBA,CYP19A1,CYP4A11,CYP4B1,DGAT1,DGKA,D…	2123 (23)
AR	-15.314	ligand-dependent nuclear receptor	Activated	2.09	3.48e-15	ABCA1,ABCC4,ACPP,ADGRA3,ADM,AK3,ALOX15B,ANKRD1,AR,ARG1,ARMCX2,ATAD2,ATP4A,AVPR1A,AZGP1,B4GALNT1,BASP1,BMF,BMP4,BUB1,BUB1B,C3,C4A/C4B,CA4,CALU,CAST,CAV1,CAV2,CCNA2,CDCA5,CDH11,CDKN1A,CDO1,CEBPB,CFLAR,CGA,CHRNB1,CKAP4,CLDN11,CLSTN1,COL3A1,CTNNB1,CTSO,CUX1,CUX2,CYP11A1,DDT,DEGS1,DEPDC1,DES,DHCR24,DNM1L,DR1,DRD4,DSC2,DSG2,EDN1,EDNRA,EDNRB,EGR1,EHD3,ELK4,EMB,ENO2,EPB41L4B,EPPK1,ERBB2,ERBB3,ERN1,ETS2,E…	2219 (21)
RXRA	-4.297	ligand-dependent nuclear receptor		-1.604	2.25e-14	ABCA1,ABCB1,ABCB11,ABCB4,ABCC3,ABCG2,ACACB,ACADM,ACOX1,ACSL1,ACSL3,ACSL5,ADH1A,ADH1B,ADH1C,AKR1C1/AKR1C2,ALDH1A2,ALPI,ANGPTL3,APOA5,APOM,APP,AQP7,ARG2,ARL4C,BAAT,C1QA,C3,CAT,CCNA2,CCNB1,CCND3,CD109,CDKN1A,CDO1,CEBPD,CEBPE,COL1A1,COLEC12,CPT1A,CPT1B,CPT2,CRABP2,CRYAA/CRYAA2,CTSB,CTSS,CYP2B6,CYP2C9,CYP3A4,CYP3A5,CYP4A11,CYP7A1,DLK1,DR1,FABP1,FABP5,FADS2,FLRT3,FOS,FOXA1,FOXA3,FSTL1,GAS6,GCLC,GHRHR,G…	1798 (21)
NR1H4	-32.362	ligand-dependent nuclear receptor	Inhibited	-2.41	3.76e-13	ABCB11,ABCB4,ABCC3,ABCC4,ABCG5,ABCG8,ABHD5,ACSS1,ACTA2,ADH1A,ADH1B,ADRB2,AMBP,APOA5,APOC2,APOM,BAAT,BAK1,C3,CCL14,CCNE1,CEBPB,CPT2,CRYAA/CRYAA2,CYP19A1,CYP2B6,CYP3A4,CYP3A5,CYP7A1,CYP8B1,DDAH1,EDN1,FABP1,FABP5,FGB,G6PC,GPT,HNF1A,HNF4A,INSR,ITGAM,KNG1,LCAT,LCN2,LIPC,LIPE,MMP2,MYC,NAGS,NFAT5,NOS2,NR0B2,NR1H4,NR1I2,NR1I3,NR5A2,PCK1,PGAM1,PLTP,PNMT,PON1,PPARA,PPARG,PPARGC1A,PSMD10,PTGS2,RARA,RARRES2,…	1316 (19)
THRB	2.548	ligand-dependent nuclear receptor		-1.085	6.66e-10	ACOX1,AKT3,ALPI,AMPD3,ANGPTL3,APOA5,APOM,ATP5MG,BCL2L14,BCL3,BTG2,CASP1,CCN4,CCNB1,CCND2,CCND3,CCNE1,CCR6,CDK4,CDK6,CFTR,CGA,CLEC10A,CPT1A,CSNK1A1,CTNNB1,CTSD,CXCL2,CYP7A1,DCN,DIO1,DKK1,DR1,E2F3,EGF,ERBB3,F12,FDPS,FGFR1,FOS,FRAT1,FRZB,FSTL1,FZD1,FZD6,FZD7,G6PC,GCH1,GDI1,GHRHR,GJA5,GSN,HIF1A,ID1,IGF1R,IGFBP3,IL24,IL7,ILK,ITIH1,JUN,KLF9,LEF1,MACC1,MAPK14,MAPK3,MLXIPL,MMP1,MMP2,MMP7,MMP9,MYC,NKD1,NP…	1656 (21)
NR1I2	-21.231	ligand-dependent nuclear receptor		-0.41	2.85e-08	ABCA1,ABCB1,ABCC3,ACOX1,ADH1C,AHR,ALAS1,ANG,APOA4,APOC2,APOC4,APOF,BHMT,CAT,CDKN1A,CES1,CES2,CPT1A,CTH,CYP1A1,CYP2A6 (includes others),CYP2B6,CYP2C19,CYP2C8,CYP2C9,CYP39A1,CYP3A4,CYP3A5,CYP3A7-CYP3A51P,CYP4A11,CYP4V2,CYP7A1,EGR1,FABP1,FMO5,GLUL,GOT1,GSTM3,GSTP1,HMGCS2,HNF4A,IGF1,INSIG1,JUN,LCN2,LTBP1,MGP,MGST1,MYB,NR0B2,NR1H4,NR1I2,NR1I3,PAPSS2,PDIA4,PGRMC2,PIPOX,POR,PPARA,PPARG,RELA,SCARB1,SCD,S…	2485 (24)
NR0B2	-35.461	ligand-dependent nuclear receptor		1.399	6.17e-08	ABCA1,ABCB11,ABCB4,ACADM,ACLY,ACOX1,AGT,APOM,ARG1,BAAT,CCN2,CDKN1A,CEL,COL1A1,COL1A2,CPT1A,CYP11A1,CYP51A1,CYP7A1,CYP7B1,CYP8B1,EGR1,ESRRG,G6PC,GPT,HNF1A,HNF4A,LPIN1,NOS2,NR0B2,NR1H4,PCK1,PDIA4,PDK4,PPARG,PPARGC1A,SCARB1,SCD,SERPINE1,SLCO1B1,SPP1,SREBF1,TFF1,TGFB1,TIMP1	1920 (24)
RARA	-3.453	ligand-dependent nuclear receptor		0.954	2.06e-07	AASS,ABCA1,ABHD2,ACACB,ADAM17,ADH1C,ALDH1A2,ALOX5,APOM,AR,ARNT2,ARPC5L,ASPM,ATF5,BAZ2A,BMP8A,C5,CA12,CCN6,CCNA2,CCPG1,CD14,CD24,CD44,CD84,CD9,CDK1,CDKN1A,CDKN3,CEACAM6,CEBPB,CEBPE,CENPA,CENPN,CLN8,CP,CRABP2,CREBL2,CTNND1,CTSS,CXCL5,CYP19A1,CYP7A1,DHRS3,DUSP1,E2F8,EGR1,ELL2,ENAH,ENOX1,EPHX4,F12,FGFR1,FOS,FOSL2,FUT4,GATA3,GDF15,GHR,GREB1,HELLS,HLA-B,HLA-C,HNRNPD,HOXA1,HOXB4,HOXB7,IDE,IFI44,IGFBP6,J…	1968 (22)
NR5A2	-4.049	ligand-dependent nuclear receptor	Inhibited	-2.097	7.38e-07	ABCB11,ABCB4,ABCC3,ABCG5,ABCG8,AFP,APOM,BAAT,C3,C5,C5AR1,CDKN1A,CEBPB,CEBPD,CEL,CRP,CYP11A1,CYP19A1,CYP21A2,CYP7A1,CYP7B1,CYP8B1,FGB,FOS,GADD45G,GATM,GLS2,GOT1,HNF1A,HNF4A,HP,ICAM1,IGFBP1,IL1RN,IL24,JUN,MMP7,MMP9,MYC,NR0B2,NR1H4,NR1I2,NR5A2,ONECUT1,POU5F1,PTGDS,RGS4,SAA1,SCARB1,STAR,TNFRSF1B	1588 (22)
NR3C2		ligand-dependent nuclear receptor		1.488	9.22e-07	ABCC9,ADAMTS1,AGT,ARG1,ARPC2,ATP1B1,BAX,BMP4,CACNA2D3,CAT,CCN2,CNKSR3,CNN3,COL1A1,COL3A1,CYFIP2,CYP1B1,DES,DUSP4,ECHDC2,EDN1,EGR1,FGF2,FN1,GHR,GPX3,GUCY1A1,ICAM1,IGF1,IGF1R,INHBA,KDR,KLF9,LCN2,LYST,MAP2,MLF1,MMP1,MSRB1,MT1H,NFIA,NOX4,PGF,PLAT,PLIN4,PROCR,PTGS2,PTX3,SEMA3C,SERPINA3,SERPINE1,TGFB1,TGFBI,TNNT3,TP53,TSC22D3,TSPYL4,TUBA4A,TUBB3,VLDLR	1927 (19)
NR1I3	-32.787	ligand-dependent nuclear receptor	Inhibited	-3.053	1.4e-06	ABCB1,ABCC3,ABCC4,ACOX1,AHR,ALAS1,APCS,CCN4,CDKN1A,CYP2A6 (includes others),CYP2B6,CYP2C19,CYP2C8,CYP2C9,CYP39A1,CYP3A4,CYP3A5,CYP7A1,CYP7B1,CYP8B1,DIO1,ENKD1,G6PC,GADD45B,GSTP1,HK1,HNF4A,HSD17B4,ICAM1,INSIG1,LRG1,MAFF,MDM2,MYC,NEDD9,NR1I2,PAPSS2,PCK1,PDE3B,POR,PTPN11,SCD,SLCO1B3,SREBF1,SULT1C3,SULT2A1,TMPRSS2,TNFAIP2,TUBA4A,UGT2B17	2052 (22)
NR1H3		ligand-dependent nuclear receptor		0.339	2.82e-06	ABCA1,ABCG5,ABCG8,ACOX1,ACSL3,ACTA2,ADRB2,ANGPTL3,ANLN,APCS,APOC2,APOC4,APOD,APOM,ARG2,ARL4C,ATF3,BUB1B,C1QA,CAT,CCNA2,CCNB1,CCNB2,CD47,CDK1,CDKN1A,CENPA,CFB,CHEK2,CRP,CTSC,CXCL2,CYP7A1,ENPP4,FAM3C,FDPS,FPR2,G6PC,GAS6,GPT,GPX3,GSTP1,HELLS,HK1,HSD11B1,IL1RN,IRF7,ITGAL,KIF23,KIF3C,KNTC1,MERTK,MFGE8,MKI67,MLXIPL,MMP9,MYLIP,NFKBIA,NOD1,NOS2,NR0B2,NR5A2,PFKFB1,PLAU,PLTP,PPARG,PPARGC1A,PRC1,PRDM16,PTCH…	1512 (22)
PPARD		ligand-dependent nuclear receptor		-1.523	3.47e-06	ACAA1,ACAA2,ACACB,ACADL,ACOX1,ACSL5,ACTA2,ALDH2,ALDH9A1,ANGPTL3,ANGPTL4,APOA4,APOB,AQP7,ASS1,BDH1,C1QA,CCND2,CCNE1,CD33,CDK1,CDK2,CDK4,CEBPB,CPT1A,CPT1B,CPT2,CSAD,CYB561A3,CYP2B6,ENO1,FABP1,FAM241B,FLT1,FN1,GAS6,GHR,GOT2,GPD2,HMGCS2,ICAM1,IGFBP1,IGFBP6,ILK,INHBE,KLK6,LDHB,LGALS4,LIPE,LPIN2,LRAT,MAPK3,MDFI,MERTK,MFGE8,MFSD2A,MLYCD,MMP9,NOS2,NPY,OAF,PCNA,PCSK6,PCSK9,PDK4,PER3,PKM,PLA2G2A,PLAT,PPARG…	1600 (18)
RORA	-25	ligand-dependent nuclear receptor	Inhibited	-2.09	6.69e-06	ABCA1,ABCG5,ACACB,ACSL4,ACTB,ADIPOR1,ADIPOR2,APOA4,APOA5,ARNTL,ATP1B1,BHMT,CCNB1,CCR6,CISH,CKMT2,CYP19A1,CYP2A6 (includes others),CYP2B6,CYP2C8,CYP2E1,CYP39A1,CYP3A5,CYP46A1,CYP4A11,CYP7B1,CYP8B1,DHCR24,ELOVL7,G6PC,GADD45B,GOT1,GSTP1,HPGD,HSD17B10,HSD17B3,HSD17B7,HSD3B1,IGF1,IGFBP1,LCN2,LPIN2,MUC5B,NAALAD2,NAT2,NFKBIA,NNMT,NR1I3,NTRK2,PCK1,PCP2,POR,PPARGC1A,PPP1R3C,PTGS2,RDH16,RHBG,RORA,RORC,S100…	1219 (15)
RORC	-27.624	ligand-dependent nuclear receptor		0	1.26e-05	ABCG5,ACACB,APOA4,APOA5,ARNTL,ATP1B1,BHMT,CCNB1,CCR6,CISH,CKMT2,CXCL2,CYP2A6 (includes others),CYP2B6,CYP2C8,CYP2E1,CYP39A1,CYP3A5,CYP4A11,CYP7B1,CYP8B1,DHCR24,ELOVL7,G6PC,GADD45B,GSTP1,HIF1A,HPGD,HSD17B3,HSD17B7,HSD3B1,IGFBP1,LCN2,LPIN2,NAALAD2,NAT2,NNMT,NR1I3,PCK1,POR,PPP1R3C,PROCR,RDH16,RHBG,RORA,RORC,S100A9,SELENBP1,SLC16A10,SLC16A7,SLC1A2,SLC25A24,SLC29A4,SLC2A3,SLC41A2,SLC7A2,SPARC,SULT1C3,…	1010 (12)
NR4A1		ligand-dependent nuclear receptor		-0.016	5.26e-05	ABCG5,ABCG8,ACLY,ACO1,ACSL4,ACTA2,ADIPOQ,ADIPOR2,ADM,AKR1C1/AKR1C2,AKR1C4,ALDOA,ALDOB,APOB,APOD,ATF3,ATP6V1E2,AXIN2,BCL2L11,CCND2,COL16A1,COL1A1,COL1A2,COL6A1,COL6A2,CRABP2,CTNNB1,CTNND1,DFFA,DLAT,ELK3,ENO1,ENO2,ENO3,EP300,EPCAM,G6PC,GBE1,GSK3B,HDAC1,HIF1A,HK2,ICAM1,IDH2,IKZF2,ITGAE,KITLG,KRT18,KRT8,LIPC,LPIN1,MARCKSL1,MDH1B,MDM2,MMP7,MMP9,MYCN,NDUFS6,NFKBIA,NPY,NR1H4,NT5E,NUCB2,PC,PCK1,PCNA,PDCD…	1768 (19)
RXRB		ligand-dependent nuclear receptor		-0.334	0.000536	ABCA1,ACADM,ACOX1,ACSL1,C1QA,CD109,COLEC12,CTSB,CTSS,FABP1,FGFR1,FLRT3,FSTL1,GAS6,IGF1,IGFBP6,LCN2,MMP2,NPY,NR2C1,PDGFA,PMP22,POU5F1,RBP2,S100A4,SLC6A8,SPP1,SREBF1,TFF1,TSLP,VCAN	1573 (21)
NR1H2		ligand-dependent nuclear receptor		-0.345	0.000558	ABCA1,ABCG5,ABCG8,ACOX1,AGT,APCS,AQP1,C3,CRP,CXCL2,CYP7A1,FDPS,HK1,HSD11B1,HSD17B4,IL1RN,ITGAL,ITGAX,LIPE,LRP8,MMP9,MRC1,NFKBIA,NOS2,PFKFB1,PLTP,PRDM16,PTCH1,PTGS2,RPS14,SCARB1,SCD,SLC16A10,SLC2A2,SMAD2,SREBF1,STAR,SULT2A1,THRA,THRB,TSHR	1539 (21)
ESRRB		ligand-dependent nuclear receptor		1.291	0.000619	ADIPOR1,AIPL1,CDKN1A,GCKR,GUCA1A,HK2,LOXL1,MEF2C,NR0B2,PCSK6,PFKFB2,RHO,SLC6A6,TFF1,ZFP42
NR2F2	3.717	ligand-dependent nuclear receptor		0.109	0.000706	ALDH2,APOA4,CYP7A1,EFNB2,HNF1A,HNF4A,KDR,LIPC,NR1H4,NR1I2,NR2F2,NR5A2,PCK1,POU5F1,PPARA,PROX1,RBP2,SHBG,TFAP2A	1866 (20)
ESRRA		ligand-dependent nuclear receptor		0.518	0.00078	ABCC5,ACADM,ACOX1,ACSL1,ALAS1,ASAH1,B4GALT6,CKB,COL1A1,CPT1B,CSAD,CSRP2,CYB5A,CYP19A1,CYP51A1,DEK,ENDOG,ENO1,ERBB2,ETFDH,FRAT2,GAPDH,GJC1,GOT1,HADHA,HAMP,HK1,HK2,HSD17B4,IDI1,KRT13,KRT19,KRT23,KRTAP1-1,LDHB,LIPA,LIPE,MSX1,NEUROD2,NR0B2,PDK4,PDP1,PKM,PLIN1,PNMT,PPARA,PPARG,PPARGC1A,PPM1B,PPP1R1B,PRKCD,RARA,RUNX2,SIRT3,SMARCA4,SMARCE1,SPP1,STARD3,SULT2A1,TFF1,THRA,TIMM22,TOP2A,TPI1,WNT11	2007 (22)
ESRRG	4.585	ligand-dependent nuclear receptor		1.851	0.00275	ACADM,ACO1,ATP4A,CDKN1A,CREBZF,CYP19A1,DLAT,ENO1,FH,G6PC,GAPDH,HK2,IDH2,KCNE3,KCNH2,KLK6,LPIN1,MB,NR0B2,OGDHL,PCK1,PDHA1,PDK4,PKM,PPARA,SDHB,SUCLG2,TFF1,TPI1	2114 (25)
NR2F1		ligand-dependent nuclear receptor		0.471	0.00305	ACADM,AGT,ALDH2,APOA4,CPT2,CYP19A1,CYP2D6,CYP7A1,EGR1,FNBP1,GDF15,HES5,JAG1,PCK1,POU5F1,RBP2,SPRY1,VTN	1104 (7)
THRA	2.207	ligand-dependent nuclear receptor		-0.331	0.00594	ALPI,ANGPTL4,APOA5,APP,BMP4,CD44,CDKN1A,CDX2,CGA,CIRBP,CPT1A,CSNK1A1,CXCL2,CYP7A1,DES,DIO1,DIO3,DOCK9,DR1,FGFR1,FOS,FRZB,FURIN,GHRHR,GPD2,HAMP,IGF1,IL7,INHBA,JUN,KLF9,MMP7,PCK1,PCP2,PENK,POR,PPARG,PROM1,PTAFR,PTTG1,SERPINE1,SFRP2,SLC6A12,SREBF1,TGFB1,THRB,TP53	1590 (20)
RARG		ligand-dependent nuclear receptor		1.089	0.00822	ABCA1,AREG,BMP2,CCN2,CNR1,COL4A1,CRABP2,CYP19A1,DHRS3,DUSP1,EGR1,ENOX1,FOS,GREB1,HAS2,HOXA1,HOXB4,HOXB7,IGFBP6,JUN,LAMB1,MYC,NTN1,PITX2,POU5F1,RARA,SALL4,SLC17A9,STRA6,TFF1,THBD,ZFP42,ZNF703	1990 (24)
NR0B1		ligand-dependent nuclear receptor		0.587	0.0312	AR,CYP11A1,CYP19A1,CYP7A1,G6PC,HSPA4L,LOXL1,MLXIPL,NR5A2,PCK1,SCARB1,SOX9,SREBF1,STAR,SULT2A1,ZFP42
RXRG		ligand-dependent nuclear receptor		0.816	0.0459	ACAA2,ACADM,ACSL1,CYP4A11,FABP1,FABP5,IGFBP6,PCK1,PDK4,POU5F1,RBP2,TIMP2,TIMP3
NR6A1		ligand-dependent nuclear receptor	Activated	2.128	0.0539	ALDH1A2,BMP1,CAMK1,CCND3,GATA3,GLS,GPD2,POU5F1,RAI1
NR4A3		ligand-dependent nuclear receptor		-1.795	0.0934	AASS,BAX,CCND2,COL16A1,COL1A1,COL6A1,COL6A2,CYP21A2,ENO3,G6PC,HIF1A,LPIN1,MB,MEF2C,NQO1,PDP1,PPARGC1A,SDHB,SKP2,SMAD3,UBE2C
miR-124-3p (and other miRNAs w/seed AAGGCAC)		mature microRNA	Inhibited	-4.234	1.21e-13	ABHD5,ACAA2,AHR,AHRR,ALDH9A1,ANKRD27,ANXA8/ANXA8L1,AP1M2,ARHGAP29,ATL3,BDNF,BTG3,CAV1,CCN2,CD164,CD59,CDCA7,CDK2,CDK4,CDK6,CHP1,CHSY1,CLDND1,CREB3L2,CTNND1,CYP1B1,DEPDC1,DFFB,DHCR24,DNAJC1,DRAM1,DVL2,E2F5,EGR1,ELF4,ELK3,ELOVL1,ENDOD1,ERN1,EYA4,F11R,FA2H,GLI3,GSK3B,GSN,HADHB,HES1,IFRD2,IQGAP1,JAG1,KANK1,KLF15,LAMC1,LIMCH1,LMNB1,LRRC1,MAGT1,MAPK14,MAPK1IP1L,MPHOSPH9,MTPN,MYO10,NECAP2,NFIC,NIBAN2,NI…
let-7a-5p (and other miRNAs w/seed GAGGUAG)		mature microRNA	Inhibited	-5.75	3.05e-11	ACP1,ACTA2,ADGRG1,AGO4,ATP6V1F,BDNF,BSG,CAPG,CASP3,CCND2,CCNE1,CDC25A,CDK6,CDK7,CEMIP2,CIAO2A,COL1A1,COL1A2,COL3A1,COL4A1,COL4A2,COL4A5,COL5A1,COL5A2,COMMD9,CRTAP,CSDE1,CSNK1D,DSP,DUSP12,DUSP23,EIF4G2,F2,FADS2,FANCD2,FNDC3A,HMGA2,HYOU1,IGF2BP1,IGF2BP2,IGF2BP3,ITGA1,KCNJ16,KRT19,LAMC1,LIN28A,LOXL2,MED28,MMP9,MTPN,MTRR,MYC,NEDD4,NID1,NID2,NRAS,NXN,OTULINL,P3H1,PDGFA,PRDM1,PTGS2,PXDN,RABGAP1L,RBM19,…	1026 (12)
miR-29b-3p (and other miRNAs w/seed AGCACCA)		mature microRNA	Inhibited	-4.523	1.53e-10	ACVR2A,ANGPTL4,ARPC3,BACE1,BCL2L11,CAV2,CDC42,CDK6,CNOT8,COL15A1,COL1A1,COL1A2,COL3A1,COL4A1,COL4A2,COL4A5,COL5A1,COL5A2,COL5A3,CRTAP,DCP2,DNMT3A,FAM3C,FBN1,FRAT2,GAS7,GMFB,HMGN3,INSIG1,LAMC1,LOXL2,MAPRE2,MLF1,NID1,NID2,P3H1,PDGFA,PIK3R1,PMP22,PPIC,PTEN,RERE,SPARC,TDG,TET1,TGFBR1,TNFAIP3,TP53,VCAN,YY1	1245 (7)
miR-125b-5p (and other miRNAs w/seed CCCUGAG)		mature microRNA	Inhibited	-2.848	2.52e-10	ACSS1,ADAMTS1,AJUBA,ALOX5,ARG1,ARID3A,ARID3B,B3GALT4,BAK1,BMF,CBFB,CBX7,CCNA2,CD44,CDC25A,CDK6,CEBPG,CYP1A1,DIO3,E2F3,ELAVL1,ENTPD4,ERBB2,ERBB3,GPR160,GSS,H3-3A/H3-3B,HK2,ID1,ID3,IGFBP3,IL1RN,JARID2,JUN,KRT19,LIN28A,LIPA,MAN1A1,MAPK14,NOS2,PCDHB10,PERP,PIGR,PPT2,PROM1,RABL6,RBM8A,SCD,TP53,UBE2I,UGT2B15,UGT2B17	1930 (17)
miR-1-3p (and other miRNAs w/seed GGAAUGU)		mature microRNA	Inhibited	-6.326	2.97e-09	ABHD11,AGMAT,AGRN,ANKIB1,ANPEP,ANXA2,ARCN1,ARF3,ARHGAP29,ARHGEF18,ARID2,ASH2L,ATP6V1B2,AXL,BCKDHB,BDNF,BRI3BP,C1orf56,CAND1,CAP1,CCSAP,CDCP1,CHSY1,CLCN3,CNN3,CNOT6,CORO1C,CSRP1,CTSC,DDX5,DNAJB1,EPB41L4B,ESR1,F2,FBLN2,FSTL1,GCH1,GJA1,GNPDA2,GPD2,H3-3A/H3-3B,HACD2,HAND2,IGF1,INPP5F,IP6K2,KCNJ2,KIF2A,LARP4,LASP1,MEF2A,MMD,MOV10,MRC2,MTHFD2,NELFCD,NETO2,NOTCH3,OAT,PDCD4,PGM2,PLEKHB2,POGK,PXYLP1,RAB11…
miR-34a-5p (and other miRNAs w/seed GGCAGUG)		mature microRNA		-1.468	1.4e-08	APOBEC3C,APP,ARHGEF12,ARPP21,ATF3,AXIN2,AXL,B4GALNT1,BVES,CACHD1,CD47,CDC25A,CDK1,CDK4,CDK6,CDKN1A,CREB1,DPYD,E2F2,E2F3,E2F5,EFEMP1,ETS2,FAM221A,FOXP1,GALNT2,GFRA1,GTF2IRD1,HAPLN3,HDAC1,ICAM1,IFITM2,IFNAR1,IKBIP,JAG1,KAT2B,KDM7A,LGALS3BP,LIN28A,MYB,MYC,MYCN,NOTCH1,PFN2,PLAAT4,POU5F1,PPARG,PPM1H,PTCH1,PTEN,PTPRE,SERPINB8,SHISA2,SLC22A17,SLC27A2,SPINT2,SUPT3H,TAGLN,TP53,TP53INP1,TRAM2,TRPS1,TSPAN13	1716 (18)
miR-30c-5p (and other miRNAs w/seed GUAAACA)		mature microRNA	Inhibited	-4.344	1.57e-08	ANPEP,BCL6,BDNF,CBFB,CCN2,CDCP1,COL1A1,COL1A2,COL4A1,COL4A2,COL4A5,COL5A1,COL5A2,CPNE8,CRTAP,F2,GALNT1,GALNT7,GPD2,HNRNPM,ITGA2,JUN,KRT7,LAMC1,LMNB2,LOXL2,MAP4K4,MBNL1,MLLT11,MPDU1,MYO10,NAPG,NID1,NID2,NT5E,NUFIP2,P3H1,P4HA2,PDGFA,POGLUT3,PPARG,PPP3CA,PTGFRN,PTRH1,RBMS1,RUNX2,SLC12A4,SLC38A1,SLC38A2,SLC4A7,SLC7A1,SLC7A11,SPARC,STX7,TGFBR1,TMCO1,TMED3,TMEM87A,TNFAIP2,TNFRSF10B,TP53,TRPS1,UBE2I,VCA…	1328 (7)
miR-483-3p (miRNAs w/seed CACUCCU)		mature microRNA	Inhibited	-2.8	1.18e-07	ADIPOR2,AMZ2,ASH2L,CREBL2,CTNNB1,ECHDC3,GJA1,GPSM2,HMGB3,HNRNPA0,IER5,IGF1,IGF2,KLHL12,MDC1,METAP1,MKI67,PGAM1,PRXL2A,PSEN2,PUDP,RAN,RWDD4,SLC7A1,SPC25,TACC1,TMEM106C,YAP1
miR-145-5p (and other miRNAs w/seed UCCAGUU)		mature microRNA	Inhibited	-3.478	1.89e-07	ACBD3,ACTA2,ACTG2,AHNAK,CBFB,CCNA2,CDK4,CES1,DDR1,DFFA,EIF4E,F11R,FSCN1,IGF1R,KLF5,KRT7,MDFI,MDM2,MMP1,MYC,MYL9,PLA2G4A,PODXL,POU5F1,PPP3CA,RASA1,ROBO4,SERPINE1,SOD2,SWAP70,TAGLN,TPM3,USP46	1741 (11)
miR-199a-5p (and other miRNAs w/seed CCAGUGU)		mature microRNA	Inhibited	-3.517	2.42e-07	ACTG2,APOL1,C3,CDKN1A,CELSR1,COL1A1,COL4A1,COL4A5,DCN,DDR1,ETS1,FN1,GPRC5A,HIF1A,ID3,ISG15,ITGA1,ITGA3,JAG1,LAMC2,LCN2,MMP1,MMP7,MPP5,MUC4,MYL9,MYRF,NEDD9,PIGR,PTGS2,RELA,RND1,SET,SMTN,TAGLN,TGFBR1,TMPRSS2,WNT5B,ZBTB16
miR-16-5p (and other miRNAs w/seed AGCAGCA)		mature microRNA	Inhibited	-4.566	6.76e-07	ABHD10,ADSS2,ANLN,ARL2,BDNF,BMI1,C2orf74,CA12,CADM1,CAPRIN1,CCND2,CCND3,CCNE1,CDC25A,CDK6,CDK7,CFL2,CREBL2,CRHBP,DIPK1A,E2F3,EIF4E,EIF4G2,F2,FGF2,FGFR1,GALNT7,H3-3A/H3-3B,HACE1,HARS1,HSPA1A/HSPA1B,IGF1,IGF1R,ITGA2,JUN,KIF23,KITLG,KPNA3,LAMC1,LAMTOR3,LUZP1,MAP2K4,MAPK3,MGAT4A,MLLT11,MRPL20,MSH2,MYB,NAPG,NFIA,OGT,OMA1,PDCD4,PDCD6IP,PHLDB2,PISD,PLAG1,PNN,PPP2R5C,PSAT1,PTGS2,PWWP2A,RAB30,RARS1,RECK,R…
miR-486-5p (and other miRNAs w/seed CCUGUAC)		mature microRNA		0.197	1.12e-06	ADARB1,AFF3,ANKRD12,ARID4B,CREBL2,EMP1,FOXP1,PIK3AP1,PTEN,RFFL,SLC10A7,SLC4A8,TOB1,UBASH3B,WDFY3
miR-155-5p (miRNAs w/seed UAAUGCU)		mature microRNA	Inhibited	-3.391	2.61e-06	AGTR1,ARFIP2,ARID2,BACH1,BCL2L11,CASP1,CBFB,CCN1,CD47,CEBPB,CLDN1,CTNNB1,CUX1,CXCL1,CXCL2,CYP51A1,DCAF7,DNAJB1,DPP7,DSG2,ETS1,F2,FAR1,FGD4,FMNL2,HSDL1,IL13RA1,INPP5D,JARID2,LDOC1,MAF,MARC1,MATR3,MEIS1,METTL7A,MPZL1,MSH2,MYB,MYO10,NARS1,NOS2,NT5E,PIK3R1,PLXND1,PMAIP1,PODXL,PRKCI,PTGS2,RAB23,RAB34,RAB5C,RAC1,RCN2,RCOR1,SCAMP1,SDCBP,SERPINE1,SMAD2,SMARCA4,SNAP29,TACSTD2,TNFRSF10A,TP53INP1,TRIM32,TRI…	1292 (11)
miR-122-5p (miRNAs w/seed GGAGUGU)		mature microRNA	Inhibited	-4.256	2.78e-06	AACS,ADAM17,AKT3,ALDOA,ANK2,ANXA11,AP3M2,ATP11A,ATP1A2,CCNG1,CERS6,DSTYK,EEF1A1,EGLN3,ENTPD4,FAM117B,FOXJ3,FOXP1,GALNT10,GPX7,HJV,HMGB1,MECP2,MEP1A,NFATC2IP,NUMBL,OSMR,PKM,RAB11FIP1,SLC7A1,SLC7A11,TMED3,TPD52L2,UBAP2
miR-17-5p (and other miRNAs w/seed AAAGUGC)		mature microRNA	Inhibited	-2.017	1.22e-05	APP,ARID4B,BAMBI,BCL2L11,BLNK,BMP2,CAMTA1,CCND2,CCNE1,CDK7,CDKN1A,CREB1,CRIM1,E2F2,E2F3,ESR1,H2AX,ITCH,ITGB8,MAP3K12,MYLIP,PAK5,PKD2,PPARA,PPARG,PTEN,RBL2,RGS5,RHOC,RUNX1,RUNX2,STAT3	1497 (16)
miR-18a-5p (and other miRNAs w/seed AAGGUGC)		mature microRNA		-0.578	4.95e-05	AXIN2,BCL2L11,BTG3,CCN2,CCN6,CDKN1A,E2F2,E2F3,ESR1,HIF1A,HP,HSF2,PIAS3,PTEN,THBS1	1123 (7)
miR-335-3p (miRNAs w/seed UUUUCAU)		mature microRNA	Inhibited	-3.638	5.92e-05	COL1A1,COL1A2,COL4A1,COL4A2,COL4A5,COL5A1,COL5A2,CRTAP,LAMC1,LOXL2,NID1,NID2,P3H1,PDGFA,SPARC,TGFBR1,VCAN
miR-21-5p (and other miRNAs w/seed AGCUUAU)		mature microRNA	Inhibited	-2.688	0.000155	ACTA2,BTG2,C8orf44-SGK3/SGK3,CDC25A,CDK6,CDKN1A,CFL2,FAM3C,FGF18,GLCCI1,GSK3B,JAG1,KDR,MARCKS,MMP2,MSH2,NFIB,PDCD4,PIK3R1,PTEN,RECK,SLC12A1,SLC16A10,SMAD7,SMARCA4,SOX5,SPRY1,STAT3,TAGLN,TIMP3,TPM1	1462 (16)
miR-204-5p (and other miRNAs w/seed UCCCUUU)		mature microRNA	Inhibited	-3.273	0.000383	ACVR2A,ATP2B1,BMP1,BMP2,CAMK2B,CAMK2D,CBFB,CDH11,CHRD,CTSC,EFNB1,FBN2,GNB1,HMGA2,HOXB7,LTBP1,MICOS10-NBL1/NBL1,MMP9,MYC,PIK3R1,PPARG,PTPN11,SHC1,SMAD3,SOX4,SPARC,STXBP1,TRPS1
miR-338-3p (miRNAs w/seed CCAGCAU)		mature microRNA	Inhibited	-3.771	0.000398	COL1A1,COL1A2,COL4A1,COL4A2,COL4A5,COL5A1,COL5A2,CRTAP,LAMC1,LOXL2,NID1,NID2,P3H1,PDGFA,SPARC,TAGLN,TGFBR1,VCAN
miR-26a-5p (and other miRNAs w/seed UCAAGUA)		mature microRNA	Inhibited	-2.135	0.000454	BAK1,CCND2,CCND3,CCNE1,CDK4,CDK6,CDKN1A,EPHA2,GSK3B,HPGD,MAP2,MYC,PHF6,PLAG1,PTEN,PTGS2	991 (12)
miR-291a-3p (and other miRNAs w/seed AAGUGCU)		mature microRNA	Inhibited	-3.531	0.000633	ADAM9,APP,ARHGEF3,C3,CCND2,CD24,CD44,CD46,CDK11B,CDKN1A,CFL2,CMTM4,CNOT6,DKK1,ESR1,GPSM2,HERPUD1,KIF23,KLHL12,LATS2,LMNB1,MBNL2,MED28,MKRN1,NIN,NIPSNAP2,NUP58,PACRGL,PCGF5,PRC1,RECK,RELA,RPIA,SEPTIN2,TRPS1,ZHX1,ZNF226
miR-221-3p (and other miRNAs w/seed GCUACAU)		mature microRNA		0.106	0.000867	BCL2L11,BMF,BNIP3L,CDKN1C,ESR1,FOS,ICAM1,KIT,MITF,MMP1,PIK3R1,PTEN,PTPRM,SH3BP2,SOD2,TIMP3,TUBB3	1231 (10)
miR-873-5p (and other miRNAs w/seed CAGGAAC)		mature microRNA		-0.462	0.000942	CD44,IGF2BP1,MKI67,MYC,PTEN
miR-30a-3p (and other miRNAs w/seed UUUCAGU)		mature microRNA	Inhibited	-3.054	0.00115	ARMC8,CCN1,CDK6,CEMIP2,HDAC2,KIF1B,LIMA1,MCCC2,PIK3C2A,RAB8B,SLC7A6,THBS1,TUBA1A
miR-542-3p (miRNAs w/seed GUGACAG)		mature microRNA		-1.572	0.00129	ILK,PTGS2,RPL22,RPS23,RPS28,TP53
miR-24-3p (and other miRNAs w/seed GGCUCAG)		mature microRNA		-1.1	0.00141	BAX,CCNA2,CDK1,CDK4,E2F2,FURIN,MAP2K4,MAPK14,MYC,NOTCH1,PMAIP1,SMAD3,SMAD5,TGFB1
miR-27a-3p (and other miRNAs w/seed UCACAGU)		mature microRNA	Inhibited	-3.017	0.00155	ADORA2B,BAX,CYP1B1,EFNB2,GCA,IGF1,MEF2C,NOTCH1,ODC1,PKMYT1,PMAIP1,PPARG,PXN,RUNX1,RXRA,SMAD3,SMAD5,ST14,THRB
miR-22-3p (miRNAs w/seed AGCUGCC)		mature microRNA		-0.787	0.00227	ARID3B,BIN1,BMP7,CCDC47,CYTH3,EDC3,ESR1,FRAT2,MAX,MTHFD2,POGK,PPARA,PPP1R9A,ZCCHC14
miR-126a-5p (and other miRNAs w/seed AUUAUUA)		mature microRNA		-1.369	0.00265	ADAM9,CYP2A6 (includes others),DLK1,KIT,MITF,MMP7,SNAI2,TWIST1
miR-199a-3p (and other miRNAs w/seed CAGUAGU)		mature microRNA	Inhibited	-2.101	0.00269	CALU,CD44,CEBPB,CREB1,DNMT3A,FN1,ITGA6,MTOR,PTGS2,RELA,RUNX1,VCAN	1524 (11)
miR-331-3p (miRNAs w/seed CCCCUGG)		mature microRNA		-1.976	0.0038	CDCA5,ERBB2,KIF23,PLAUR	1491 (7)
miR-219a-5p (and other miRNAs w/seed GAUUGUC)		mature microRNA		0.13	0.00449	ALOX5,CD14,ELOVL7,PLCG2,TNFRSF1B
miR-182-5p (and other miRNAs w/seed UUGGCAA)		mature microRNA		-1.78	0.00798	BCL2L14,CASP2,CDK6,CLDN15,FN1,FNDC3A,GADD45G,GJA3,IGF1R,INHBC,LRP6,MITF,MTSS1,PGF,RAC1,SERPINE2,SOS1
miR-218-5p (and other miRNAs w/seed UGUGCUU)		mature microRNA		-1.556	0.00942	BMI1,CASP3,COL1A1,KCNJ16,LAMB3,ONECUT2,PIK3C2A,PLCG1,RUNX2,SNAI2,TGM2	486 (7)
miR-146a-5p (and other miRNAs w/seed GAGAACU)		mature microRNA		0.789	0.0105	ATOH8,BLMH,C8A,CAT,CCNA2,CD1D,CDKN3,CFH,COL13A1,CRP,HEY1,IFNB1,IL1RAP,IL36G,IRAK2,IRF5,KIF22,LBP,METTL7A,NFIX,NFKBIA,NOS2,PBLD,PDGFRA,PEX11G,PGLYRP2,PLEKHA4,PRR15,PTAFR,RELA,SDCBP2,SFTPD,SYT1,TLR1,UHRF1
miR-491-5p (and other miRNAs w/seed GUGGGGA)		mature microRNA		-0.885	0.0125	AR,MMP2,MMP9,PTK2,PXN
miR-19b-3p (and other miRNAs w/seed GUGCAAA)		mature microRNA		0.239	0.0166	ALOX5,BCL2L11,CCN2,ESR1,MYLIP,PTEN,STAT3,THBS1
miR-125b-2-3p (and other miRNAs w/seed CAAGUCA)		mature microRNA		-0.742	0.019	AP2M1,BAK1,BAX,BMF,MMP9,TP53
miR-141-3p (and other miRNAs w/seed AACACUG)		mature microRNA	Inhibited	-3.802	0.0203	AKR1C1/AKR1C2,BAX,BCL2L11,BST1,CDK6,COL1A2,CTBP2,CTNNB1,CYP1B1,E2F3,EPCAM,FOXJ3,GEMIN2,ISL1,ITGAV,JAG1,LEF1,MAP2K4,MMP2,PERP,PITX1,PITX2,PMAIP1,RAC1,YAP1,ZEB1,ZFPM2
miR-217-5p (and other miRNAs w/seed ACUGCAU)		mature microRNA		0.277	0.0265	ACOX1,PPARA,PPARGC1A,SCD,TRPS1
miR-192-5p (and other miRNAs w/seed UGACCUA)		mature microRNA		-0.537	0.0265	DTL,IGF1,IGF1R,TYMS,ZEB1
miR-196a-5p (and other miRNAs w/seed AGGUAGU)		mature microRNA	Inhibited	-2.42	0.0332	ANXA1,BAK1,COL1A1,HOXB7,HOXC8,S100A9
miR-142-3p (and other miRNAs w/seed GUAGUGU)		mature microRNA		1.067	0.0332	ADCY9,BCLAF1,F9,HMGB1,LIFR,PRKCA
miR-135a-5p (and other miRNAs w/seed AUGGCUU)		mature microRNA		-1.896	0.0369	JAK2,MEF2A,PPARG,RUNX2,SLC6A4,SMAD5,TRPS1
miR-516a-3p (and other miRNAs w/seed GCUUCCU)		mature microRNA			0.0498	AR,SULF1,WNT5A
miR-328-3p (and other miRNAs w/seed UGGCCCU)		mature microRNA			0.0498	ABCG2,BACE1,CD44
miR-139-5p (miRNAs w/seed CUACAGU)		mature microRNA	Inhibited	-2	0.069	IGF1R,KIT,RUNX1,SHC1
miR-200b-3p (and other miRNAs w/seed AAUACUG)		mature microRNA	Inhibited	-2.681	0.108	ACE2,BST1,EPCAM,FHOD1,GEMIN2,JAG1,MARCKS,PERP,PLCG1,PTEN,PTPN12,PTPN13,RERE,ZEB1,ZFPM2
miR-132-3p (and other miRNAs w/seed AACAGUC)		mature microRNA	Inhibited	-2.395	0.109	EP300,GRIN2A,MECP2,MMP9,SOX4,TJP1
miR-129-5p (and other miRNAs w/seed UUUUUGC)		mature microRNA		-1.802	0.145	CAMTA1,DNMT3A,GALNT1,SOX4,TNPO1,TP53INP1
miR-103-3p (and other miRNAs w/seed GCAGCAU)		mature microRNA		-1.989	0.157	BACE1,CCNE1,CDCA4,CDK6,FBXW11,NFIA,PLAG1,RAB1B
miR-185-5p (and other miRNAs w/seed GGAGAGA)		mature microRNA		-1.925	0.163	CCNE1,CDC42,CDK6,HMGA2
miR-503-5p (miRNAs w/seed AGCAGCG)		mature microRNA	Inhibited	-2.608	0.17	ANLN,BMP2,CCNE1,CDC25A,CDKN1A,FGF2,FGFR1
miR-133a-3p (and other miRNAs w/seed UUGGUCC)		mature microRNA	Inhibited	-2.22	0.28	CCN2,FSCN1,IGF1R,KCNH2,KLF15,KRT7,NFATC4,PKM,RUNX2
miR-186-5p (miRNAs w/seed AAAGAAU)		mature microRNA		-1.985	0.282	HMGA2,MYCN,TGFBR1,TWIST1
miR-7a-5p (and other miRNAs w/seed GGAAGAC)		mature microRNA		-1.794	0.294	EIF4E,FOS,IGF1R,MAPKAP1,PAK1,SLC3A2,SNCA
let-7		microRNA	Inhibited	-5.277	1.77e-14	ACTA2,ALDH1B1,ANKH,AR,ARID3A,BCAP29,BCAT1,BCL11A,BDNF,BMPR1A,BTG2,BUB1,BUB1B,C14orf28,CASP3,CBFB,CCNA2,CCNB1,CCNJ,CD44,CDC20,CDC23,CDC25A,CDCA2,CDCA5,CDCA7,CDK1,CDK6,CEBPD,CLUH,COL1A1,COL1A2,COL3A1,CPED1,DMD,DUSP6,DZIP1,E2F2,E2F5,E2F6,E2F8,EDEM1,EIF4G2,ETV2,FANCD2,FARP1,FN1,GAB2,GPX7,GREB1,GTF2I,HK2,HMGA2,IGF1,IGF1R,IGF2BP1,IGF2BP2,ITGA1,LEF1,LIN28A,LIN28B,LRIG1,MAD2L1,MAPK6,MCM2,MCM4,MCM6,MCM8,M…	1545 (18)
mir-8		microRNA	Inhibited	-4.674	3.25e-12	ABCG2,ABL2,ACE2,ACTA2,ADAM12,ADAMTS1,AFP,AMOTL2,ARHGAP5,ATF3,BAX,BMI1,BMP2,BST1,CBL,CCND2,CCNG2,CD47,CDC25A,CDK6,CDKN1A,CFL2,CITED2,CLDN1,CLDN7,CRTAP,CTNNB1,CUL3,DNAJC3,E2F3,EP300,EPCAM,ETS1,FAT1,FGFR2,FHOD1,FN1,FTH1,GEMIN2,HIF1A,HMGB1,ITGAV,ITGB6,JAZF1,KDR,KITLG,KRT19,LATS2,LEPR,LOX,MAP3K1,MCM4,MMP1,MYC,MYH10,MYOF,NECTIN2,NIN,PAK6,PCDH10,PERP,PHLDA3,PIP5K1A,PLAG1,PMAIP1,PPP2R1B,PROM1,PTEN,PTK2,P…	1799 (23)
mir-122		microRNA	Inhibited	-5.092	3.71e-11	ADGRB2,ALDOA,BICD1,CACYBP,CCNG1,CDA,CLIC4,CREB1,CSRP1,CUX1,CYP2C9,CYP7A1,FBLIM1,FOSL2,FUT8,GALNT10,GNPDA1,GNPDA2,GPT,GTF3C2,IGF1R,INSIG1,IQGAP1,KHDRBS1,KIF5B,LAMC1,LMNB2,MAP1B,MAP3K12,MAP3K3,MAPRE1,MARK1,MMP7,MTHFD2,NPEPPS,NUDC,NUMBL,NUTF2,PKM,PLIN3,PTPN1,PTPN14,PXN,RAD21,RCC2,SEPTIN2,SERPINB6,SLC1A5,SLC7A1,TGM2,TPD52L2,VAMP3,VAV3
mir-21		microRNA	Inhibited	-2.875	1.01e-08	ACSM2B,ACTA2,ANLN,ARCN1,ARNTL,ASPM,ATAD2,BTG2,C1R,C8orf44-SGK3/SGK3,CACYBP,CASP4,CCL1,CCNA2,CCNB1,CDC25A,CDK6,CDKN1A,CDKN2B,CKAP5,CLPB,CLU,COL1A1,COL3A1,COP1,CRY2,CSF3R,CXCL2,DDAH1,DDAH2,DHX58,ECT2,EIF4E3,FAM3C,FBXO11,FN1,GATA3,GBP7,GLCCI1,GSK3B,H2AX,HMGA2,ICAM1,IFNB1,IGHG1,IL36G,INPP5D,IPO11,JAG1,JAK2,KIF23,KIF5B,KNTC1,LEPR,MKI67,MMP2,MMP9,MSH2,MYC,NCAPD2,NLRC5,NMT1,NOS2,NPAS2,NUCKS1,OAS2,OAS3,P…	1566 (19)
mir-1		microRNA	Inhibited	-4.155	2.01e-06	ADAM12,ADD1,AKAP11,ANXA2,BDNF,CACNB2,CAP1,CAPRIN1,CASP3,CCND2,CEBPB,CNN3,CREB1,CXCL1,E2F5,EDN1,EIF4E3,ESR1,FN1,GJA1,H3-3A/H3-3B,HNRNPA3,HNRNPU,HSPD1,IGF1,IGF1R,KIF2A,LASP1,MMP9,MYLK,NELFCD,NOTCH3,PDCD4,PDGFA,POGK,PPP2R1B,RASA1,RNF38,SFRP1,SMARCA4,SNAI2,SNX6,SOX9,STX6,SULF1,TMEM243,TNNT2,TRIM2,TRPS1,UNC119B,UST	738 (7)
mir-486		microRNA		0.336	3.44e-06	ADARB1,AFF3,ANKRD12,ARID4B,CREBL2,EMP1,FOXP1,PIK3AP1,PTEN,RFFL,SLC10A7,SLC4A8,TOB1,UBASH3B,WDFY3
mir-29		microRNA	Inhibited	-2.475	7.49e-06	ACTA2,ADAM12,ADAMTS9,ANGPTL4,AOX1,AR,ARPC3,BACE1,CDC42,CDK6,CLDN1,COL1A1,COL1A2,COL3A1,COL4A2,COL4A5,COL5A2,CTNND1,DKK1,DNMT3A,FN1,GLDC,IGF1,KIT,LAMC1,MMP2,MYCN,NID1,OLR1,PDGFA,PDGFRB,PIK3R1,PMP22,PTEN,RUNX2,SCARB1,SFRP2,THBS1,TIMP3,TNFAIP3,TP53	1769 (15)
mir-17		microRNA		-0.441	1.31e-05	ABCA1,APP,AR,ARID4B,BCL2L11,BIRC2,BLNK,CCN2,CDKN1A,CYLD,DAB2,E2F3,E2F5,EP300,ESR1,FN1,FNDC3A,GCLC,H2AX,HSF2,LEF1,MAP3K5,MDM2,MMP1,MYLIP,PHF6,PKD2,POU5F1,PTEN,RBL2,RUNX1,SMAD2,STAT3,TGFBR1,THBS1,TNFAIP3,TNKS2,TP53INP1	1742 (25)
mir-10		microRNA	Inhibited	-3.417	1.63e-05	ABCC4,ALDH1A3,ALOX5,ANKH,AR,ARG1,BAK1,BAX,BMF,BTRC,CCN1,CD44,DGAT1,DNAJC10,DRAM2,EDEM1,EPHB2,ERBB2,ERBB3,FLVCR2,FOXA1,FZD5,GAB2,GJA1,HIF1A,HOXA1,IGF1R,IGF2,ITCH,LIFR,LIN28A,MAF,MAP3K7,MTOR,PRDM1,PROM1,PTEN,RAP2A,SLC1A5,SMAD2,SMARCA5,SYVN1,TBC1D1,TDG,TGFBR1,TP53	1959 (18)
mir-34		microRNA	Inhibited	-3.536	4.41e-05	AR,AXL,BAX,CBY1,CCND2,CCNE1,CD47,CDC25A,CDK4,CDK6,CREB1,CTNND2,DNM1L,E2F3,E2F5,EFNB1,EMP1,HEY1,KCNH2,LEF1,LIN28A,LYST,MDM4,MLLT3,MYB,MYC,MYCN,NOTCH1,PIP5K1A,PLCG1,RUNX2,TGIF2,TP53,TUBB3	1796 (26)
mir-24		microRNA		0.254	4.62e-05	AHR,BCL2L11,CCND3,CCR6,CDK4,CDKN1A,CDKN2B,CDX2,CXCR3,DUSP1,FAF1,FN1,FURIN,GATA3,HNF1A,JPH2,KDR,MAF,MYC,NDST1,PRDM1,PSAP,PXN,RORA,RORC,SERPINE1,SLC4A1,SNAI2,TGFB1	1850 (18)
mir-133		microRNA	Inhibited	-4.07	8.11e-05	ARFIP2,ARL3,BTBD3,CCN2,CCNB1,CCND2,CDC42,CNN1,CORO1C,CTBP2,ELAVL1,FBN2,FN1,FSCN1,GSTP1,HAND2,IGF1R,KCNH2,KLF15,LASP1,LPGAT1,MMP14,PPARG,QKI,TAGLN,TBL1X,TNFRSF10B,TNNT2,TPM4,TRPS1,UBXN7,VCAN	1221 (10)
mir-194		microRNA	Inhibited	-2.143	0.000266	ACTA2,FZD6,GYG1,MDM2,PLAUR,RAC1,RAP2B,SLC7A5,SUMO2,THBS1,TP53	1473 (13)
mir-181		microRNA		-0.306	0.000519	ADCY9,APP,AR,BCL2L11,BMI1,CDX2,CREB1,CYLD,DUSP6,E2F5,ICAM1,MMP14,NOS2,NOTCH1,PBX3,PRKCD,PTEN,PTGS2,PTPN11,RGS5,RNF2,RUNX2,SLC47A1,SMAD7,SPTLC1,TGM2,TIMP3	766 (9)
mir-30		microRNA	Inhibited	-2.871	0.000563	ADAM12,AR,ARID5B,BAX,BCL2L11,CCN2,CDKN1A,ITGA2,KLF9,LIN28A,NEDD4L,PRDM1,RAB38,RUNX2,SERPINE1,SKP2,SMAD2,STK39,TP53,UBE2I,UGT8	1807 (16)
mir-19		microRNA		-0.377	0.000706	ABCA1,ALOX5,BCL2L11,CCN2,CCND2,CDKN1A,E2F2,E2F3,ESR1,F3,LRP6,MAPK14,MSMO1,MYLIP,PRKAA1,PSAP,PTEN,THBS1,TNFAIP3	1589 (11)
mir-223		microRNA		-1.148	0.000721	ABCA1,ABCA13,ABCB1,ACTA2,AMPD3,BST1,C15orf48,C5AR1,CA4,CRHBP,CYB5A,DNAJC6,EGF,EMP1,FAM20C,FNIP2,GALC,GASK1B,ICAM1,IGF1,IGF1R,IL1RN,KIFBP,LEF1,MCTP2,MEF2C,MLKL,MMP25,MSMO1,MT1E,MUC13,MYO1D,MYOF,NFIA,NQO1,PGAP1,POSTN,PURB,RAB38,S100A6,S100A9,SCARB1,SLC16A7,SLC39A1,SOAT1,SP3,STAT3,STMN1,TGFBI,TOB1	1641 (20)
mir-210		microRNA	Inhibited	-3.553	0.000782	ABCC3,ABL1,ALDH5A1,ARG1,BDNF,CBX1,CCN2,CHD9,COL4A2,CPEB2,E2F3,EHD2,ELK3,EPHA3,FAM3C,FGFRL1,FKBP9,GDE1,GIT2,GPD1L,HOXA1,KDR,KIAA0930,LASP1,LHFPL6,MACROH2A1,MIB1,NDRG1,NIPBL,NUP210,PDXK,PSAP,PTPN1,SERTAD2,SH3BGRL,STMN1,TNPO1,TP53I11
mir-9		microRNA	Inhibited	-2.354	0.000845	AR,BACE1,BCL6,CAMTA1,CTNNB1,ETS1,JAK2,LIN28A,MEIS2,PMP22,PRDM1,RAP2A,RUNX1,RUNX1T1
mir-214		microRNA		-0.991	0.000845	CADM1,CEBPB,CELF1,CREB1,FGFR1,G6PC,IGF1R,PCK1,PSMD10,PTEN,PTGS2,RELA,TFAP2A,TFAP2C	720 (9)
mir-101		microRNA		-0.841	0.000871	BMI1,COL1A1,COL3A1,DUSP1,FZD6,MTOR,NFATC2,PTGS2,RNF2,RUNX1,STMN1,TGFBR1	695 (7)
mir-489		microRNA		0.478	0.000942	ADAM9,AR,DEK,MMP7,PTPN11
mir-221		microRNA		-0.162	0.00184	BMF,CCN2,CDKN1C,ETS1,KDR,KIT,MGMT,MMP2,MMP9,PIK3R1,PTEN,TFAP2A,TGFBR1,TIMP3,TP53,TUBB3	1082 (7)
mir-503		microRNA	Inhibited	-2.585	0.00335	BMP2,CDC25A,FGF2,FGFR1,IGF1R,SMAD7,SMURF2
mir-290		microRNA		-0.983	0.00398	CDK2,LATS2,LIN28A,MYC,POU5F1,PRKAA1,RECK,RELA,SALL4	741 (7)
mir-145		microRNA		-1.019	0.00433	ABCA1,ACTA2,ADAM17,CCNA2,CDK6,COL5A1,DFFA,E2F3,FSCN1,HDAC2,KLF5,MYC,NRAS,PDE3B,PDGFRA,POU5F1,SOD2,SOX9,TAGLN,TP53	2090 (21)
mir-15		microRNA		-1.888	0.00478	APP,AR,BACE1,CCND2,CCNE1,CDC42,CDK6,CDK7,EIF4G2,FGF2,HSPA1A/HSPA1B,IFNB1,ISG15,LATS2,MAPK3,MMP9,MYB,PCNA,PLAUR,PTGS2,RECK,RNF125,SLC6A4,SMURF2,SOX5,TIMP1,TP53	1420 (19)
mir-25		microRNA		-0.032	0.00785	BAX,BCL2L11,CDKN1A,E2F2,E2F3,MAP2K4,MDM2,MYLIP,PHLPP2,PTEN,RGS5,TGFBR1,TOB1,TP53,TRAF3	1714 (20)
mir-322		microRNA	Inhibited	-2.263	0.00985	CCNE1,CDC25A,FGF2,FGFR1,FN1,IGF1R,SMAD7,SMURF2	324 (7)
mir-7		microRNA	Inhibited	-2.433	0.0118	ABCC1,BAX,CDKN1A,EIF4E,IGF1R,MAPKAP1,PIK3R3,RELA,SLC2A3
mir-451		microRNA		-1.531	0.0118	ABI1,CELF2,ETS2,MYC,PPP6C,RAC1,RASA1,TLK2,YWHAZ
mir-192		microRNA		0.102	0.0132	ACTA2,CDC7,CDKN1A,FN1,IGF1,IGF1R,MAD2L1,MDM2,TP53,TYMS
mir-33		microRNA		0.928	0.0141	ABCA1,ADIPOQ,AGT,CDK6,CPT1A,FRS2,HADHB,HMGA2,PPARG,PPARGC1A,PRKAA1
MIR4269		microRNA		-1.146	0.0152	CCN1,CCN2,MYC,TEAD1
mir-22		microRNA		-0.819	0.0201	BMP7,CCN1,CCND3,CDKN1A,EDC3,ERBB3,ESR1,FRAT2,HK2,LEF1,MAPK14,RCOR1,TP53INP1,YWHAZ
mir-23		microRNA		-1.333	0.0204	CELF1,CELF2,GATM,HOXB4,IGF1,MYCN,PDE8B,PTEN,RUNX2,SEMA6A,SNCA,SOD2,SPP1
mir-127		microRNA		1.906	0.0234	ARG1,BCL6,CLEC10A,DUSP1,MRC1,MRC2,NOS2
mir-373		microRNA		-1.71	0.0234	ANGPTL4,CD44,CDK2,LATS2,RECK,RELA,SERPINE1
mir-205		microRNA		-0.833	0.026	AXIN2,CTNNB1,ERBB3,IL24,INPPL1,PHLPP2,RUNX2,ZEB1
mir-144		microRNA	Inhibited	-2.339	0.0275	ABI1,CELF2,ETS2,PPP6C,RAC1,RASA1,TLK2,VCAN,YWHAZ
mir-182		microRNA		-0.246	0.0329	BCL2L14,CASP2,CDK6,CLDN15,FN1,FNDC3A,GADD45G,GHR,GJA3,INHBC,LRP6,MTSS1,PGF,RASA1,SLC39A1,SOS1,SQSTM1,TCF3,ZEB1
mir-193		microRNA		-1.93	0.0357	ACTN4,CD151,FAT1,KIT,MTOR,MYO1C,NOTCH1,PIK3R3,PLAU,PTEN,STMN1,SULF1,SYNPO
mir-148		microRNA		-0.88	0.0382	ABCA1,ACTA2,BCL2L11,COL1A1,EGR1,IGF1R,PKM,PTEN,RELA,SNAI2,TGFBR1
mir-124		microRNA		-0.953	0.0382	BAX,CAMTA1,CASP3,ERN1,IQGAP1,RELA,RUNX2,SLC1A2,SNAI2,SOX9,STAT3
mir-515		microRNA		-1.103	0.0387	ANGPTL4,AR,CD44,ERCC8,HIF1A,RELA,SERPINE1,ZEB1
Mir218		microRNA		0.232	0.0476	DKK2,LEF1,SFRP2,SPP1,TOB1
mir-375		microRNA		0.594	0.0476	AR,MTDH,QKI,YAP1,YWHAZ
mir-224		microRNA			0.0476	CDC42,CDKN1A,CYP19A1,DIO1,MMP9
mir-155		microRNA		-1.204	0.0481	AGTR1,ANXA2,BCL6,CD47,CDKN1A,CEBPB,CLDN1,DNAJB1,DUSP5,EDN1,HIF1A,HK2,IL13RA1,IL7,INPP5D,IRF7,JARID2,MAF,MSH2,MYB,NOS2,PDCD4,PPARG,PSIP1,PTEN,PTGS2,RELA,RORA,SDCBP,SERPINE1,SMAD2,SMAD5,STAT3,TGFB1,TP53,TP53INP1,TRIM32,YWHAZ
mir-132		microRNA		-0.038	0.0482	BDNF,CCNA2,EP300,FOXP2,GRIN2A,IRAK4,PCNA,PEA15,PTCH1,PTEN,RASA1,SOX4
mir-455		microRNA			0.0498	HIF1AN,NDN,RUNX1T1
mir-32		microRNA			0.0498	BCL2L11,BTG2,MDM2
mir-137		microRNA	Inhibited	-2.433	0.229	APP,CDK6,CLDN11,E2F6,KDM5B,SPTLC1
APP	3.446	other		1.429	6.79e-15	ABCA1,ABCG2,ABL1,ACTA2,ACTB,ACTG1,AGER,AIFM1,ALB,ALDOA,APH1A,APH1B,APLP2,APP,APPBP2,ARG1,ARL6IP5,ARNTL,ARRDC3,ASCL1,ATF1,ATP1A2,ATP1B1,ATP2B2,ATP4A,ATP5F1C,ATP6V0D1,ATP6V1A,AXIN2,AXL,BACE1,BACE2,BASP1,BAX,BCL2L11,BDNF,BIK,BIN1,BMF,BMP4,BSG,C1R,C1S,C3,C4A/C4B,CA12,CALML4,CAMK2D,CAP1,CAPN1,CASP3,CAST,CAT,CCN2,CCND2,CCNE1,CCNG2,CD151,CD44,CD59,CD74,CDC42,CDH3,CDK1,CDK2,CDK4,CDK6,CFL1,CFL2,CFLAR,CITE…	1977 (18)
HNRNPA2B1		other		0.97	5.15e-14	ABCB1,ABCC6,ACSL5,ADORA2B,AKT3,ARSJ,CA12,CACNB2,CADM1,CD24,CEMIP,CIDEC,CLDN1,CP,CPS1,CTSV,CUX1,DDR1,DSE,ELOVL7,ERBB3,EYA4,FHL1,FN1,FSCN1,GABRB2,GDF15,GJA1,GJC1,GPRC5B,GSN,HMGB3,HNMT,HYAL1,IDS,KCTD12,KRT4,LEPR,LPAR1,MEIS2,MEST,MMD,MOCOS,MSRB3,MUC13,MYC,NRCAM,PAPPA,PBX1,PCSK9,PEG10,PGM2L1,PHACTR2,PKIB,PKM,PPARGC1A,PRSS3,RASSF8,RIMKLB,ROR1,SCN9A,SEMA3B,SERPINA1,SLC1A2,SNAI2,SPAG4,SRI,SRPX,STOM,SVEP1…	1432 (11)
RASSF1		other		-0.978	6.15e-14	ABAT,ABCB1,AREG,CASP3,CASP4,CAV1,CAV2,CCNA2,CCND2,CDKN1A,CLU,COL13A1,COL4A1,COL4A2,CRABP2,CREG1,DAB2,DKK1,EFEMP1,EFNB2,EGR1,EMP1,EPB41L3,ESR1,FGF2,FOS,GDF15,GHR,GSN,HOXA1,IGFBP3,LIF,MAP1B,MAP3K5,MDK,MGMT,MMP2,MRAS,MTUS1,MYC,MYL9,PAK1,PCDH7,PLK2,PROS1,PTGS2,RASGEF1A,RNF182,SOX9,SPANXB1 (includes others),SPP1,SRPX,TGM2,TP53INP1,TUBB,TUBB2B	1659 (19)
PELP1		other	Activated	2.376	2.99e-12	ACTG2,ADA,ADRB2,ARMCX1,AUTS2,B3GALNT1,BMP2,CDC42EP5,CDK2,CES1,CLIC3,COL12A1,CPNE1,CXCL1,CXXC5,CYP19A1,CYSRT1,DAB2,DOCK11,EDEM2,EGF,EPDR1,F12,FBN2,FOS,GCA,GLMP,GREB1,HSD17B2,IFI44,IGF2BP3,KAT2B,KCNE4,KYNU,L1TD1,LCP1,MAP1B,MGMT,MLPH,MMP2,MMP9,MRAS,MRC1,MTA3,MYADM,MYC,NDRG1,NIBAN1,P3H2,PI3,PPARG,PPARGC1A,PRSS3,PSAT1,PTEN,PTGES,PTGS2,RBP1,S100A9,SAA1,SRC,TAGLN,TCN2,TCTEX1D2,TFF1,TGM2,TRPC4AP	1713 (19)
FANCC	-3.465	other		-0.676	4.63e-11	AQP9,ATP1B1,AXIN2,CAMK2B,CASK,CDK1,CYP7B1,DKK1,FGFR1,FHL2,FZD2,FZD6,GDF15,GSAP,HES1,HHEX,HOMER1,HSPA4,IGFBP3,JAG1,MAP1B,MMP7,MTUS2,MYOF,MYRF,NKD1,NOS2,NUAK1,OAT,PHLDA2,PTGS2,PTPRC,PTX3,RPGR,SCHIP1,SFRP1,TACSTD2,TAX1BP3,TNFSF4,TOM1L1,TP53,UGT2B7,WWTR1	1781 (21)
VCAN	60.141	other	Activated	2.565	5.3e-11	ADAMTS9,ADM,AEBP1,AGRN,ANG,ANGPTL4,ANXA8/ANXA8L1,ASS1,BDNF,C1R,C1S,C3,C4A/C4B,CASP1,CASP3,CD59,CDH13,CDKN1A,CEBPB,CLU,CRISPLD2,CXCL2,CYBA,DCN,ENPP2,F3,FABP5,FBLN5,FN1,GLB1,GLIS3,GUCY1B1,HAS2,HAS3,ICAM1,IFI44,IL1RN,ITGA3,LAMB1,LBP,LCN2,LGALS3,MAP1B,MDM2,MEF2C,METRNL,MMP9,MYH10,NFKBIA,NOTCH3,OAS2,OAS3,PAM,PCSK5,PENK,PLA2G2A,PLAU,PTGIS,PTK2,RBP1,RBPJ,RNASE4,RXRA,SERPING1,SMAD3,SMOC1,SOD2,SORT1,SPATS…	876 (14)
MIR17HG		other	Inhibited	-3.871	5.84e-11	ACTA2,ALPL,APP,ATP7A,BBX,BCL2L11,BLNK,BMP4,CCNE1,CDKN1A,CELSR1,CLIC1,COL5A1,CREB1,CSNK1G1,CYLD,ECE1,FBN2,FRAS1,FZD1,FZD2,FZD3,GLG1,GPC3,HEG1,HIF1A,HIF1AN,HOPX,HOXB4,HSPG2,ITCH,JAG1,KIT,LAMA5,LRP4,LRP6,LTBP1,MAP3K1,MDFI,MYCN,NCSTN,P3H1,PDGFRA,PHLPP2,PITX1,PITX2,PKD2,PTEN,PTK7,RECK,RELA,RGS5,RNF111,SEL1L,SEMA3E,SMAD6,SMOC1,SORT1,SOX4,TAGLN,TGIF1,TNFAIP3,TWSG1,WNT5A,ZNF703	1342 (11)
COL4A3		other		-1.98	1.73e-10	CCN2,COL1A1,COL1A2,COL3A1,COL4A1,COL4A2,COL4A5,DDR1,FN1,ITGA2,LAMA1,LAMB1,LAMC1,MAPK14,MMP14,MMP2,MMP9,PTGS2,TGFB1,TIMP1,TIMP2	1526 (19)
CLDN7	5.472	other		1.204	8.33e-10	AGT,ANXA3,APLP2,ARHGDIB,ASAP1,B4GALNT1,C1S,C3,CA12,CCN2,CEACAM6,CKAP4,CLIP4,DENND5A,DKK1,DNAJB6,F3,F5,FZD2,GLS,HLA-B,IFI44,IGFBP7,ITPR3,LAMTOR1,LGALS3,LGR4,LIMA1,LTA4H,LYSMD2,MAGED1,MMP2,MMP9,MRPL40,MT1A,MT1X,MT2A,MUC13,NETO2,NNMT,NTPCR,NUDT21,PKMYT1,PLAAT3,PRKCZ,PRNP,PRSS23,PRSS8,PSG9,RNASET2,RPS7,RRAS2,SCGB1A1,SDCBP2,SLCO2A1,SYTL2,TIMP2,TJP1,TMCO1,UBE2L6,XXYLT1,ZCCHC14	669 (7)
NORAD	2.039	other	Activated	3.138	7.67e-09	BASP1,CCN1,CCN2,COL4A1,COL4A2,COL5A1,COL6A2,FSTL3,GADD45B,ID3,IGFBP3,JUN,LARP6,LMCD1,PDGFA,PHLDB1,RHOB,SDC1,SEC14L2,SLIT3,SMAD6,SMTN,SPOCK1,TAGLN,THBS1,TNFRSF12A	783 (9)
MAPT		other		-0.094	1.6e-08	AAK1,ABCG2,ACAT1,ACLY,ACTB,ACTG1,ADD1,ADD2,ALB,ALDH5A1,ALDOA,APP,ATP1A2,ATP1B1,ATP4A,ATP5F1C,ATP5PB,ATP6V0D1,ATP6V1A,ATR,BACE1,BASP1,BCR,BDNF,BSG,C1R,C1S,C3,CAMK2D,CAMK2G,CAP1,CAPN1,CAPN2,CASP3,CAST,CCNB1,CDKN1A,CFL1,CFL2,CKB,CLTA,CLTC,CTSD,CYFIP2,DMXL2,DNAJC5,DNAJC6,DNM1L,DPYSL2,DPYSL3,DYNC1LI1,EEF1G,EEF2,EIF4A2,ENO1,ENO2,ENSA,ERMP1,FOS,GAPDH,GAS7,GEM,GLO1,GNA12,GNAO1,GNG2,GOT2,GSK3B,GSTP1,GUCY1…	1851 (20)
LGALS3	59.338	other		-1.487	2.09e-08	ABCB1,ABCC1,ADIPOQ,AGER,BAX,CASP3,CCNB2,CDKN1A,COL3A1,COL4A1,COL5A2,CTNNB1,CTSF,CTSV,CXCL2,DUSP6,ENPP2,FN1,FSCN1,GFRA1,GPT,GSK3B,ICAM1,IGF1,IGFBP5,ITGA6,ITGAM,ITGAV,ITPR3,KRT18,KRT19,LGALS12,LMNB1,MGST1,MSR1,MYC,NFATC2,NOS2,NRAS,PPARG,PPARGC1A,PRDM1,PRKCZ,PRSS3,PTEN,RAC1,SAA1,TCF4,TGFB1,WNT9A	1842 (17)
PRKAG3		other			2.13e-08	ABCA1,ALAS1,ANGPTL4,ANKRD1,ANXA8/ANXA8L1,AQP1,ASPH,ATP1B1,ATP6V1A,BACE1,BTG2,C16orf70,CELF2,CES1,CIDEC,CLCN3,COQ3,CTNNA1,DLAT,DNASE1,DUSP10,EGR1,EIF4B,ELL2,ENOX2,FBXO9,FGFR1,FXYD6,GADD45G,GBE1,GJA1,GOLM1,GOT1,GPX3,HAMP,HFE,ID1,IFI30,IGFBP5,IL15,ITGA6,ITIH5,JPH1,JPT1,LMCD1,METTL7A,MMD,MYL4,NAMPT,NAP1L1,NEO1,ODC1,PAM,PDE7A,PEG3,PHLDA3,PLIN3,PPARGC1A,RHOU,RORC,RPL22,RPL5,SHISA2,SLC25A36,SLC2A1,SLC2A…
LLGL2		other	Activated	3.838	3.21e-08	AMOTL2,ANKRD1,AXL,CCN1,CCN2,CDKN2C,CRIM1,DUSP1,ETV5,FSCN1,FSTL1,GAS6,GLS,LHFPL6,NDRG1,SERPINE1,SHCBP1,SLIT2,STMN1,TNNT2,TOP2A,TSPAN3
MACROH2A1	2.774	other		-1.383	7.18e-08	ABCA1,ACADL,ALDH1A3,ANXA2,ASCL1,ATP5F1C,BMI1,CCND2,CDKN1A,CDKN1C,CDKN2B,CDKN2C,CITED2,CTHRC1,EDN1,EGR1,ERBB2,ETS1,FANK1,FN1,FSTL3,G6PC,HIF3A,HUS1,ID1,IRF7,KRT23,LIN28B,MAGEL2,NBN,NOTCH4,PLAU,POU5F1,PPARG,SERPINA7,SERPINE1,SLC2A1,SLC2A2,SLC7A2,SPARC,TFF1,TWIST1,VXN	1674 (17)
COL18A1	-2.012	other	Inhibited	-3.015	1.48e-07	ANTXR1,CDKN2C,CTNNB1,EDN1,EDNRB,EFNB2,EPHB1,EPHB2,ETS1,F11,F12,F2R,F2RL1,F3,F7,FGF2,FGFR1,FN1,FOS,HIF1A,HIF1AN,HK2,ICAM1,ID1,ID3,ITGAV,JUN,KDR,KNG1,MAX,MMP1,MMP2,MYC,NOS2,PLAU,PTGS2,RELA,RHO,SERPINE1,SP3,SPOCK1,STAT3,THBS1,TNFRSF21,TUBA1A	1118 (14)
IGFBP2		other	Activated	2.619	1.88e-07	CADM1,CASP3,CD24,CHD9,COL11A1,COL14A1,COL21A1,DDAH1,EFEMP1,ENPP5,EPHA4,ESR1,FN1,GDF15,GHR,HHLA2,IGFBP1,IGFBP3,ITGA6,LGR5,MMP2,MYC,NEDD9,NUP210,POSTN,PTEN,PTGFRN,RBMS3,SI,STAT3,THBS2	1992 (22)
Ins1		other	Activated	2.059	2.13e-07	ACADM,ACTB,ADH1C,ADIPOQ,ADIPOR1,ADIPOR2,AGT,ALAD,ALAS1,ALB,ANGPTL4,AP2M1,APOA5,AQP7,ASGR2,ATP1A1,ATP1A2,BDH1,BDNF,CCND3,CCNE1,CDK2,CDKN1A,CEBPB,CEBPD,CNN1,COL18A1,COL1A1,CREB1,CYB5A,CYP1A1,CYP2E1,CYP3A7-CYP3A51P,CYP7A1,DLK1,EDN1,EGR1,FADS2,FGF2,FOS,FOXA1,G6PC,GAPDH,GATA3,GH1,GNPAT,GPLD1,GREB1,GSTP1,HK2,HP,HSD17B4,IDE,IGF1,IGF1R,IGF2,IGFBP1,IGFBP3,IGFBP5,IMPDH2,INSR,ITCH,ITGA6,IVD,JUN,LDHB,LGALS12…	1983 (19)
INS		other	Activated	2.063	2.24e-07	ACADL,ACADM,ACLY,ADIPOQ,ADIPOR1,ADM,AGT,ANO1,AQP9,ASPH,CAT,CBS/CBSL,CCN1,CCN2,CDKN1A,CEBPB,CIDEC,CITED2,CPT1A,CRABP2,CRP,DUSP1,EDN1,EGR1,EIF4E,ERBB3,F3,F7,FOS,FOSB,FOSL2,G6PC,GHRL,GPAT4,HIF1A,ICAM1,IGF1,IGF1R,IGFBP1,IGFBP3,IGFBP5,IGKC,INSR,JUN,NOX4,NPY,OGT,PCK1,PLK2,PPARG,PPARGC1A,PPM1B,PRDM16,PTGS2,PTPN1,RASL12,RDH16,SCD,SLC2A1,SLC2A2,SMPD1,SNCA,SOD1,SREBF1,SSTR1,TGFB1,TP53,UGCG,VLDLR	1956 (19)
ADCYAP1		other	Activated	2.017	3.02e-07	ACAT1,ADD3,AGER,AMACR,ARHGEF25,AZIN1,B4GALT3,BDNF,BTG2,CACNA2D3,CCBE1,CCNA2,CCNI,CEBPB,CEBPD,CFL1,CGA,CHGB,CNN3,CNTNAP2,COL3A1,COL5A1,COL5A2,CREB1,CXCL2,DCDC2,DNMT3A,EDIL3,EGR1,ELAVL1,EMB,ENPP2,EPHA2,FGFR2,FOS,GABRB2,GALNT7,GAS1,GATA3,GPC3,GREB1,GREM2,GRK5,GYS2,H2AZ1,HAPLN1,HK1,ID3,IDH2,ITGAM,KIF23,KRT8,LAMA1,LUM,MAN1A1,MCM2,MEST,MYC,NECAP2,NFATC2,NFKBIA,NHLH2,NOS2,NPY1R,NQO1,NTRK2,ORM1,PDE10A,PL…	1812 (19)
SBDS		other			3.05e-07	ADD2,AKR1C1/AKR1C2,BEX1,CCN2,CEP57,COL14A1,CPLX1,CTH,DNAJB1,DPYD,EGR1,EPDR1,ERBB3,FA2H,FOS,GADD45B,HES5,HOXA1,HOXB6,HSPA6,ID1,IGFBP7,IL4R,INHBE,LGR5,MAFF,MAOA,MSX2,MT2A,MYEF2,OPN3,PCDH7,PCDHB2,PCDHB5,PLAGL1,PPP1R1A,PTBP3,PUDP,RAC1,RAC2,RGS4,SNAI2,SPP1,TNC	742 (7)
CIP2A		other		-0.96	3.72e-07	ACTG2,C4BPA,CDKN2B,CFB,COL15A1,CYSRT1,DCN,DSC2,E2F2,ENO3,H2BC12,HK2,LAMA1,LASP1,LDHB,LRP4,LUM,LXN,MFAP5,MYC,PDGFRB,PDK4,PKM,PLAUR,PRG4,PXYLP1,RAB31,RHOC,S100A16,SCIN,SERPINE2,SLC16A3,SLC22A4,SNCA,TUBA4A,ZDHHC11
Gcg		other	Inhibited	-3.889	7.47e-07	AGXT,ALDH1B1,APOA4,ARG1,AS3MT,ASL,ASS1,ATP1B1,CPS1,CTH,CTSC,CYP2C8,ERO1B,ETNPPL,FABP5,FOS,GLS2,GNMT,HAL,ITIH5,MAT1A,MFSD2A,NCALD,NNMT,OAT,RNASE4,SDC1,SDS,SDSL,SLC25A15,SLC7A2,TFRC
FBN1	73.29	other	Inhibited	-3.073	1.11e-06	CCN1,CCN2,COL1A2,COL3A1,COL4A2,COL6A3,FBN1,INHBA,LTBP1,MMP1,MMP2,MMP9,PPARG,RUNX2,SERPINE1,TIMP3	1992 (18)
GCG		other	Inhibited	-2.273	1.41e-06	ACADL,ACADM,ACADS,ADIPOQ,AGER,BMP4,BTG2,CASP3,CBS/CBSL,CCN2,CEBPB,CPT1A,CYP2C9,ETNPPL,FDPS,FN1,FOS,FOSL2,G6PC,GCGR,GREM2,GSTP1,HK1,IGF1R,IGFBP1,IVD,LPIN1,NFYA,ODC1,PCK1,PDHA1,PPARGC1A,PPP1R3C,SCARB1,SDS,SLC2A1,SREBF1,TAT,TGFB1	1693 (18)
SPARC	369.478	other		-0.025	2.7e-06	ABCC4,APH1B,ARG2,BARD1,BLM,CDH3,CDYL,CEBPD,CIDEC,CLDN1,CLDN4,COL1A1,COL1A2,CPT1B,CTSF,CYP1A1,CYP8B1,DAB1,FN1,H3C4,HES1,HSF4,LEF1,LRP8,MAP2,MCM6,MMP2,MPZL1,MSH2,NDRG1,NIPSNAP2,NOTCH1,NPY,PAG1,PCGF2,PIK3C2G,PPIH,RABL6,RIC8A,SERPINA7,SERPINE1,SLC7A11,SNAI2,SOX9,SPARC,TGFB1,TMEM45A,TOPBP1,TRIM2,TRIM25	1583 (19)
SAFB2		other		1.213	2.74e-06	B2M,BCCIP,CHD3,CNTNAP2,EIF4B,FOS,HEXA,HLA-C,HLA-DPB1,JUN,L1CAM,MLLT3,PFDN4,PPP1R12A,PSMB9,RBM8A,RPL35A
DMD	-3.14	other		0.01	3.94e-06	ABI2,ACTG1,AIG1,ANKRD1,APLP2,ARPP21,BLNK,BTG2,CAMK2B,CAMTA1,CAPN3,CASQ1,CDC42BPA,CDH13,CDKN1A,CFL2,CKMT2,CLIP4,CNKSR1,COL1A2,COL3A1,CTSS,CYFIP2,DES,DGKZ,DMD,DNAJB6,DNAJC5,EEF1A1,EGF,EPB41L4B,FTH1,FZD3,GATM,GJA5,GMPR,GSDME,HSPA8,HTR2B,IGF1,IGF2,IP6K3,KRT18,LIF,LPIN1,LRCH1,MALL,MEF2C,MLF1,MLLT3,MT-ND1,MYH13,MYL4,OPN3,PAMR1,PDK4,PFKM,PHKG1,PKM,PLPP3,POSTN,PPARGC1A,PPP1R3C,PROX1,PTGFRN,PYGM,RAP1GAP2,…	695 (7)
SCAP		other		-0.193	4.95e-06	AACS,ABCA1,ABCA3,ACAA2,ACACB,ACLY,ACSL1,ACSL4,ACSL5,ALB,ATF3,ATF5,C5,CSAD,CYB5A,CYP2B6,CYP4F2,CYP51A1,DLK1,FABP5,FADS2,FDPS,HMGCS2,ID1,IDI1,INSIG1,LGALS3,MSMO1,MTHFD2,OLR1,PCSK9,PLA2G4C,PMVK,PON1,PTGS2,SCD,SLC7A1,SQLE,SREBF1,TMEM97	1352 (14)
LMNA		other		1.594	5.86e-06	ACTA2,AFP,AHCTF1,AIFM2,ALPL,ANKRD37,ARRDC4,ATG2A,BAMBI,CAMK1D,CBX5,CCN2,CCNG2,CERS6,COG3,COL11A1,COL12A1,COL1A1,COL3A1,DCN,DES,DNAJB12,DUSP4,ECRG4,EDN1,EFNB3,ELK4,EPB41L3,ERCC5,ERN1,FLT1,FN1,FNIP1,FUT4,GCLC,GET1,GJA1,GLIS3,GULP1,H3-3A/H3-3B,HAS3,HTRA3,ID3,IER5,IFI44,IFNB1,JAZF1,JUN,KCNE4,KLF15,KLF5,KRT18,LMNB1,LRP4,MAFF,MAPKAP1,MEX3C,MIB1,MMP14,MMP9,MYL4,MYL7,NPC1,NUFIP2,PCDH7,PDCD6IP,PHF1,PIP5K1…	1576 (15)
ADIPOQ	-2.58	other		0.142	8.27e-06	ACACB,ACLY,ACOX1,ACSL1,ACSL5,ACSM5,ADIPOQ,ADIPOR1,ADIPOR2,ARG1,BCL3,BMP2,CCN2,CDKN1A,CGA,CLEC10A,CMKLR1,COL3A1,CXCL1,CXCL2,CXCL9,CYBA,CYBB,CYP11A1,CYP19A1,CYP7A1,DGAT1,DLK1,DUSP1,EGR1,F3,FN1,FOS,G6PC,GSK3B,HMGCS2,ICAM1,IFNB1,IL4R,LEPR,MLXIPL,MMP1,MMP2,MSR1,NFKBIA,NOS2,NOX4,PCK1,PCNA,PDCD4,PFKFB1,PPARA,PPARG,PPARGC1A,PRKAA2,PTEN,PTGS2,SCD,SHC1,SLC27A2,SLC27A5,SLC2A3,SOAT1,SOD2,SREBF1,STAT3,TGFB1,T…	1659 (19)
RETNLB		other	Activated	2.944	9.11e-06	ACTA2,BMP1,CAMK2B,CASP3,CCN2,CCN4,COL1A1,COL1A2,CTSE,FABP1,FGFR1,FN1,FRZB,FZD1,FZD6,HEY1,IGF1,IL13RA1,IL4R,KLF15,LAMA1,LMNB1,MAP3K6,MID1,MMP2,MYC,NDN,PLA1A,PTEN,SFRP1,STK17B,STOM,TGFB1,TIMP1,TNNC1,UBE2C,UBE2T,WNT5A	1281 (15)
COLQ	-2.375	other		1.628	9.85e-06	AGRN,BDNF,BMP1,BMP4,CHRNB1,CLSTN1,COL11A1,COL2A1,COL4A1,COL4A2,COL5A2,COL6A3,COL7A1,DCN,DMD,DTNA,FBLN5,FN1,FRAS1,GPC4,HSPG2,LAMB1,LRP4,LTBP1,MFAP2,MMP2,MMP9,NID1,NID2,SNTB2,SSPN,TGFB1,TIMP1,VCAN
PTH		other	Activated	2.939	1.11e-05	ADAMTS1,ADD3,AHNAK,ALPL,ANK3,AREG,BMP2,CCN2,CDKN1A,CEBPB,COL1A1,COL1A2,COL2A1,CTNNB1,CXCL2,CYBA,CYP3A4,DUSP1,EFNB2,EIF4B,FN1,FOS,FOSB,FOSL2,GALNT3,GJA1,GNG12,ID4,IGF1,IGFBP3,IGFBP5,ITGAV,JUN,KIF26A,KL,LEF1,LIMA1,MGP,MMP1,MMP2,MSX2,ODC1,PDGFA,PHLDB2,PLAU,POSTN,PPP1R1A,PPP1R1B,PTGS2,PTH1R,PUM1,PXN,RAP1GAP,RUNX1,RUNX2,SFRP2,SLC12A1,SLC34A1,SMAD3,SMAD7,SNX3,SORT1,SPP1,SRC,ST14,STC1,TFPI2,TGFB1	1408 (18)
CDH1		other		-0.352	1.37e-05	ACTB,APOA4,BIRC2,BMP4,BMP7,CD44,CDC42,CDH3,CTNNB1,CTNND1,DDB1,ERBB2,ERBB3,FN1,GLI2,HOXA1,IGFBP3,JUN,KRT13,KRT18,KRT19,KRT7,LCN2,MMP1,MMP14,MMP9,MTOR,MYC,PIK3R1,PLAUR,PTEN,RALA,S100A4,SKP2,SNAI2,SOX9,TGFB1,TPBG,TSLP	1786 (20)
1810019D21Rik		other		-1.095	1.48e-05	ABCB1,ADAMTSL3,APOL6,AREG,ASS1,CCNG1,CDKN1A,COL6A1,COL6A2,EDA2R,EDN1,ESRP2,F5,GPR87,ITGA2,KCNH2,MMP9,MYCN,PALMD,PLAU,RAPGEF3,SLC7A11,SNAI2,SQOR,STYK1,TCEAL1,THBD,TMEM44,UGT1A6,ZEB1
CD24	14.91	other		0.914	1.64e-05	ADD3,ADRB2,APOBEC3B,ASPM,ATF3,BCLAF1,BIK,CAV1,CDKN1A,CFTR,DEPDC1,DEPDC1B,DIAPH2,DUSP5,EMP3,FOS,FOXD1,FXR1,GDF15,HOMER3,HS2ST1,HSPB8,ICAM1,JUN,KNTC1,LAT2,LDB1,MBNL1,MTUS1,NIPBL,OASL,PHF10,PLAU,PTP4A1,RASA1,TFPI,TFPI2,THBS1,TOP2A,TP53,TP53INP1,TPP2,TRAFD1,TRIM2,TTC3,TUFT1,UPF2	1347 (15)
DCN	61.402	other		-0.373	1.76e-05	BAX,CASP3,CCN2,CDKN1A,CDKN1C,COL1A2,DUSP1,ERBB2,FBN1,FGF2,HIF1A,HLA-DQA1,ICAM1,IGF1R,ITGAV,KIT,MMP1,MMP2,MMP9,NOS2,SDC1,SEMA3A,SERPINE1,SMAD3,TGFB1,THBS1,TIMP3,TP53	1958 (19)
MYOC		other	Activated	2.54	2e-05	ADAMTS1,ANXA1,CD44,CDH11,CLDN7,DAB2,DPP7,ENPEP,EPHA2,ESRP1,FBN1,FN1,FSCN1,IGFBP5,IGFBPL1,INHBE,JDP2,KCNJ2,LAMA2,LAMB1,LAMC1,MFAP2,NBN,PHLDA2,PLXNC1,PRSS3,PTEN,PXDN,QKI,RUNX2,SFRP1,SLC2A3,SLC7A11,SP100,SPP1,STC1,STC2,TCEAL7,TGIF1,VAPA	1844 (23)
CD44	3.778	other		1.459	2.5e-05	AAK1,ABCA5,ABCB1,ABCG2,ACTA2,ACTB,ADRB2,ANXA11,ARHGEF12,BIRC2,BMI1,CCND2,CCNG1,CD44,CD63,CDKN1A,CDX2,CIDEC,CLU,COL18A1,COL1A1,COL3A1,COL5A2,COMMD3,CRABP2,CXCR3,EMILIN1,EP300,ERBB2,FN1,HAS3,HDGF,IFITM2,IL1RN,ITGA3,ITGAV,ITGAX,JUN,KCTD10,KDM1A,KREMEN1,LAMB1,LAMC1,LDB1,LGALS3,LTBP1,MBNL3,MMP14,MMP2,MMP7,MMP9,MOGAT1,MTCH1,MYC,MYO1B,NECAP2,NOX4,NPNT,PDCD4,PLAU,PLPP3,PMEPA1,POU5F1,PTP4A3,SERPINA1,SFRP2…	2040 (18)
ANXA2	18.255	other		0.244	2.54e-05	ANG,BAX,CDK6,CDKN1A,IGFBP3,JUN,MDM2,MMP1,MMP2,MTOR,MYC,PCSK9,PLG,PTEN,PTGS2,S100A10,TNFRSF10B,TP53,ULK2,ZMAT3	1548 (18)
TSC2		other		-1.585	2.65e-05	ANXA1,ANXA2,ATF3,ATP6V1A,ATP6V1B2,AXIN2,BAX,BEX1,CASP1,CCND2,CCND3,CDKN1A,CP,CREG1,CST6,CTNNB1,DPP7,EGR1,EMP3,FOS,GALC,GGA2,GLA,GSN,HIF1A,HK2,HMGCS2,IGFBP5,LDHB,LGALS3,LGR5,LOC728392,MGP,NEU1,NIBAN1,NKD1,PDGFRA,PDGFRB,PDK4,PGM2L1,PHLPP2,PKIB,PLAU,PRKCA,PTEN,RELA,S100A11,S100A6,SCD,SLC2A1,SOD2,TAGLN,TMEM176A,TMEM176B	1637 (19)
EFNA1		other		-1.266	2.71e-05	BACH1,CCN2,CLDN2,CRABP2,DUSP4,DUSP6,EP300,EPHA2,EPHA3,ETV5,FABP5,FGF2,FN1,IRF7,ITCH,ITGB6,KLK7,KRT13,KRT18,KRT4,NEDD4L,NRAS,NT5E,PLAT,PXN,SOX9,TCF3,TRIM2,UBE2C,UBE2S,USP9Y,WWP1	1643 (19)
CGA	11.132	other		0.176	2.92e-05	ADAMTS1,AR,BAX,BDNF,BEX4,BIRC2,CGA,CREB3L1,CRELD2,CTSV,DMRT1,EDEM2,ETV5,FHL1,FKBP14,FKBP2,GATA2,HERPUD1,HOMER2,HYOU1,ID1,IKBIP,IRAK2,ISL1,JAZF1,KIT,KLF9,MMP14,MMP2,NNAT,NUPR1,PARM1,PDIA4,PTGS2,SDF2L1,SFRP5,SGTB,SHISA2,SHISA5,SIL1,SKP2,STAR,TIMP2,TIMP3,TP53INP1	2225 (26)
MEX3A	7.127	other	Activated	3.571	3.38e-05	ABCA1,ABCG5,ABCG8,ACADL,ACOX1,ANGPTL4,AQP7,CD44,CENPA,CIDEC,FZD2,FZD7,KCNE3,PCK1,PDK4,PPARA,PPARG,PPARGC1A,SFRP5,SLC27A2,TUBA1A
VGLL3	71.103	other	Activated	2.53	3.51e-05	ADM,COL12A1,COL1A1,COL1A2,GADD45B,OSR2,SNAI2,SOX9,SPP1,THBS1
CDK2AP1		other			5.19e-05	BTRC,CCN4,CCND2,CDK2,CTNNB1,EP300,FRAT1,FZD1,FZD3,FZD5,FZD7,GSK3B,KREMEN1,MYC,NKD1,PITX2,PRICKLE1,RHOU,SFRP2,TCF3,VANGL2,WNT2B,WNT5A	1541 (18)
RABL6	8.326	other	Activated	2.736	5.38e-05	ABAT,BIK,BTG2,BUB1,BUB1B,CCNA2,CCNB1,CDC25A,CDK2,CHEK2,DRAM1,ELF4,H2AX,KIF23,MAD2L1,MCM2,MYC,NEK2,PMAIP1,PRC1,PTPRM,RFC3,SEL1L,SERPINH1,SMAD6,TMEM97,TOP2A,TP53,TTK,UBE2C,VRK1	1298 (7)
SFN		other	Activated	2.22	5.92e-05	AMOT,BCL6,BTG2,CTNNB1,DSC2,DSG2,DSP,ERBB2,F3,KRT18,KRT8,PDK4,PKP3,PPP1R1B,SNAI2,TJP1,ZEB1	1913 (15)
CR1L		other	Inhibited	-2.846	6.12e-05	C3,C9,CCN2,COL15A1,COL18A1,COL1A1,COL1A2,COL3A1,COL4A1,COL4A2,COL5A1,COL6A1,COL6A3,FBN1,LUM,MGP,SERPINE1,TGFB1,TNC	1429 (16)
CCN1	6.095	other	Activated	3.303	6.84e-05	BAX,BCL2L11,C3,CCN1,CCND2,CDKN1A,COL1A1,COL1A2,CTNNB1,CXCL2,DVL2,ESR1,FN1,FZD7,HIF1A,ITGA2,ITGA3,ITGAV,KDR,MMP1,MMP2,MMP9,MSX1,MSX2,MYC,NOS2,PLAU,PTGS2,RBL2,SERPINE1,SFRP1,TCF7L1,TGFB1,TIMP1,TIMP2,TOLLIP,TP53,WNT5A	1337 (17)
CRNDE		other		1.213	7.85e-05	ABL2,CDKN1A,DUSP10,DUSP4,DUSP5,DUSP6,E2F3,EPHA2,GAB1,GADD45B,HSPA6,NTF4,PDGFA,PDGFRB,PGF,RAC2,RASA4,RRAS,SMC1A,TGFB1	508 (7)
TPM3	3.039	other		-1.414	0.000101	IGF1,ITGA1,ITGA3,MMP1,MMP2,TEK,TNFRSF10B,TNFRSF25	895 (7)
SHC1	2.952	other	Activated	2.032	0.00011	BAK1,BAX,BCL2L11,BMF,CDKN1A,CXCL1,DKK1,DTX1,EGR1,FGD4,FOS,FTH1,GSTP1,HS3ST1,ICAM1,ITGAM,KLF11,KRT7,LILRB4,MEF2A,NQO1,PCNA,SCML1,SERPINE1,SOD2,SQSTM1,TEK,TFEC,THBD,ZHX1,ZNF347	1427 (15)
TIMP3	41.314	other		-0.455	0.00016	APP,BAMBI,BMP4,CEBPB,CTNNB1,FOS,ITGB6,JUN,KIT,LAMC2,LRP8,LTBP1,MAPK3,MMP2,MMP9,SERPINE1,SMAD2,SMAD5,SMAD6,SMAD7,STAT3,TGFB1,TGFBR1,THBS1,WNT11	1584 (18)
LMNB1	2.911	other		-0.798	0.000173	ACTN4,AEBP1,B2M,CYP51A1,DDB1,ELOVL7,FBN1,FSTL1,GJA1,GPC4,HS6ST2,LMNB2,MGP,MGST1,MSMO1,PAPPA,PCNA,RCN1,RCN2,S100A13,SCD,SLIT3,SQLE,TGFBI,THBS2,ZHX1
SAFB		other		0.816	0.000173	B2M,BCCIP,CD74,CHD3,CNTNAP2,EIF4B,FOS,GULP1,HEXA,HLA-C,HLA-DPB1,HOXC6,IFNB1,IGF1,JUN,L1CAM,MLLT3,NEDD9,NUPR1,PAPSS2,PFDN4,PPP1R12A,PSMB9,RBM8A,RPL35A,TFF1	1493 (10)
PLIN5	-16.234	other		0.781	0.000212	ABHD5,ACAA2,ACADL,ACADM,ACOX1,ACSM5,ACTA2,COL1A1,CPT1B,FABP1,GCLC,GSS,NQO1,PDK4,POR,PPARA,PPARG,PPARGC1A,SREBF1,TXNRD1	1453 (15)
PRNP	4.15	other		0.638	0.000222	ABCB1,AHR,APP,BAX,CASP3,CD44,CSGALNACT1,CTSD,DAB2,DKK1,EGR1,ETS2,GJA1,H2AX,HSPA1A/HSPA1B,HSPA8,IGF1R,IGF2,MDM2,MMP2,MYC,NFKBIA,NOS2,NOTCH1,PDCD6,PDCD6IP,PLAUR,PLPP3,PRNP,RELA,SOX9,TCF4,TCF7L1,TP53	1793 (18)
MGP	4.002	other		0.854	0.00026	ACTA2,AFP,ALB,FLT1,FOXA3,HHEX,HNF1A,HNF4A,JAG1,MSX2,PAH,RUNX2,SPP1,TAGLN	892 (12)
GAS2L3		other	Inhibited	-2.72	0.000266	BTG2,CCND2,CCNG1,CDKN1A,F2R,LIF,PLK2,PTPN14,TM4SF1,TP53,ZMAT3
NREP	19.323	other		0.847	0.000266	ACTA2,COL3A1,FGF2,ITGA3,MMP2,MMP9,PDGFA,PDGFRA,PDGFRB,TAGLN,TGFB1	542 (7)
DYSF	-5.003	other			0.000298	ABCA1,ACTG1,ANKRD1,ANXA1,ANXA2,ARPC2,B2M,CD74,CHMP1A,CORO1C,CTSS,CTSV,CYBA,DNAJB1,ETF1,FCGR2B,FN1,HLA-DQA1,HSPA1A/HSPA1B,LCP1,LGALS3,LILRB4,MRC1,MYL4,PDGFRA,PROS1,PRSS23,PSAP,S100A13,S100A4,SERPINA3,TCEAL9,TIMP1,UGT1A6
UPF2	-2.024	other		-1.167	0.000333	BAG1,BMP5,CACNB2,CLU,CYFIP2,DSP,HEY1,KANK1,KHDRBS3,NEO1,PTGS2,PTPN21,PYGM,R3HCC1L,TFR2,TNFAIP3,TSPAN13
L1CAM	2.089	other	Activated	2.588	0.000369	IDI1,LGR5,MMP2,MMP9,NBN,NOS2,SMOC2,SQLE,STMN2	1628 (19)
ITGA3	8.652	other		1.016	0.000369	CTSV,DAB1,FN1,ITGA2,MMP2,PLAU,PTGS2,SERPINE1,VCL	1197 (18)
PCBP2	-3.373	other		-1.941	0.000394	CCN1,CCN2,CSF3R,HNRNPD,IFNB1,MAVS,MYC,STAT2	162 (4)
S100P		other			0.000394	ACTB,CFL1,COTL1,CTSD,KRT18,KRT19,KRT8,S100A6
CST5		other		-1.405	0.000397	ABCC1,ACYP2,AHCTF1,AHNAK,AKAP12,AKR1C1/AKR1C2,ANK3,ANXA2,ANXA3,AP1M2,ARHGAP29,ATR,BRIX1,CAMK2G,CAV1,CBY1,CD44,CEMIP,CEP170,CHD3,CLDN7,CNOT8,COL12A1,CTSB,CYBRD1,DCP1A,DDT,DDX54,DECR1,DOCK9,DR1,DSP,EDC3,EEF1G,ELK3,EMP3,ESRP1,EZR,FBXO2,FER,FHL1,FRAS1,GPRC5A,GTPBP10,HNRNPA3,HNRNPC,HNRNPDL,HNRNPU,HS2ST1,ID3,INTS10,IQGAP2,ITPR3,KDM5B,KIF11,KRT23,LAMC1,MAP1B,MAPK13,MEF2C,MVP,MYL9,MYO10,NCBP2,NIP7,NPAS2,…
DSP	3.696	other		-0.865	0.00045	ADIPOQ,AXIN2,COL1A1,COL1A2,COL3A1,CTNNB1,DSC2,DSC3,GJA1,MMP14,PPARG,TGFB1	1485 (12)
SERPINF1	-5.605	other		1.037	0.000506	ACTA2,ADIPOQ,AGER,AXIN2,BAX,BDNF,CCN2,CYBA,CYBB,ENO2,LOXL1,LOXL2,LRP6,MYC,NFKBIA,NFKBIB,NOS2,PDGFRA,PPARG,PPARGC1A,RHO,SERPINF1,SOD2,TGFB1,THBS1,TJP1	2044 (23)
VTN	-3.715	other		1.594	0.000546	CDKN1A,COL1A1,COL1A2,EFNB2,F3,ITGAM,ITGAV,MMP1,MMP2,MMP9,PLAU,PLAUR,PTGS2,PXN,RUNX2,S100A10,SERPINE1	1340 (17)
LOC105372576		other		0.211	0.000546	ATP7A,CAMK2D,CCDC115,CDK6,EDN1,FBXL17,FGF2,FOS,GINS2,KIF11,LPAR2,NUF2,PPP4R3B,RABGEF1,TIMP3,TNFRSF12A,ZFAND4
PDLIM2	4.78	other	Inhibited	-2.596	0.000615	BST1,C4orf19,CEMIP,CHPF,CITED2,CLCN4,CRISPLD2,ENPP2,F2RL1,FHDC1,FSTL1,FXYD6,GHR,GNG2,HACD4,IFI44,IGFBP3,IL7,KCTD12,KIT,KYNU,LGALS3BP,MYL9,NAP1L2,NAV1,OAS3,OBSL1,PDLIM2,PHLDA3,PPP1R14A,RASGEF1A,SLC22A3,SLC43A3,SMOC1,STC2,SV2A,TAGLN,WWOX
LIN28A	2.943	other	Activated	3.207	0.000619	AR,ASCL1,CDC20,CDC25A,CDK1,CDK2,CDKN1A,COL1A1,COL1A2,COL4A5,COL5A2,FUS,H2AX,IGF2BP1,LIN28A	1492 (11)
EPCAM	541.367	other		-0.228	0.000649	ATF3,CDKN1A,EGR1,EPCAM,FABP5,FHL2,FOS,ID1,JUN,MYC,POU5F1,SNAI2,TP53	1316 (13)
CNOT3		other		1.897	0.000747	ALDH1B1,CPT1B,IGFBP1,LEPR,MYC,PAX5,PDK4,PPARGC1A,SOAT1,TFF1
SPINT1	17.435	other		-1.699	0.000747	CLDN2,CTNNB1,FZD3,FZD6,PROX1,PTK7,ROR2,TCF4,WNT11,WNT5A
ARHGAP31		other		-1.698	0.000867	ARHGEF18,BMP2,BMP7,CCN2,COL5A1,COL6A1,COL6A2,FN1,GADD45B,GDF15,ITGB6,JUN,MMP28,SERTAD2,SPARC,TGFBR1,TWIST2	1346 (14)
SAV1		other	Inhibited	-2.72	0.000871	CCN2,CDKN1A,COL1A1,COL3A1,COL4A1,CXCL2,FN1,GPC3,PITX2,PRKN,SOX4,SPP1	1153 (9)
SPINT2	116.752	other		-1.489	0.000934	ARHGAP5,CXCL2,DYRK2,HABP2,HAMP,PAPPA,PLAU,ST14,TGFB1
CDH11	78.238	other		0.775	0.00103	ADI1,AGT,CD9,EGF,IGF1,LAMA5,MMP7,NOS2,PIK3R1,PRKCD,RAC1,SERPINA1,TFAP2C,TFF1,TJP1	1421 (12)
GAST		other		1.709	0.00116	ARCN1,AREG,CTNNB1,DLAT,EGR1,FOS,HERPUD1,HES1,HNRNPDL,IMPDH2,JAG1,JAK2,JUN,MMP7,MMP9,MYLK,NACA,NARS1,NFKBIA,ODC1,PIK3R1,POR,PPARG,PTGS2,RAC1,RELA,RPL35A,RPS19,S100A6,SCTR,SRC,STAT3,TNC	1829 (21)
CLU	-15.773	other		-0.649	0.00119	APP,ATP7A,ATP7B,BAX,CDK1,CDKN1A,CLU,MMP2,MMP9,NFKBIA,NFKBIB,RELA,SMAD2,SMAD3,SREBF1,TP53	1763 (18)
ZNF503-AS1		other		1.212	0.00128	BEST1,CTNNB1,KRT18,LRAT,MERTK,TJP1,ZNF503
WNT5B	8.071	other		1.461	0.00128	ACTA2,COL1A1,COL2A1,FN1,PROX1,RBL2,VCAN	653 (9)
RPL11		other		-0.552	0.00128	CDKN1A,E2F2,HMGA2,IGF2BP1,MYC,PDCD4,TP53	1265 (7)
BNIP3L	4.322	other		-0.51	0.0013	ALAS2,BLNK,CCNA2,CCND3,CD47,CDKN3,CKAP2,EIF2AK1,FANCD2,GAPDH,GPSM2,GSN,HK2,ITPR3,KIF11,NFKBIA,NUF2,PDGFRB,PKM,RRM2,SFRP1,STAT3,TFRC,TGFB1,TIMP2,TOP2A	1294 (11)
H1-2		other		-0.097	0.00155	ACTB,AXIN2,CISH,CTNNB1,GAPDH,HSPA1A/HSPA1B,MDM2,MYC,PHLDA2,PMAIP1	1301 (7)
AXIN1		other	Inhibited	-2.027	0.00157	CCND2,CSRNP1,CTNNB1,ENC1,FOS,GSK3B,LEF1,MDM2,PITX2,PPARG,TCF4,TUBB3	1636 (18)
DSCAM		other		1.924	0.00162	ATF5,DAB1,EFNA4,EFNB3,ETV5,GADD45G,GSN,ID3,JAK2,KCND3,KCNJ2,KCNK6,KLF9,L1CAM,LIX1,MAP2,MYC,NEURL1B,NGEF,NOTCH3,NRCAM,NREP,NTRK2,PAX5,PCDH17,PDGFA,PLXNC1,PRKCH,ROBO2,ROR2,SEMA3E,SFRP1,SLC29A4,SYNPO,SYTL4,TUBA4A,TUBB3
ASXL2		other		0.775	0.00165	ATP1A2,ENO2,GPCPD1,GPD2,HK2,HSD11B1,HYAL1,KLF15,LIPE,PELI2,PLIN1,PPARG,RARRES2,SCD,SERPINE1	977 (12)
FADD		other		-0.991	0.00175	ASB13,CASP3,CCND2,CCNE1,CDK1,CDK2,CDK6,CDKN1A,CTNNB1,CXCL2,DES,DHX58,EGR1,ETNK1,FOS,GADD45B,HAMP,ICAM1,IFNB1,IRF5,IRF7,JUN,MAP3K1,MMP9,MYC,PIWIL4,PLA2G4C,PSMB8,RC3H2,SFXN2,STAT2,TIAM2,TNFAIP3,TRAFD1,USP25	1336 (19)
MEG3		other		-0.493	0.00204	ACTA2,COL1A1,FN1,GDF15,HIF1A,JUN,MDM2,TP53,ZEB1	1525 (16)
LAMC1	47.867	other	Inhibited	-2.399	0.00204	ACTA2,CDH11,ETS2,ETV5,FN1,IGF2,MYL4,SNAI2,WNT5A	1337 (15)
TSC1		other		-1.449	0.0022	ATP6V1A,ATP6V1B2,AXIN2,BAX,BEX1,CASP1,CCN2,CTNNB1,CYP2E1,FLNA,GLUL,GPX2,LDHB,LECT2,LGR5,MKI67,MLXIPL,NIBAN1,NKD1,NPM1,NQO1,PDCD1,PDGFRA,PDGFRB,PLAU,RPS6,SREBF1,TP53	1565 (18)
MYD88		other		-0.256	0.00222	ACPP,ACSL1,AK3,ALDH1A2,APCS,APOBEC3B,ARG1,ATR,BAMBI,BCL10,BCL3,BLM,C3,CASP4,CCN1,CCN4,CD14,CD200,CD44,CEBPD,CFLAR,CISH,CLEC10A,CLIC4,CREB3L3,CXCL1,CXCL2,DNMT3A,DUSP1,EDNRB,EGR1,ETS2,FOS,FPR2,GDF15,HIF1A,HP,ICAM1,IFNB1,IGF1,IGFBP5,IGHG1,IL15,IL1RN,IL7,INHBA,INPP5D,IRF7,ISG15,ITGAX,ITGB7,JAG1,JUN,LPAR1,MAFF,MCM2,MKI67,MMP14,MMP2,MMP7,MMP9,MRC1,MSH2,MSR1,MYC,NFKBIA,NFKBIZ,NOS2,OASL,OLR1,PDE4B,PILRA,…	1676 (15)
C1QA	-3.679	other		-1.665	0.00254	C3,C4A/C4B,C5AR1,CD44,EGR1,F2R,F3,LCN2,MAP2,MERTK,S100A10,SERPINA3,SERPINE1,STAT3,TIMP1	1738 (15)
CTNNBIP1		other	Inhibited	-2.012	0.00265	AXIN2,CDKN1A,CYP51A1,IDI1,KLK2,NEDD9,RAC1,TUBB3	1790 (20)
DDB2		other		-0.283	0.00265	BAX,CDKN1A,CFLAR,MMP9,NFKBIA,SEMA3A,SOD2,TP53	1896 (25)
PARPBP		other	Activated	2.309	0.00269	CNTNAP2,CYP2E1,EMB,INMT,KRT18,KRT7,KRT8,SPON1,SPON2,TIMP1,TNC,TST
SLC9A3R1		other		-1.097	0.00269	ACTN4,ATP2B2,CFTR,ERBB2,ERBB3,EZR,HAMP,KRT19,PTEN,S100A4,SCARB1,SNAI2	1815 (18)
PTHLH		other		0.71	0.00275	ADAMTS1,AR,BMPR1A,CDK1,CDKN1A,CDKN2B,COL2A1,CTNNB1,EFNB2,FN1,FOS,FOSL2,GSK3B,HAPLN1,HSPA1A/HSPA1B,IGF1,ITGA6,LEF1,MMP9,MSX2,PLAU,PTGS2,RUNX1,RUNX2,SERPINE1,SMPD3,SOX9,SUFU,TNC	1972 (26)
RPTOR		other	Activated	2.287	0.0029	ACADL,ACADM,CASP1,CCND2,CDK2,CDK4,CDK6,CTNNB1,CYP51A1,DHCR24,DUSP6,ENO1,FDPS,FGF2,HIF1A,HK2,HSD17B7,IDI1,ITGAM,ITGAX,JUN,LY75,MRC1,MSMO1,MYC,NOS2,PKM,PMVK,PTEN,RPS6,RUNX2,SLC2A1,SPTLC1,SPTLC2,SQLE,SREBF1,TFF1,TPI1	1799 (20)
MBD3		other			0.00311	ACTC1,BTRC,CCN4,CCND2,CD44,CTNNB1,DVL2,EFNA5,EP300,FRAT1,FZD1,FZD3,FZD5,FZD7,GSK3B,KREMEN1,LGR5,MDM2,MEF2A,MYC,NKD1,PEG3,PITX2,PRICKLE1,RHOU,SCD,SFRP1,SFRP2,TCF3,VANGL2,WNT2B,WNT5A	1848 (16)
S100A4	9.363	other		-0.047	0.00313	AGER,BAX,CCL1,CDKN1A,CLIC4,CTNNB1,FN1,MDM2,MMP14,MMP2,MMP9,PLAU,PTEN,S100A9,SAA1,THBS1,TIMP1,TIMP2,TP53	1296 (14)
LINC01139		other		0.378	0.00335	ALDOA,ANGPTL4,ANKRD37,EGR1,IGFBP3,PKM,SLC16A3	1086 (7)
DAB2IP		other		1.332	0.00335	CD44,CDKN1A,CLU,EGR1,KIT,MYC,ZEB1	1639 (19)
COPS8		other		1.89	0.00335	CCND2,CCND3,CCNE1,CDK2,CDK4,CDK6,CDKN1A
LIN28B	25.065	other	Activated	2.091	0.00351	AXIN2,BCL11A,CD44,CTNND1,EEF2,LGR5,MYC,MYCN,POU5F1,PROM1,SMAD2,SOX9,TGFBR1,TRIM71
ATG5		other		-1.009	0.00351	APP,BCL2L11,BMF,CASP3,CKAP4,CYP2B6,IFNB1,PSEN1,RELA,ROBO3,RTN4,SCARB1,SQSTM1,TGM2	1632 (18)
TP53COR1		other		0.365	0.00371	BAX,CASP1,CFLAR,MDM2,PLK2,PMAIP1,RRM2B,SOD2,TNFRSF10B,TOP2A,TP53INP1	1551 (14)
SNHG1	2.656	other		-0.243	0.0038	BAX,CCNB1,CDKN1A,TP53	1298 (7)
MLK4B		other		-0.308	0.0038	ATF3,CDKN1A,CDKN2B,JUN	687 (7)
[truncated: 960 more rows]
