# Supplementary material for: Hepatocyte-like cells derived from human induced pluripotent stem cells using small molecules: implications of a transcriptomic study
Source: Stem Cell Res Ther. 2020 Sep 11;11:393. doi: 10.1186/s13287-020-01914-1 (PMC7488531; doi:10.1186/s13287-020-01914-1)
Supplement: Supplementary file 9 — Additional file 9. Supplemental Table 8. List of 480 transcription regulators identified for the 10,053 DEGs between HLC_SM and PHHs. [file 13287_2020_1914_MOESM9_ESM.xlsx]

## Sheet: Transcription regulators_480
Supplemental Table 8. List of 480 transcription regulators identified for the 10,053 DEGs between HLC_SM and PHHs
Upstream Regulator	Expr Fold Change	Predicted Activation State	Activation z-score	p-value of overlap	Target Molecules in Dataset	Mechanistic Network
TP53	-2.129	Activated	3.271	7.29e-48	ABAT,ABCB1,ABCB4,ABCB8,ABCC1,ABCG2,ABHD4,ACAA2,ACACB,ACADL,ACADM,ACADS,ACAT1,ACLY,ACO1,ACOT11,ACSL1,ACSL3,ACSM5,ACSS1,ACTA2,ACTB,ACTN4,ADA,ADAM12,ADD3,ADORA2B,ADRA1A,ADRB2,AFP,AGTR1,AIFM2,AK3,AKAP12,AKR1B1,AKT3,ALB,ALDH18A1,ALDH1A2,ALDH1A3,ALDH1B1,ALDH4A1,ALDH9A1,ALDOA,ALOX5,AMOTL2,ANKH,ANKRD1,ANLN,ANTXR1,ANXA1,ANXA2,ANXA3,ANXA4,ANXA8/ANXA8L1,APBB2,APOL1,APP,AR,ARAP2,AREG,ARHGAP5,ASL,ASPM,ASS1,AT…	2088 (23)
MYC	-2.262	Activated	5.269	6.14e-33	ABCA1,ABCC1,ABCC3,ABCC4,ACADM,ACAT1,ACLY,ACOT12,ACSL4,ACSS1,ACTB,ACTN4,ACVR2A,ADAMTS1,ADARB1,ADD1,ADIPOR1,ADM,AEBP2,AFMID,AFP,AHR,AKAP1,AKAP12,ALB,ALDH18A1,ALDOA,ALOX5,ANXA4,AOPEP,APP,AQP1,AR,ARF3,ARG1,ARHGAP25,ASCL1,ASS1,AXL,BAG1,BAX,BCAT1,BCKDHB,BCL2L11,BCL6,BCOR,BCR,BDNF,BIN1,BIRC2,BMI1,BMPR1A,BUB1,BUB1B,BZW2,CAPN2,CAPNS1,CAPZB,CASP1,CASP3,CAST,CAV1,CCN4,CCNA2,CCNB1,CCNB2,CCND2,CCND3,CCNE1,CCN…	1670 (18)
CTNNB1	5.332	Activated	4.818	3.26e-28	ABCB1,ABCC1,ACAA1,ACADL,ACADS,ACAT1,ACLY,ACTA2,ACTB,ACTC1,ACTN4,ACVR2A,ADAM17,ADIPOQ,ADSS2,AFP,AGRN,AHR,ALDH1A2,ALDH1A3,ANXA1,APOD,APP,AR,ARL4A,ASCL1,ATF3,AXIN2,BACE1,BAMBI,BCL2L10,BCL2L11,BDNF,BMF,BMP1,BMP2,BMP4,BMP7,C6,CA3,CADM1,CALM1 (includes others),CAPN1,CAPNS1,CAPZB,CCN1,CCN2,CCN4,CCNA2,CCND2,CCNE1,CD44,CD47,CD99,CDH11,CDK7,CDKN1A,CDKN2B,CDX2,CEACAM1,CELSR1,CEMIP2,CHEK2,CIDEC,CLDN2,CLU,CNM…	2280 (22)
HNF4A	-3.385	Inhibited	-5.745	2.7e-27	A1BG,A1CF,AASS,ABCA6,ABCB11,ABCB8,ABCC3,ABCC6,ABCG5,ABCG8,ABHD10,ACAA2,ACAD8,ACAT1,ACBD6,ACCS,ACLY,ACMSD,ACO1,ACOX1,ACSL1,ACSS3,ACTA2,ADCY7,ADGRB2,ADH1B,ADH6,ADIPOR1,ADRB2,ADSS2,AFP,AGA,AGPAT1,AGT,AGXT2,AHNAK,AHSG,AIMP1,AJUBA,AKR1B1,AKR1C1/AKR1C2,AKR1C4,ALB,ALDH1L1,ALDH2,ALDH5A1,ALDH8A1,ALDOB,ALKBH7,AMACR,AMBP,ANG,ANPEP,AP3M1,APCS,APH1A,APOA4,APOB,APOC1,APOC2,APOH,APOM,APP,AQP1,AQP9,ARFIP2,ARG1,A…	2179 (21)
FOS	-3.678		1.801	3.7e-22	ABCB1,ABCC1,ABCG5,ABCG8,ACOX1,ACTG1,ADAM12,ADD2,ADNP,AGT,AGTR1,ALAS1,ALDH1A3,ANK3,ANXA4,APLP2,ARID3A,ARPC5,ASAP1,ASL,ATF3,ATP2C1,BCL2L11,BDNF,BLMH,C3,C5,CADM1,CALU,CAMK2D,CAPN2,CASP3,CASP4,CAST,CASZ1,CAT,CCN2,CCNA2,CCNE1,CCNG1,CD14,CD164,CD244,CD44,CDON,CELF2,CFLAR,CGA,CHI3L1,CLDN2,CLU,CMTM4,COL16A1,COL18A1,COL1A1,COL6A1,COL8A2,CRABP2,CSTA,CTH,CTNND1,CTSB,CTSV,CYP2J2,CYP7A1,EDN1,EGR1,EIF4G2,EMB,E…	1689 (15)
SP1		Activated	3.982	4.95e-22	ABCA1,ABCB1,ABHD2,ACSL1,ACSS1,ACTA2,ADA,ADAMTS1,ADD3,AEBP1,AFAP1L1,AGER,AGTR1,AHRR,AKAP12,ALAS2,ALOX15B,ALOX5,ALPL,ANKH,AR,ASS1,ATF3,ATP7A,B4GALT5,BACE1,BACE2,BAX,BDNF,BMP4,BMP7,BNIP3L,CASP3,CAT,CAV1,CBS/CBSL,CCN2,CCNA2,CCND2,CCND3,CCNG2,CD59,CD99,CDK1,CDK2,CDK4,CDK6,CDKN1A,CDKN2B,CDKN2C,CEACAM1,CEBPB,CEBPD,CES1,CHI3L1,CIRBP,CITED2,CKB,COL1A1,COL1A2,COL2A1,COL7A1,CPLX1,CRABP2,CTH,CTSD,CXCL5,CYBRD…	1968 (22)
HNF1A	-2.214	Inhibited	-4.778	5.03e-20	A1CF,AADAC,ABCC9,ACE2,ADH1A,ADH1B,ADH1C,ADH6,AFP,AGT,AHSG,AIMP1,AKR1C1/AKR1C2,AKR1C4,ALB,ALDOB,AMBP,ANGPTL3,ANPEP,ANXA4,AP3M1,APCS,APOB,APOH,APOM,AQP9,ARL17A/ARL17B,ASGR1,ASGR2,ATG2B,ATP4A,ATP7A,BCL6,BTN2A1,C1S,C2,C4BPA,C5,C8A,C8B,C8G,C9,CBS/CBSL,CCDC198,CCNE1,CD302,CDHR2,CDO1,CERS5,CLDN2,CLIC5,CLTRN,COL3A1,CPB2,CPN1,CREBL2,CRP,CTSZ,CYB5A,CYB5B,CYP2C9,CYP2E1,CYP4V2,CYP7A1,DCAF13,DTL,DUSP6,ELF3,EN…	2170 (20)
PPARGC1A	-47.619	Inhibited	-5.494	1.69e-19	ABCB11,ACACB,ACADL,ACADM,ACAT1,ACOX1,ADAMTS1,ADGRG1,ADIPOQ,AGT,ALAS1,ANG,APOA4,APOC2,APOD,ARNTL,BAX,BDH1,BMP4,C2,C3,CALM1 (includes others),CAT,CCN2,CCN4,CDKN1A,CEBPB,CEBPD,CIDEB,CKMT2,COL1A2,COL2A1,COL6A2,COL6A3,CPLX1,CPN1,CPT1A,CPT1B,CPXM1,CTSC,CXCL14,CYP11A1,CYP1A1,CYP2A6 (includes others),CYP2B6,CYP2C9,CYP2D6,CYP3A4,CYP3A5,CYP7A1,CYP8B1,DCN,DGAT1,DIO1,DLAT,DR1,EDN1,EGFL6,EMILIN2,ENDOG,ERBB2,F…	2146 (20)
HNF1B		Inhibited	-2.633	1.79e-19	AFP,AKR1C4,ALB,ALDOB,AMBP,ANXA4,AXIN2,CCDC80,CD44,CD99,CDK1,CITED2,CLDN1,CLDN7,COL5A1,COL5A2,CPN1,CTNNB1,CXCL1,DEFB1,DST,DUSP1,F11R,FBLIM1,FGB,FN1,FOXA3,FZD1,FZD2,HGFAC,HMGA2,HNF1A,HNF4A,ID1,ID3,ID4,IFT88,IGFBP1,IGFBP3,ITGA3,ITGB6,JAG1,KIFAP3,LAMB1,LUM,MMP2,MMP7,MUC4,NID2,NR1H4,NR5A2,ONECUT1,PCSK9,PKD2,PKHD1,PLAU,PLAUR,PMP22,PODXL,PTGIS,PTPRM,RNASE4,S100A4,S100A6,SEMA3C,SERPINA1,SERPINH1,SGK2,SLC…	1656 (11)
SMARCA4	2.68	Activated	2.141	1.39e-18	ABCA1,ABCB1,ABHD2,ABLIM3,ACE2,ACSL5,ACTA2,ACTN4,ADGRG1,ADIPOQ,AFP,AGMAT,AGT,AHNAK,AHR,AIM2,ALB,ALDH1A3,ALDH2,ANGPTL2,ANO1,ANXA10,AP1S2,AP3M2,APOL3,AREG,ARHGDIB,ARL4C,ARRDC4,ATP2B4,AXIN2,AZGP1,BAK1,BAMBI,BEND5,BIN1,BMP4,BNIP3L,C19orf12,C19orf33,CASP1,CASP3,CCN2,CCNA2,CCR6,CD44,CD47,CD63,CD74,CDC25A,CDH11,CDK2,CDKN1A,CDKN2B,CEBPB,CHEK2,CLDND1,CLK1,CLPX,COL1A1,COL7A1,COTL1,CP,CPS1,CTSB,CTSS,CXCR3,CY…	2053 (23)
TP73		Activated	2.36	2.53e-18	ABCB1,ABCC1,ACTA2,ADA,ADAM17,ADAM23,ADORA2B,AFP,ALAS2,ANGPTL4,ARNTL,ATF3,ATG2B,ATG4A,B2M,BAK1,BAX,BCL2L11,BIRC2,BLZF1,BMP7,BRAF,BTG2,C1R,C3,CADM1,CAMLG,CASP1,CASP2,CASP3,CASP4,CCN1,CCNA2,CCNB1,CCND3,CCNG1,CCNG2,CDC20,CDC42EP2,CDK1,CDK2,CDKN1A,CDKN1C,CDKN3,CNN3,COL18A1,COL1A1,COL5A2,CTH,CTNNB1,CTSD,CXCL1,CXCL2,CYP21A2,DAB1,DHRS3,DRAM1,EDA,EDN1,EGR1,EPHA2,ERCC5,FAM78B,FGF2,FGFR2,FLT1,FN1,FOXF1,FXR1…	1616 (17)
SNAI1			1.159	4.82e-18	ACTR2,ADD2,ADIPOQ,AFAP1,ANKRD1,AXL,BAK1,BMP4,BMP5,CCN1,CCN2,CCND2,CCND3,CCNE1,CD46,CDC42,CDK2,CDK4,CDKN1A,CFL1,CFL2,CLDN1,CLDN4,CLDN7,COL1A1,COL1A2,COL2A1,CUX1,CYP19A1,DKK1,DPYSL3,ELF4,EPCAM,ESRP1,FLNA,FLNB,FLNC,FMNL2,FN1,FOS,GDF15,GLI2,GSN,HNF4A,HPGD,ID1,ID4,ITGA2,KRT18,KRT8,L1CAM,LASP1,LEF1,LIF,LIMA1,MLXIPL,MMP14,MMP9,MSI1,PEBP1,PFKP,POU5F1,PTEN,PTGS2,PTX3,RAB25,RUNX2,SDC1,SERPINE1,SERPINH1,SLC…	2041 (21)
TP63			0.948	2.62e-17	ABCB1,ABCC5,ABI2,ACTA2,ADA,ADA2,ADAMTS1,ADM,AHR,ALDH1A3,ANOS1,APOBEC3B,AREG,ARG1,ATG2B,ATG4A,AXL,BAX,BCL2L11,BCL3,BLM,BMP4,BMP7,BRAF,BST2,CA4,CASP3,CAST,CCN1,CCN2,CCNA2,CCNB1,CCND2,CCND3,CCNE1,CCNG1,CDC42,CDH3,CDK1,CDK18,CDK6,CDKN1A,CDKN1C,CDKN2B,CEACAM1,CFLAR,CITED2,COL4A1,COL5A1,CPT2,CSTA,CTNNB1,CTSD,CYP2A6 (includes others),DDAH1,DKK1,DKK3,DST,DUSP10,DUSP6,EFNA4,EMP1,ENSA,EPHA2,ERBB3,ERCC5,F11…	1662 (16)
CEBPB	-3.642		0.025	3.78e-17	ABCB1,ACTA2,ADH1C,ADIPOQ,ADM,AGT,ALB,ALDH1A2,ANTXR1,APCS,APOB,APP,ARG1,ARPP19,ATR,BDNF,BHMT,BLNK,C3,CCNA2,CCNB2,CCND2,CCNE1,CD14,CD1D,CDC25A,CDC42EP3,CDH3,CDKN1A,CDKN2B,CDO1,CEBPB,CEBPD,CFTR,CIRBP,COL1A1,COL1A2,COL5A2,CP,CPB2,CPT1A,CRP,CSF3R,CTNNB1,CTSC,CXCL2,CXCL5,CYB5A,CYP11A1,CYP19A1,CYP1A1,CYP2A6 (includes others),CYP2E1,CYP3A4,DAB2,DCN,DDX5,DEGS1,DYNLT1,E2F3,EDIL3,EFNB2,EPHA7,F7,F8,FBLN1,FGF…	1897 (21)
JUN	-3.394		1.7	5.52e-17	ABCB1,ACTA2,AFP,AKAP12,AKT3,ALAS1,ANGPTL2,ANXA1,ANXA2,APOM,APP,AR,ARG1,ATF3,AXL,BAK1,BAX,BCL2L11,BCL3,BDNF,BEX2,BIRC2,C3,C5,C5AR1,CA3,CALM1 (includes others),CAPN2,CAPNS1,CASP4,CAV1,CCN1,CCN2,CCNA2,CCND2,CCND3,CD14,CD164,CD244,CD44,CDC20,CDK1,CDKN1A,CFLAR,CGA,CLDN2,CLU,COL1A1,COL1A2,COMT,CRYAA/CRYAA2,CSTA,CXCL1,CXCL5,CYP11A1,CYP19A1,CYP1B1,CYP2J2,CYP7A1,CYP8B1,DKK1,DUSP1,DUSP5,DUSP6,EDN1,EEF2,EHD…	1954 (18)
MYCN	18.029		1.163	7.4e-17	ABCA1,ABCA3,ABCA6,ABCB1,ABCC1,ABCC3,ABCC4,ABCG2,ACTB,ACTG1,ACTN4,AEBP2,ALDOA,AMOTL2,B2M,BASP1,BAX,BMI1,CAV1,CCN2,CCND2,CCNG2,CCNH,CDC42,CDH11,CDK7,CDKN1A,CITED2,CKAP4,CLU,COL18A1,COL1A1,COL4A1,COL5A2,CRIM1,DKK3,DNMT3A,DPYSL3,E2F2,E2F5,EED,EEF1A1,EEF1G,EEF2,EIF4G2,FBN1,FGFR2,FKBP9,FN1,FRMD6,GAPDH,HDAC2,HK2,HSPD1,IGFBP7,INHBA,ITGA2,ITGA3,JARID2,KDM5B,LRRN1,MAGT1,MDM2,MMP2,MRC2,MSRB3,MSX2,MTF2,MYCN,…	1808 (20)
TCF7L2		Activated	4.417	1.96e-16	AATK,ACAA1,ACADL,ACOT4,ACSL1,ACSL3,ADD1,ADGRG1,ADIPOR2,ADO,AKR1C4,ALDH1A2,ALOX5,ANKIB1,ANLN,ANXA1,APLP1,APOD,AQP9,ARAP2,ARHGEF10,ASPH,AXIN2,BACE1,BIN1,BMP4,CAP1,CCN2,CCND2,CCNYL1,CD24,CDKN1A,CEMIP2,CHMP1B,CLDN11,CLDN2,CREB3L2,CREB5,CSRP1,CTNNA1,CTNNAL1,CYP2C8,CYP2E1,CYP51A1,CYP7A1,DBNDD2,DEGS1,DHCR24,DOCK10,DOCK9,DRAM2,ELOVL1,ENPP2,ENPP4,EPCAM,EPHB1,EPS15,ERBB3,FA2H,FGFR2,FH,FMNL2,FTH1,G2E3,G6PC,…	1822 (21)
SOX2			1.512	3.2e-15	ABCC3,ABCC6,ABCG2,ACVR2A,AFAP1L2,AHR,ALB,ALOX5,AMOT,APH1B,ARHGEF10,ASCL1,ATF3,AXIN2,BCL9L,BFSP2,BMI1,BMP4,BMPR1A,C1QL1,CCN2,CCN4,CD44,CD9,CDKN1A,CDX2,CEMIP2,CHRD,CHST3,CITED2,CLDN11,CLDN7,CNKSR3,COL1A1,CRABP2,CREB3L2,CST6,CTNNAL1,CTNNB1,CXCL14,CYP2J2,DKK1,DKK3,DOCK10,DPPA4,DPY30,DSP,DUSP1,DUSP4,DUSP5,EFEMP1,EFS,ELF1,ELF3,ELOVL1,EPCAM,EPHA2,ETS2,ETV5,FA2H,FABP1,FARP1,FLT1,FOS,FOXF1,FRZB,FUT4,GAB1,…	1893 (23)
EP300	2.346		-0.095	6.93e-15	ACACB,ACADL,ACADM,ADAM12,ADIPOQ,AGT,AHI1,AKAP12,ALPI,AP3M2,AR,ARHGAP24,ARHGEF10L,ARHGEF3,AXIN2,B2M,BAX,BCL6,BCLAF1,BMF,CA12,CAMK2B,CAMK2D,CAPG,CBL,CCND3,CCNE1,CCNG2,CD160,CD59,CDC25A,CDC42EP3,CDK2,CDKN1A,CDKN2B,CFLAR,CKB,CNN3,COL1A2,COL2A1,COMT,CPT1A,CPT2,CRABP2,CRIM1,CRISPLD2,CRYAA/CRYAA2,CTSE,CXCL2,CYP11A1,CYP1A1,CYP7A1,DDX3Y,DHRS3,DIO1,DTX1,DUSP1,DUSP4,EDN1,EGR1,EP300,EPHB2,EPSTI1,ERBB2,FMNL2,…	1850 (17)
ATF4			0.925	7.64e-15	ABCA1,ABCG2,ABCG5,ABCG8,ANGPTL3,ANKRD1,AREG,ARHGAP24,ATF3,ATF5,BCAT1,BCL11A,CDKN1A,CEBPB,CEBPG,CPT1A,CTH,CTNNB1,CYP7A1,DDR2,EDN1,EIF2S2,FN1,GCH1,GDF15,GHITM,HERPUD1,HNF4A,HYOU1,IGFBP5,IGFBP7,JAG1,JUN,KLF9,LARS1,LGALS3,MARS1,MED13L,MGST1,MITF,MT2A,MTHFD2,NARS1,NDRG1,NID2,NOX4,NUPR1,OSMR,PCK1,PEG3,PENK,PMAIP1,PMP22,PPARG,PRKN,PSAT1,PSEN1,PSPH,PTGS2,PTX3,PYCR1,RBPJ,SEL1L,SERPINF1,SHMT2,SIGMAR1,SLC1A…	1480 (18)
CCND1		Activated	2.984	2.65e-14	ABCC4,AFAP1,AHI1,AHNAK,ALDH1A3,AR,AREG,ARMCX1,ASAP2,ASPM,ATAD2,AZGP1,BCLAF1,BRWD1,CALU,CBFA2T2,CCNA2,CCND2,CCND3,CCNE1,CD44,CDCA2,CDCA7,CDK2,CDK4,CDK6,CDKN1A,CDKN2B,CDKN2C,CENPH,CENPK,CENPN,CEP55,CLIC6,CLPB,COL1A1,COL5A2,CPED1,DEPDC1,DHCR24,DKK2,DTL,DYNC1LI1,E2F8,ELAVL1,ELOVL7,ENDOD1,ENO1,ENPP2,EPHA2,ERBB2,ERI1,FGFR1,FLNA,FZD7,GALNT11,GNMT,GPALPP1,GPRC5A,HECTD2,HOMER2,HSPA1A/HSPA1B,HSPA8,HSPB8,ID…	1597 (17)
RUNX3		Inhibited	-4.937	4.07e-14	ABCC1,ABCC5,AGTRAP,ASPH,BAX,BCL2L11,CAPN6,CCN1,CCN2,CDH11,CDKN1A,CDX2,CFLAR,CHST3,COL12A1,COL4A1,CRIM1,EXTL3,FBN1,FGF2,FLNA,FSTL1,FZD2,GLI2,GNAQ,GRK5,ILK,ITGAE,ITGAL,ITGAM,ITGAX,JAG1,KCTD15,KHDRBS3,LIFR,LILRB3,LOX,MID1,MMP2,MMP9,MSRB3,MYC,NAP1L5,NUAK1,PAPPA,PARVA,PCDH7,PTPN21,PXDN,RASAL2,REEP1,RHOBTB1,RHOBTB3,RNF150,RUNX1,SCGB1A1,SLIT2,SNAI2,SPP1,SPRED1,SSX2IP,STC2,SVEP1,TEAD1,TGFB1,TIMP2,TLCD4,T…	1845 (24)
STAT3	-3.854	Activated	2.077	6.5e-14	ACTA2,ADIPOQ,ADM,AGT,AHR,AHSG,ALAS2,ALDH1A3,ANGPTL4,APOA4,AREG,ARG1,ARG2,BAK1,BCL2L11,BCL3,BCL6,BCL9L,BEX1,BEX2,BMF,BNIP3L,BOC,BST2,C5,C5AR1,CASP1,CASP3,CASP4,CAT,CCN2,CCNB1,CCND2,CCNE1,CD44,CD46,CD74,CD9,CDC25A,CDK1,CDKN1A,CDKN2B,CDON,CEACAM1,CEBPB,CEBPD,CEP70,CFB,CFLAR,CHI3L1,CLIC5,COL1A1,COL1A2,COL3A1,COL5A1,CREB1,CRP,CTSB,CXCL2,CXCL9,CXCR3,DKK1,DUSP5,DVL3,ECT2,EDN1,EED,EGR1,ENPP2,ESR1,F3,FGA,…	1700 (14)
HIF1A	6.735	Activated	4.443	1.26e-13	ABCB1,ACO1,ACTA2,ADAM17,ADAMTS1,ADIPOQ,ADM,ADORA2B,AFP,AGT,AKAP12,ALDOA,ANGPTL4,ANKRD37,AQP9,ARPC2,ATP7A,AXIN2,AXL,BACE1,BAX,BHLHE41,BIRC2,BMP2,BNIP3L,CAV1,CCN1,CCN2,CD164,CD24,CD44,CDCP1,CDKN1A,CEMIP,CITED2,CLDN1,CTSD,CXCL2,CYB5A,CYP46A1,CYP4F3,D2HGDH,DNASE1,DTX1,E2F3,EDN1,EDNRB,EED,EGLN3,EIF4E,ENO1,ENO2,ERBB2,ESRRG,ETS1,FHL1,FHL2,FHL3,FLT1,FN1,FOS,FSCN1,FURIN,FZD2,GADD45B,GAPDH,GBE1,GHR,GJA1,H2…	1657 (15)
CEBPA			-1.728	4.62e-13	ABCA3,ABCB1,ACLY,ACSL1,ADCY7,ADH1A,ADH1B,ADH1C,ADH6,ADIPOQ,AGT,AKAP12,AKR1B1,AKR1C1/AKR1C2,ALB,ANPEP,ANXA1,APOA4,APOB,APOC4,ARG1,ARG2,ARL4C,ARL6IP5,ASCL1,ASL,ASS1,BHMT,BIK,BIN1,BTG2,C3,CCNA2,CCNB2,CCND2,CD14,CDK4,CDKN1A,CEBPB,CEBPD,CEBPE,CHI3L1,CKAP4,COL1A1,COL1A2,CPB2,CPS1,CPT1A,CRABP2,CRADD,CREG1,CSF3R,CTNNA1,CYP11A1,CYP19A1,CYP2A6 (includes others),CYP2B6,CYP2C9,CYP3A4,CYP3A5,CYP7A1,EFNB2,EIF4…	2140 (21)
FOXM1		Activated	3.846	6.04e-13	ACE2,ADAM17,ANXA1,AR,AXIN2,BUB1B,CAT,CAV1,CCNA2,CCNB1,CCNB2,CCND2,CCNE1,CDC20,CDC25A,CDCA2,CDK1,CDK2,CDKN1A,CDKN3,CENPA,CRP,CTNNAL1,CTNNB1,CXCR3,CYP7A1,ESR1,FLT1,FOS,FOXF1,FUT4,FZD1,GLB1,IGF1,IL1RN,IPO7,JUN,KDR,LEF1,LOX,MCM8,MKI67,MMP2,MMP7,MMP9,MYC,MYCN,NBN,NEDD4,NEK2,PCNA,PDGFA,PLAUR,POU5F1,PRC1,PROM1,PTCH1,PTTG1,RELA,SFRP1,SFTPD,SKP2,SNAI2,SOD2,SQSTM1,STAT3,STMN1,TJP1,TOP2A,TP53,TWIST1,TWIST2,…	1733 (19)
NFKBIA	-2.681		-1.065	8.35e-13	AEBP1,AGTR1,ALOX15B,AMPD3,ANKRD1,ATP11A,AXL,AZGP1,BAX,BCCIP,BCL11A,BCL3,BIRC2,BMP2,BRF2,BTG2,BUB1B,C3,CASP4,CCNA2,CCNB1,CCND2,CDC25A,CDH13,CDH3,CDK2,CDKN1A,CEBPB,CEBPD,CFLAR,CFTR,CHI3L1,CLU,COL1A2,COL2A1,COL3A1,COL5A2,CP,CREB3L3,CTNNA1,CTNNB1,CTSB,CTSF,CTSZ,CXCL1,CXCL2,CYBA,CYP1B1,CYP7B1,DCN,DUSP6,EIF4G2,ENPP2,ERAP1,ERBB2,F3,FGF2,FHL2,FN1,FOS,FSCN1,FZD7,GADD45B,GADD45G,GATD3A/GATD3B,GCH1,GM2A,GPX…	1885 (13)
TCF4	17.315		0.168	9.48e-13	ADA,ADAM17,ADAMTS9,ANGPTL4,APCS,APH1A,ARHGEF18,ASCL1,AXIN2,BARD1,BCL6,BEX3,BMP7,BMPR1A,C15orf39,CADM1,CASP1,CASP3,CASP4,CCNA2,CCNB2,CD24,CD9,CDC20,CDH17,CDK1,CDK6,CDKN1A,CDKN1C,CDKN2B,CDKN3,CEP55,CKAP4,CREB1,CREB3L2,CRELD2,CSRNP1,CTSE,DCK,DKK1,DNAJC12,DPF2,E2F8,EDEM1,EDN1,ELF1,ELF4,ENPP1,EPCAM,EXOSC7,FBXO4,FKBP7,FN1,FOS,FRMD3,GMPR,GNE,GRB14,GRPEL1,HES1,HIF1A,HSD11B1,HTR2B,HYOU1,ID3,IGF2,IGF2BP1,I…	1939 (23)
SMARCB1			-1.008	2.66e-12	ABCB1,ACAT1,ACSL1,ACTR2,ADD3,APOA5,APOC4,ATP1B1,BCL2L11,BICD1,BNIP3L,C4A/C4B,CA5A,CA8,CCNA2,CCNE1,CD44,CDC7,CDK1,CDKN1A,CDKN2C,CEACAM1,CENPA,CIDEB,COL14A1,COL18A1,COL1A1,COL1A2,COL5A2,CRP,CYP2C8,CYP2E1,CYP39A1,CYP4A11,CYP8B1,DSC2,DSG2,EIF4E,ERBB2,ETS2,F11,F11R,FOS,FZD7,G6PC,GJA1,GSN,HES1,HES5,HEY1,HOXC8,HP,IFNB1,IL15RA,KIF11,KIF23,LBP,MCM2,MCM4,MDM2,MMP1,MYC,MYOM1,NEO1,OAS3,PC,PCK1,PFKFB1,POSTN,P…	1922 (18)
LDB1	2.247		1.487	3.42e-12	ABL2,ACTB,ADAMTS9,ADCK2,AHR,AIM2,ALDH1B1,ANXA1,ARID2,ARID3A,ASIP,AXIN2,BCL11A,BMP7,C8orf44-SGK3/SGK3,CASP1,CASP3,CASP4,CAT,CCND2,CCND3,CDH13,CDKN1A,CDKN2C,CLDN2,CLDN4,COL18A1,COMT,CYFIP2,DDHD2,DHX58,DLK1,EFEMP2,EGLN3,ENO2,F2R,FBLN1,FRZB,FTH1,FZD5,FZD6,GALNT1,GJA1,GOLM1,GPRC5B,GSDME,GSN,HHEX,HLX,IGF2BP3,IL1RAP,ITGAE,ITGB7,ITM2C,JARID2,KIFAP3,KIT,KLF11,LEF1,LHFPL2,LMCD1,LPIN2,LTBR,MAP3K1,MAP3K5,MDK…
LMO2			1.198	4.56e-12	ABL2,ACTB,ADAMTS9,ADCK2,ADGRG1,AHR,AIM2,ALDH1B1,ANXA1,ARID2,ARID3A,ASIP,AXIN2,BCL11A,BMP7,C8orf44-SGK3/SGK3,CASP1,CASP3,CASP4,CAT,CCND2,CCND3,CDH13,CDKN1A,CDKN2C,CLDN2,CLDN4,COL18A1,COMT,CYFIP2,DDHD2,DHX58,DLK1,EFEMP2,EGLN3,ENO2,F2R,FBLN1,FTH1,FZD5,FZD6,GALNT1,GATA3,GJA1,GOLM1,GPRC5B,GSDME,GSN,HHEX,HLX,IGF2BP3,IL1RAP,ITGAE,ITGB7,ITM2C,JARID2,KIFAP3,KIT,KLF11,LEF1,LHFPL2,LMCD1,LPIN2,LTBR,MAP3K1,MA…	1136 (10)
FOXO3		Inhibited	-2.021	5.26e-12	ACLY,ACTA2,AGFG1,AHR,ANXA1,ANXA3,AR,BAX,BCL10,BCL2L11,BCL6,BMP2,BNIP3L,BUB1B,C1QA,CASP4,CAT,CAV1,CCN1,CCN2,CCNB1,CCNB2,CCND2,CCND3,CCNG2,CDC20,CDC42EP3,CDK4,CDKN1A,CDKN1C,CDKN2B,CDKN3,CEP55,CERS5,CFLAR,CLDN1,COL4A1,COL4A2,CPT1A,CTSB,CTSV,DNM1L,EDNRB,EGR1,ELOVL7,ENO2,ENPEP,ESR1,FABP5,FGFR2,FLNB,FMOD,FN1,FOS,FOSB,GADD45B,GATA2,GCLC,GLUL,GPX3,GRB14,GTF2I,HIF1A,HMGCS2,ICAM1,IFNB1,IGF1,IGF1R,IGFBP1,IG…	1874 (24)
EPAS1		Activated	3.074	6.18e-12	ABCG2,ABI1,ACLY,ADIPOQ,ADM,AKAP12,ANGPTL4,AREG,ARG1,ARG2,AXL,C1QA,CA12,CAT,CAV1,CCN1,CCN2,CDC42EP5,CDCP1,CDKN1A,CEBPB,CEMIP,CITED2,CKB,CKMT2,CLDN1,CXCL2,CYBRD1,CYP51A1,DECR2,DGAT1,DTX1,EDN1,EGLN3,ENO1,ENO2,FBLN2,FGF2,FHL1,FLT1,FMO5,FN1,FOS,FXN,GADD45B,GAL3ST1,GBE1,GJA1,GLB1,GLS,GYS2,HAMP,HIF1A,HILPDA,HSPA4,ICAM1,IGFBP3,IGFBP5,ITGAV,ITIH5,KDR,L1CAM,LOX,LOXL2,MAFF,MB,MMP14,MYO7A,NAMPT,NDRG1,NOTCH1,…	1658 (19)
NEUROG1			-1.093	1.39e-11	ADD3,ASS1,BEX1,C1S,C3,CCND2,CEMIP,CFH,COL3A1,CXCL1,DSP,FN1,GASK1B,GFPT2,HAS2,INHBA,LCP1,LGR5,LIX1,LRIG1,MARC2,MEST,MFAP4,MMP9,NEO1,P4HA2,PAPPA,PLK2,PPIC,PXDN,RIPOR2,S100A4,SCG2,SERPINF1,SLC43A3,SPOCK1,SQOR,SULF1,THBS1,TMTC2,TRIM22,TSPAN7	1105 (7)
ERG		Activated	4.087	1.68e-11	ABCC4,ADD1,ADGRG1,ADRB2,APOC1,AR,ARHGAP17,ARHGAP24,ARHGAP28,AXIN2,BCR,CAMK1D,CCNA2,CD164,CD59,CHRNB1,CNR1,COLGALT1,CTNNB1,CUX2,CXCL1,DBN1,DIAPH2,DIAPH3,DNMBP,DOCK10,EPB41L3,ETS1,F2R,FAM174B,FHL1,FLNB,FLNC,FLT1,FMNL2,FOSB,GMFB,GUCY1A1,GUCY1B1,HERPUD1,HMGB1,HPCAL1,HPGD,ICAM1,IGF1R,IKBKG,ILK,ITGA6,KLK2,LAMA5,LEF1,MAGI1,MAP3K5,MMP1,MMP9,MYCN,MYO10,MYO1D,NDRG1,NRCAM,ORC6,PARVA,PCNP,PHACTR2,PLA1A,PLAT,…	1672 (19)
YAP1	4.979	Activated	3.935	1.89e-11	ACAT1,ACLY,ACSL4,ACTA2,ACTG1,ADAMTS1,AMOTL2,ANKRD1,ANLN,AREG,BAX,BCL2L11,BMP2,CASP3,CCDC80,CCN1,CCN2,CCNA2,CCNB1,CDC42,CDC42EP3,CDCA5,CDK1,CDK2,CDK6,CDKN1A,CDKN2B,CDX2,CPT1A,CPT2,CRIM1,CTNNB1,CYP11A1,DAB2,DDAH1,DIAPH3,EDN1,EGR1,FLNA,FN1,FOS,GAB1,GINS1,H2AX,HMGCS2,ICAM1,ID1,IGF1R,IGF2,INHBA,KIF23,LATS2,LIFR,LMNB1,MCM6,MYC,MYH3,MYL9,NEK2,NUPR1,OXNAD1,PMAIP1,PTEN,PTGS2,RPL10A,RPL14,RPL15,RPL17,RPL18…	1545 (19)
CDKN2A		Inhibited	-2.41	2.42e-11	ATAD2,BARD1,BAX,BCL2L11,BLM,BMI1,BTG2,BTG3,BUB1B,C3,CAPG,CASP3,CCL1,CCN2,CCNA2,CCNB1,CCND3,CCNE1,CCNG1,CCNI,CCR6,CDC25A,CDCA4,CDCA5,CDK1,CDK2,CDKN1A,CDKN2B,CDKN2C,CEBPB,CEBPD,CENPK,CITED2,CNOT6L,CPA4,CRP,CXCL14,DCK,DDR1,DDX5,DEK,DUSP1,DYNLRB1,E2F2,E2F3,E2F6,EED,EEF1A1,EGR1,EHD3,FGFR1,FHL2,FOS,FOXA1,GADD45G,GAS7,GLB1,GNAS,GPRC5A,H2AX,HAUS1,IGF2BP3,IGFBP5,IL15,IL2RG,ITGAV,JAK2,JUN,LEF1,LGALS3,LIN9,…	1717 (21)
YY1	2.596		-0.912	4.35e-11	ACTA2,ACTC1,ANKRD1,ARID3A,ARID3B,BAK1,BCL2L11,BDNF,BIK,BLNK,BMP4,BTG2,BUB1B,CAPG,CCNA2,CCNB1,CCNB2,CD3D,CDKN1A,CDKN2C,CEBPB,CENPA,CENPH,CFTR,CLU,COL15A1,COL1A1,CTNND2,CYBB,DKK2,DMD,DMPK,DNMT3A,EGR1,EIF4G2,ERBB2,FDPS,FOS,GADD45G,GBP1,GPC3,H2AX,HAMP,HAS2,HELLS,HIF1A,HNRNPC,HOXB4,ID3,ID4,IGFBP5,KCNB1,KDR,KIF11,KIF23,KIF5B,LAMA1,LMNB1,LRP2,MAD2L1,MATR3,MCM4,MCM6,MDM2,MKI67,MMP2,MSX2,MXD3,MYC,MYH3,MYO…	1935 (22)
SMAD3	2.214	Activated	3.208	5.88e-11	ABI2,ACTA2,ADAM12,ALB,ALPL,ANKRD1,APOA4,APOB,AREG,ARID3A,AXIN2,BCL2L11,BMP2,C3,CCN2,CCND2,CCNE1,CCNG2,CD59,CDH11,CDK4,CDKN1A,CDKN2B,CES1,COL1A1,COL1A2,COL2A1,COL3A1,COL6A1,COL6A3,COL7A1,CPT1B,CRISPLD2,CRP,CTNNB1,CYP11A1,CYP19A1,CYP21A2,CYP51A1,CYP7A1,DDB1,DES,DUSP4,EDN1,EGR1,ESR1,F12,FBN2,FN1,FOS,FPR2,FSTL3,G6PC,GADD45B,GATA3,GLI2,GLS,HAS2,HEY1,HNF4A,HP,ID1,ID3,IFNB1,IL15,INPP5D,JAG1,JUN,LPAR1,LU…	2031 (19)
MRTFB		Activated	4.955	6.17e-11	ACTA2,ACTB,ACTG1,ADAMTS1,ADM,AMOTL2,ANKRD1,ANLN,ARID5B,CBFB,CCN1,CCN2,CD151,CD24,CDC42EP3,CDK2,CEBPE,CLDN15,CNN1,CNN2,COL3A1,COL5A2,CRIM1,CYBA,DAB2,DDAH1,DHCR24,DIAPH3,DMKN,EDN1,EDNRA,EGR1,EPPK1,F11R,F2R,FADS2,FIBIN,FILIP1L,FJX1,FLNA,HPGD,ID1,IGFBP5,INHBA,ITGA6,KAZN,LCN2,LILRB4,LIMCH1,LOXL1,MAP2,MAPK13,MTMR10,MYH10,MYL9,NFKBIZ,NREP,NRXN2,NUAK1,PDGFRA,PDGFRL,POSTN,PTGS2,RHOBTB1,RUNX1,S100A9,SCARB1…	1291 (14)
NCOR1			1.336	8.28e-11	ABCB11,ACOX1,ACPP,ADIPOQ,AFP,AKAP1,APOF,AZGP1,BCL3,CCNA2,CDKN1A,CEBPE,CGA,CSF3R,CYP3A5,CYP7A1,DDT,DHCR24,DIO1,DUSP1,FXYD3,G6PC,HAS2,HK1,HOXC6,HP,IGFBP1,IGFBP3,MB,MMP9,MRPS18B,MT1X,NDRG1,OXNAD1,PDE9A,PDK4,PFKFB1,PLA2G2A,PLIN1,PMEPA1,PPARG,PRDM1,PRKCD,PTGDS,PTGS2,RARA,RELA,SERPINF1,SREBF1,STK39,TFF1,TSLP,UGT2B15,UGT2B17	2009 (25)
SMAD4		Activated	4.176	1.03e-10	AFP,AIM2,ANGPTL4,APOA4,APOB,AREG,BMI1,BMP2,BMP4,BMP7,CBFB,CCN2,CCND2,CCNE1,CCNG2,CDC42EP3,CDH3,CDKN1A,CDKN2B,CELF2,CITED2,CLDN7,CNMD,COL1A2,COL2A1,COL7A1,CTNNB1,CTSD,CYB561,CYP19A1,DNAH2,EDN1,ERBB2,ERCC5,FN1,FOS,FSCN1,FSTL3,GADD45B,GCNT1,GJA1,GUCY2F,HAMP,HAS2,HHEX,HMGA2,HNF4A,HP,HRH2,HSD3B1,ICAM1,ID1,INPP5D,ITGA6,ITGB7,JAG1,KLF15,LEF1,LPAR1,MDM2,MMP1,MST1R,MSX2,MTOR,MUC4,MYC,MYCN,NAMPT,NFKBIA,NOT…	1847 (19)
TWIST1	6.797	Activated	2.226	1.63e-10	ACTA2,ADAMTS1,AOPEP,APOD,AR,ASPM,AXL,BAX,BCL2L11,BMI1,C3,CASP3,CCN4,CD44,CDKN1A,CELSR1,CHI3L1,CLDN4,CLU,COL1A1,COL2A1,COL6A1,DCN,DDR2,DKK3,DNM1,DPYSL3,EFNB2,EGFL6,EMILIN1,EMP3,EPCAM,ESR1,ETS1,FBN2,FGFR2,FIBIN,FMOD,FN1,FOS,FREM2,GSN,HEG1,IGFBP1,IGFBP5,ITGA8,KIT,LRG1,MFGE8,MMP1,MMP2,MRC2,MXRA8,NT5E,OLFML3,OSGIN1,PAM,PAMR1,PDGFRA,PDZD2,PROM1,PTPRZ1,PXDN,RHOC,RUNX2,S100A4,SDC3,SEMA5A,SNAI2,SPP1,TCF3,…	1744 (22)
SMAD7	4.099	Inhibited	-2.615	1.64e-10	ACTA2,ACVR2A,ACVR2B,ADH1C,ALDOB,AREG,BCL2L11,BIRC2,BMP2,BMP5,BMP7,BMPR1A,BZW2,CCN2,CCNA2,CCNB1,CCNE1,CDK1,CDKN1A,CDKN2B,CDKN2C,CFLAR,CGREF1,CITED2,COL1A1,COL1A2,COL2A1,COL3A1,COL6A1,COL6A3,CRP,DCN,EFEMP1,FN1,FSTL3,FURIN,GAS6,HAMP,ICAM1,ID1,ID3,ITGA6,KRT8,MATN2,MMP1,MMP2,MMP9,MUC4,MYC,NFKBIA,NID2,NOS2,PCNA,PITX2,PLAT,PMEPA1,POU5F1,PROM1,RAC1,RELA,SCD,SERPINE1,SFTPC,SMAD3,SMAD7,SOX9,TAGLN,TGFB1,TGF…	1362 (16)
TEAD4		Activated	3.487	3.14e-10	ACTA2,ADIPOQ,ADM,ARID5B,BMP4,CAV2,CCN1,CCN2,CCND3,CDK6,CDKN1A,CDX2,CIDEC,COL3A1,COL5A2,DES,EDN1,EDNRA,FGFR1,FGFR2,FIBIN,FILIP1L,FJX1,FLT1,GATA3,HIF1A,IGFBP5,JUN,KAZN,KLF8,LIMCH1,LOXL1,MB,MTMR10,NFKBIZ,NOTCH3,NRXN2,NUAK1,PDGFRL,PLIN1,PLK2,POSTN,PPARG,RHOBTB1,SLC2A3,SULF1,TAGLN,TFAP2C,THBS1,TNNC1,TNNT2,TPM1,TRNP1	875 (7)
PAX3			1.062	3.6e-10	ALPI,ANOS1,ANXA1,AP3M2,APP,ARHGDIB,ASS1,ATN1,ATP2B4,BMP4,BST2,C8G,CAPN1,CCNE1,CD151,CDH3,CDKN1A,CLU,CNR1,COL1A2,CPN2,CYP1B1,DBN1,DNM1,DPEP1,ECPAS,F2RL1,F3,FHL1,FILIP1L,GLB1,GLDC,GPT,GUCY1A1,HARS1,HNRNPA3,HPX,HSPG2,ID3,ID4,IFITM2,LAMB3,LIPE,LNPEP,MDFI,MDM2,MEST,MGP,MITF,MMP9,MSX2,NEDD9,NNMT,NPC2,PCNA,PEA15,PGF,PITX1,PPP1R2,PRMT2,PTP4A1,PTPN12,PTPN14,PTPN3,PXDN,RAB31,RARRES2,RBM25,RHOB,SHMT1,SNCA,S…	1497 (12)
ONECUT1	-13.587		-1.313	4.97e-10	A1BG,AASS,ABCA8,ABCB11,ABCB8,ABL2,ACACB,ACPP,ACSS3,ADH1A,ADH1B,AFP,AGBL2,AGTR1,AKR1C4,ALDH5A1,AMBP,APCS,APOH,ARL1,ARMC6,BNIP3L,C14orf119,C1S,C2,C8G,CASP2,CCDC198,CDC25A,CDCA5,CDK2,CEBPD,CENPN,CFAP300,CFI,CLCN4,CLDN2,COL5A3,COX7A2L,CRADD,CXCL1,CYP51A1,CYP7A1,DHRS4,EED,ELOA,ELOVL1,EMG1,F11,F9,FABP5,FOXA3,FXYD7,G3BP2,G6PC,GLA,GSS,HABP2,HNF4A,HNRNPR,HSD17B4,HSPA1A/HSPA1B,HTR2B,IFT74,ITGAV,ITIH1,KATNB…	581 (6)
IKZF1		Inhibited	-3.463	5.63e-10	ABCA9,ACP1,AJUBA,ALAS2,ANOS1,ANTXR1,AQP1,ARF3,AXL,B2M,BCL6,BCL9L,BLNK,CAV1,CAV2,CCND2,CCND3,CD3D,CDK6,CDKN1A,CEMIP2,CITED2,CTNND1,CXCL2,CYP2J2,CYP7B1,DIPK1A,DKK1,DNAJC6,DNM1,DOCK9,DOK4,DTX1,DTX3L,DUSP5,EIF4E3,EMP1,EPSTI1,EXTL2,FGFR1,FKBP9,FN1,GAS6,GATA3,HES1,HK2,HNRNPLL,IGF1,IL18R1,INSR,JADE2,KIF23,KIT,KITLG,KRT79,LAP3,LGMN,LHFPL2,LHFPL6,LILRB3,MAP2,MGLL,MMP14,MYC,MYO1B,NFIX,NFKBIZ,NOTCH1,NOTCH3,…	2192 (21)
HTT			1.699	8.26e-10	ABCA1,ACADM,ACTA2,ADAM23,AGRN,AGT,AKAP12,ALDH2,ALDOA,AMACR,AP1S1,APP,AQP1,ARNTL,ARPP19,ARPP21,ASGR1,ATF3,ATL2,ATP1A1,ATP2B2,ATP2C1,ATP8A1,AZIN1,B2M,B3GNT2,B4GAT1,BAIAP2,BASP1,BCL2L11,BCL3,BCL6,BDNF,BIRC2,BMP1,BTG3,C1QTNF3,C1R,CA12,CA4,CACNA2D3,CALML4,CAMK2B,CASP1,CASP2,CASP3,CAST,CAVIN3,CBX1,CBX5,CCN2,CCN4,CCR6,CD74,CD9,CDH11,CDHR5,CDK2,CDKN1A,CEBPB,CITED2,CLDN1,CLDN6,CLIC6,CNR1,COL16A1,COL18A1,C…	1896 (21)
SPDEF		Inhibited	-4.169	1.06e-09	CCN2,CDH11,CDKN1A,CLDN7,COL13A1,COL16A1,COL1A1,COL4A1,COL4A2,COL4A5,COL4A6,COL5A1,COL5A2,COL6A1,COL6A2,COL6A3,DKK3,FGFR1,HIF1A,IFNB1,ITGA3,ITGA6,LAMC1,LASP1,LEF1,PLAU,PLAUR,PRKCA,SCGB1A1,SDC1,SERPINE1,SMAD2,SMAD3,SNAI2,SQSTM1,STMN1,TGFB1,TNC,VASP,WNT5A,ZEB1	1662 (19)
NFYB			0.156	1.51e-09	ABCG2,ACLY,ACTA2,ACTB,APOBEC3B,ARID4B,BCL2L11,CACNA2D3,CAPN3,CAV1,CBS/CBSL,CBX5,CCNB1,CCNB2,CCSAP,CDC25A,CDK1,CEP57L1,CHEK2,CHRNB1,CLDN15,CNTN4,COL1A1,COL1A2,COL5A3,CSDE1,CTNNB1,DNAJB6,DPP10,DTL,DZIP3,ELAVL1,F8,FAM49B,FGFR2,FLRT2,FTH1,G6PC,GALNT2,GAPDH,GART,GDF6,GGPS1,GLA,GNA12,GPR160,GRK3,GTF2H2,HMGN3,HMX3,HNRNPA1,IFFO1,IGDCC4,IGF1,ITM2C,KBTBD8,KCTD1,KDM8,KHDRBS3,KIAA0930,KMT2E,LPIN1,LRP2,METTL9…	1060 (8)
NKX2-3		Activated	3.332	1.78e-09	ACO1,ACTA2,ADM,AIF1L,ALPL,ANGPTL4,ANKRD37,ANLN,ARHGDIB,BCHE,BMP2,BMP4,CASP1,CBS/CBSL,CCNB2,CDKN1A,CDKN3,CENPW,CEP55,CERK,CSRNP1,DDX60L,DHX58,EDN1,EIF4B,EXOC6,F2RL1,FBN2,FCN3,FGF2,FLRT2,GASK1B,GBP1,GCA,GCH1,GDF15,GET1,GHR,GMPR,GNG12,HEY1,HFE,HLA-B,HLA-C,HLA-F,HNRNPA0,HSD17B2,IFNB1,IL18BP,LAP3,LGMN,LYPD1,MAMDC2,MAP2,MEDAG,MMP7,MT1M,NETO2,NT5DC2,PAPSS2,PARP12,PARP9,PIM3,PLA1A,PLEKHA4,PMAIP1,PNPT1,PO…
RELA	3.038		-1.398	1.84e-09	ABCB1,ABCG2,ACTA2,ACTN4,AFP,AGT,AHR,AHRR,ANKRD1,APP,AR,ARHGDIB,B2M,BACE1,BAX,BCL10,BCL2L11,BCL3,BEX1,BEX2,BIRC2,BLVRA,BMP2,BNIP3L,BTG2,C3,CASP3,CAV1,CBS/CBSL,CCN2,CD14,CD44,CD59,CDKN1A,CEBPB,CFB,CFTR,CHI3L1,CITED2,COL1A1,COL1A2,COL2A1,CRP,CTSB,CXCL1,CXCL2,CXCL5,CXCL9,CYBB,CYP19A1,CYP1A1,CYP2B6,CYP2C9,CYP3A4,DUSP1,EDN1,EGR1,ELF3,EPCAM,ERAP1,ERBB2,EWSR1,F3,FGF2,FN1,FOS,FOSB,FSCN1,GBP1,GCH1,GDF15,GL…	1698 (15)
ETV5	3.152		-0.593	2.96e-09	AGER,AGRN,AHNAK,AKAP5,BAX,BEX1,CAV1,CAVIN1,CHI3L1,CHSY1,CLDN1,CLDN4,CLDN7,CLIC5,CTNNA1,CTNNB1,DPYSL2,EGFL6,ETV5,FN1,FXYD5,GALNT3,HOPX,ICAM1,KRT13,KRT19,KRT23,KRT7,LCN2,LGALS3,MAF,MMP14,MMP2,MYB,NRCAM,PKP3,PMP22,QKI,RAB27A,S100A14,S100A6,SCARB1,SCD,SFTPC,SNAI2,SOAT1,SPP1,TIMP3,TJP1,TWIST1,WWTR1,ZEB1	879 (11)
CBX5	3.806	Inhibited	-3.141	3.15e-09	ABCB1,AHSA2P,AXIN2,BCL11A,C15orf48,CD24,CDC25A,CDH17,CDKN1A,CEACAM1,CEMIP,CPA4,CXCL5,CYP1B1,CYP2J2,DYNLRB1,FKBP14,FOXA1,GALC,GASK1B,GSTT1,HBB,HDGFL3,HOXB6,KIT,LAMB3,LCN2,LEF1,MMP7,MUC13,NNT,OLR1,PCP4,PLAAT4,PPARG,PPFIBP2,PRR15L,PRSS23,PSMB8,QPCT,RIN2,RORA,RUNX2,SBSPON,SELENBP1,SERPINA3,SLC2A10,SLC2A3,SLC7A7,SLC7A8,SNTB1,SYTL2,TACSTD2,TCEAL1,TCEAL3,TGFBI,TLE4,TM4SF1,TSPAN13
SP3	2.314		1.384	3.15e-09	ABCA1,ABCB1,ACSL1,ACTA2,ADD3,AEBP1,AFAP1L1,AHRR,AKAP12,ALOX15B,APBA1,ATF3,BMF,CBS/CBSL,CDKN1A,CDKN2C,CEACAM1,CES1,CHI3L1,CITED2,CNMD,COL1A1,COL1A2,COL2A1,COL7A1,CYP46A1,CYP51A1,CYP7B1,DMD,DNM1,DNMT3A,DUSP1,EGR1,ESR1,F2R,F3,FLT1,FOS,GDF15,GHR,HAS2,IGF1,IGF1R,IGF2,IGFBP3,ITGA2,ITGB8,JUN,KDR,LAMA1,LCAT,MMP2,MUC4,MYCN,MYLK,NR5A2,PKM,PLAU,PLAUR,PRKCD,PRLR,PROCR,PTCRA,PTGS2,PTPN1,PTTG1,RECK,RELA,RRAS,S…	2088 (20)
CREBBP			-0.893	3.73e-09	ADAM12,AGT,AHI1,AKAP12,ALAS1,AP3M2,AR,ARHGAP24,ARHGEF10L,ARHGEF3,ASL,B2M,BCL6,BMP7,CAMK2B,CAMK2D,CAMK2G,CAPG,CBL,CCN1,CCND2,CCND3,CD160,CD44,CD59,CDC42EP3,CDKN1A,CGA,CKB,CNN3,COL1A2,COL2A1,CRIM1,CRISPLD2,CRYAA/CRYAA2,CXCL9,CXCR3,CYBB,CYP11A1,CYP7A1,CYP8B1,DDX3Y,DHRS3,DTX1,DUSP1,DUSP4,EGR1,EPSTI1,FDPS,FGF2,FGL1,FMNL2,FNBP1,FOS,FOSB,FOSL2,G6PC,GFRA1,GH1,GLCCI1,GM2A,GNAS,GNG2,GRIA3,GRIN2A,HAMP,HAS2,…	1503 (20)
KDM5B	9.428		-1.288	5.32e-09	ARL6IP5,BBS9,BUB1B,BUB3,CAV1,CCL14,CCN2,CCNB1,CCNE1,CDK1,CLDN1,CYB5A,DHCR24,DPY19L1,ECT2,EGR1,EHD1,ERBB2,ERBB3,ESR1,FABP5,FGFR2,FHL1,FJX1,FOXA1,GCA,GREB1,HACD1,INSIG1,IPP,ISG15,ISL1,ITGB1BP1,IVNS1ABP,JADE2,KLHDC10,LGALS3BP,LIMCH1,MCM2,MIA3,MPC1,MT1E,MT1F,MT1H,MT1X,NEDD9,NEUROD2,NMB,PDE3B,PHF20,PRLR,PRPS1,PSD3,PSIP1,REEP1,RNASET2,SMOX,SNRPD1,SOX9,SWAP70,TGFB1,TNFSF13,TOP2A,TTK,UBR7	1817 (18)
EHMT1			-0.98	5.42e-09	ACSL1,ALDH2,ANPEP,ATP1A1,BCL9L,BCR,BEST1,C3,CDKN1A,CDKN1C,CDKN2C,CEBPD,CORO2A,CP,CYB5A,CYP4F12,EDN3,EYA4,FGL1,FRAT1,GFOD1,GNRH2,GRAMD4,GTF2IRD1,HPD,ITGA3,ITPRIP,KIAA0232,LCN2,MEGF9,MGST1,MMP28,MSRB1,NIBAN2,NUB1,PCSK6,PISD,POR,POU5F1,PRR15L,PSD4,RAB11FIP3,RXRA,SDSL,SELENBP1,SHMT1,SLC7A7,SLC8B1,STRA6,SYBU,SYNC,THRA,TNS2
E2F1		Activated	2.905	5.61e-09	ABCB1,ABCG2,ACADL,ACSL5,ADIPOQ,ADIPOR2,ALPL,AMY2B,AR,ATAD2,BAK1,BAX,BCL2L11,BCS1L,BMI1,BMP4,BUB3,CALM1 (includes others),CASP3,CAV1,CBX5,CBX7,CCNA2,CCNB1,CCNB2,CCND2,CCND3,CCNE1,CCT4,CD44,CD9,CDC20,CDC25A,CDCA4,CDK1,CDK2,CDK4,CDKN1A,CDKN1C,CDKN2C,CFLAR,CHEK2,CITED2,CKB,CLIC1,COL2A1,CRABP2,CRADD,CSDE1,CTNNB1,CTSB,CYB5A,DDAH2,DLEU2,DUSP1,DUSP10,DUSP4,E2F2,E2F3,E2F8,ECT2,EED,EGR1,ENO2,EYA4,FANCD2,FG…	1526 (17)
MYOD1			0.29	6.4e-09	ACACB,ACSL5,ACTA2,ACTC1,ADCY7,AGT,ALDOA,ANKRD1,ARID3A,ASS1,ATP7A,BCL6,BIN1,BNC1,BUB1B,CADPS2,CBX5,CCNB2,CCND3,CCNE1,CDC20,CDK1,CDK2,CDKN1A,CDKN1C,CDO1,CDX2,CEP55,COL4A1,CTNNB1,CXCL14,DAO,DEPDC1,DES,DMD,DUSP1,DYSF,E2F2,EIF3E,ENO3,ENPP2,ESR1,FSTL1,GADD45G,GINS2,GREM2,HAS2,HSPA4L,HSPB8,IGF1,IGF2,IGFBP5,KIF14,LIF,LIPE,LMNB2,MEF2A,MEF2C,MKI67,MMP1,MMP2,MYH3,MYL4,PDGFA,PFKM,PLEKHO1,PMEPA1,PNMT,POSTN,PP…	1740 (24)
SREBF1	-2.12		1.435	8.08e-09	AACS,ABCA1,ACACB,ACADS,ACLY,ACSL1,ACSL4,ACSL5,ADGRG1,ADH1C,ADIPOQ,AGMAT,ALDOA,APOA5,AR,ASPHD1,BAX,BEST1,BHLHE41,C5AR1,CAMK1D,CAP2,CAPZB,CD14,CDK4,CDKN1A,CEBPB,CEBPD,CFI,COL6A1,CSAD,CSRP1,CYB5A,CYP4F2,CYP51A1,CYP7A1,CYP7B1,CYP8B1,DLK1,ELOVL7,FABP5,FADS2,FAM189B,FDPS,FN1,G6PC,GLB1,GPX3,HFE,HK2,HNF4A,HSPA1A/HSPA1B,IDI1,IFI30,INSIG1,LGALS3,LPIN1,MAT1A,MDK,MEF2C,MLYCD,MSMO1,NOS2,NPC1,NR0B2,NUPR1,OAT,P…	1508 (19)
TEAD2		Activated	3.657	1.1e-08	ADM,ARID5B,CCN1,CCN2,CDK1,COL3A1,COL5A2,EDN1,EDNRA,FIBIN,FILIP1L,FJX1,IGFBP5,KAZN,LIMCH1,LOXL1,MCM6,MTMR10,NFKBIZ,NRXN2,NUAK1,PDGFRL,POSTN,RHOBTB1,SULF1,TAGLN,THBS1,TNNT2,TP53,TPM1,TRNP1,UHRF1	530 (7)
TEAD3		Activated	3.402	1.4e-08	ACTA2,ADM,ARID5B,CCN1,CCN2,COL3A1,COL5A2,DES,EDN1,EDNRA,FIBIN,FILIP1L,FJX1,IGFBP5,KAZN,LIMCH1,LOXL1,MTMR10,NFKBIZ,NRXN2,NUAK1,PDGFRL,POSTN,RHOBTB1,SULF1,TAGLN,THBS1,TNNC1,TNNT2,TPM1,TRNP1
IRF2	-2.239		-1.137	1.78e-08	ANG,ARCN1,ARG1,B2M,BNIP3L,C1S,CA12,CASP1,CD14,CDK2,CDKN1A,CEACAM1,CES1,CFB,CFTR,CIDEC,CLDN2,CLEC10A,CLIC1,CMTM4,CTSS,CXCL5,CYP4F11,DNAJB6,DPY19L1,DST,DUSP5,E2F3,ERAP1,FGA,FGB,FXYD2,GBP1,HGD,HK2,HLA-B,ID1,IFNB1,IGFBP1,IL7,IRF7,ISG15,LBP,LCN2,MAPK6,MMP7,NAMPT,NOS2,OPN3,PSMB8,PSMB9,PSME2,PTGS2,SDC1,SETD3,SLC51B,SLC7A1,TAP2,TPM1,TXNRD1,UBE2L6	1463 (20)
KLF4		Activated	3.846	1.93e-08	ACTA2,ACTC1,ACVR2A,ADAMTS1,ADRB2,ALB,ALPI,ALPL,ARG1,ASCL1,BAX,BMI1,BMPR1A,BUB1B,CASP3,CCNB1,CCND2,CD14,CD44,CDKN1A,CDKN1C,CDKN2B,CDX2,CLDN7,CLEC10A,COL1A1,CRABP2,CST6,CTNNB1,CYP1A1,DSP,DUSP1,DUSP4,DUSP5,EFEMP1,EPCAM,EPHA2,ETV1,FABP1,FARP1,FLT1,FN1,FOXF1,FRZB,GREB1,HAND1,HES1,HEY1,ID3,IER5,INHBA,ITGAM,KDR,KLF5,KRT13,KRT19,KRT7,LAMA1,LGR5,LIN28A,MEF2C,MRC1,MSX2,MYC,NCKAP1,NOS2,NOTCH1,NOTCH4,NTF4,NU…	1904 (20)
FOXO1			-0.242	2.12e-08	ACLY,ACSL5,ADIPOQ,ADIPOR1,AFF3,AGXT,AIFM2,ALAS1,ALB,ALDOB,ANGPTL4,ANLN,ANXA3,APOA5,APOM,AQP9,AR,ASPM,BAX,BCL2L11,BCL6,BLNK,C1QA,CASP2,CAT,CAV1,CCN2,CCNA2,CCNB1,CCNB2,CCNG2,CDC42EP3,CDK1,CDKN1A,CDKN1C,CDKN2B,CDKN2C,CERS5,CFLAR,CITED2,CKMT2,CNR1,COL1A1,COL2A1,COL4A1,COL4A2,CPT1B,CPT2,CTSE,CTSV,CYP7A1,DEPDC1,EDN1,EDNRB,EGR1,ELOVL7,ENPEP,FABP5,FDPS,FGF18,FLNB,FMOD,FN1,FOLR1,FOS,FOSB,G6PC,GADD45B,GATA…	1858 (22)
FOXA2			-0.79	2.65e-08	ABCA3,ABCB1,ABCB4,ACTA2,ACTC1,ACTG2,ADH1C,AFP,ALAS1,ALB,ALDOB,ALOX5,AMY2B,APOB,APOM,AQP1,BIRC2,C3,C5,CA3,CDX2,CHI3L1,CHRD,CLDN4,CNN1,CPN1,CPT1A,CTHRC1,CYB561,CYP2A6 (includes others),CYP2C9,DLK1,EPCAM,FABP5,FGB,FOXA1,FOXA3,G6PC,GSTM3,HK2,HMGCS2,HNF1A,HNF4A,HPGD,IGF1,IGFBP1,IGFBP5,ISL1,ITGA3,JOSD2,LIPE,MAP1B,MLF1,MLXIPL,MTUS1,MUC4,MUC5B,MYL9,NR1H4,NR1I2,NR5A2,ONECUT1,PCK1,PDGFRB,PIFO,PKM,PMCH,PON1…	1614 (21)
TEAD1	2.73	Activated	3.536	3.29e-08	ACTA2,ADM,ARID5B,CCN1,CCN2,CCND3,CDK6,CDKN1A,COL3A1,COL5A2,DES,EDN1,EDNRA,FIBIN,FILIP1L,FJX1,GSK3B,IGFBP5,KAZN,LATS2,LIMCH1,LOXL1,MB,MTMR10,NFKBIZ,NRXN2,NUAK1,PDGFRL,POSTN,PTGS2,PURB,RHOBTB1,SULF1,TAGLN,THBS1,TNNC1,TNNT2,TPM1,TRNP1	1664 (21)
NOTCH3	6.168		1.888	3.39e-08	ACTA2,APOD,CASP3,CDH11,CDKN1A,CDKN1C,CFLAR,COL5A1,DES,DTX1,FN1,GUCY1B1,HES1,HES5,HEY1,ID1,KDR,MMP9,MSI1,MSR1,NOS2,NOTCH1,NRARP,PBX1,PDGFRB,PRAG1,PROM1,PTCRA,PTX3,RGS5,SMTN,SNAI2,SPARC,TAGLN,TP53	1480 (16)
PDX1			-0.399	4.06e-08	ACE2,ACTB,ACTG1,AKR1B1,ALB,ALDOB,ANXA2,ARL4D,ARRDC4,ATF3,ATF5,CAT,CD44,CDO1,CHGB,CKB,COL1A1,COL3A1,CPT2,CRELD2,CXCL2,DAPK3,DLK1,DNAJC10,DUSP5,DUSP6,EGR1,EPHB1,ERO1B,F3,FBXL17,FGF2,FGFR1,FH,G6PC,GCH1,GNAS,GNG12,GOT1,HAP1,HK1,HNF4A,ID1,ID3,IGF1R,IGFBP3,ILK,INSIG1,JUN,KRT18,KRT8,LTA4H,LXN,MAN1A1,MAP2,MITF,MT-ND1,MYC,NNAT,NQO1,NR5A2,PAPSS2,PC,PCNA,PDE4B,PDIA4,PMAIP1,PNPO,PPP1R1A,PRSS23,PTP4A1,RABGAP1…	1972 (19)
HOXA10			0.338	4.07e-08	ACTB,ADIPOQ,ADM,ALAS2,ALDH1A2,ALPL,AQP1,ARL2,ARL4A,ATP1A2,B3GALNT1,BCHE,BCL2L11,CA3,CDKN1A,CDKN2B,COL15A1,COL3A1,CSF3R,CSTA,CTSV,CYBB,CYP2E1,DKK1,ENPP2,FAF1,FLT1,FN1,FZD1,FZD5,GAS6,GJA1,HLA-DQA1,HLF,HOXB3,HSP90AA1,ID1,IDH2,IGFBP3,IGFBP5,INMT,KLF9,KRT18,KRT4,LAMA2,LCN2,LEPR,MAP1B,MAX,MEIS2,MICOS10-NBL1/NBL1,MIR99AHG,MYCN,MYLK,PBX3,PCP4,PDPN,PEG3,PIGR,PIK3R1,PRKCD,PROM1,PROS1,RBP1,RELA,RNASE4,SCD,S…
WT1			0.782	4.29e-08	ANPEP,ANXA11,APLP2,AREG,ARL2,BAK1,BTAF1,BTG2,CAPRIN1,CBS/CBSL,CCN2,CCNE1,CDKN1A,CDKN2C,CIRBP,CLIC1,CLIC4,COL4A1,CREBZF,CTNNB1,CTSV,CYP19A1,DESI1,EGR1,ELK4,ENO2,ERBB2,ESR1,ETS1,EZR,FDPS,FGFR1,FIBP,FOSB,GSN,HAMP,HCFC1R1,HSPG2,IDI1,IFRD2,IGF1,IGF1R,IGF2,IL1RAP,INSR,ITGAM,ITGB1BP1,ITM2B,LGALS3,MAPRE2,MDM2,MGST1,MMP14,MMP2,MMP9,MT1X,MTIF2,MYC,MYCN,NCSTN,NDRG1,NOTCH3,NRAP,NTRK2,ODC1,PDGFA,PDIA4,PLAUR,P…	1808 (24)
CREB1	2.95		-0.106	5.19e-08	ABCA1,ACVR2A,ADM,ADRA1A,AKAP1,AKT3,ALAS1,ALKAL2,ANGPTL2,ARG1,ARHGAP35,ARL15,ARPC3,ATF1,ATF3,ATF5,ATP1A1,ATP2B4,ATP6V0D1,BCAP29,BDNF,BTG2,CABP7,CADPS2,CAMK1D,CCN1,CCNA2,CCNB1,CCNB2,CCND3,CD3D,CD9,CDA,CDH10,CDH11,CDH13,CDKN1A,CEBPB,CEBPD,CGA,CGREF1,CHGB,CLMP,CNN1,CPT1A,CREB1,CRHBP,CRIM1,CSRNP1,CSRP2,CXCL2,CYFIP2,CYP11A1,CYP19A1,CYP46A1,CYP51A1,DGKA,DKK2,DOK4,DUSP1,EDIL3,EDN1,EGR1,EHD4,ERC2,ESRRG,FA…	1657 (17)
NKX3-1			1.206	7.81e-08	AR,BTG2,CA12,CA3,CA8,CTNNB1,CTSB,CTSV,CTSZ,EED,ETS1,FOS,IGFBP3,MMP23B,MMP9,MYC,PIK3R1,POU5F1,PTP4A2,PTPRC,RUNX1,SDC1,SMAD2,SOAT1,SOX4,STAT3,STEAP1,TMPRSS2,TWIST1,VAV3,VIL1,VNN1	1635 (18)
NUPR1	-13.387		0.03	8.22e-08	ABCC5,ABL2,ACAD10,ACSS1,ADCY9,ADGRG1,ADM,ADRB2,AGRN,AKAP12,ALDH5A1,ALG8,ANK3,ANP32A,APOBEC3B,AREG,ARHGEF26,AS3MT,ASPM,ATF3,ATPSCKMT,ATR,B3GNT5,BLM,BRI3BP,BRINP3,BUB1,BUB1B,C19orf33,C8orf58,CARMIL1,CASP2,CCN1,CCNA2,CCNB2,CD63,CDC23,CDCA2,CDK2,CDK4,CEBPB,CENPL,CERK,CHMP1B,CITED2,COL1A2,COL3A1,CREB5,CTPS2,CXCL5,CYB5B,DAGLA,DHCR24,DHTKD1,DPH6,DUSP5,E2F8,ELL2,ELMOD1,ENO2,EPB41L4A-AS1,EPHA7,ERMP1,ETS1,…	1561 (13)
EZH2			0.24	9.71e-08	ABL2,ACTB,ADRB2,ALPL,AMACR,APPBP2,ATF3,AXIN2,BCL2L11,BMP1,BMP2,BMP4,BMP7,C15orf48,C3,C4BPB,CA5A,CCND2,CCND3,CD63,CDK4,CDK6,CDKN1A,CDKN1C,CDKN2B,CDX2,CELF1,CEMIP,CHRNB1,CNR1,COL1A1,COL1A2,COL4A1,COL5A1,CRISPLD2,CSF3R,CSNK1A1,CTNNA1,CTNNAL1,CTNNB1,CXCL1,CXCL2,CXCR3,CYB5R2,CYP1B1,DDT,DENND2A,DKK1,DNAH2,DUSP5,EGR1,EP300,EPDR1,EPM2AIP1,ERBB2,EZR,FBLN1,FBN1,FHOD3,FLT1,FOXA1,FRZB,FZD1,GABRA2,GATA3,GATA5…	2031 (26)
TFAP2C	14.947		-1.274	1.11e-07	ADA,AIFM1,ANLN,CCN2,CD44,CDKN1A,CDX2,CYP11A1,DYRK2,ERBB2,ESR1,F2R,FOXA1,FREM2,GREB1,HK1,HOXA1,IGFBP5,JAG1,KRT8,MMP14,MMP2,MMP9,MT1F,MT1H,MT1X,MT2A,MYC,PITX2,RARA,RASA1,SEMA3B,SFTPD,SOD2,TACC1,TFF1,THBS1,TIMP1,TNFAIP3,ZMYND11	1828 (16)
E2F4			-0.103	1.26e-07	ANLN,BARD1,BCL2L11,BMI1,BUB3,CALM1 (includes others),CASP4,CBX5,CCNA2,CCNB2,CCNE1,CDC25A,CDCA4,CDK1,CDK2,CDKN1A,CDKN2C,CENPA,CEP57,CHEK2,CRADD,CSDE1,DDB1,DUOX2,E2F2,E2F3,E2F8,ECT2,FANCD2,GINS1,H2AX,H2AZ1,H3C4,HLTF,HMGB1,HMGB3,HP,ID3,IER5,KHDRBS1,KIF22,LPAR1,MAD2L1,MAP3K7,MCM4,MCM6,MKI67,MSH2,MT1G,MTHFD1,MYB,MYC,MYCN,NAP1L4,NEK2,NPM1,PCNA,PPARG,PPARGC1A,PPP1R8,PRC1,PSAT1,PTTG1,RAD51AP1,RBBP4,RBL2,…	1255 (7)
FOXA1	-2.804		-1.637	1.27e-07	ACTA2,ACTC1,ACTG2,ADH1C,AFP,ALDH6A1,ALPI,ANXA1,AQP1,ARHGEF9,BMP2,CDKN1A,CDX2,CFTR,CNN1,COL18A1,CPS1,DSE,ELK3,ERBB3,ERCC8,ESR1,FOXA1,FOXA3,FSTL1,G6PC,GLS,GREB1,HK1,HNF1A,HNF4A,IGFBP1,ISL1,JAG1,KLK2,LHFPL6,MGP,MLXIPL,MSH2,MUC4,MUC5B,MYC,MYL9,NPY,PALM2AKAP2,PAM,PCK1,PDGFRB,PFKFB1,PISD,PPARA,PRNP,RARA,RORA,RORC,RPRM,SCGB1A1,SFTPC,SLC12A1,SLC12A2,SNAI2,SOD1,SOX9,SST,TAGLN,TAT,TFF1,TMPRSS2,TNFRSF12A,TR…	1910 (22)
GLI1		Activated	4.508	1.82e-07	ABCG2,ARPC5,ASPM,BNC1,C11orf96,CAV1,CCND2,CCSAP,CD24,CD44,CDH11,CDK2,CDKN1A,CEP70,CLU,CNIH4,COL1A1,COL2A1,DEGS1,DKK1,EMB,EPB41L4B,EZR,FHL1,GALNT2,GATA5,GLI2,GPC3,GREM2,GRIA3,HNRNPU,IDS,IGF1,IGF2,IGFBP6,IGFBP7,INSIG1,KLK2,KRT19,LZTS1,MEF2C,MEST,MMP2,MMP9,MRPS6,MYCN,NPDC1,NR2F2,NREP,PAPSS2,PCOLCE2,PDGFA,PDGFRA,PDZRN3,PGM2L1,PHLDA2,PLOD1,POU5F1,PPT2,PRKCI,PTCH1,PTH1R,RAB34,RAP2A,RGS10,RHOB,RNASEL,RR…	2024 (23)
VDR		Activated	3.837	1.85e-07	ABCB11,ABCC3,ABL1,ACOX1,ACTA2,ADIPOQ,AGT,AGTR1,ANLN,ARHGEF3,BAX,BMP7,BUB1B,CCNB1,CCND2,CCND3,CD14,CD44,CDC20,CDKN1A,CEBPB,CENPA,CENPH,CISH,COL1A1,COL4A1,COL4A2,CPT2,CYP19A1,CYP2B6,CYP2C9,CYP3A4,EDN1,EGR1,F3,GADD45G,GATA3,H2AZ1,HK2,ICAM1,ID1,IFNB1,IGFBP3,IGFBP5,IL1RN,IQGAP1,ISG15,ITGB7,JUN,KIF11,KIF22,KL,LBH,LIPE,MAD2L1,MAGI1,MYC,MYH3,NCAPD2,NDC1,NEDD9,NR0B2,NR1H4,NUPR1,ODC1,PDLIM2,PLCG1,PODXL,PPA…	1559 (17)
KLF11	-3.843		-1.036	1.87e-07	ACSL5,ACTA2,ADAMTS1,AGT,APOL6,BMP7,CAT,CAV1,CCN2,CEBPB,CHRNB1,COL1A2,COL3A1,CPT1B,CPT2,DCN,DRD4,EDN1,EGF,HADHB,ILK,INHBE,ITGA1,ITGA2,ITGA3,ITGAV,ITGB6,ITGB8,LOX,LTBP1,MMP1,MMP14,MMP2,MMP9,MYC,PDGFA,PDK4,PLA2G4A,PLAT,PLAU,PLG,PPARGC1A,SERPINA1,SERPINE1,SERPINH1,SMAD2,SMAD3,SMAD6,SMAD7,SOD2,TGFB1,TGFBR1,TGIF1,THBS1,THBS2,TIMP1,TIMP2,TIMP3,TSHR	1497 (16)
NFYA	3.317		0.847	2e-07	ABCB1,ACLY,ALB,BIK,CAT,CBS/CBSL,CCNA2,CCNB1,CCNB2,CDC42,CDK1,CDKN1A,CHEK2,COL11A1,COL1A2,COL5A3,CYP1A1,EGR1,F12,F8,FGFR2,FTH1,G6PC,GADD45B,GUCY1B1,HOXB4,HSD17B7,ICAM1,IGF1,JUN,LPIN1,NOTCH1,NPR1,PCK1,PDGFRB,PKM,PMAIP1,PTTG1,RGS4,RHOB,RRM2,SCD,TOP2A,UBE2I	1984 (22)
MED1			0.32	2.24e-07	ACAA1,ACLY,ACOX1,ADIPOQ,ANKRD37,APOB,BAX,BCL11A,BCL3,BCL6,CCNB1,CCND2,CCNE1,CCNJ,CDC20,CDK1,CDK2,CDK4,CDKN1A,CENPA,CYP11A1,CYP1A1,CYP2B6,CYP3A5,CYP4A11,CYP7A1,DIO1,ERBB2,FADS2,GHR,GREB1,GSTP1,HAS2,HDAC7,HSD17B4,IGF1,IGFBP1,IGFBP3,LEF1,LIF,MAD2L1,MB,MDM2,MYC,MYCN,NFKBIA,NR1I3,ODC1,OLR1,PDK4,PODXL,POU5F1,PPARG,PPP3CB,PRDM1,PRLR,SALL4,SCP2,SMARCA4,STC2,SULT2A1,TET1,TFF1,THBS1,TNNC1,TNNT1,TP53,ZFP42,…	1896 (20)
TFAP4			0.417	2.45e-07	CCNG2,CD44,CDK2,CDKN1A,CLDN1,CLDN4,CLDN7,EGR1,ESRP2,ETV1,FN1,FOS,GDF15,GMFB,GNRH2,ID1,LEF1,LGR5,LIF,MDM2,MLF1,PKP3,RHOBTB3,SALL2,STEAP3	1308 (7)
FOXO4			-1.217	2.7e-07	ACLY,ANXA3,BCL2L11,BCL6,C1QA,CAT,CAV1,CCN2,CCND2,CCNG2,CDC42EP3,CDKN1A,CDKN2B,CERS5,COL4A1,COL4A2,CYP51A1,DHCR24,EDNRB,ELOVL7,ENPEP,FABP5,FLNB,FMOD,GADD45B,GPX3,HIF1A,IDI1,IGFBP1,IGFBP7,ITGAM,JAG1,LRAT,MMP9,NAMPT,NRP2,OVOL1,PRCP,PRKAA2,PRKCD,PTPRC,RBL2,RUNX2,SCD,SERPINE1,SESN3,SLC2A1,SOD2,SOX5,SOX9,SPTLC2,TGFB1	1708 (24)
NFAT5	2.319	Activated	2.291	2.97e-07	AKR1B1,AQP1,AR,AREG,B3GAT1,C1QTNF6,C2,CCN4,CD24,CD74,CHEK2,CLIC3,COL1A1,COL1A2,CYBB,DKK1,EDN1,F3,HECW2,HLA-DQA1,HSPA2,IGFBP7,IL18R1,IL1RN,LCN2,LIF,NFKBIA,NOS2,NOX4,PFKP,PLAT,PRSS35,PTGES,PTGFRN,PTGIS,RPS7,RRM2,S100A4,SEMA4C,SLC5A3,SLC6A12,SLC6A6,SLC7A2,SPP1,TNFAIP2,TNFAIP3,TNFRSF21,VLDLR	1606 (17)
TCF3	5.318		-1.25	3.16e-07	ACACB,ADA,ADIPOQ,ANLN,ARHGEF18,ATF3,AXIN2,AZGP1,BCL2L11,BCL6,BIK,BLNK,BUB1,C15orf39,CASP3,CCNA2,CCNB1,CCNB2,CCND2,CCND3,CCNE1,CCS,CD3D,CDC20,CDK1,CDK6,CDKN1A,CDKN2B,CDKN2C,CDKN3,CEP55,CERK,CGREF1,CKAP4,COL1A1,CPT1B,CREB3L2,CRELD2,CTSE,CTSV,CYP11A1,DCK,DTX1,E2F8,ECT2,EDEM1,ENPP1,EPCAM,ETS2,FGFR2,GADD45B,GATA2,GATA3,GM2A,GNE,GPLD1,H2AX,HADHA,HAND1,HS3ST1,HSD11B1,HSD17B14,HYOU1,ID3,IFNAR1,IL18R1,IL1…	1877 (22)
KLF2		Inhibited	-2.068	3.73e-07	ADM,ASS1,BCL3,BMP4,CAV1,CCN2,CCND3,CD44,CDKN1A,CDKN2B,COL4A1,CRP,CXCL2,CXCR3,CYP1B1,EDN1,F2RL1,F3,FBLN1,FLT1,FUT4,HBB,HBG2,HIF1A,ID1,ID3,IGF2,IL1RL1,IL2RG,ITGB7,KDR,KITLG,LBP,LEPR,LGALS9,MAP3K5,MMP14,MT2A,MVP,MYC,MYH10,NDRG1,NFKBIA,NOTCH1,NOTCH3,NQO1,PDPN,PGF,PLPP3,PPARG,PRDM1,PROS1,PTGDS,PTGIS,PTGS2,RALA,RELA,RUNX2,SERPINB9,SERPINE1,SFTPD,SLC2A1,SLCO2A1,SMURF2,SOX9,SREBF1,STAT3,TCF4,TFPI,TFPI2,T…	1562 (18)
STAT5A			-1.385	4.57e-07	ABCA1,ABCB1,ADIPOQ,AHSA2P,AR,AXIN2,BAX,BCL11A,BCL6,C15orf48,CASP2,CASP3,CASP4,CCND2,CCND3,CCNE1,CD24,CDC7,CDH17,CDK4,CDK6,CDKN1A,CEACAM1,CEBPB,CEMIP,CFLAR,CISH,CPA4,CXCL5,CXCR3,CYP1B1,CYP2J2,DUSP5,DYNLRB1,EGLN3,ESR1,FKBP14,FOS,FOSB,FOSL2,FOXA1,GADD45G,GALC,GASK1B,GSTT1,GYS2,HAMP,HDGFL3,HOXB6,ICAM1,ID1,IFITM2,IGF1,IGFALS,IL24,KIT,LAMB3,LCN2,LEF1,LTBR,MAF,MDM2,MMP7,MUC13,MYC,NNT,OLR1,ONECUT1,PCP4,P…	2205 (20)
BRCA1			0.339	4.92e-07	ACTB,ALDH1A3,ANXA8/ANXA8L1,AR,AREG,BACH1,BAK1,BAX,BCKDHB,CAMK2B,CCNB1,CCNB2,CCNE1,CCNG1,CDH3,CDKN1A,COL18A1,CTNNB1,CTSD,CTSF,CYP19A1,CYP1A1,CYP1B1,CYP3A4,DGKA,E2F3,EGR1,ELAVL1,ENPP2,ENSA,EP300,ERCC5,ESR1,EZR,FHL2,FOXA1,FXYD3,GADD45B,GDF15,H2AX,H3-3A/H3-3B,HBB,HMGA2,HNRNPD,IFNAR1,IGF1R,IRF7,KIT,LPIN1,MAD2L1,MDM2,MYC,NEDD9,NEK2,NOTCH1,NQO1,PCBP2,PCNA,PERP,PLTP,PTEN,RBL2,ROBO1,RRM2B,SERPINE2,SMAD3,S…	1953 (20)
NCOA1			-0.171	7.02e-07	ABCA1,ABCB11,ACSL4,ADIPOQ,AGRN,AHR,ALDOA,APOA4,BTG2,C3,CA5A,CD24,CDKN1A,CHD9,CYP11A1,CYP1A1,CYP2B6,CYP2C9,CYP7A1,DIO1,EGR1,ERBB3,FGF18,FGF2,FGFR2,FOS,FRAT2,GYG1,HAS2,HIF1A,HNF1A,IGF1,IL1RN,ILK,KDR,LECT2,LPIN1,MAPK3,MYC,NADK,NCOA2,NELFCD,NFIB,NFIX,NFKBIA,NFKBIZ,NR0B2,NR1I3,OLR1,PARD6B,PCK1,PDCD2,PGS1,PLCD1,PPARG,PRLR,RPL36,SERPINE1,SLC2A1,SLC2A2,SORBS1,SREBF1,TFF1,THPO	2432 (22)
RUNX2	22.086		1.14	8.68e-07	ABCB1,ACTA2,ALPL,AXIN2,BAX,BMP2,C4A/C4B,CCNE1,CDHR5,CDKN1A,CEBPD,COL11A1,COL1A1,COL1A2,CYP19A1,DPYSL3,EDN1,FGF18,FGFR2,FLRT2,FN1,GADD45B,GALNT3,GDF10,GNAS,HAPLN1,HIF1A,IGF1R,ISL1,ITGAL,JAG1,LEF1,LGALS3,LUM,MKI67,MMP14,MMP2,MSX2,NEXN,PLAU,PTGDS,PTK2,RUNX1,RUNX2,SERPINE1,SMAD6,SNAI2,SOX5,SOX9,SPP1,SVIL,TAGLN,TIMP1,TPM1,TPSAB1/TPSB2,UGCG	1554 (19)
HMGA1			-0.845	9.35e-07	ACTA2,ALPL,ARL4A,B2M,CAV1,CAV2,CCN1,CCND2,CD44,COL1A1,COL1A2,COL4A1,COL4A2,CTSC,CYP7A1,DAB2,EGR1,ESR1,FOS,FOSL2,FSTL1,GHR,GSN,HAND1,HS3ST1,ID3,IDI1,IFNB1,IGF1,IGFALS,IGFBP1,IGFBP3,IGFBP7,IL15,INSIG1,INSR,ITGAL,KIT,KITLG,LAMA1,LAMB1,LIPE,MIA,MMP9,MYC,MYO1F,NFIX,NOS2,PHLDA2,PPARG,PSEN2,PTGS2,PTH1R,RAN,RARA,RHOB,SERPINH1,SLC27A2,SOX4,SPARC,STAT3,TAGLN,TFAP2C,TWIST1	2019 (23)
SRA1		Activated	2.508	1.11e-06	ADIPOQ,CAV1,HES1,LIPE,MMP1,MMP9,PPARA,PPARG,PRDM16,SLC2A12,SLC2A3,STAR,TBL1X,THBS1,TMEM65,TMPRSS2	2057 (23)
VHL			-1.969	1.24e-06	ADGRG1,BCL2L11,CA12,CAV1,CCN2,CDCP1,CDKN1A,CDKN1C,CFL1,CLDN4,CLTC,CNN1,CPT2,DAB2,DECR1,DUOX2,EGLN3,ENO2,F3,FAF1,FILIP1L,FN1,FTH1,GAL3ST1,GBE1,GLO1,GNG4,H2AX,HIF1A,HNF1A,HYAL1,IGF1R,JADE1,LOX,LOXL2,MAD2L1,MAF,MAVS,MMP14,NEDD9,NOX4,NREP,PCNA,PISD,PMAIP1,RAP1B,RHOF,RPS6,RUNX1,SKP2,SLC16A3,SLC1A3,SLC2A1,SOD2,SPARC,TAGLN,TFRC,TMED3,TP53,TYMS	2027 (22)
STAT1			-1.996	1.3e-06	ABCA1,AGT,ALAS2,ALDH1A3,ALPK1,APOBEC3B,APOC2,APOL6,ARG1,AXL,B2M,BAX,BCL2L11,BCL6,BST2,C1R,C1S,C3,C4A/C4B,CAPN1,CASP1,CASP2,CASP3,CASP4,CCND2,CCND3,CCNE1,CCR6,CD14,CDK2,CDKN1A,CEACAM1,CEBPD,CFB,CLIC5,CSF3R,CTSS,CXCL2,CXCL9,CXCR3,CYP2C8,CYP2E1,CYP3A5,CYP4A11,DUOX2,EDN1,EGLN3,EGR1,EPSTI1,FCGR2B,FGF2,FOS,FURIN,GATA3,GBP1,GLS,GREB1,HAPLN3,HES1,HEY1,HIF1A,HLA-DQA1,ICAM1,IFI30,IFI44,IFITM2,IFNB1,IGF1,IG…	1491 (13)
STAT5B			0.137	1.39e-06	A1BG,ABCB1,ACOT11,ACOT4,ACTC1,AHNAK,AKR1C1/AKR1C2,ALAS2,ANKRD1,AR,ASAP1,BAIAP2,BAX,BCL6,BMF,C8B,C9,CASP2,CASP3,CASP4,CCND2,CCND3,CCNE1,CDK6,CDKN1A,CDO1,CFLAR,CISH,CKMT2,CRADD,CUX2,CYP2A6 (includes others),CYP2B6,CYP2C8,CYP2C9,CYP39A1,CYP3A5,CYP4A11,CYP4A22,ESR1,FAM126A,FAM89A,FBLN1,FOS,FOSL2,GADD45B,GPX7,GSTP1,HAMP,HAO2,HEXA,IGF1,IGFALS,IL24,KIF9,KRT19,LTBR,MAF,MB,MDM2,MOXD1,MTMR11,MYC,MYL4,MYL7,…	1686 (19)
TAF4		Inhibited	-2.639	1.56e-06	ABI1,ABL2,AR,AREG,BCL6,BDNF,BRAF,CARMIL1,CCN2,CDH11,CDH3,CLDN1,COL6A3,DCN,E2F2,ETS1,FMOD,GAS1,GAS6,HOPX,IL1RN,ITGA6,KLF5,LUM,MAFF,MAP3K6,MAP4K4,MMP2,MSX2,OLFML3,PDGFA,PENK,PPARGC1A,PTN,RUNX1,SCUBE1,SFRP2,SPP1,TBP,TFF1,TGFB1,THBS1,THBS2,VAV3,WNT9A
NFE2L2			0.026	1.71e-06	ABCB11,ABCB4,ABCC1,ABCC3,ABCC4,ABCG2,ACE2,ACSL5,ACTG1,AGT,AHR,ALAS1,ALAS2,ALDOA,ANG,AOX1,APCS,APOA4,APPBP2,ARHGEF3,ATF3,ATP1A1,B4GALNT1,BDNF,BHMT,C5,CA11,CA3,CAT,CCN2,CDKN1A,CDKN2C,CHGB,COL1A1,COL3A1,COL4A2,CREG1,CTSD,CXCL2,CYBB,CYP4A22,DNAJB5,DNAJC3,EIF3E,EIF4G2,EPB41,FABP1,FMO1,FN1,FTH1,FXYD1,GABRA2,GABRB1,GADD45G,GBE1,GCLC,GHR,GNA11,GPX2,GPX3,GSS,GSTP1,HERPUD1,HM13,HNF1A,HSD3B1,HSP90AA1,HYOU1,…	1529 (18)
MRTFA		Activated	3.505	1.77e-06	ACTA2,ACTB,ACTC1,ACTG1,AMOTL2,ANKRD1,ANLN,ARPC4,CBFB,CCN1,CCN2,CD151,CD24,CDC42BPA,CDC42EP2,CDC42EP3,CEBPE,CLDN15,CNN1,CNN2,COMT,CYBA,CYFIP2,DDAH1,DHCR24,DIAPH3,DMKN,EDN1,EGR1,EPPK1,F11R,F2R,FADS2,FIBIN,FLNA,FNBP1L,FOS,HAMP,HPGD,ICAM1,ID1,ITGA6,LCN2,LILRB4,MAP2,MAPK13,MMP9,MYH10,MYL9,MYLK,NPPB,NREP,PDGFRA,PFN2,PTGS2,RAC1,RHOBTB1,RUNX1,S100A9,SCARB1,SERPINE1,SLC1A2,SLC6A4,SORBS1,SYNPO2,TAGLN,TBXAS…	1954 (25)
POU5F1	-4.011	Activated	3.538	1.8e-06	ACVR2A,AFP,AHR,ALB,ASCL1,ASH2L,BAG1,BAK1,BAX,BCL10,BCL2L10,BCL2L11,BFAR,BIK,BIRC2,BMI1,BMP4,BMPR1A,BNIP3L,BRAF,CASP1,CASP2,CASP3,CD27,CDKN1A,CDX2,CGA,CIDEB,CLDN7,CRABP2,CRADD,CST6,CTNNB1,DFFA,DSP,DUSP1,DUSP4,DUSP5,EED,EFEMP1,EPCAM,EPHA2,FABP1,FARP1,FOXA1,FOXF1,FRZB,FUT4,GADD45G,GATA2,GREB1,HAND1,HIF1A,HOPX,HOXB3,ID3,IER5,IER5L,IGF1R,IGF2BP1,INHBA,ISL1,JARID2,KRT18,LIN28A,LOXL1,MAX,MEF2A,MEF2C,MEI…	2257 (21)
RB1			0.299	1.9e-06	ACTB,ACTC1,ALPL,ATAD2,ATP1A1,ATP1B1,ATP6V1F,ATR,BAK1,BARD1,BAX,BCL2L11,BLM,BTG3,CAP1,CASP3,CASP4,CBX5,CCL1,CCN2,CCNA2,CCNB1,CCND3,CCNE1,CD44,CDC25A,CDCA4,CDCA5,CDK1,CDK2,CDKN1A,CDX2,CELSR1,CENPK,CHRNB1,CITED2,CLIC4,CNOT6L,COL4A1,COL4A2,COL5A1,CPA4,CRADD,CXCL2,DCK,DEK,DLAT,DLK1,DMPK,DNM1L,DYNLRB1,E2F2,E2F3,E2F5,EDNRA,EED,EGR1,EHD3,EZR,F3,FGF2,FLT1,FN1,FOS,FXYD1,FZD6,GHITM,GLI2,GMFB,GPR142,GPR160,G…	1584 (20)
KLF6			1.816	2.12e-06	ALOX5,ARG1,ATF3,BAK1,BCL2L11,BCL6,CDKN1A,CHI3L1,COL1A1,CXCL2,CYP1A1,DLK1,HNF4A,IGF1R,KRT4,MKI67,MMP9,MRC1,MYC,NFKBIA,NOS2,NR2F6,PCNA,PDCD1LG2,PLAU,PMAIP1,PPARA,PPARG,PRDM1,PSG5,PTCH1,PTGS2,SDC1,SERPINH1,TFPI2,TGFB1,TGFBR1,TNFAIP3,VAV3	1425 (15)
SIRT1			-1.638	2.13e-06	ABCA1,ABCB1,ACADM,ACTB,ADIPOQ,AFP,AGT,AGTRAP,ANO1,ANXA4,ARG1,ARNT2,BAX,BCLAF1,BDNF,BTRC,CA12,CAT,CAV1,CCNB2,CCND2,CCND3,CCNG2,CD74,CDKN1A,CDKN2B,CDKN2C,CEBPB,CFLAR,CLEC10A,CMIP,CNR1,CPT1A,CPT1B,CREB1,CRYBG2,CTNNB1,CYP19A1,CYP1A1,CYP2B6,DDAH2,DDB1,DHX58,DKK1,EDEM1,EIF2S2,EP300,EPDR1,EPM2AIP1,ERMP1,ESR1,FBXO39,FGFR1,FN1,G6PC,GATA5,GLI2,GPAT4,GRIP1,GSTM3,H2AZ1,HES5,HIF1A,HK2,HLA-DQA1,ICAM1,ID1,IDH2,…	1886 (19)
EHF			-0.026	2.24e-06	ALOX5,ANGPTL4,ANPEP,BLNK,BMP4,CASP3,CCBE1,CCL4L1/CCL4L2,CDH3,CDK1,CEBPG,COL2A1,CRABP2,CYP1A1,ERBB2,GATA2,GLB1,HOPX,IL1RN,JAG1,KDR,KIT,KLF5,KLK6,KLK7,KLK8,MMP1,NOTCH3,PLAT,PLAUR,RBPJ,S100A9,SAA1,SAA2,SAA4,SERPINA3,SERPINE1,TCF4,TFPI,TGFB1,THBD,TIMP1,TNC,TNFRSF10B,VNN1	993 (7)
SOX4	50.964	Activated	3.166	2.79e-06	AIF1L,ALDH1B1,AMOTL1,ARPP21,B3GNT5,BAX,BEX3,C19orf44,CAPN2,CASP1,CD1D,CD74,CEMIP2,CLIC6,CSNK1E,CTNNA1,CTNNB1,DBNDD2,DDAH2,DUSP4,EFNA5,EIF4E3,EMB,EMP1,ENPEP,FHL1,FN1,FOS,GCAT,GGA2,GLDC,HAMP,IFI30,IGF1,IGF2,IGKC,KANK1,KDM7A,KLK8,KYNU,LHFPL6,LUZP1,MAGED1,MAGI1,MAP4K5,MARCKSL1,MEX3A,NAV1,NREP,NRXN2,NUAK1,OVOS2,PPIC,PRXL2A,PTK2,PXYLP1,RNASE4,SEL1L3,SERPINE2,SLC5A9,SNN,SNX10,SORT1,ST6GAL1,TAX1BP3,TCF3,…	1031 (7)
PML			-1.204	3.35e-06	ACACB,ACADL,ACADM,ACADS,ACOX1,ACSL4,ACTG1,ADIPOQ,ANXA4,BAX,BST2,CACYBP,CAT,CCNE1,CDK2,CDKN1A,CDKN2B,CEBPE,CFL1,CIAPIN1,CPT1A,CPT1B,CXCL1,DNAJB6,EPSTI1,FABP1,FANCD2,HADHB,HBB,HSD17B7,IDI1,IFI44,IRF7,ISG15,LIPC,LIPE,MAF,MAFF,MCM6,NDRG1,NQO1,OAS2,OAS3,PCBP2,PDK4,PIK3C2A,PPARGC1A,PRKCA,PRKCH,PSMB8,PSMB9,RRAS2,RXRA,SCD,SNAI2,SQSTM1,SREBF1,STMN1,SUMO2,TAP2,TNFAIP3,TOPBP1,TP53,TPD52L2,TRIO,TXNRD1,YWHAG,…	1762 (21)
KLF5	15.642	Activated	3.404	4.43e-06	ACADM,ACOX1,ACTA2,ALPI,ARG1,CCNA2,CCNB1,CCNB2,CDK1,CDKN1A,CGREF1,CPT1B,CTNNB1,DUSP1,E2F3,FAM110A,FGF18,HIF1A,ILK,KLF5,LAMA1,MMP9,MYC,NOTCH1,PCNA,PDGFA,PPARG,PTGES,RUNX1,S100A9,TAGLN	1814 (22)
TAL1			1.616	4.46e-06	ADGRG1,ARPP21,ASPM,AZGP1,BCL6,BCOR,BHMT2,BTBD3,BUB1,C3,CCNB1,CCNE1,CCNG2,CDH23,CDK6,CDKN1A,CDKN3,CEP70,CIB2,CPLX1,CYLD,DNMBP,DSC3,DSG2,ELOVL4,ETS1,FBN1,GALNT7,GATA2,GATA3,GDF5,GINS1,GSDMD,GUCY1A1,HADHA,HBB,HELLS,HLA-B,HLA-C,HLA-F,HMGB3,HSD17B14,ICAM1,IFNAR1,IL31RA,JUN,KIF14,KIT,LYST,MAP2,MAP3K1,MARCKS,MCM2,MCM4,MEST,MYB,MYC,N4BP2L1,NDN,NFKBIZ,NFYA,NOTCH1,PGAM5,PLA2G2A,PLCG1,PLEKHO1,PPP3CA,PRSS8,P…	1330 (17)
USF1			0.262	4.62e-06	ABCA1,AGT,AGTRAP,AKAP12,APOA5,B2M,BAX,CAT,CBS/CBSL,CCNG2,CDK4,CEACAM1,CHI3L1,CPT1A,CPT1B,CTSS,CYP19A1,DUSP1,G6PC,GATA3,GATA5,GHRL,HAMP,HOXB4,IGFBP1,IGFBP3,PCK1,PIGR,PTGS2,RORC,SERPINE1,SHBG,SPEG,SPP1,SYNPO,TGFB1,TNFAIP3,TP53,USF2	625 (7)
LHX1			-0.135	4.76e-06	ACSM2A,ALDOB,ANPEP,ASS1,ATP1B1,BHMT2,CADPS2,CLDN2,CLTRN,CUBN,CYB561,DAB1,EHD2,EMB,FZD5,GATM,GCNT1,HAO2,HES5,HHEX,HNF4A,JAG1,KDM5B,KL,KLK6,LRP2,LRRC19,MEP1A,OVOL2,PAH,PCP4,PDPN,PKDCC,PRXL2A,SEMA6D,SERPINA6,SFRP1,SHISA2,SLC12A1,SLC16A12,SLC26A1,SLC34A1,SLC45A4,SLC47A1,SPP2,TMIGD1,ZKSCAN1
RRP1B			1.067	4.97e-06	ADCY7,ALDH5A1,AREG,ASCL1,BMP7,CASP3,CCNA2,CCNB2,CCND3,CCNE1,CCNG1,CDC20,CDK1,CDKN1A,CEBPB,DNAJC12,EIF3H,EIF4B,EP300,FZD6,HPX,HSP90AA1,KIF11,MCM2,MCM4,MCM6,MDM2,MRAS,NCOA2,PCNA,PERP,PRKCA,PRKCD,RARA,RPL14,RPL22,RPL37,RPS10,RPS14,RPS19,RPS3,RPS5,RPS8,SERPINE2,SMAD6,SPP1,TGFB1,TOP2A,TOPBP1
NKX2-1			-0.963	5.95e-06	AGER,AGT,AQP1,AREG,BDH1,BMP4,BTG3,C5,CA4,CA8,CD14,CD74,CDKN2B,CLU,CNMD,CREB3L4,CTNNB1,DCK,EDIL3,ENC1,ENPP2,EPHB1,FXYD3,GLCCI1,GRHL2,HELLS,HS2ST1,IGFBP6,IL7,INMT,KITLG,LCN2,LEF1,LRG1,LRP2,MIA,MMP2,MTUS1,MYB,NKD1,PARD6B,PC,PDGFRA,PDPN,PFN2,PGM3,PON1,QKI,QSOX1,RAC2,RNASE4,ROR1,RRM2,SCD,SCGB1A1,SCGB3A2,SEC14L2,SERPINB9,SERPINE1,SFTPC,SFTPD,SLCO1B3,SMAD7,SNAI2,TFF2,TGFB1,THBS1,TNC,TSHR,TSPAN7,UGT8,WNT…	1154 (7)
HSF1			0.576	5.98e-06	ABCB1,ACADL,ACLY,ATN1,B2M,BAX,BCL10,BMP4,BMP7,BST2,BUB1B,CCN2,CCNA2,CCNE1,CCT4,CDK1,CEBPB,CELSR1,CENPA,CFLAR,CHD3,CLDN7,CLU,COL18A1,COL6A2,CSRP2,CTNNB1,DNAJB1,DNAJB6,EFEMP1,EIF4A2,ELAVL1,FBLN1,FMOD,FXR1,HMGB1,HNRNPA3,HSBP1,HSF2,HSP90AA1,HSPA1A/HSPA1B,HSPA4,HSPA4L,HSPA8,HSPD1,ICAM1,ITGB3BP,JARID2,JUN,KNTC1,LIF,LRRN4,LSM2,MBOAT7,MITF,NFATC2,NOTCH2NLA/NOTCH2NLB,PDZD2,PGAM5,PLAAT4,POSTN,POU5F1,PPARG,…	1689 (22)
NCOA2	-2.662		-1.097	6.77e-06	ABCB11,ADIPOQ,AHR,ALAS2,ALDH1B1,APOA4,APOC2,APOM,AR,BMP2,CDKN1A,CTNNB1,CYP1A1,CYP2B6,CYP51A1,CYP7A1,EGR1,FGB,FRZB,G6PC,GBE1,GLO1,GPD2,HNF1A,IDI1,IFNB1,ISG15,KHK,KRT19,LECT2,LIPC,LPIN1,MYB,NFKBIA,OASL,PARD6B,PCK1,PGM3,PLIN1,PLTP,PPARG,PPP1R3C,PTGS2,SLC2A2,SREBF1,STAR,TFF1,TPI1,TSC22D3	2135 (25)
HOXC8	6.242		-0.431	7.02e-06	ANKRD1,APP,ASS1,CDH11,CNN1,EMB,FZD2,GAS1,GREM2,HAMP,HOXC8,KRT19,NQO1,PLAGL1,PMP22,SERPINF1,SLC16A3,SPP1,SRD5A2,TAGLN
CLOCK		Inhibited	-2.512	7.42e-06	ACOX1,ACSL4,ACVR2B,AKT3,ANGPTL4,ANKRD12,APP,ARHGEF10,ARNT2,AVPR1A,CBFB,CCN2,CCR6,CEMIP,CHST3,CRISPLD1,CTPS2,CYP51A1,DHTKD1,DR1,EIF4G2,ESYT1,F2R,F7,FOXA3,FZD6,GADD45B,GALNT11,GJA1,GNAO1,GNPTAB,GYS2,HACD2,HAMP,HAS2,HMGCS2,HSF2,ICAM1,ID1,IGFBP5,IL18BP,ITM2C,JAM3,KCND3,KCTD1,KLHDC10,LIX1,LPIN1,LRATD2,LYPD6,MEST,MGP,MMP7,MOXD1,MSMO1,MTPN,MYLK,NADK2,NEBL,NPAS2,NR0B2,NR2C1,OAS3,OPN3,PCGF5,PDGFRB,PER1,PE…	1297 (13)
MAFF	2.544		0.745	7.54e-06	ABCC3,ABCC4,ABCC5,GCLC,GSTP1,HBB,IL1RN,MOGS,NQO1,TXNRD1
KDM3A		Activated	3.286	7.86e-06	ACTA2,ADM,AJUBA,CCN1,CCN2,CD9,CHRNB1,EDN1,ETS1,FLNC,FSTL3,GDF15,GNG2,KLF5,LOXL2,MMP9,MYC,PCNA,PPP1R3C,SERPINE1,TAGLN,TNC	1188 (11)
NFYC			-0.753	7.98e-06	ALB,ARID4B,CCNB1,CCNB2,COL1A1,COL1A2,COL5A3,CSDE1,FGFR2,FTH1,G6PC,KBTBD8,LPIN1,MTPN,NPR1,PCK1,PDGFRB,PGM3,PTTG1,RFC3,RHOB,SALL4,SHOX2,TYMS	113 (2)
JUNB			1.986	8.12e-06	ACLY,AGTR1,APOM,ATF3,BCL3,BDNF,C3,C5,C5AR1,CASP4,CAV1,CD44,CDC20,CFLAR,CGA,CLU,COL1A1,COL1A2,COL7A1,COMT,CXCL2,CYP19A1,CYP1B1,DUSP1,EEF2,FBLN2,FBLN5,FN1,FTH1,HES1,HK2,HPGD,IKZF2,IL1RL1,INHBA,ITGAV,LAMB3,LCN2,LIPE,LPAR1,MMP1,MMP2,MMP9,MYL12A,NAMPT,PENK,PLAU,PLAUR,PLIN1,RUNX2,SCD,SERPINE1,SFTPD,SLC7A1,SNAI2,SST,STAR,SWAP70,SYT1,TIMP1,TIMP3,YWHAG	1252 (16)
Tcf7			-0.356	8.99e-06	ADAMTS6,AGPAT5,AHCYL2,ARHGEF12,ARNTL,ARRDC4,BACH1,C3orf70,CAPN3,CCR6,CD200,CDK1,CERK,CHCHD10,CISH,CXCR3,DHCR24,DTX1,ELK3,ENO2,ETNK1,FAAH,FDPS,FRMD6,FURIN,GATA3,GEM,GM2A,GNAO1,GPD1L,GPD2,GSAP,HIF1A,ID3,IFT80,IGF1R,IL15RA,INPP5D,INPP5F,ITGB8,KIF11,KIT,LEF1,LONRF1,LPCAT2,LRIG1,LYSMD2,MAF,MBNL3,MBOAT1,MMP25,MSMO1,NR5A2,NUPR1,OSBPL3,OSBPL8,PAPSS2,PDCD1,PENK,PLAG1,PLTP,PPARG,PPT2,PRDM1,PRKD3,PSAP,PTEN,…	1727 (15)
HDAC5		Inhibited	-2.527	9.11e-06	ACADL,ACADM,ACSL1,ACTA2,CD27,CDK7,CDKN1A,CPT1A,CPT1B,CPT2,CTNNB1,DRP2,ETNPPL,G6PC,HES1,HK2,HMGCL,HMGCS2,IGFBP1,JUN,MAP3K3,MEF2C,MYC,MYCN,NEDD4,NOS2,PMP22,PPARA,PPARG,PPARGC1A,PTEN,PTPN13,PYGM,RUNX2,SCD,TAGLN,TUBB3,TWIST1	2508 (27)
NOTCH1	2.518	Activated	2.574	9.65e-06	ACTA2,AKR1C1/AKR1C2,ANKRD1,ASCL1,BCL6,BIRC2,BMP2,CCN1,CCN2,CCND2,CCND3,CCNE1,CD14,CD44,CD84,CDCA7,CDK2,CDKN1A,CDKN1C,CEBPB,CEBPD,CFLAR,CNN1,COL1A1,COL1A2,CTNNB1,CXCL1,DES,DKK1,DLK1,DTX1,ECHS1,ECT2,EFNB2,ENO2,EPHA4,ERBB2,ERBB3,FCGR2B,FGF2,FLT1,FOS,FOSB,G6PC,GATA2,GATA3,GATD3A/GATD3B,GLI2,GLS,HES1,HES5,HEY1,HEYL,HIF1A,HSPA8,ICAM1,ID1,IGF1R,IGFBP3,ITGA6,ITGAM,JAG1,KRT8,LEF1,LOX,MMP1,MMP2,MYC,MYCN,MY…	1548 (13)
SOX9	15.424		-0.249	9.85e-06	AR,BEST1,BMI1,CCN2,CDK4,CDKN1A,CDX2,CNMD,COL1A1,COL2A1,CREB3L2,CTNNB1,FOS,GAS7,GDF10,HAPLN1,KIT,LBP,LRP6,MAPK3,MIA,MITF,PPARG,PRKCA,PTGDS,RUNX2,SCGB1A1,SMPD3,SNAI2,SOX5,SOX8,SOX9,TWIST2,VNN1	1875 (25)
MAX	2.554		0.18	1.06e-05	ACTC1,AEBP2,AR,BAX,BCL6,BCR,CBX5,CCNB1,CCND2,CCNG2,CDC25A,CDK4,CDKN1A,CDKN2B,CSDE1,DLEU2,E2F2,EDN1,EED,FADS2,FTH1,G6PC,GADD45B,GH1,HAMP,HDAC2,HK2,ID1,JARID2,MTF2,MTHFD1,MYC,NPM1,ODC1,PDGFRB,RBBP4,SLC2A1,SLC2A3,TNNT2,UBE2C,YY1	990 (7)
NCOA3		Activated	2.005	1.06e-05	AHR,ANKRD1,CCDC80,CCN1,CCN2,CCNA2,CCNB1,CCNE1,CDC25A,CDK2,CDKN1A,CYP1A1,CYP2B6,ERBB2,FGF2,FGFR2,HES1,HES5,HK2,HOXA1,IGF1,IGF1R,IGFBP1,IGFBP3,ILK,KDR,LECT2,MMP9,MTA3,NFKBIA,PARD6B,PCNA,PPARG,PTGS2,SLC16A3,SLC2A1,SREBF1,TAGLN,TFF1,TKT,XDH	1952 (19)
GATA6			0.115	1.33e-05	ABCB1,ACO1,ACTA2,ACTC1,AFP,ARG1,ASCL1,ATP6V0D1,ATP6V1H,BMP4,BMP5,BMPR1A,BRAF,C1R,C4A/C4B,CALML4,CAV1,CDKN1A,CDX2,CEBPG,CLEC10A,COL4A1,COL4A2,CRABP2,CRYL1,CYP11A1,CYP19A1,DAB2,DLK1,DPPA4,EDN1,ENGASE,FGF2,FH,FKBP14,FOXA1,FOXA3,HES1,HNF4A,HYAL1,KDM5B,KRT7,LAMA1,LDHB,LGR5,LTBP1,MEF2C,MPHOSPH9,MRC1,MSX2,MYC,MYLK,NFIA,NR5A2,NTF4,OVOL1,PDGFRA,PGM2,PIK3C2G,POU5F1,PPP1R14A,PRDM1,PTGES,SCD,SCGB1A1,SEMA3C,S…	2211 (27)
ETS1	19.431	Activated	2.415	1.34e-05	ABCB1,ANPEP,APOC2,ARHGDIB,ARL4C,ARPC2,B4GALT5,BAX,BCL11A,BMP4,BTRC,CASP1,CAV1,CCN2,CCNE1,CCNG1,CD14,CD27,CD44,CDK2,CDK6,CDKN1A,CITED2,COL1A2,COL2A1,EGR1,ERBB2,ETS1,ETS2,FLT1,FN1,FOXD1,HPGD,HS2ST1,HSPA1A/HSPA1B,HSPA6,HSPA8,HSPB8,ICAM1,IGF2BP3,IKZF2,IL24,INSIG1,ITGAE,ITGAM,ITGB6,KRT8,MDM2,MMP1,MMP2,MMP7,MMP9,MSR1,MUC4,MYB,MYC,NCLN,NPR1,NQO1,PEG10,PERP,PHLDA2,PLAU,PRDM1,PSEN1,RHOBTB3,RUNX1,RUNX2,SCA…	1767 (18)
HLX	-2.128		0.308	1.37e-05	ANKRD1,AREG,BMP2,CCNB1,CD44,CDKN1C,CLDN1,CTSS,CYP1B1,EGR1,GDF15,HES1,ICAM1,IL4R,JUN,KYNU,MYC,PAPPA,PLXNA1,PRDM1	1242 (7)
LEF1	11.741	Activated	2.657	1.37e-05	ABCG2,ACTA2,ADAMTS6,AHCYL2,AR,ARHGEF12,ARRDC4,AXIN2,C3orf70,CAPN3,CASP3,CAV1,CD1D,CD200,CD44,CDK1,CDKN1A,CHCHD10,DKK1,ENO2,FGF18,FN1,FRMD6,GATA3,GEM,GNAO1,GSAP,HAS2,IFT80,IGF1R,INPP5F,ITGB8,KIF11,LEF1,LONRF1,LRIG1,LYSMD2,MBNL3,MITF,MMP2,MMP7,MSX2,MYC,NRCAM,PENK,PLAG1,PRDM1,PTCH1,PTGS2,RRAGD,RUNX2,SCAMP1,SH3GL3,SH3RF1,SLC35D1,SOX9,SPECC1,SPP1,SPRY1,TANC2,TP53	1927 (25)
PRDM1	26.178		-1.022	1.47e-05	ADA,ADGRG1,AFP,AIM2,ALPL,ANGPTL4,APOBEC3C,APOM,ARG2,ATP9A,AXIN2,BCL2L11,BCL6,BMP5,CADPS2,CD160,CD44,CD74,CDK6,CFH,CHI3L1,CLDN1,CLTA,CPA4,CRISPLD2,CRP,CXCL2,CYP4V2,DUSP16,ERAP1,ESR1,EVA1A,F5,F9,FGA,FGB,FOS,FTH1,FZD2,GALNT2,GBE1,HAL,HLA-DQA1,ID3,IFNB1,IGF1R,IGHG1,IL24,IRF2BP2,ISL1,JAG1,KHDRBS3,LRRN1,MALL,MAP7D2,METTL7A,MMP25,MS4A4A,MT2A,MTMR11,MYC,NFAT5,NOS2,PAX5,PCSK6,PDCD1,PIK3AP1,PLA2G4A,PLAAT4,…	1648 (21)
ID2			-1.788	1.54e-05	ACTA2,ADM,AXIN2,BCL2L11,BCL3,BCL6,BMP7,BTG2,CCNB1,CCND2,CCNE1,CCNG1,CCNG2,CD44,CDK1,CDK4,CDKN1A,CDKN2C,CEBPB,CTNNB1,CXCR3,DGKA,DTX1,DUSP1,DUSP10,DUSP4,E2F2,ETS2,GADD45B,GADD45G,HES5,HIF1A,HOMER2,ICAM1,IKZF2,IL4R,IRF5,ITGA1,ITGA3,JAK2,JDP2,LEPR,LRIG1,MAF,MAP3K3,MAP4K3,MMP2,MYB,MYC,NFAT5,NOTCH1,NTRK2,PDCD1,PDGFA,PIK3R1,PKD2,POU2F2,PROM1,PTPN13,PTPN14,PTPN3,RAP1GAP,RORA,RPRM,SDC1,SMAD7,SMOC2,SOX4,SO…	1931 (24)
HDAC1	-2.122		-0.967	1.73e-05	ABCB1,ADIPOQ,AKAP12,AMPD3,AR,ATF3,AXIN2,BAMBI,BAX,BCL6,BDNF,BMF,CCNA2,CCNB1,CCNB2,CCND2,CCNE1,CD1D,CD27,CD44,CDC25A,CDK1,CDK2,CDKN1A,COL1A1,COL1A2,COL2A1,DUSP1,E2F2,EGR1,ESR1,FABP1,FLT1,FOS,GLUL,GNAS,GSK3B,GSTP1,H2AX,HBG2,HES1,ID1,IFNB1,IL24,KDR,KLK2,LCN2,LGR5,MDM2,MEF2C,MMP9,MT1G,MTA3,MUC4,MYC,MYO1F,NFKBIA,NKD1,NOS2,PCK1,PDGFA,PLAU,PMAIP1,POU5F1,PPARG,PPARGC1A,PRAG1,PTEN,PTGS2,RECK,RGS10,RHOB,RO…	1839 (20)
ZBTB17			0.186	1.86e-05	ANLN,ASPM,BTG3,BUB1B,CCNA2,CCNB1,CCNB2,CD46,CDC20,CDK1,CDKN1A,CDKN1C,CDKN2B,CEP55,CKAP2,ECT2,EDA2R,EGR1,JUN,KDM8,KIF11,KIF22,KIT,KLK8,MKI67,NEK2,NUF2,ODC1,OSMR,PMAIP1,PRC1,RACGAP1,RRM2B,TNFAIP2,TOP2A,UBE2C,VPS72,ZNHIT3	2008 (23)
NCOR2		Activated	2.377	2.01e-05	ABCB11,ADIPOQ,AR,AXIN2,C1QA,C3,CDKN1A,CEBPE,CTSB,CTSS,CYP3A4,DIO1,FOLR1,FOS,IGF1,JUN,MMP2,MYC,PDGFA,PLA2G2A,PLIN1,PTGS2,RARA,RORC,STAR,TFF1,TSLP,UGT2B15,UGT2B17	1897 (23)
ATF2			0.733	2.1e-05	ACTB,ANGPTL2,ATF3,CCNA2,CGA,CTNNB1,DUSP1,DUSP10,DUSP5,EGR1,FN1,FOS,IFNB1,IL1RL1,ITGB8,JUN,MAPK14,MEIS2,MMP1,MT2A,MYLK,NOS2,NOTCH1,NPPB,NUPR1,PCK1,PDGFRA,PENK,PGLYRP2,PLA2G4A,PLAU,PPARG,PPARGC1A,PSEN1,PTEN,PTGS2,RELA,RHOB,SNAI2,SOD2,SST,TSHR	1281 (15)
MYB	-2.015	Activated	3.237	2.1e-05	ADA,ADAM12,ADM,ANPEP,ATP2B1,AXIN2,BAX,BLNK,BMF,C15orf48,C3,CAMK2B,CCNB1,CCND3,CCNE1,CD14,CDK1,CDKN2B,CLTA,CNN3,COL1A2,COL4A1,COPA,CXCL2,FN1,FUT8,GATA3,HAND2,HSPA8,ICAM1,IGF1,IGF1R,IGF2,IGFBP3,IGFBP5,IL18R1,IQGAP1,JAK2,JUN,KDR,KIT,KITLG,LCN2,LIF,MFAP3L,MMP1,MTSS1,MYB,MYC,NEDD9,NOTCH1,NRAS,P2RY13,PCNA,PPP3CA,PRAG1,PTCRA,PTGS2,RYK,SDC1,SLC1A5,SLC25A3,SLC27A2,SNAI2,SPP1,TFEC,TRHR,TULP4,TWIST1	1423 (16)
TFAP2A	48.926		0.733	2.18e-05	ABCA1,ADAM17,ANXA1,BAX,CDKN1A,CGA,COL7A1,CXCL1,CXCL2,CYP11A1,EFEMP1,ERBB2,ESR1,F2R,FOXA1,FREM2,G3BP2,GEM,GLO1,IGF2,LIPA,MMP14,MMP2,MMP9,MT2A,NPY,PAG1,PITX2,PLAAT3,PLAU,PLAUR,PODXL,POR,PPARG,PSAP,RBL2,RPS5,SERPINE1,SESN3,SMPD1,SOD2,STX7,TIMP1,TPM1,TPM3	1828 (21)
NRIP1			0.99	2.49e-05	ACAA2,ACACB,AIFM2,AREG,CCNB2,CCNE1,CCNG2,CDK1,CDKN1A,CPT1B,CYP1A1,CYP2C8,CYP4B1,GYS2,HADHB,HAS2,IFNB1,LDHB,MMD,NR2C1,OPLAH,PDK4,PTGS2,PTX3,SCD,SDHB,SLC16A10,SLC36A2,SMAD6,STAR,TNFSF4	2225 (24)
TAF1				3.14e-05	AR,CCNA2,CDK1,DIO1,GHR,HAMP,IGF1,PRLR,RPL31,RPS10,RUNX2,SCARB1,TFF1	1183 (7)
MITF	2.081	Activated	3.233	3.52e-05	ACSL1,ALDH16A1,ASAH1,ATP1A1,ATP6V1B2,BEST1,C8orf44-SGK3/SGK3,CAPN3,CCNB1,CCNG2,CD151,CD44,CDK2,CENPH,CEP55,COL1A1,COL2A1,DSTYK,ECT2,EDNRB,ESRP1,FAM53B,FGD4,FMOD,FN1,FOS,GM2A,GMPR,GNPTAB,GREB1,HAPLN1,HAUS8,HES1,HIF1A,HPGD,ITGA3,ITPKB,IVNS1ABP,KAZN,KIT,LGALS3,LYST,MCM2,MCM4,MCM6,MDC1,MGP,MICAL1,MITF,MMP14,MYL4,NCAPD2,NCAPD3,NPM3,NUF2,ORC6,PLA1A,POU5F1,PPM1H,PSEN2,QDPR,RAB27A,RRAGD,SCARB1,SDC1,SEMA3…	1746 (20)
SNAI2	15.059		1.879	3.68e-05	ANKRD1,AR,AXL,BCL2L11,BMI1,BSG,CCN1,CCN2,CDC42,CDKN1A,CLDN1,COL1A1,COL2A1,DKK1,DSP,EPCAM,FN1,HPGD,ID4,ITGA3,KRT18,L1CAM,MEF2C,MMP14,MMP9,RUNX2,SNAI2,SOX9,STAT3,TRPS1,TWIST2	1211 (26)
GON4L				3.69e-05	CCNA2,CCNB1,CCNB2,CCND2,CCND3,E2F2,MKI67,MYB,RAD21,SKP2,TFDP1
FEV			1.885	3.72e-05	ANXA2,CHGB,EFNA5,EPHA7,FBH1,FOS,FOXA1,GRIA3,ICAM1,KCNJ16,KCTD10,LPAR1,NCALD,NFIA,NFIX,NLGN3,NPY,NR2F2,NTN1,PROX1,PYGB,RNF2,SCG2,SDCBP,SEMA3E,SLC1A3,SLC22A3,SLC25A36,SLC37A3,SLC6A4,SLC7A8,SLIT2,SOX9,SST,STXBP6,SYT1,TPH2,TRPC7,VTN
SMAD2	5.141		1.854	3.87e-05	ACTA2,ADAM12,AFP,BCL2L11,CCN2,CCNG2,CDKN1A,CDKN2B,CDX2,CES1,COL1A2,COL2A1,CRISPLD2,CYP21A2,CYP51A1,FLT1,FN1,FSTL3,FURIN,GADD45B,HABP2,HAS2,HES1,HHEX,INPP5D,MMP2,MMP9,MUC4,POU5F1,PTX3,RAC1,RUNX2,SERPINE1,SMAD2,SMAD3,SMAD7,SNAI2,THBS1,TIMP3,TPM1,TPM2,TPM3	1939 (17)
KLF3	-2.047	Inhibited	-2.844	4.2e-05	ABHD14B,ACOT11,AHNAK,ALKBH7,AP1M2,AP4M1,ARHGEF3,ARPC4,BCAP29,BCL3,C19orf44,CAMK2D,CAPG,CAPNS1,CBFB,CD1D,CD99L2,CHCHD10,CIRBP,CTNNA1,CTSC,DEGS1,DFFA,DRG1,E2F2,E2F3,EIF4E3,FAM126A,FOS,FRY,GALNT1,GCNT1,GIT2,GLIPR2,GPD2,GPR137,GSTP1,HBB,HM13,HNRNPDL,HS3ST1,HYPK,IGF2BP3,ITFG2,ITGB7,JAK2,JOSD2,KATNBL1,KCNK6,KCTD14,KLF12,KLF8,LILRB3,LIN54,MAGED1,MAN2A2,MRPL34,MYADM,MYL4,NDFIP1,NDRG1,NOD1,NSMAF,OGFRL1,PA…
STAT6			1.808	4.3e-05	ACOX1,ACSL1,ACTB,AGFG2,AHNAK,ALDH2,ANO1,ANXA1,AREG,ARG1,ASS1,BAX,BCL3,BCL6,BIRC2,CAMK1D,CCND2,CDK2,CDKN1A,CEL,CIDEB,CIDEC,CISH,CKAP4,CLDN2,COL1A1,COL1A2,CPT1A,CRADD,CTSB,CTSS,CXCL2,CYB561A3,CYBB,CYP4A11,DDAH1,DENND4A,DGKA,DHX58,DOCK10,EGR1,EPHA2,FABP1,FAM126A,FAM20B,FGFR1OP,FLRT2,FNIP2,FSCN1,GADD45B,GADD45G,GALK2,GATA3,GATM,GBP7,GNB4,HAMP,HLX,HMGCS2,HNRNPH3,HSD3B1,IFI44,IGF1,IGHG1,IL15,IL18R1,IL1…	1800 (14)
ARNT2	-2.161		0.798	4.91e-05	ABI1,AGER,AKR1B1,ALAS2,ANG,ANGPTL4,AOX1,APOA5,APOC4,AQP7,ARNT2,BST1,CAMLG,CBFB,CCS,CDH3,CELF2,CFL2,CMKLR1,COL11A1,COL12A1,CPXM2,CYBA,DNASE1,EGF,EGR1,ELK4,ELL2,FNBP1,GATA2,GLUL,GPX3,GTF3A,GUCY2C,HGFAC,HOMER1,ICAM1,ITIH3,JAK2,LAMA2,LAMB3,LCAT,LCP1,LIFR,MDM4,MTPN,NAALAD2,NACA,NAP1L4,NFATC2,NGEF,NUDC,PDLIM4,PEA15,PKIB,PLA2G5,POLD4,POSTN,POU5F1,RBL2,RGS10,SELENBP1,SEMA5B,SLC17A1,SLC2A1,SLC2A3,SMAD3,SN…
BRD7	2.325		1.794	4.95e-05	BAX,CCNG1,CDKN1A,CYP1A1,ESR1,FGF2,FN1,KRT8,MDM2,NDRG1,RRM2B,SERPINE1,TRIM22,VCAN,ZMAT3	1999 (21)
FUBP1			0.548	5.8e-05	CCNE1,CCNH,MYC,RPL32,STMN1,STMN3,WNT5A
SMAD1			1.294	6.1e-05	ACTA2,ALPL,BTG2,CCN2,CDKN1A,CDKN2B,COL1A1,COL1A2,COL2A1,COL4A1,CXCL2,GADD45B,HEY1,HHEX,ICAM1,ID1,ID4,MYC,PDGFA,RUNX2,SMAD6,SMAD7,SOX9,SPP1	1707 (20)
ZEB1	-2.838		0.249	6.44e-05	ABCA3,CCNG2,CD74,CDKN2B,CGA,COL1A1,COL1A2,COL3A1,CTNNB1,ESRP1,ESRP2,FN1,GATA3,GRHL2,KIT,KRT18,KRT19,LAMC2,LOX,LOXL2,LPCAT1,MMP9,MRC1,NRP2,PLAU,PTGS2,PTPRZ1,RAB25,RBL2,RELA,SERPINE1,SFTPC,ST14,XDH,ZEB1	1777 (22)
STAT4		Activated	2.622	6.54e-05	ACADL,ACSS1,ADSS2,AHNAK,ARMCX1,ASPH,ATP7A,BCL2L11,BCL3,BSG,C3,CCNI,CDK2,CXCL2,DDAH2,DNAJB6,ENO2,ENTPD4,ETV5,FSCN1,FURIN,FZD7,GADD45G,GATA3,GBE1,GJA1,GLG1,GRTP1,H3-3A/H3-3B,HCFC2,HILPDA,IFNB1,IL18R1,ISG15,ITIH5,KDELR2,KLF9,KRT18,LAMTOR3,LPIN1,LUC7L,MAGED1,MAP3K1,MBOAT2,MGARP,MLLT3,MTHFS,MYC,NDRG1,NXN,P4HA2,PCGF5,PDCD1,PER1,PEX13,PFN2,PLAC8,POLD4,PRDM1,PRDM16,RASL12,RCN3,RGS16,RNF130,RORA,RRAGD,S10…	1648 (14)
Esrra			-1.669	6.77e-05	ACADL,ACADM,ACAT1,ACE2,ACO1,ACOX1,ACSL5,AGT,ALDOA,ALDOB,APOA4,ATP1A1,ATP5PB,BDH1,COX7A2L,CPT1A,CPT2,DLAT,ENO1,ENO2,ENO3,ERBB2,FABP1,GCGR,GOT1,HSD3B1,LEPR,PCK1,PDK4,PHKG1,PNLIPRP2,PPARGC1A,PPP1R1B,PTGS2,PYGM,RARA,SDHB,SIRT3,SIRT5,SLC2A1,SOX9,SPP1,STARD3,TFF1,THRA	1338 (15)
GPS2			-0.214	6.83e-05	ABCA1,ADIPOR2,ASAP1,BIN1,BLNK,CD14,CDK6,CDKN1A,CYP7A1,CYP8B1,DHRS3,FAM20C,FZD1,HP,MBNL1,MYC,NFKBIA,NOS2,PID1,RGL1,RHOB,RNF144B,SHISA5,SNX1,TFF1,TRERF1,WIPF1,XYLT1,ZNF703	1354 (24)
SATB1			-1.189	7.45e-05	ACTG1,BLNK,CDKN1A,CEACAM1,CEMIP2,CSF3R,CTNNA1,CTSD,CYBB,DCP1A,DNMT3A,DSTYK,DUSP4,ENOSF1,EPSTI1,ETS1,F5,FAM110A,FEZ2,FOSB,FOXJ3,GADD45B,GATA3,GATA5,GDF15,GNG4,HBB,HSP90AA1,HSPA8,HVCN1,ID3,IL4R,IL7,ILF3,IRF7,KITLG,LPIN2,MAF,MEF2A,MT1A,NIBAN1,NPFF,NR2C2,PDCD1,PTGS2,RIPOR2,RUNX1,SIPA1L2,SLC27A2,SMAD3,SS18L1,SUN2,TRIM22,TRPS1,TSC22D3,TSG101,TSLP,TUBA4A,UBE2L6,UHRF1,VTA1,XAF1,YPEL5,ZNF287	1697 (17)
MYRF	12.859		-0.311	8.11e-05	AMOTL2,AQP9,ARHGEF25,BCL2L11,CCDC149,CCN2,CEACAM1,CFI,CHMP4C,COL14A1,GDF15,GRB14,IVNS1ABP,MFSD1,NGEF,PDCD1LG2,PDK4,PLAUR,PRDM1,PTPRE,PWWP3B,RHOU,S100A1,SDSL,SELENOI,SEPTIN11,SIRT5,SLC22A4,TNFRSF21,TRAF5,TRIM2,ZNF362
BCL6	-6.035		-1.206	8.3e-05	ADCY9,BAX,BCL3,BCL6,BLNK,BMI1,BMP2,CASP3,CCND2,CCR6,CD151,CD44,CDKN1A,CISH,CLEC10A,COL1A1,COL2A1,CUX2,CXCL2,DOCK10,DPYSL2,DUSP6,FGF2,FMOD,FTH1,GATA3,GIT2,GLI2,GOLM1,HACD1,HAPLN1,HNRNPLL,IL13RA1,IL24,IL4R,IL7,ITGA3,ITPRIP,JMY,KLHL23/PHOSPHO2-KLHL23,LBH,LDHB,LPIN1,MAF,MAPK6,MGP,MITF,MRC1,MSH2,MYB,MYC,NOS2,PDCD1LG2,PDCD2,PDCD4,PFDN4,PFKM,PHF20,PLA2G2A,PLA2G4A,PRDM1,PRSS23,PTEN,RGS4,RHOF,RNASEL,RORC,…	1713 (18)
MYOCD		Activated	2.625	9.29e-05	ACE2,ACTA2,ACTC1,CASP3,CCBE1,CDKN1A,CNN1,COL1A1,COL1A2,COL2A1,COL3A1,DES,FN1,FOS,GJA1,GJA5,GJC1,HAND1,HAND2,HSPB7,LMOD1,MEF2C,MYL4,MYL7,MYLK,NFATC2,NPPB,PDLIM3,PHKA1,PLA2G2A,S100A4,SCN9A,TAGLN,TNNC1,TNNT2,TP53,TPM1,TTN,VCAN	518 (9)
TRPS1	2.572		-1.187	0.000107	ACSL1,ALPL,BMP2,BUB1,CCNA2,CCNB2,CDC20,CDK1,DKK1,ENPP1,FN1,GALNT3,GREB1,KIF11,MMP2,PTTG1,RUNX1,RUNX2,SEMA6A,SERPING1,SMPD3,SNAI2,SPC25,TOP2A,ZEB1	1668 (12)
CRTC1			0.044	0.000107	BDNF,CGA,HAMP,MMP1,MT2A,NEDD9,NQO1,PER1,PPARGC1A,PTEN,TIMP1	1126 (11)
HOXB13			1.698	0.00011	ACPP,AR,ATP10D,BCHE,CDKN1A,CEP170,EPHA4,EPHA7,GABRA2,LRRN1,MYC,NFKBIA,SEMA3A,SLITRK3,TIGAR,UGT2B15,UGT2B7	1398 (12)
RBPJ	2.248	Inhibited	-2.082	0.000114	ASCL1,AXIN2,BMP2,BMP7,CD44,CDCA7,CDKN1A,CRP,CTNNB1,CYP11A1,CYP19A1,DTX1,DUSP1,ECT2,EGF,EPHA4,ETS1,FGF11,FGF18,FGF2,FOS,GDF10,GDF5,GLS,GNA12,HAS2,HES1,HES5,HEY1,IGF1,IGF2,INHBA,JAG1,JUN,KDR,KITLG,LEF1,LIF,MAPK14,MAPK6,MDK,MYC,NRARP,NTF4,OAT,PGF,PRDM1,PRSS3,PTCRA,RORC,SDC1,SLC2A1,SOS1,SOX4,SOX9,STAR,TFF1,TNC,WNT5A	1555 (18)
MTPN	2.647	Activated	3.39	0.000123	AHSG,ANXA1,APOD,BAX,CASP3,CASQ1,CCNA2,CCNB1,CCNB2,CCND2,CCND3,CDK1,COL1A1,COL1A2,CP,EDN1,FBLN1,FN1,FOS,GAS6,H6PD,IGF1,JUN,MTPN,MYC,PLAT,RELA,S100A10,S100A6,SERPINE1,SLMAP,SPARC,SPP1,TAGLN,TGFB1,TUBA1A	1235 (10)
ARNT		Activated	2.206	0.000132	ADAM17,ADM,AHR,ALDOA,ANGPTL4,AREG,BHLHE41,CAV1,CCND2,CDCP1,CDK4,CITED2,CLDN1,CTSD,CXCR3,CYP1A1,CYP1B1,CYP2A6 (includes others),DEGS1,EDN1,ENO1,ESRRG,FLT1,FURIN,G6PC,GAPDH,GAS1,HIF1A,HK2,HNF1A,HNF4A,INSR,ITGAV,LOXL2,MYO1C,NDUFS2,NQO1,PGM2,PPP2CB,RGS5,SERPINE1,SLC2A1,SLC2A3,TFRC,TP53,TPI1,TUBA4A,UBE2C,UGT1A6	1926 (19)
SP110	-3.605		-1.214	0.000134	ACP1,ATF3,BCL3,BMP4,BST2,CCN1,CD74,CDKN2B,CLU,CTSB,CYLD,DMD,DUSP10,ETS1,F2R,F3,FER,FLII,FUS,HDAC2,IFNAR1,IKBKG,IL4R,ITCH,ITGAV,MAOA,MAP3K3,MYC,MYCN,NFATC2,NR1I2,OAS3,PDCD6IP,PERP,PLCG1,PPARG,PRKCA,PTAFR,PTPN12,RAC1,RARRES2,RXRA,SERPINA1,SMAD2,SMARCA4,SMARCD3,SOX4,SP3,SQSTM1,SUMO3,TCF3,TIMP1,TNFRSF21,WWOX,YAP1
FOXC2			1.94	0.000136	ACTA2,ADD1,ADIPOQ,ADRB2,BAX,CASP3,CTNNB1,DKK1,EFNB2,FN1,HES5,INSR,KDR,LEF1,LIPE,MMP2,MMP9,NOTCH1,PDGFRB,PLIN1,PPARA,PPARG,PPARGC1A,PRDM16,PTGS2,RUNX2,TP53,WNT5A	1630 (22)
NOSTRIN		Inhibited	-2.967	0.000144	ADAM17,CASP3,CAV1,COL18A1,FLT1,FN1,KDR,KIT,MMP1,MMP2,MMP9,NPR1,PGF,PLAU,SOD1,TEK,TFPI,THBS1	1320 (15)
SIM1			0.832	0.000145	ABI1,AGER,AKR1B1,ALAS2,ANG,ANGPTL4,AOX1,APOA5,APOC4,AQP7,ARNT2,BST1,CAMLG,CBFB,CCS,CDH3,CELF2,CFL2,CMKLR1,COL11A1,COL12A1,CPXM2,CYBA,DNASE1,EGF,EGR1,ELK4,ELL2,FNBP1,GATA2,GLUL,GPX3,GTF3A,GUCY2C,HGFAC,HOMER1,ICAM1,ITIH3,JAK2,LAMA2,LAMB3,LCAT,LCP1,LIFR,MDM4,MTPN,NAALAD2,NACA,NAP1L4,NFATC2,NGEF,NUDC,PDLIM4,PEA15,PKIB,PLA2G5,POLD4,POSTN,POU5F1,RBL2,RGS10,ROBO3,SELENBP1,SEMA5B,SLC17A1,SMAD3,SNN,SNX5,S…
CDX2	7.568		1.018	0.000153	ABCB1,ATP4A,AXIN2,CAV1,CD9,CDH17,CDHR5,CDKN1A,CDX2,CLDN1,CLDN2,CLU,CTSE,ETS1,EZR,FUT2,FXYD3,GLI2,HEPH,HNF4A,HOXB2,HOXB4,HOXB7,HOXC6,HOXC8,JUN,KLF5,KRT23,LAMC2,LCT,LEF1,MEIS1,MEP1A,MLLT3,MTUS1,MUC4,MYC,MYCN,NR1H4,NR2F2,PARD6A,PARD6B,POU5F1,PRDM1,PTEN,SALL4,SCIN,SI,SLC26A6,SLC7A8,SOAT2,SOX5,SOX9,SYNPO,TFF2,TGFB1,UGT1A8 (includes others)	1967 (26)
CEBPD	-3.534		-0.415	0.000157	AGT,ALB,C3,CCNB1,CCNB2,CD14,CDKN1A,CDKN1C,CEBPB,CEBPD,CLU,CPB2,CSF3R,CTSV,CXCL1,CYP19A1,CYP1A1,CYP2A6 (includes others),CYP2E1,FOS,HAMP,HIF1A,HP,IGF1,IGFBP5,ITGAM,ITGAX,MIA,MITF,MYC,NOS2,PDGFA,PDGFRA,PPARG,PTAFR,PTGS2,SCGB3A2,SFTPD,SNAI2,TLR8,TP53,VLDLR	1815 (24)
RBL1			-0.814	0.000164	BCL2L11,CASP4,CCNA2,CCNE1,CDC25A,CDK1,CDK2,CDKN1A,CRADD,DDB1,DUSP10,F3,FGF2,FOS,HES1,MCM2,MCM6,MT1G,MTOR,MYC,MYCN,NEK2,NOTCH1,PCNA,PPARGC1A,PPP1R8,RBL2,RRM2,SFRP1,SKP2,THBS1,TP53,TYMS,ZEB1	1560 (20)
SMARCD3	3.952	Activated	2.891	0.000169	CD151,CD44,COL1A1,COL2A1,FMOD,HAPLN1,ITGA3,MGP,MITF,PITX2,SOX5,SOX9,WNT5A	1709 (16)
ING1			-0.108	0.000179	ADNP,AFP,ANGPTL4,BAX,CCNB1,CDKN1A,DEK,EPS15,ERN1,HDAC1,HSPA1A/HSPA1B,ITSN2,JAK2,MDM2,PPP2R1B,RPS14,SERTAD4,SPP1,TP53	1790 (14)
WBP2	2.352		1.811	0.000181	ALPK1,APOB,AXIN2,BMF,BMP4,COL4A1,COL4A6,COL6A3,COLEC12,CORO1C,CTH,CTNNB1,CXCL1,CXCL2,DYNLRB1,EGR1,ENDOG,ESR1,FHL1,GLCCI1,HAS2,HNMT,HSD17B10,ISYNA1,JDP2,JUN,KIFBP,LEF1,LGR5,MBOAT1,MFSD8,MOB3A,NKIRAS2,PEG10,PI16,PRKACA,PTGS2,RARRES2,SEPTIN2,SFXN3,SIGMAR1,SLC16A3,SLC1A3,SLC27A2,SLC7A11,SOX4,SPRY1,STX3,SYNM,TAGLN,TMED4,WLS,ZNF138	1513 (10)
USF2	-3.745		0.653	0.000203	ABCA1,AGT,AGTRAP,APOA5,B2M,CDK4,CFTR,CHI3L1,CPT1A,CPT1B,CYP19A1,EIF4E,GATA3,GHRL,HAMP,HOXB4,IGFBP1,IGFBP3,LGALS3BP,MYC,PIGR,RORC,SERPINE1,SHBG,SPEG,SPP1,STAR,TGFB1,THBS1	534 (7)
TWIST2	3.749		0.997	0.000212	BCL11A,BIN1,BMI1,CD24,CD44,CDKN1A,CTNNB1,DUSP5,DUSP6,FBLN5,FN1,MAF,MMP9,MYCN,OSGIN1,POSTN,SNAI2,TGFB1,TWIST1,ZEB1	1762 (16)
ID3	13.554		-1.293	0.000226	ADGRG1,ADIPOQ,ADM,ADSS2,BCL2L11,BCL3,BCL6,BMP7,BTG2,CCNB1,CCND2,CCNE1,CCNG1,CCNG2,CD44,CDK1,CDKN1A,CDKN2C,CEBPB,CXCL1,CXCR3,DGKA,DTX1,DUSP1,DUSP10,DUSP4,E2F2,ETS2,GADD45B,GADD45G,HES5,HIF1A,HOMER2,ICAM1,ID3,IKZF2,IL4R,IRF5,JAK2,JDP2,LEPR,MAF,MAP3K3,MAP4K3,MMP2,MMP9,MYB,MYC,NFAT5,NOTCH1,PDCD1,PIK3R1,PKD2,PRDM1,PTPN13,PTPN14,PTPN3,RAP1GAP,RORA,RPRM,SDC1,SMAD7,SOX4,SOX5,TCF4,TNFRSF25,TNFSF14,TP53,TR…	1640 (20)
PLAG1	18.451	Activated	2.835	0.000252	ACVR2B,AQP1,ATF5,CD300C,CDKN1C,CNKSR1,CREB3L1,EFNB1,FLNC,IGF2,KRT19,LILRB3,MAP2,MYRF,PIGF,PLAG1,PPIC,PTP4A3,QSOX1,RBP2,ROM1,SMARCD3,TGM2,TNNT3,TPSAB1/TPSB2,TSPAN4
HAND2	14.283	Activated	2.342	0.00029	ACE2,ACTC1,ADSS1,ADSS2,CCBE1,COL1A1,COL1A2,COL3A1,CXCL2,DES,GJA1,GJA5,GLI3,HAND1,HAND2,HSPB7,MSX1,MYL4,MYL7,NFATC2,NPPB,PDLIM3,PHKA1,PLA2G2A,PTGS2,S100A4,TNNC1,TNNT2,TPM1,TTN
ETV4		Activated	2.63	0.000291	ACTA2,ARID3B,B4GALT5,BAX,CAV1,CTNNB1,ERBB2,FN1,HPGD,MMP14,MMP7,MMP9,MUC4,MYB,PTGS2,PTK2,SPP1,TWIST1,WWTR1	1334 (7)
SOX1		Inhibited	-3.772	0.000297	ACVR2A,BMPR1A,CDX2,CTNNB1,DSP,DUSP1,DUSP4,DUSP5,EFEMP1,EPHA2,FABP1,FARP1,FOXF1,FRZB,GREB1,HAND1,HES1,IER5,INHBA,NCKAP1,NUDT21,PDGFRA,PEG3,PITX2,TEAD1,TNFRSF19,TWIST2,TWSG1,TXNRD1,WLS,WNT5A,YAP1
ZNF217		Inhibited	-3.144	0.000298	ADM,ANK3,ATAD2,ATL1,ATP10D,CDKN2B,CENPK,CREB5,EPHX4,ERBB3,GPRC5A,HAPLN1,HOXC6,IGDCC3,IGFBP3,ITM2A,KRT18,LYPD1,MYC,MYCN,MYO1B,NRK,NRXN3,PIPOX,PLAT,SEC14L2,SEMA3A,SPAG9,ST3GAL6,ST6GAL1,STRA6,USP32,WNT5B
TBX2		Activated	2.517	0.000298	ANLN,ATF3,ATF5,BUB1,CCNA2,CCNB1,CCNL1,CDCA5,CDK1,CDKN1A,CDKN2C,CKAP2,E2F8,ELK3,HAUS1,HELLS,HEY1,MAD2L1,MCM2,MCM4,MCM6,MXD3,NCAPD2,PARD6A,PAXBP1,PHTF2,PKMYT1,PRC1,PRDM5,PTEN,SEPTIN10,TCEA2,TYRP1	1495 (12)
GATA4			0.761	0.000301	ABCG5,ABCG8,ACE2,ACTC1,ACTG2,ADSS2,AGTR1,ANKRD1,ASCL1,CCBE1,CCN2,CDKN2B,CDX2,CEBPG,CLDN1,CLDN2,COL1A1,COL1A2,COL3A1,CRABP2,CTHRC1,CXCL2,CYP11A1,CYP19A1,CYP2C19,DAB2,DES,EDN1,EPHB1,FABP1,FGF2,FOS,GATA3,GJA1,GJA5,HES1,HSPB7,JUN,KCNA5,KCNJ2,KRT7,LCT,MEF2C,MPHOSPH9,MSX2,MUC4,MYC,MYL4,MYL7,NFATC2,NPPB,NR5A2,NTF4,OVOL1,PDLIM3,PHKA1,PLA2G2A,POSTN,PRDM1,PTGS2,S100A4,SFTPC,SI,SOX9,SPP1,STAR,TAGLN,TGFBI,TI…	1052 (15)
KMT2D		Activated	2.336	0.000318	ACADM,ACCS,ACOT4,ADGRA3,ADGRG1,ASL,BTG3,BVES,CA4,CCDC91,CDCA7,CKAP4,CNTLN,CTSD,DKK1,DSC2,DSC3,ECHDC2,ENO3,FBXL21P,FBXL7,FHL1,GALNT12,GKAP1,GLYCTK,GPX7,HDDC2,HOPX,HOXC6,IGSF1,IKZF2,IMMP2L,KCTD15,KRT23,KRT6A,LAMB3,LOXL1,LRRN4,METRNL,MMP9,NT5E,PAOX,PCDH7,POGLUT3,PPARG,PPIC,PRR15,PRSS16,PTTG1,RAB38,RABEPK,RELL1,RIMKLB,SCARB1,SIX4,SLC1A6,SLC35F5,SMAD6,TCEAL1,TFF1,TMEM159,TMEM53,TNNC1,TNNT2,TOX3,VTN,WD…	1352 (11)
E2F3	4.642		1.935	0.000331	AKR1C1/AKR1C2,BMI1,C1orf198,CA12,CAV2,CCNA2,CCNB1,CCNB2,CCND3,CCNE1,CD9,CDC25A,CDCA4,CDK1,CDK2,CDKN1A,COL18A1,CTNND1,CXCL1,CXCR3,DEK,E2F2,E2F3,ECE1,ECHDC2,EDN1,EED,ELF3,FBLN5,FGF2,FGFR2,H3C4,HSPD1,ID3,IGF1,IGF2,INHBA,MAD2L1,MCM2,MCM4,MCM6,MT1F,MT1G,MT1H,MT1X,MYB,MYC,MYCN,NUCKS1,PCNA,PPP1R8,PTN,PTTG1,RRM2,SERPINE1,SERPINH1,THBD,THBS1,TIMP3,TMPO,TNFAIP2,TOPBP1,TP53BP2,UBE2C,USP32	1474 (17)
HOXA9			1.846	0.000331	ADD3,ADGRG1,ARL3,ARNTL,ARPC5,BCL2L11,BMI1,CDK7,CELF1,CELF2,CEP350,CISH,CLTC,CPB2,CREB1,CSNK1A1,CTH,CYBB,DYNC1LI2,EDNRA,ENPP1,ETS2,FPR2,FXR1,FZD1,FZD5,GATA2,GLI3,GTPBP1,HBG2,HNRNPU,HOXB2,IGF1,INPPL1,JUN,KIT,KRT18,LAT2,MAN2A2,MAP4K5,MBNL1,MYB,MYC,NFIA,OSBPL8,PCDH1,PKNOX1,PRKD3,PRRC2C,PTPRC,RAB31,RAP1B,RCBTB2,RDX,RPS3A,SDCBP,SERINC2,SERPINB9,SLC27A6,SOX4,SPP1,TACC1,TSC22D3,WSB1,YWHAG
ARID1A			0.852	0.000333	ALPL,ANXA1,AXIN2,BMP4,CCNB2,CDKN1A,FZD1,FZD2,FZD5,HBD,HES1,LRP6,MEF2C,SOX9,TCF4,WNT2B,WNT5A	2092 (16)
ATF1	2.151		-1.078	0.000375	ATP1A1,CALCA,CEBPB,CREB1,CYP51A1,EGR1,FOS,FTH1,HLA-B,INHBA,JUN,MUC5B,NOS2,PCNA,PDE3B,PTGS2,SOD2,SST,TEAD1,THBS1,YWHAZ	950 (11)
GMNN		Inhibited	-4.004	0.000391	ACVR2A,BMPR1A,CDKN1A,CDX2,CTNNB1,DSP,DUSP1,DUSP4,DUSP5,EFEMP1,EPHA2,FABP1,FARP1,FGF2,FOXF1,FRZB,GREB1,HAND1,IER5,INHBA,NCKAP1,NUDT21,PDGFRA,PEG3,PITX2,POU5F1,TEAD1,TNFRSF19,TP53,TWIST2,TWSG1,TXNRD1,WLS,WNT5A,YAP1	1957 (18)
PCGF2	4.086		-0.187	0.000411	BMI1,CCND2,CCNE1,CDC25A,CDK4,CDK6,CDK7,CDX2,CTNNB1,FN1,GATA3,HES1,HOXB7,JAG1,MSX1,MYC,NOTCH1,NOTCH3,SMAD3,TP53,USF2,ZEB1	1855 (26)
MYBL2			1.219	0.000442	BCL2L11,BUB1,CCNA2,CCNB1,CCNB2,CCNG2,CDK1,CDK2,CLTA,CLU,COPA,GATA2,HSPA8,ID1,IGFBP5,IQGAP1,MYC,PPP3CA,SLC1A5,SLC25A3,TFEC,TOP2A,UBE2C	809 (12)
HNRNPK			1.012	0.000442	AGT,AR,CCN2,CDKN1A,COL12A1,HUS1,IL2RG,ITGA6,KNG1,LAPTM4A,LILRB4,LPIN1,MYC,NRXN2,PDLIM2,PPARG,PTGS2,RASA1,SLC47A1,TCN2,USP25,VCAN,ZBTB20	1344 (17)
KLF15	-12.019	Inhibited	-3.222	0.000442	ACADL,ACADM,ACADS,ACAT1,ACOX1,ACSL1,ACSS1,CCN2,CMKLR1,CPT1B,CPT2,DECR1,ESRRG,FABP5,HADHA,HADHB,MLYCD,PDK4,PPARG,PPARGC1A,PXMP2,SCD,SYNPO	1651 (17)
MLXIPL	-6.246	Activated	4.068	0.000444	ACACB,ACLY,CPT1A,G6PC,HIF1A,KHK,MLXIPL,PPARA,RGS16,RPL10A,RPL14,RPL15,RPL17,RPL18,RPL18A,RPL22,RPL26,RPL28,RPL31,RPL35A,RPL37,RPL4,RPL5,RPL8,RPL9,RPLP2,RPS10,RPS13,RPS14,RPS15A,RPS17,RPS18,RPS19,RPS21,RPS23,RPS24,RPS28,RPS3,RPS4Y1,RPS5,RPS6,RPS7,RPS8,SCD,SLC2A2,SREBF1,TKFC	812 (9)
DBP		Inhibited	-2.373	0.00045	ADH1A,ADH1B,ADH1C,AGT,BCL2L14,CYP3A5,CYP7A1,F8,F9,NQO1,PER1,PPARA
TBXT		Activated	2.72	0.00045	CD151,CD44,COL1A1,COL2A1,FMOD,HAPLN1,ITGA3,KDR,MGP,MITF,SOX5,SOX9
CREB3L3	-9.434	Inhibited	-2.977	0.000482	APCS,APOA4,APOA5,APOC2,CRP,CYP2B6,CYP7A1,CYP7B1,CYP8B1,G6PC,HAMP,LPIN1,PCK1,RUNX2
HOXA13			1.828	0.000482	AR,BMP2,BMP7,ENO1,EPHA4,EPHA7,GJA1,GLI3,HOXB6,PTGS2,SLC1A2,SOX9,VAPA,WNT5A
ETV1	-3.182	Activated	2.085	0.000482	ACSL3,ADRB2,ASCL1,ERBB2,HSD17B7,ITGAV,MITF,MMP1,MMP7,PLAUR,SOX9,TMPRSS2,TWIST1,WWTR1
HEY1	33.406		-1.861	0.000482	ACTA2,BMP2,CDKN1A,CNN1,GLS,KDR,MDM2,MMP2,NR2F2,OAT,PROX1,SMTN,TAGLN,TP53	1744 (19)
H2AX	2.587		1.023	0.000563	ACTB,CLU,EPDR1,EPM2AIP1,GATA5,HIF1A,MDC1,MYC,MYL6B,NOS2,PKM,PPARGC1A,PTN,RPL10A,SDHB,SFRP2,SFRP5,SLC2A1,SLC2A3,SLC7A11,TIMP3	1490 (12)
MXI1			-1.845	0.000584	CCNB1,ID1,IMPDH2,LARS1,MKI67,MTHFD2,MYC,MYCN,ODC1,SLC1A4,SLC7A1	167 (3)
MED13			-1.314	0.000604	AACS,ACSM3,ANKRD1,CIB2,CIDEC,CYP2A6 (includes others),ENO1,G6PC,GPD2,KITLG,KNG1,LIF,MYC,NTRK2,PCSK9,PHKA1,PPARG,PRKAR2B,PRKN,SCD,SUSD2,TKT	829 (3)
ZFP36			-1.723	0.000633	AHRR,CDKN1A,CENPA,CLCN3,CLMP,COL3A1,CTSS,CXCL2,CYBB,E2F8,FOS,HIF1A,ICAM1,IFNB1,JUN,KIF11,KIF14,KNTC1,LATS2,LCN2,MMP1,NEK2,NFKBIA,NUF2,PLAU,PLAUR,PNRC1,PRC1,PRDM1,PTGS2,S100A9,SPP1,TFF1,TFRC,THBD,TLCD4,TOP2A	1382 (13)
AIP			0.837	0.000638	ADGRG6,AHR,AHRR,AKAP5,CMKLR1,CYP1A1,CYP1B1,DUSP1,F2RL1,GNG4,GPR39,GPRC5A,IFNB1,NPY1R,PDE4B,PDE7B,PDE8B,PDE9A,PLAGL1,PPARA,RASGRP1,RGS16,RGS4	1450 (7)
WDR5			0.443	0.000649	CCNE1,CTNNB1,ERBB2,ESR1,KLK2,MDM2,MYC,POU5F1,RUNX2,SFRP2,SPP1,TMPRSS2,TP53	1747 (13)
EGR2		Activated	3.79	0.000655	ABCC1,ASS1,BAK1,BCL2L11,BCL6,BNIP3L,CAST,CCL1,CDKN1A,COL11A1,CYP19A1,CYP51A1,DDN,DGKA,DLG3,EGR1,ELOA,EPHA4,ERBB2,FGF2,FOS,GATA3,GHR,GNB4,GRIN2A,HOMER1,HOXB3,ID3,ID4,IGF2,ITGAE,JUN,KDR,KITLG,LAMA2,MAP2,MYB,MYC,NCMAP,NOTCH1,PDE7A,PMP22,PPP3CB,PPT2,PRDM1,PRKCD,ROBO1,RORA,RORC,S100A1,SCD,SLC12A2,SLC16A1,SLC1A3,SQLE,STAR,TFRC,TXNRD2,ZBTB16	1891 (17)
WWTR1	7.828		1.756	0.000687	BMP2,CASP3,CCN1,CCN2,CCNA2,CD44,CDKN1A,COL1A1,CXCL1,CXCL2,CYP11A1,FN1,GJA1,ICAM1,LAMA5,LATS2,POU5F1,RRM2,RUNX2,SERPINE1,SH3BP1,SMAD7,SPP1,TYMS,YAP1	1450 (17)
PAX7			0.929	0.000712	ABCA1,AHR,ASS1,ATP11A,BCKDHB,C1QTNF3,CAMK1D,CDH11,EMB,EYA4,F2RL1,GCH1,HMGN1,ID3,IL13RA1,LIX1,LMBRD1,MEST,MYO1D,NFIX,NPNT,NQO1,PARM1,PDLIM4,PEG3,PLAGL1,PPARG,PRSS23,SEMA3E,TOB1,TRIM54
CUX1	4.463		0.027	0.000713	ARHGDIB,CCNA2,CDK2,CDKN1A,CEBPE,CXCL1,CYBB,CYP7A1,ECT2,ERBB2,FLNA,HIF1AN,HLA-B,KLK8,LILRB3,LIMA1,MARCKS,MMP2,MYC,PCDH10,PNN,PTK2,RACGAP1,RHOBTB3,SNAI2,THBS1,WNT5A	1391 (11)
HIC1			-1.063	0.000713	ACTA2,ADORA2B,ADRB2,CA12,CDKN1A,CDKN1C,CDO1,CXCL14,CYP7B1,EPHA2,FHL2,GPR161,ID4,INHBA,KAZN,LCN2,LIF,LRP8,PLA2G4A,RIN2,SFXN3,SLC7A11,SNAPC1,SOX9,SPP1,TNFAIP8,TRIM16L	1267 (13)
SRF		Activated	2.276	0.000738	ACTA2,ACTB,ACTC1,ACTG1,ACTG2,AKAP12,ANKRD1,AVPR1A,BCL2L11,BICC1,BMP2,CAP1,CAPRIN1,CCN2,CDK4,CDKN1A,CDKN2B,CEBPD,CEBPE,CLDN1,CLDN15,CNN1,CNN2,CSRP1,CSRP2,CTNNB1,CYLD,DES,DMD,DMKN,DUSP5,E2F5,EGR1,ETS1,ETV1,EXTL2,EZR,FHL1,FHL2,FILIP1L,FLNA,FLT1,FOS,FOSB,GADD45G,GCH1,GCKR,GPM6A,GSN,HAMP,HIF3A,HSPG2,IGF1,IL15,ITGA1,ITGA6,ITGA9,ITGAM,JUN,KDR,KDSR,LBH,LCN2,LEPR,LMCD1,LMOD1,LRP4,MAP4K4,MAPK13,MAT1A,MEIS1…	1646 (20)
PPP1R13L			1.086	0.000871	CCND2,CDKN1A,CLDN1,CTNNB1,DSC3,DSP,GJA1,H2AX,ITGA3,ITGAV,PERP,SLC2A1	1538 (15)
HOXD3			1.155	0.000871	COL1A1,DSP,HAMP,IGFBP3,MMP2,SDC1,SERPINE1,TAGLN,TGFBI,TGM2,THBS1,TSPAN7
SATB2			-0.519	0.000871	ADGRG6,AUTS2,BAX,CDH3,E2F5,EFEMP1,ENPP1,FLVCR2,IFI44,ITGA8,KRT8,LIMA1,MDM2,MFAP2,NNMT,NOX4,PERP,PLXNA2,PWWP3B,ROBO4,SPP1,ZNF626	1081 (7)
MTA1			1.037	0.000871	ACTC1,ADRB2,CCN4,CCND2,CDKN1C,CTNNB1,EMP1,EPHA2,ESR1,GSK3B,HBG2,MMP2,MMP9,MTA3,MYC,PAX5,PIK3R1,PITX2,RRM2B,SLC16A10,STAT3,TWIST1	1628 (18)
SOX3		Inhibited	-3.536	0.000901	ACVR2A,BMPR1A,CDX2,CTNNB1,DSP,DUSP1,DUSP4,DUSP5,EFEMP1,EPHA2,FABP1,FARP1,FOXF1,FRZB,GREB1,HAND1,IER5,INHBA,NCKAP1,NUDT21,PDGFRA,PEG3,PITX2,SOX9,TEAD1,TNFRSF19,TWIST2,TWSG1,TXNRD1,WLS,WNT5A,YAP1,ZBTB16
Foxp2				0.000942	HOPX,MYCN,PDPN,SCGB1A1,SFTPC
FOXF2			-1.683	0.00115	ACTA2,ACTG2,CCNE1,CDK2,CDK4,CDK6,CDKN1A,CTNNB1,FOXF1,PDGFA,PDGFRA,TAGLN,WNT5A	1333 (7)
JUND			0.42	0.00116	AGT,AGTR1,ALAS1,BCL3,BDNF,C3,C5,C5AR1,CLU,COL6A1,CSTA,CYBB,CYP19A1,F3,FTH1,HPGD,IKZF2,MMP1,MMP7,MMP9,NOS2,NOX4,PENK,PLAU,PLAUR,RUNX2,SDC1,SERPINB9,SFTPD,SOX4,SPP1,SST,TIMP1	1928 (17)
EGR1	-6.18	Activated	2.985	0.00119	ABCB1,ACTA2,APP,AR,AREG,ATF3,BACE1,BAIAP2,BAX,BCL2L11,CASP3,CAV1,CAVIN1,CCND2,CD44,CDC20,CDKN1A,CHGB,CLU,COL1A1,COL1A2,COL2A1,CXCL2,DUSP4,EGR1,ENPEP,F3,FGF2,FLT1,FN1,GADD45B,GALNT3,GDF15,GNAS,HIF1A,HPGD,ICAM1,IGF1R,IGF2,ITGAM,JUN,MMP14,MMP9,MYB,MYC,NDRG1,PDGFA,PEG10,PLAU,PNMT,PPARG,PTEN,PTGES,PTGS2,PTPN1,SERPINE1,SLC12A2,SNAI2,SOD1,SOD2,SPP1,SQLE,TGFB1,THBS1,TIMP1,TP53	1689 (17)
HDAC6			1.332	0.00119	ADAMTS1,AR,BAX,COL1A1,ESR1,GDF6,HIF1A,IFNB1,IGF1,JUN,MST1,MYC,NOS2,PLAU,SERPINE1,SLC1A2,TAGLN,TGFB1,TGFBI,TGFBR1,TPH2	1753 (18)
CNOT7				0.00119	B2M,BST2,C12orf75,CEACAM6,CLDN1,CSTA,ISG15,LGALS3BP,OAS2,OAS3,PARP12,PSMB8,SLC7A11,SP110,TAP2,UBE2L6	615 (7)
Rhox5			0.738	0.00119	ADIPOQ,CA3,CPXM1,FZD2,JAZF1,KLF9,NPM3,PLTP,PPARG,PPARGC1A,RPGR,SCD,SLC22A4,TFRC,TMEM176A,TMEM176B	1652 (14)
SMARCA2			1.676	0.00127	ALPL,CCNE1,CD44,CDK2,COL11A1,COL7A1,CP,CYLD,CYP7A1,DES,G6PC,HES1,HES5,IGFBP5,ITGAM,KDR,LAMC2,MEF2C,MSX1,MYLK,PCK1,PPARG,RAB27A,RIC8B,RRM2,TAGLN,TUFT1,TYMS,TYRP1	1798 (19)
MBD2			0.986	0.00129	ACTB,ASS1,CDC42EP3,CDKN1A,CDKN2B,CEL,CENPH,DLK1,EFNA5,ESR1,GSTP1,HK2,MEF2A,MGMT,MMP2,MMP9,NUPR1,OAT,ORC6,PLAAT3,PLAU,PRLR,PROM1,S100A5,SGK2,SST,TESK2,TFF2
SOX17			1.497	0.00134	AFP,AP2M1,AXIN2,COL4A1,COL4A2,CTNNB1,FOS,GPT,HNF4A,KDR,LAMA1,LAMB1,POU5F1,PROM1,SALL4,SLC38A4,SPARC	1384 (10)
HAND1	15.159		0	0.00141	ADSS1,ADSS2,CPT1A,EDN1,EFNB2,FLT1,HAND1,HAND2,HEY1,KDR,LIPE,MLYCD,NOTCH1,NOTCH4
PSMD10	3.029		0.272	0.00141	BAX,CDK2,CDK4,CDKN1A,CXCL1,FNBP1,GNAS,HIF1A,ICAM1,MRAS,PCNA,PTEN,TP53,TWIST1	1650 (21)
CCNE1	10.442		1.412	0.00141	AR,BARD1,CAPN2,CCNA2,CCNB1,CCNE1,CD44,CDK2,CDKN1A,HIF1A,MCM2,MCM4,PCNA,TP53	1509 (16)
MECP2	2.601		0.825	0.00146	ABCB1,ACTB,ADAM12,ANXA1,ARHGAP24,BDNF,CAMK1D,CAMK2B,CAPG,CD99L2,CDC42,CDKN2B,CLU,CYB5A,DPYSL2,EFNA5,EFNB1,EFNB3,EGR1,ENPP4,ESR1,FOXP2,FXYD1,GABRA2,GABRB3,GFRA1,GJA1,GRIN2A,GSTP1,IGF2,IGFBP3,ITGA6,IVD,MARCKS,MGMT,MT1A,MT1G,MYC,NCK2,NEDD4L,NPY1R,NRP2,NTN1,NTRK2,PCDH10,PDGFRB,PLAAT3,PLXNB1,PROM1,PTGS2,RHOB,S100A4,SEMA3D,SLC2A3,TFPI2,TPH2,YWHAZ	1572 (22)
SREBF2			1.656	0.00153	AACS,ABCA1,ACAA2,ACLY,ACSL1,BMP4,CAMK1D,CDKN1A,CXCL1,CYB5A,CYP4F2,CYP51A1,CYP7B1,CYP8B1,FABP5,FADS2,FDPS,GTF2I,IDI1,INSIG1,LIPA,MSMO1,PCSK9,PMVK,PPARG,PTCH1,RARRES2,SCD,SQLE,SREBF1,STAR,TMEM97	1843 (23)
DACH1			-0.426	0.00155	BMP4,CDC25A,CDKN1A,EFEMP1,EGR1,FGF2,FGFR1,FOS,ID1,IGFBP3,JUN,MEF2C,PLAT,POU5F1,PTGS2,SERPINE1,STC2,TGFB1,TNFAIP3	1931 (18)
SP100	-8.547			0.00157	CCN2,CD14,CDKN1A,FOS,HBB,HSPA6,HSPA8,HSPB8,ICAM1,MMP1,PLAU,SRD5A1	1544 (17)
E2F2	-2.122		1.034	0.00162	AMY2B,BMI1,CCNA2,CCNB1,CCNB2,CCND3,CCNE1,CDC25A,CDCA4,CDK1,CDKN1A,CDKN2C,E2F3,ECE1,EED,FGFR2,ID1,JMY,MCM2,MCM4,MCM6,MT1G,MYB,MYC,MYCN,PCNA,RRM2,SERPINE1,TOPBP1,TP53	1647 (22)
EBF1			-0.398	0.00162	ACACB,ADIPOQ,AKT3,BCL6,CD160,CD244,CEBPB,COL1A1,ESR1,G6PC,GATA3,GSK3B,HK2,IFNB1,IGKC,INPP5D,INPPL1,INSR,IRF7,LEF1,LIPE,LNPEP,MTOR,PAX5,PDE3B,PFKP,PHKA1,PHKA2,PHKG1,PIK3R1,PIK3R3,POSTN,PPARG,PPARGC1A,PPP1CB,PPP1R3C,PPP1R3D,PRDM1,PRKAA1,PRKAA2,PRKACA,PRKAR2B,PTPN1,PYGB,SCD,SFRP2,SOS1,SREBF1,TCF3	2100 (21)
POU2F1			1.549	0.00166	ACSL1,AOX1,BCL6,CCNG1,CDO1,CDX2,CRP,CYP1A1,CYP2A6 (includes others),CYP2B6,CYP2C8,CYP2C9,CYP2J2,DECR1,ELK3,ESR1,GAS6,GPX3,GSTM3,H2AX,HOMER3,ICAM1,IGKC,ISL1,NOS2,NXN,OLR1,PDE9A,PRKAA2,PTGDS,PTGES,PURB,RELA,SAA1,SERPING1,SLC7A11,SOD1,SPP1,TIMP3,TMPRSS2,TNFAIP3,TNFRSF10A,TNFRSF14,TNNC1,ZFP42	1822 (12)
KLF1			-1.142	0.00168	ADD2,ALAD,ALAS2,AQP1,BCL11A,BSG,CD44,CDKN1A,CDKN2C,DMTN,E2F2,EPB41,HBB,HBG2,KLF3,SERPINH1,SLC22A4,SLC2A1,SLC3A2,SLC43A1,TFRC	635 (7)
ELK1			0.676	0.00174	ANKH,BMP2,CDKN1A,EGR1,FOS,FOSB,FUT4,GH1,ITGAV,ITGB6,JUN,MMP9,MTHFD2,MUC4,MYLK,NUPR1,PRKCA,PTGS2,RUNX2,SKP2,SLC2A1,SLC7A11,SPP1,TAGLN,THBS1,TNFRSF10B	1722 (21)
IRF6			0.637	0.00174	ALOX15B,APOBEC3B,ARG1,CD14,CD9,CLEC10A,ENPP2,FPR2,IFNB1,LCN2,MRC1,NOS2,OVOL1,P2RX4,PLAU,PPARG,PPARGC1A,PTGES,PTGS2,SCARB1,SLC7A2,SOD2,TJP1	1174 (16)
TSHZ3			0.751	0.00175	ADCY1,AMPD3,CASP4,COL5A1,CXXC5,ECHDC2,ELMOD1,FMOD,FOSB,FOSL2,GDF10,HS3ST3B1,HS3ST4,IGFBP3,KCNG1,KCTD12,NPY,RSPO2,SLC1A2,SLITRK3,TRHR,TRPC7,TSHZ2,VAT1
FOXC1			1.161	0.00195	BCL2L11,EFNB2,HES5,MMP7,MMP9,MSX2,NOTCH1,PITX2,PLOD1,RUNX2,SERPINE1,SNAI2,WNT5A	656 (8)
TGFB1I1			-0.325	0.00195	AR,CDKN1A,FABP1,FN1,FOS,HAMP,ID1,KRT18,KRT19,LTBP1,NOX4,SERPINE1,SMAD7	1713 (22)
SIX5		Activated	2.809	0.00195	ATP1A1,DMPK,IGF2,IGFBP5,KRT18,MDFI,PLTP,PTN,SFRP2,SIX4,SLC6A13,ST14,TWIST2
FOXA3	-5.01		-1.472	0.00213	ACADM,AMY2B,CPT1A,CYP2C18,CYP2C19,CYP2C8,CYP2C9,CYP3A4,CYP3A5,FOXA1,G6PC,HAMP,KLHL13,PCK1,PPARGC1A,PRDM16,SLC2A2,TAT	1403 (12)
GATA1			-0.764	0.00219	ABCC4,AEBP2,AFF3,ALAS2,ALOX5,AQP1,BCL2L11,BLVRB,BTG2,BZW2,CAVIN1,CBX5,CCND2,CCND3,CD164,CDK2,CDK4,CDK6,CDKN2C,CNN3,CREG1,CXCR3,CYB561D1,CYBB,DMTN,E2F3,EGR1,ENPP1,ETS1,ETS2,FAM118A,FECH,FHL1,FOSB,GART,GATA2,GATA3,GNAS,GUCY1B1,HBB,HBD,HBG2,HHEX,HSF2,IL1RL1,ITGA6,ITGAX,JAZF1,JDP2,KDR,KIT,LEPR,MAGED1,MAMDC2,MAP3K5,MITF,MSH2,MSX2,MTHFD1,MYB,MYC,MYCN,NRARP,PCNA,PHC1,PLEK,PLXNA1,PLXNA2,RFC3,RNF220,RPL22…	1958 (24)
NOTCH4	-2.098		1.683	0.00227	ACTA2,CNN1,DES,EFNB2,GATD3A/GATD3B,HES1,HES5,HEY1,NOTCH1,PRAG1,RGS5,SERPINE1,TAGLN,TEK	193 (3)
SKIL			0.619	0.00229	ACTA2,ADAM12,AFP,CDH11,CDKN1A,CLDND1,COL1A2,COL4A1,CPEB2,HNRNPA1,NETO2,RHOBTB1,SERPINE1,SLC1A5,SMAD7,THBS2,TMCO1,VAT1,WDR41,ZEB1	1588 (15)
CITED2	2.337		-1.541	0.00229	ACOX1,ADM,ANGPTL4,ARG1,CDKN2B,CDX2,CLEC10A,CXCL1,DUSP1,EGLN3,HIF1A,MMP1,MRC1,NOS2,PCGF2,PITX2,POU5F1,SLC1A3,TGM2,TNFAIP3	1661 (20)
FLI1			1.027	0.0023	ADGRG1,APOC2,CCN2,CCND3,COL1A1,COL1A2,CXCR3,EGR1,HBB,HSPA8,IMP4,INPP5D,LOX,MDM2,MMP1,MSX2,NEU1,NIP7,NPM1,POLR1D,RPL18,SNRPB,SNU13,SRC,TEK,TNC	900 (11)
XBP1			-0.848	0.00234	ACACB,AFP,APBB2,APOB,APP,ARCN1,BFAR,BLZF1,CAT,COG3,COG6,CREB3L1,CXCL2,CYP2E1,DERL1,DNAJC1,DNAJC10,DNAJC3,EDEM1,EDEM2,ERO1B,ERP44,ESR1,ETS1,FKBP10,FKBP14,FKBP2,FKBP7,FN1,GALK2,GGCX,GMPPB,GORASP2,GOSR2,HERPUD1,HM13,HYOU1,ICAM1,IFNB1,IL24,KDELR2,KDELR3,MAN1A1,MOGS,MYC,NOS2,NUCB2,P3H1,PDIA4,PGM3,PHLDA2,PRDM1,PRNP,RAB33B,RCN3,RELA,S100A6,SCD,SDF2L1,SEC11C,SELENOM,SERPINA1,SLC1A5,SLC38A1,SLC38A2,SMC3,S…	961 (15)
SMYD1			-1.746	0.00237	ACADL,ACO1,BDH1,FAHD1,FH,GOT2,HAND2,HK2,MPC1,MT-ND1,NAMPT,NDUFA13,OAT,OGDHL,PFKM,PKM,PPARA,PPARGC1A,PYGB,PYGM,RXRA,TKT,TPI1
MEF2C	2.605		1.2	0.00245	ACE2,ACTC1,ATF3,BDNF,CCBE1,CDKN1A,CKB,COL1A1,COL1A2,COL2A1,COL3A1,CPT1B,CXCL2,DES,FOS,FOSB,FRZB,GJA1,GJA5,HSPB7,JUN,KCNA5,KCNJ2,MEF2A,MEF2C,MMP25,MYL4,MYL7,MYOM1,NFATC2,NPPB,PDLIM3,PHKA1,PLA2G2A,PLAGL1,POSTN,PPARA,PPARGC1A,PTGS2,PTH1R,RUNX2,S100A4,SFRP2,TNNC1,TNNT1,TNNT2,TPM1,TTN	1648 (22)
SOX11		Activated	2.354	0.00259	ADAM9,ADSS2,AS3MT,BMP2,BMP4,BMPR1A,BST2,CACYBP,CAV1,CCDC186,CD24,CD9,CNOT6,CP,DBN1,DENND10,EGR1,EP300,GSK3B,HILPDA,HMGB3,HS3ST1,HSPD1,IL1RL1,KLK6,LEF1,LGALS9,MAP3K7,MYO1B,NREP,NTN1,PAG1,PAX5,PCDHB10,PDGFA,POSTN,PPP3CA,PRDM1,PRKACA,PTH1R,RBP3,RUNX2,SEPTIN2,SMAD3,TGFBR1,TP53INP1,TUBA1A,TUBB3,TYRP1,UGT3A1	1281 (9)
DDIT3		Inhibited	-2.447	0.0027	ANKRD1,ATF3,ATF5,BAK1,BCL2L11,CASP4,CCDC80,CEBPD,CFLAR,DDR2,FN1,FNBP1L,H6PD,HSPD1,IFNB1,IRAK2,ITGA2,ITGAM,JAG1,LCN2,LOX,MLF1,MTHFD2,NDRG1,NPAS2,PCNA,PDPN,PER1,PLAT,PPARG,PPARGC1A,RGS4,SH3RF3,SKP2,SNAI2,SPOCK1,STAT3,TGM2,THBS2,TNFRSF10A,TNFRSF10B,TSC22D3,ZNF827	1707 (15)
E2F7				0.00293	CCNA2,CCNB1,CDK1,E2F2,E2F3,E2F8,ECT2,KIF23,MCM2,RACGAP1
DNAJB6	3.016		-1.123	0.00293	AZGP1,CCNE1,CTNNB1,DKK1,KRT18,NPM1,SNAI2,SPARC,SPP1,TWIST1	1699 (16)
TAF5				0.00335	ACTB,DIO1,ETS2,GHR,HAMP,IGF1,PRLR
CNBP			0.655	0.00335	CA3,MYC,PABPC1,PGM2,RPS17,RPS6,TNNT3
TFAM		Inhibited	-2.714	0.00371	ACADL,ACADM,ACADS,ACOX1,CPT2,ECHS1,FABP5,HK1,PFKP,PGAM1,PPARA	1003 (7)
NAB2		Inhibited	-2.418	0.00371	CDKN1A,F3,FGF2,FLT1,FN1,FOS,HIF1A,ID4,PLAU,PPARG,TGFB1	1287 (16)
TRIM28			0.243	0.00375	ALAD,ALAS2,BCL2L11,BMP5,COL4A6,DNAJC6,EFEMP1,ETS1,FECH,HAMP,HBG2,KIAA1217,MAP3K5,MITF,MMP2,NIBAN1,NRXN2,ONECUT1,PMAIP1,S100A4,S100A9,SOGA1,SULF1,TYRP1,WNT5A,ZNF180,ZNF793	1536 (16)
SPI1			-0.506	0.00377	ACTA2,ACTB,ARID3A,BAX,BCL11A,BCL6,BLNK,CCNA2,CCNB1,CCNB2,CCND2,CCR6,CD14,CD1D,CDC25A,CDK1,CDK2,CDK4,CDK6,CDKN1A,CEBPE,CHI3L1,CSF3R,CTSE,CTSS,CYBB,DAB2,DUSP6,E2F2,ETS2,FCGR2B,FOS,FTH1,GATA2,HDAC7,HES1,HSPA8,ID3,IFI44,IL1RN,IL24,IMP4,IRF7,ISG15,ITGAM,JDP2,JUN,KIT,LEF1,LILRB3,MEF2C,MMP1,MMP2,MRC1,MT1A,MT1E,MT1F,MT1G,MT1H,MT1X,MT2A,MYB,MYC,NIP7,NOS2,OASL,PARP12,PCNA,POLR1D,PRDM1,PSMB8,PSMB9,PTCRA,PTE…	1946 (19)
GATAD2A			-0.762	0.0038	ARG1,NOS2,PTGS2,S100A9	1281 (8)
APBB1			-0.677	0.00398	ACTA2,APP,CASP4,HES1,MYC,TAGLN,TPM1,TYMS,VLDLR	1828 (21)
ZNF382	2.59		-0.64	0.00407	CDK6,HMGA2,ID1,MITF,MYC,STAT3
RBCK1			-0.128	0.00407	ATP1A1,CCNB1,ESR1,ICAM1,MYC,TNFAIP3	1177 (10)
ZNF91	2.078		1.342	0.00407	DDAH1,ENPP5,FCGR2B,NEDD9,POSTN,SI
PBX2	3.415			0.00407	COL5A2,FOS,HOXB2,PDGFRA,PLAU,UGT2B17
FOSB	-6.309		1.128	0.00417	BDNF,CEBPB,F3,FOS,FOSB,FTH1,HPGD,INHBA,MMP1,MMP2,MMP9,MT2A,PPARG,RUNX2,SERPINE1,SMAD3,TIMP1	1462 (18)
ZBTB20	-6.41		-0.808	0.00425	AFP,CISH,CYP2B6,CYP2C8,CYP3A5,G6PC,GAS6,GCGR,GHR,GPC3,IFNB1,IGF1,IGFALS,IGFBP1,LDHB,LEPR,NEDD9,NFKBIA,PCK1,PDK4,PPARGC1A,UGT2B17	1141 (15)
SMARCD1			1	0.00449	BAX,CDKN1A,KLK2,MMP1,TMPRSS2	1464 (12)
SF1			0.425	0.00449	ACTA2,CNN1,COL1A1,FN1,ICAM1
HMGB2			-1.044	0.00487	BAX,CEBPB,COL2A1,CXCL1,CXCL2,CXCL5,FZD2,GLI3,IFNB1,INHBA,MMP1,MMP14,RUNX2	1559 (9)
PKNOX2	3.182		-0.606	0.00513	BTG2,CDKN1A,EGR1,ESR1,HDAC1,IGFBP5,MDM4,RPRM,SNAI2,TP53
ATF3	-3.578		1.156	0.00515	ADIPOQ,ADIPOR1,ATF3,BHLHE41,CCNE1,CDC25A,CDK1,CDK2,CDK4,CDKN1A,CGA,CTNNB1,CXCL1,G6PC,GSN,ICAM1,ID1,ITGA1,JUN,KRT19,MDM2,MMP1,MMP2,MSH2,MT2A,NEK2,NFKBIZ,NOS2,PCK1,PENK,PTGES,RAB11A,SERPINE1,SRI,STAT3,TNFRSF10B,TP53,TSLP	1512 (15)
PA2G4			0.861	0.00539	AR,ERBB2,GDF15,KLK2,PCNA,PDPN,SLC43A1,TMPRSS2
SPZ1		Activated	2.82	0.00605	CD44,FN1,HIF1A,MAPK3,MKI67,PCNA,PROM1,SNAI2,TWIST1,WNT5A,ZEB1	1055 (7)
SMARCE1	2.697		-0.956	0.00605	CCNB1,CCNE1,CDK1,CTSD,CYLD,FOS,L1CAM,MYC,NPC2,SMARCE1,TFF1	1067 (7)
SCX			-1.618	0.00605	COL1A1,HAPLN1,ID1,MSX1,POSTN,SNAI2,SOX5,SOX9,SPP1,TIMP3,TNC
TBX5			1.991	0.00651	ACE2,ACTC1,ANKRD1,CCBE1,COL1A1,COL1A2,COL3A1,CXCL2,DES,GJA1,GJA5,HSPB7,KCNA5,KCNJ2,MEF2C,MYL4,MYL7,NFATC2,NFATC4,NPPB,PDLIM3,PHKA1,PLA2G2A,POSTN,PTGS2,S100A4,TNNC1,TNNT2,TPM1,TTN	1747 (22)
HOXD10			-1.122	0.00653	AGXT2,APOF,CAPN6,CD44,CEACAM1,CLEC10A,ERP44,EZR,GCNT1,ICAM1,ITGA3,MAGED2,MMP14,PAK1,RHOB,RHOC,SERPINE1,TFPI,TFR2,TIMP1,TIMP2,TJP1,TTC3,USP14,USP15	1310 (7)
GRHL2	4.432		1.075	0.00676	BMP2,CLDN4,ERBB3,MMP1,MMP14,MYB,MYC,NOTCH3,NRP2,SEMA3B,SEMA3C,ZEB1	1170 (7)
ZNF148			0.075	0.0071	BAK1,CDKN1A,CTNNB1,CXCL5,FN1,ITGAM,ODC1,PTCRA,RNLS
MAFG			0.61	0.0071	ABCC3,ABCC4,ABCC5,GCLC,GSTP1,NQO1,TBXAS1,TP53,TXNRD1
BHLHA15			1.134	0.0071	ARRDC3,CCPG1,CLU,FNDC3A,ITPR3,KRT19,NUPR1,SERPINI1,STAT3
MXD1			-0.808	0.00725	BCL6,CCND2,EDN1,EIF4E,ITGA1,ODC1,RBL2	1264 (7)
NCOA6			-1.912	0.00725	ABCG5,CYP2C9,CYP7A1,FOS,NR1I3,SREBF1,SST	2247 (26)
NFKB1			-1.378	0.00758	ABCB1,AHRR,AKR1B1,ANKRD1,APP,AR,ARG1,B2M,BAMBI,BAX,BCL3,BMP2,BTG2,CCN1,CCN2,CCND2,CD59,CDKN1A,CFB,CFTR,CHI3L1,COL1A1,COL1A2,COL2A1,CRP,CTSB,CXCL2,CXCL9,CYBB,DTX1,DUSP1,EGR1,ELF3,ENPP2,FANCD2,FOS,FOSB,FSCN1,GATA3,GBP1,GFRA1,GJA1,GNAO1,GNPAT,GRK5,HAS2,HES5,ICAM1,IFNB1,IGFBP3,IGHG1,IGKC,IKBKG,IL1RN,ISG15,JAG1,KCNT2,MDM2,MMP7,MMP9,MSR1,MYB,MYC,NAMPT,NFKBIA,NFKBIB,NOS2,NPPB,PDGFA,PI3,PLAU,POU2F2,PRKAC…	1646 (11)
KAT2B	-4.429		-0.392	0.00766	ABCB1,B2M,CCN2,CDKN1A,COL1A2,EDEM1,FOSB,HBB,HLA-B,ISG15,ITGAM,KAT2B,NR2C1,PKHD1,PRLR,PSG5,PTCH1,PTGS2,TFF1,TP53	1720 (19)
NFATC4	6.717	Activated	2.088	0.00785	ADIPOQ,ADSS2,ALPL,APP,B3GAT1,BDNF,CGA,COL1A1,COL3A1,CTSD,NPPB,PPARG,PTEN,SPP1,TFF1	1623 (12)
ZBTB7A			-0.976	0.00785	ADA,AIFM1,BCL2L11,CASP3,CDK2,CDKN1A,FOS,MDM2,MIA,MYC,NRAS,PFKP,PKM,RELA,SLC2A3	1951 (26)
ASXL1			-0.5	0.00792	ATP1A2,ENO2,GPCPD1,GPD2,HK2,HSD11B1,HYAL1,KLF15,LIPE,MCM2,PDCD4,PELI2,PLIN1,PPARG,RARRES2,RPL22,SCD,SERPINE1	726 (7)
NKX2-5			1.79	0.00792	ACTA2,ADSS2,ANKRD1,BAX,CBY1,ECE1,ETV2,GJA1,GJA5,HAND1,HOPX,MEF2C,MSX2,MYCN,MYLK,NR5A2,PITX2,SCGB1A1	1492 (18)
HOXC6	12.742		0.138	0.00792	ABCB1,BMP7,CASP1,DCN,FGFR2,HAMP,HOXC6,IGFBP3,IRAK4,PAK1,PDE4DIP,PDGFRA,RFLNA/ZNF664-RFLNA,RUNX1,SEPTIN7,SLC1A3,TNFAIP8,ZBTB7C
TFDP1	2.407		1.97	0.00796	CASP3,CCND3,CCNE1,CDK1,CDKN1A,CDKN2C,FGFR1,FGFR2,MYB,MYC,MYCN,PRKN,PTTG1,STMN1,TCF3,TP53	1551 (18)
SS18			0.5	0.00796	BCL2L11,C11orf96,CABP7,CAMK2B,DUSP9,FAM43A,FGFR2,GADD45B,GCH1,IGF2,LY6H,METRNL,MSX1,SALL1,SLC16A3,SOX8
GTF2B				0.00796	ACTB,CCND2,CDKN1A,DIO1,ETS2,GAPDH,GHR,H2AC7,IGF1,NFKBIA,PDE6B,PPARG,PRLR,TBP,TFF1,TNFAIP3	1234 (8)
CARM1			0.522	0.00798	ABCB11,C3,CCNB1,CCNE1,CDKN1A,CDX2,FOS,FTH1,G6PC,GCLC,HSP90AA1,ICAM1,MYC,PCK1,PTGES,STC2,TFF1	1884 (24)
MEOX2			-1.438	0.00798	CDKN1A,CDKN1C,CXCL1,CXCL2,EDN1,F3,FGF2,ICAM1,ID1,ID3,ID4,ITGAV,MMP14,PCNA,PTX3,TNFAIP3,TNFSF4	1494 (16)
CREBZF	2.133	Activated	3.105	0.00844	CEBPB,EDEM1,ERN1,G6PC,HERPUD1,HSPA1A/HSPA1B,INSIG1,PDK4,PPARGC1A,SREBF1	1700 (22)
HDAC3			-1.072	0.00879	ACACB,ALOX5,BMP2,CCNB1,CCNB2,CDKN1A,COL1A2,CXCL2,DIO1,E2F2,ENPP2,FOS,GUCY1B1,HBG2,HDAC2,HP,ICAM1,KLK2,LGALS9,MMP9,MUC4,MYC,NFKBIA,PRDM1,PTEN,PTGS2,SCD,SERPINE1,SLC1A2,SMAD7,SNCA,SPP1,TAGLN,TBX4,TFF1	1926 (20)
ELL2	-3.439		-1.964	0.00896	CCPG1,CITED2,CREB3L2,CRELD2,DNAJC3,EDEM1,EDEM2,FKBP2,FNDC3A,FUT8,HM13,HOXA1,ITM2C,MDM2,MYC,PLPP5,PON3,PRDM1,RAPGEF3,SDC1,SEL1L,SLC33A1,SRPRA
NFIX	-5.255	Inhibited	-2.159	0.00942	ADAM12,ALAS1,CHI3L1,ENO3,NFATC4,NFIX,PDGFA,POSTN,SERPINA3,SERPINE1,SFTPC
HUWE1			1.222	0.00963	CCND2,CDKN1A,CDKN2B,CDKN2C,MYC,TP53	1737 (23)
YBX3				0.00963	CLDN2,ERBB2,ERBB3,JUN,MYC,PCNA
HNF4G			-1.982	0.00985	ABCB11,AKR1C4,APOA4,CYP7A1,CYP8B1,HAMP,MUC4,SHBG
PIAS4			1.414	0.00985	ALB,CXCL2,FABP1,IFNB1,ITGB8,LEF1,PDK4,SERPINE1	1638 (20)
HOXA4			-0.662	0.00985	ACTA2,ANKRD1,CCN1,CCN2,CCND2,CCNE1,MYC,TAGLN	571 (10)
GTF2I	2.308		0.075	0.00985	CAT,CD3D,CDKN1A,FOS,KDR,MYC,PDIA4,THBS1	1487 (13)
IRF5	-2.239		-1.983	0.0105	BAK1,BAX,CASP3,CDKN1A,COL1A1,COL3A1,COL4A1,CXCL2,DHX58,EP300,IFI44,IFNB1,IRF5,IRF7,ISG15,MYC,NAMPT,OAS2,OASL,PARP12,PDCD2,PMAIP1,PRDM1,PTGS2,RAC1,RELA,SP110,STAT2,TGFB1,TMPO,UBE2L6,YWHAE
SRSF2		Inhibited	-2.688	0.0105	ABCC9,APP,BAAT,CES1,COL1A1,EP300,HSD3B7,MLXIPL,MST1R,NR1H4,NR1I3,PPARA,PYGM,RRM2,SLC27A5,SREBF1,SRSF7,TNFRSF10A
SIN3A			-0.213	0.0108	ALDH6A1,ARID4B,BCL6,BDNF,CASP3,CCND2,CCNG2,COL1A1,COL1A2,CYP1A1,E2F2,ESR1,GADD45B,GSTP1,MMP9,MYC,PEG3,PTGS2,RBL2,S100A9,SERPINE1,SET,SMAD7,TFF1
MECOM			1.476	0.0108	CA3,CDKN1A,DCN,GADD45G,GATA2,ITGA6,PBX1,RPS6,SCUBE3,SERPINE1,SOX9,SPARC,TCF4,ZFPM2
SMAD5	2.33		-0.286	0.0108	ALPL,BMP2,CCN2,GATA2,HAMP,ICAM1,ID1,ID3,ID4,PDGFA,RUNX1,RUNX2,SERPINE1,SMAD6
PBX1	48.526		1.269	0.0109	CDKN1A,CDKN2B,COL1A1,COL5A2,CYBB,ETV1,FGF2,HOXB2,ISL1,MMP9,OSBP,PLAU,SST,STAT3,UGT2B17
MEIS1	3.517		0.183	0.0109	ASCL1,ASH2L,C8orf44-SGK3/SGK3,CDKN1A,CHD9,DLK1,FOS,HLF,IKZF2,MYB,PBX3,RNF220,RUNX2,SST,TNPO1
YBX1			0.078	0.0111	ABCB1,ABCC1,ACTA2,ALKAL2,CDK6,CDKN1A,COL1A1,COL1A2,CXCL2,CYP11A1,CYP19A1,EFEMP1,ERBB2,F3,FGFR1,FOS,HBB,ID1,IGFBP3,IRF5,MMP2,MVP,PAPPA,PLXNA2,PMAIP1,PTGS2,S100A13,SLC2A3,SP3,SPON1,STC2,TGFB1,TP53,ZNF607
ETS2	-2.779		0.851	0.0115	ANPEP,BMP4,CDKN1A,CDX2,CGA,DUSP6,ERBB2,FLT1,FOS,GSK3B,HPGD,ICAM1,JUN,KRT18,MMP1,MMP9,MSR1,MYC,NOS2,PCSK6,PLAAT3,PLAU,PSEN1,SPP1,TDP2,TFEC,TNFSF14
GFI1			0.342	0.0117	ATF1,BAK1,BAX,BCL3,CASP1,CCND2,CDKN1A,CEBPE,CFLAR,E2F5,E2F6,ETS1,ETS2,F2R,FOSL2,GADD45G,GATA3,GJA1,ICAM1,IFNB1,IRAK2,ISL1,ITGB7,JUN,KAT2B,LPAR1,LTBR,MAFF,MAP3K5,MAP4K5,MAPK3,MMP7,MYC,NFKBIA,NLRC5,NOD1,NT5E,PER3,PTEN,RASGRP1,RELA,SERPINA1,SERPINA3,SESN3,SMAD3,TNFRSF25,TNFSF14,TOLLIP,TRAF3,TRAF5
MAZ			1.054	0.0118	CAV1,CDKN1A,HAMP,MMP1,MMP9,MYC,PNMT,PPARG,STAT3
ZNF100			1.342	0.0125	DDAH1,ENPP5,NEDD9,POSTN,SI
ZNF85			1.342	0.0125	DDAH1,ENPP5,NEDD9,POSTN,SI
ZNF254			1.342	0.0125	DDAH1,ENPP5,NEDD9,POSTN,SI
ZNF431	5.661		1.342	0.0125	DDAH1,ENPP5,NEDD9,POSTN,SI
ASCL2				0.0125	CCNB1,CTSD,CYP19A1,EGR1,TFF1
ZNF43	4.173		1.342	0.0125	DDAH1,ENPP5,NEDD9,POSTN,SI
ZNF429			1.342	0.0125	DDAH1,ENPP5,NEDD9,POSTN,SI
NRL			0.419	0.0128	BMP4,DGKD,ENPP5,GNB1,GRB14,GUCY2F,IGF1R,INSR,MEF2C,MTOR,PDE6A,PDE6B,PIK3R1,PTPN1,RHO,ROM1,RTL8C,RTN4,SRC,TUB
NOTCH2			1.528	0.0133	ACTA2,ASCL1,CNN1,COL1A1,CTNNB1,DES,DTX1,EPCAM,HES1,HES5,HEY1,PDGFA,PRAG1,PTEN,RELA,RGS5,SOX9,TAGLN,TP53
MAFB			-0.96	0.0133	ACTB,ADA,CACNA2D3,CAP1,CMKLR1,CNN2,CRHBP,CXCL2,CXCL9,FBLN5,GATM,HOXB3,HS3ST1,HTR2B,IFNB1,IGF1,IL18BP,LGMN,LILRB5,MARCKS,MMP9,MTSS1,NUAK1,OLFML3,PCK1,PRDM1,SLC2A2,SLC7A8,SPOCK1,TAGLN,TP53
E2F8	3.609		-1.982	0.0137	CCNA2,CCNB1,CDK1,ECT2,KIF23,MCM2,RACGAP1
LMO4			-0.301	0.0137	CUL3,HP,NDN,PPARG,PPARGC1A,SOD2,TFF1
COPS5			-0.877	0.0141	AIMP1,BAX,CCNE1,CDKN1A,H2AX,HIF1A,IFNAR1,MARS1,RARS1,STAT3,TP53
RUVBL1			0.676	0.0142	AXIN2,CCND2,CYP4F3,ETS1,GADD45B,H2BC12,IGFBP3,MCM4,NAE1,NUCKS1,PCNA,PLAC8,QKI,SRD5A1,TCF4,TMEM128,TRIM66
SOX10			1.504	0.0149	CNTF,EDNRB,ERBB3,FOS,GAS7,ITGA6,KCNB1,L1CAM,LAMB1,MITF,NOTCH1,PMP22,PTN,SUFU
UXT			-0.912	0.0149	ATR,BUB1,CCNA2,ENO2,F5,HPGD,HUS1,KDELR3,KRT18,NFKBIA,PMEPA1,TNFAIP3,TNFRSF10B,TTK
TRIM29	4.542		-1	0.0152	CD44,CDKN1A,PMAIP1,ZEB1
ZMIZ2			0.125	0.0152	AXIN2,CD44,JUN,MYC
CREB3L4	-2.395		0	0.0152	ANG,ANKH,AQP9,KDELR3
BRCA2			0.068	0.0152	BAX,CDKN1A,SERPINE1,TP53
HOXB8				0.0153	HAMP,MYLK,TAGLN
ELL				0.0153	CDKN1A,FOS,MYC
KLF16				0.0153	CDKN1A,CYP1A1,HAMP
ELOA	-2.752			0.0153	ATF3,CCNE1,CDKN1A
HES6				0.0153	CDKN1A,HNF4A,MMP1
TBP	2.528			0.0156	ACTB,ALAS2,CDKN1A,COL1A1,EDNRA,EIF4E,ETS2,FN1,FOS,GAPDH,H2AC7,IGF1R,IGF2,MYC,NFKBIA,NKD1,PDE6B,PPARG,PTGS2,RPL31,RPS10,SCGB1A1,TFF1,TNFAIP3,XDH
PRDM5	5.376		-0.816	0.0159	ADARB2,APOBEC3B,ARID3B,CD99,CEMIP,DKK3,E2F3,EDNRA,EED,ENO2,ETS2,GADD45B,INTS3,ISLR2,LRRC37A3 (includes others),MYB,MYC,NLRC5,NOTCH1,NREP,OVOL1,PALM2AKAP2,PAX5,PHC1,PIAS3,POU5F1,PPP1R12B,RARA,RUNX1,RUNX2,TP53
ATF6			0.243	0.0165	ACOX1,APP,BUB1,CDKN3,CEBPB,CPT1A,CPT2,DNAJC3,FDPS,FOS,G6PC,NR0B2,NUCB2,PCK1,PDIA4,PLAT,PPARA,PRNP,RAN,SLC39A14,SPARC,SYVN1,TNFRSF10B,UBE2C
POU2F2	-2.16		0.03	0.0177	ADA,ALOX5,ARG2,ASB13,BCL6,CFLAR,EIF2S2,ELL2,ENO1,FJX1,GATM,GGA2,IGKC,JUN,LRRC32,MMAB,MOCOS,MYC,NOS2,PFKFB4,POU2F2,SCD,SIRT3,SKP2,SNRPB,SPP1,STAT3,TIMP2,TNFAIP2,TNFRSF12A,TNFRSF21,ZDHHC23
IKZF3		Inhibited	-2.189	0.0179	ALOX5,ANOS1,ANTXR1,BCL9L,BLNK,CAV1,CAV2,CCND3,CEMIP2,CITED2,DKK1,DOK4,FN1,IRF7,LHFPL2,MAP2,MGLL,MYC,NFKBIZ,PROS1,S100A16,SCN9A,SEMA5A,SIPA1L2,SMAD3,SOX9
NANOG			-1.142	0.0184	ABCB1,AHR,BNIP3L,CCND2,CDC25A,CDK6,COL3A1,EGR1,FOS,FOSB,FUS,HOPX,HOXA1,HOXB3,HSPA1A/HSPA1B,IER5L,IGF1R,IGFBP1,ISL1,JARID2,KDR,LAMA1,MAP1B,MAX,MEIS1,MTF2,MYCN,ONECUT1,OTP,PDCD4,PHACTR2,PILRB,POU5F1,PPM1B,PRRC2C,S100A6,SALL4,SET,TET1,TOB1,TP53,YWHAE,ZFP42
GLIS2	10.34	Inhibited	-2.333	0.0185	C3,CCN2,COL1A1,MGP,MMP14,SERPINE1,SNAI2,SPARC,TGFB1
TFEC	7.539			0.0185	BBX,BCL11A,COL6A3,CSF3R,GBP7,IGF1R,KDM5A,LGALS2,S100A9
MED12			0.73	0.0185	ANKRD1,ASCL1,BMP4,CREB5,GDF15,KITLG,LIF,MYC,SUSD2
MDM4	-2.011		-0.492	0.0185	BAX,CCNE1,CDKN1A,KRT8,LGALS3,MDM2,RAC2,SOD2,TP53
BARX2			1.29	0.0185	ACTA2,ANLN,ESR1,FLNA,L1CAM,MMP9,SOX5,TIMP1,TIMP3
HOXB5			0.816	0.019	HAMP,ITGAV,MMP1,MMP2,PLAU,PLAUR
TSG101	2.159		-1.516	0.019	CDKN1A,MDM2,PDCD6,STMN1,TP53,TSG101
FUS	2.201			0.019	ATF3,ATF5,HSPD1,ICAM1,MECP2,TBL2
HOXA11			1.373	0.0196	ANXA1,CD47,COL1A1,CTSV,FOXD1,ITGA8,NRCAM,PDGFA,RUNX2,SPP1
FOXF1	8.707		1.152	0.0196	ACTG2,CCNE1,CDK2,CDK4,CDK6,CDKN1A,FGF2,MYLK,PDGFRA,WNT5A
MAFK			0.184	0.0196	ABCC3,ABCC4,ABCC5,EGLN3,GCLC,GSTP1,HBB,NQO1,PRDM1,TXNRD1
SIN3B				0.0196	BCL6,CCNG2,CDK4,COL1A2,GADD45B,HES1,MYC,RRM2,SRD5A1,TYMS
HEY2		Inhibited	-2.861	0.0201	ACTA2,ALPL,ANKRD1,BMP2,CNN1,GJA5,KCNJ2,MYL4,MYL7,NR2F2,PROX1,SLN,SMTN,TAGLN
FOXL2			0.63	0.0202	ATF3,BMP2,CXCL2,FOS,GPRC5B,HRH2,ICAM1,IFNB1,IGF1,INHBA,LIF,MAFF,NFATC2,NR5A2,OSR2,PPARGC1A,PTGS2,RSPO3,SMAD6,SOD2,SOX4,SOX9,SPRY1,TNFAIP3
HOXA5			0.275	0.0202	CDKN1A,COL1A1,EGR1,GADD45B,IGF1,IGFBP1,MDM2,PTN,RUNX2,TGFB1,TP53
SIAH2			-0.594	0.0204	ACPP,CHEK2,DDT,DHCR24,EGLN3,FXYD3,HIF1A,MT1X,NDRG1,PDE9A,PMEPA1,TMPRSS2,TP53BP2
IRF4			-1.454	0.0207	ADA,ALPL,ARG1,B2M,BCL6,CCL1,CCNB1,CDK1,CDK2,CDK6,CFLAR,CLTA,CTSS,CXCL9,ELL2,ERBB3,EZR,FLT1,GALNT2,GATA3,GBP1,HSPA8,IKZF2,IL15RA,IL1RN,INPP5D,IRF5,IRF7,ISG15,ITGAL,JAK2,MAPRE1,MYC,PAX5,PCNA,PDCD6,PLAUR,PRDM1,PRKCA,PROCR,RAC1,RHOB,RORA,RORC,RPS3A,SLC2A1,SMARCA4,SPP1,STAT2,SUB1,ZBTB20
EHMT2			0.128	0.0214	C8orf44-SGK3/SGK3,CDKN1A,CYP7A1,CYP8B1,FN1,GREB1,HBG2,HOXA1,KMT2E,MDM2,MYC,PKIB,PMAIP1,PTGS2,SNRPN,SREBF1,STMN2,TFF1,TGFB1
IRF1			-1.813	0.0221	APOL6,B2M,BAK1,BAX,C1R,CASP1,CASP2,CASP3,CCNB1,CDK2,CDK4,CDKN1A,CEACAM1,CFB,CFTR,CTSS,CXCL2,CYBB,DST,E2F3,ERAP1,FPR2,IFI44,IFNB1,IL15,IL18BP,IL7,IRF2,IRF5,IRF7,ISG15,JAK2,MAP4K4,MMP9,MYB,MYC,NOS2,OAS2,OAS3,OASL,ODC1,PCDH7,PCNA,PDCD1LG2,PIGR,PLAAT3,PLAAT4,PSMB8,PSMB9,PSME2,PTGS2,SP110,STAT2,STAT3,TAP2,TGFB1,TP53,TRIM22,XAF1
ATN1	2.143			0.0224	ASGR1,ATP1A1,ATP1B1,ATP1B3,BASP1,BCL6,BDNF,BMP1,BTG3,CA4,CBFB,CDH11,CHGB,CNR1,CSNK1D,DPYSL3,ENO2,ETV1,GAS7,GRK5,GSN,H2AC7,HPCAL1,IGFBP5,LSM2,MARCKSL1,MAX,NFIC,NREP,PABPC4,PENK,PPP1CB,PPP2R1A,PRKCD,RGS16,SOX4,SPP1,ST8SIA5,STMN1,THRA,TM4SF1,TUBA4A,TUBB,TYRO3
MEF2A	-2.191		0.329	0.0225	ACTC1,BDNF,CLIC6,CPT1B,EDN1,ENO3,FGF14,FOS,JUN,MEF2A,PDE7A,PKNOX2,PPARGC1A,SLITRK4,SYT1,TGFB1,THBD,TNNC1
Foxp1		Activated	2.061	0.0225	CDS1,CNR1,DAB1,E2F2,E2F3,G6PC,GJA1,HOPX,MTCL1,MYCN,NGEF,PCK1,PDPN,PPARGC1A,SCGB1A1,SFTPC,SOX4,SPHKAP
TRRAP				0.0234	CCND2,CDKN1A,MAD2L1,MCM4,MDM2,PCNA,TP53
PITX2	117.499		-1.141	0.0239	ACAD8,ADH1C,ATP1A1,ATP1B1,CCND2,CCND3,COL1A2,COL8A2,COQ6,EGR1,FOXJ3,FZD2,FZD3,GATA2,GCDH,GFOD2,GPX7,HPGD,IDH2,ISL1,ITGAV,KCTD1,LEF1,ME3,MSRA,MYC,NDUFA13,NDUFS2,NXN,OXNAD1,PITX1,PITX2,PLOD1,SHOX2,SOD1,SOD2,TBX15,TBX4,TFAP2B,TRIO,WNT2B,WNT5A,WNT9A
MESP1		Activated	2.121	0.026	HAND2,MEF2C,MEIS2,PRICKLE1,SNAI2,TWIST1,TWIST2,ZEB1
KLF9	-4.168		0.78	0.026	BMP2,COL1A1,CYP7A1,ESR1,GHR,IGFBP1,PMAIP1,TGFB1
RCOR1	3.609		-1.342	0.026	COL1A1,COL1A2,HBG2,NOS2,PTGS2,SERPINE1,SMAD7,STMN2
HDAC10			0	0.0265	MITF,MMP2,MMP9,SQSTM1,TYRP1
GRIP1	13.371			0.0265	FRAS1,FREM2,IGF1,PTGS2,TFF1
TBL1XR1				0.0265	CXCL2,DIO1,HP,SMAD7,TFF1
SQSTM1	-2.422		-0.11	0.0267	CITED2,CKAP4,CXCL2,CYP2A6 (includes others),CYP2B6,EDN1,EGLN3,GCLC,IFNB1,IL15,IL15RA,JUN,NFKBIA,NOS2,NQO1,PLAT,PLK2,RELA,RTN4
BACH1	2.839		0.308	0.0275	CALM1 (includes others),EWSR1,FTH1,HBB,MMP1,NQO1,SLC7A11,SPP1,SQSTM1
ACTN4	3.693		0.707	0.0275	ANGPTL4,DCN,FOS,MMP1,MMP9,MYCN,SERPINE1,TFF1,WNT5A
ELF5			-0.479	0.0281	CCNB1,ESR1,FOXA1,GATA3,ILK,KRT8,MEIS2,RUNX1,SNAI2,UGT2B17
TCF7			1	0.0282	AXIN2,BCL6,CEBPD,CTNNB1,FOS,FOXA1,FOXA3,GATA3,HNF4A,ONECUT1,PPARA,PPARG,PRDM1,RARA,RORA,RORC,SPP1,TRAK1
SOX6			0.309	0.0282	CDKN1A,COL2A1,CTNNB1,HBG2,HSPG2,MYC,MYL9,NPM1,RUNX2,TNNC1,TP53
BTG2	7.736	Inhibited	-2.109	0.0282	BTG2,CAT,CCNE1,CXCL1,DIAPH2,DIAPH3,NOX4,NQO1,RARA,SOD1,SOD2
FOSL1		Activated	2.722	0.0287	ADM,AXL,BDNF,CD44,CYP2J2,EGR1,FOS,FOSB,GCLC,HAMP,HPGD,JUN,MMP1,MMP2,MMP9,MT2A,PLAU,PLAUR,PRDM1,RUNX2,SEMA6D,SERPINE1,SERPINE2,SFTPD,SNAI2,SPARC,THBD
COMMD3-BMI1			-1.145	0.0297	CCNE1,CDKN2B,FOXA1,HBB,HOXA1,HOXB3,HOXB6,HOXB7,HOXC6,HOXC8,IGF2BP3,LCN2,LEF1,PEG3,PRKCA,ROR2,WNT5A
CBFB	3.134		0.716	0.0323	AGPAT4,ARL4C,BCL2L11,CCR6,CD160,DSP,GPLD1,HEY1,ICAM1,IFT80,IGFLR1,IKZF2,ITGAE,ITGAL,ITGB6,LGALS3BP,LGMN,MMP9,PDE3B,PPARG,PRRG1,RUNX1,RUNX2,SMURF2,SNAI2,SPP1,TBL2,TGFBR1,TPSAB1/TPSB2,TWIST1
ID1	2.324		-0.196	0.0327	BMI1,CCN2,CDKN1A,CEACAM1,CGA,DTX1,EGR1,FN1,GATA3,ICAM1,IGF2,MMP14,MMP2,MMP9,MYC,NOTCH1,PCGF2,POU5F1,PPARGC1A,PROM1,PTK2,RUNX2,SCD,THBS1,TYMS
CERS2			-1.741	0.0332	ABCC4,ASAH1,CDKN1A,CERS5,CERS6,SMPD3
TCF21			0.271	0.0332	CDKN1A,COL4A1,CYP11A1,MMP2,PITX2,TIMP1
RUVBL2				0.0332	AXIN2,CCND2,CDKN2C,MCM4,PCNA,TP53
HES1	-3.091		-0.666	0.0332	ASCL1,CCND3,CDKN1A,DLK1,DUSP1,GLS,HES1,IL1RL1,ISL1,MDM2,NEU1,NOTCH1,OAT,PAX5,PCNA,PPARG,PTEN,PTGDS,SPP1,SST,TAGLN,TUBB3
MDM2	-2.316		0.864	0.0338	ADIRF,ATF3,BAX,CASP2,CCNA2,CDK4,CDKN1A,DDX5,ELF4,ETS1,HIF1A,IGF1R,IGFBP6,IL1RN,KAT2B,MDM2,MDM4,MYCN,NR0B2,RELA,SNAI2,TFDP1,THBS1,TIMP1,TOP2A,TP53,TSG101
IFI16			0.846	0.0338	AREG,BAX,CDC25A,CDKN1A,CGA,CSF3R,CYP1A1,E2F2,EDN1,ESR1,FAF1,HSD3B1,ICAM1,IFNB1,IL1RN,ISG15,MDM2,MGST1,MKRN2,MTHFD2,NFKBIA,PCNA,PCP4,SFTPD,SOD1,SSTR1,STAT2
IRF8			-0.68	0.0342	AHRR,ARID5B,ASAH1,ATF3,B2M,BAX,BCL6,BCOR,CASP3,CBL,CCR6,CD14,CD74,CDKN1A,CEBPE,CFB,CSF3R,CTSS,CUX2,CYBB,DAB2,EGR1,FOS,GBP1,ICAM1,ID3,IFNB1,IL15,IRF5,ISG15,ITGAM,LIF,MAF,MAP4K4,MDM2,MMP9,MSR1,MYC,NOS2,PCDH7,PRDM1,STAT2,TP53,TWIST2,TYROBP
TOB1	-3.511		-0.602	0.0349	AMOTL2,ATR,CCNA2,CDK2,CDKN1A,DPP7,HAMP,IKBIP,MBNL2,MIS18BP1,MKI67,PHLDA3,PLAC8,RPRM,SPDL1,TCN2,TP53,UBE2T
KLF17				0.0367	CDKN1A,FN1,TJP1,TP53
HOXB1				0.0367	COL5A2,HOXB2,HOXB3,HOXB4
TAF10				0.0367	DIO1,GHR,IGF1,PRLR
ETV3				0.0367	MMP1,MYB,MYC,SPP1
TADA3			0.975	0.0367	CDKN1A,CTSD,RBP2,TFF1
TRIM33				0.0367	GATA2,MYC,RUNX1,SERPINE1
CBX2				0.0369	AHR,CCND2,CDKN1A,HBB,HOXC8,RUNX1,SOX9
PIAS3	5.775		1.52	0.0369	CDKN2B,FTH1,HP,MMP9,RELA,SERPINA3,TPSAB1/TPSB2
TFAP2B	6.587		0.218	0.0369	EDN1,ERBB2,IGF2,KIT,MMP2,MT2A,SOD2
MTA2				0.0382	ACTC1,CDKN1A,GATA2,GPT,HBB,JUN,KIT,MDM2,MYC,SLC4A1,SQLE
TAF4B			1.727	0.0382	CCN2,CCND2,FN1,INHBA,ITGA6,JUN,NFKBIA,SPP1,TGFB1,TNFAIP3,ZBTB16
PPARGC1B			-0.985	0.0386	ABCA1,ACACB,ACADL,ACADM,C3,CKB,CPT1B,DGAT1,DHCR24,EGLN3,ENO1,ERBB2,ESRRG,FDPS,G6PC,GGPS1,HK2,MCM4,MITF,MT-ND1,PCK1,PDK4,RUNX2,SCD,SQLE
MEF2D			-1.373	0.0386	BDNF,CCN2,CCND3,CCNE1,CDK2,COL1A2,COL3A1,FN1,FOS,FOSB,GCLC,JUN,MCM6,MEF2A,NQO1,PCNA,PPARA,PPARGC1A,PTEN,SLC7A11,SOD1,SOD2,TGFB1,TNNC1,ZEB1
KDM4A			0.816	0.0387	CDKN1A,FHL1,JPT1,KLF5,MIS18BP1,PIM3,POU5F1,SKA1
SKI			-1.009	0.039	ACTA2,CDC25A,CDKN1A,MITF,MUC4,NRCAM,ODC1,PMP22,SERPINE1,SMAD7
TFEB		Activated	2.36	0.0391	ATP6V1A,ATP6V1B2,ATP6V1H,CTSB,CTSD,CTSF,GBA,GLA,GNS,HEXA,NAGLU,NEU1,PPARG,PSAP,TYRP1,VPS35
PKNOX1	3.15	Activated	2.408	0.0392	COL5A2,HOXB2,OSBP,PBX1,PBX2,PLAU,PPARGC1A,SST,UGT2B17
NONO	2.126		-0.333	0.0392	PDE10A,PDE11A,PDE3B,PDE4A,PDE4B,PDE4D,PDE7A,PDE7B,PDE8B
E2F6	2.874	Inhibited	-2.32	0.0398	CBX5,CCNE1,CDC25A,CDC7,CHEK2,E2F2,EFNA5,GINS2,GJA1,MCM2,MYC,NEK11,RAD51AP1,RBBP4,RRM2,SERPINE1,SMC1A,TUBA3E,USP47,ZNF43,ZNF451,ZNF83
NFATC2	3.043		1.274	0.0422	ABCA1,ACPP,AXL,BBX,BCL2L11,CASP3,CASP4,CCNA2,CCNB1,CCNE1,CDK4,CDKN1A,CFLAR,CISH,CITED2,COL2A1,CTNNAL1,CXCL2,DAB2,DGKA,E2F5,EDN1,ENPP2,GATA3,GDF5,HDAC1,IFNB1,IL15,INHBA,IRF7,ISG15,JARID2,JUN,MAF,MAPK3,MDM2,MERTK,MITF,MYC,NFKBIA,NFKBIZ,NOX4,OASL,PDCD1,PDZD2,PLA2G2A,PLAT,PLK2,PPARG,PPARGC1A,PTGS2,PTPN1,PTPRS,RORC,SH3BP5,SLC3A2,SRC,STAT2,TCF4,TGFB1,TLE4,USP25,ZEB1
CBL	6.087		-0.45	0.0454	BCL2L11,CDKN1A,CDKN2B,CFLAR,CFTR,COL1A1,CXCL2,EPHA4,ERBB2,FGFR2,FN1,FOS,GBA,INSR,JAK2,MMP2,PDGFRA,PXN,RUNX2,SQSTM1
EGR3			0.551	0.0455	BCL6,EFNB1,GINS2,ID3,JUN,MXRA8,MYB,MYC,NOTCH1,PABPC1L,PLXND1,PTPN11,RORA,RORC,SLC15A2,SLIT2,SOX9
KMT2A			1.6	0.0464	ADRA1A,CDKN1A,CDKN2C,CLCN3,DUSP10,EGR1,ETS1,HAMP,HOXB3,HOXB4,HOXB6,HOXB7,HOXC6,HOXC8,MEIS1,MEIS2,MGLL,MSX2,MYC,PBX1,PIGZ,PITX2,PRDM16,PROM1,RGS4,SCARB1,SP9,TET1,TFF1,ZIC1,ZMYND11
MKX				0.0476	COL1A1,COL1A2,COL3A1,SOX5,SOX9
SHOX				0.0476	CCNB1,CDK1,CDKN1A,RBL2,TP53
ING4			0.555	0.0476	CDKN1A,IFNB1,MYC,NFKBIA,NFKBIB
NCOA4			-0.137	0.0482	ADH1B,AKR1B1,AR,CCN2,CLDN7,FABP5,FGFR2,JAG1,PLTP,ST14,ST3GAL6,TFF1
HES3			-1	0.0484	CDKN2C,CNIH4,FAM171B,GLMP,IFI30,MESD,MFGE8,MPZL1,PAX5,PC,PCDHGA10,PSPC1,SCD,SOD1,SST,TUBA1A
ZNF282				0.0498	CTSD,GREB1,TFF1
ARID2	2.248			0.0498	ALPL,BMP4,FGFR2
ZNF24				0.0498	CCND2,CDKN3,MMP2
RBBP5				0.0498	CTSD,POU5F1,TFF1
CEBPZ				0.0498	COL1A2,CRP,TOP2A
NOC2L				0.0498	BAX,CDKN1A,PMAIP1
ZBED6		Inhibited	-3.151	0.058	ARL4C,COL13A1,CRIM1,FOSL2,IGF2,KCTD1,KITLG,MB21D2,PMEPA1,TTK,TUBB3,WWTR1,ZEB1
HEXIM1		Inhibited	-2.041	0.0684	ACE2,ANXA1,CDKN1A,COL1A1,FGF2,HIF1A,LOXL2,SLC2A1,TFF1,TP53
HIF3A	10.89	Inhibited	-2.415	0.0779	EDN1,HIF1A,PDGFRB,PLAUR,SLC2A1,STAT3
JARID2	5.327	Inhibited	-2.176	0.0779	CCND2,CDK1,GATA2,NOTCH1,PTEN,ZEB1
PHB		Inhibited	-2.327	0.0928	BAX,CDK4,CYP11A1,CYP19A1,IGF2,KPNA3,MDM2,NFKBIA,RELA
MTDH	-2.891	Activated	2.026	0.106	CDKN1A,DIO1,DPYD,FABP1,HIF1A,HOXA1,MMP2,NR0B2,SLC1A2,TEK,TWIST1,TYMS,YY1
PAX9		Activated	2	0.111	BMP4,COL2A1,MSX1,SOX9
TRIM25	-2.353	Inhibited	-2.195	0.112	BAX,CDKN1A,IFNB1,MDM2,TP53
PIAS2			1.967	0.112	AR,CDKN1A,CDKN2B,FOS,ITGA2
ZBTB7B			-1.817	0.113	ACAA2,ACADL,ACADM,ACSM3,AHR,CCR6,COL1A1,COL1A2,COL2A1,COQ3,CPT1B,DECR2,DHRS4,GATA3,HADHA,IL17RE,ITGAE,MAF,RORC,SDHB,SFXN5,SLC27A2
GLI2	4.597		1.792	0.135	BMP4,BNC1,CCL1,CCND2,CDK1,CDKN1A,CLU,CSTA,CXCL2,CXCR3,GATA3,GLI2,HK2,IL15,IL1RL1,JAG1,KLK2,MEF2C,MITF,MMP9,MYC,MYCN,NTN1,PI3,PRKCH,PTCH1,RUNX2,SALL1,SFRP1,SOX9,SPP1,UGCG
HOXC9		Inhibited	-2	0.145	BMP4,GLI3,MMP9,SPP1,TIMP3,WNT5A
SERTAD2	3.181	Activated	2.387	0.145	ACOX1,CAT,CPT1B,LIPE,PHYH,PPARGC1A
RFX5			-1.984	0.145	B2M,CD74,COL1A1,COL1A2,HLA-B,SLC26A3
IRF3		Inhibited	-2.277	0.15	ADAM9,AHNAK,ANOS1,ANXA4,APOBEC3B,ARG2,B2M,B4GALT5,BIRC2,CDH11,CLIC4,CXCL1,DHX58,F13B,FN1,FUT2,GBP1,HLA-F,IFI44,IFNB1,IL15,IRF5,IRF7,ISG15,LCN2,MFAP2,MMP9,NECTIN2,NLRC5,NOS2,NRAP,OAS2,OAS3,OASL,PAH,PARP12,PLAC8,PLAG1,PLCG2,PMAIP1,POLR3C,PPP2R3A,PRNP,RASA1,RPS7,SNAI2,SORL1,STAT2,TFAP2C,TIMP3,TMPO,TNFAIP3,TNFSF15,TNFSF4,TSLP,TYRP1,UBE2L6
PYCARD		Activated	2.608	0.157	ACTA2,CASP3,CDKN1A,DUSP10,IFNB1,MMP9,NOTCH1,PTGS2
EED	4.823	Inhibited	-2.121	0.159	BDNF,CDX2,CELF1,FOXA1,GATA3,HOXB4,MMP2,MMP7,MYC,NKD1,PTGS2,RUNX2,SCIN,SLC26A6
RFXAP			-1.964	0.163	B2M,COL1A2,HLA-B,HLA-DQA1
KCNIP3		Activated	2.091	0.17	CALCA,CANT1,EDEM1,FOS,FOSB,FOSL2,TNFAIP3
ERF		Activated	2.57	0.17	BNC1,CDH13,COL4A6,COL7A1,MYC,NOTCH4,ROBO2
ARNTL	-7.38		-1.932	0.177	ACOX1,ARNTL,EGLN3,GPT,HIF1A,HMGCS2,MLXIPL,NPY,NQO1,PER1,PER3,PPARA,RBP2,SCD,SREBF1,TP53
PIAS1		Activated	2.208	0.187	ABCB11,ACTA2,CDK1,CDKN1A,CYP11A1,KLF5,MDM2,NR0B2,SCD,SLC51B,SREBF1,TAGLN
OTX2		Activated	2.332	0.245	BEST1,BMP4,CLTRN,CPXM2,DKK1,EFNA5,ENPP2,FLVCR2,MITF,OCA2,PDE6B,PRDM1,PTPRZ1,RBP3,RHO,SEMA3C,STRA6,TNC,TYRP1
NLRC5	-6.873	Inhibited	-2.053	0.25	B2M,HLA-B,HLA-C,HLA-F,IFNB1,PSMB9,THAP12
PRDM8		Inhibited	-2	0.346	CDH11,NHLH2,NRP2,PAQR3
GATA5	16.388		1.982	0.346	ACTC1,EDN1,LCT,TNNC1
ZFPM2	5.634	Activated	2.236	0.364	CYP11A1,HAND1,HAND2,KDR,SOX9
ASCL1	-2.12		1.974	0.384	CACNA2D3,CCNG2,CDCA7,CDK1,CDK2,CDKN1A,EPHA2,GADD45G,HES5,ID1,ID3,ISL1,NEUROD2,NPY,NUMBL,PCSK6,PDGFRA,PLXNA2,PRMT2,PROX1,SKP2,TEAD1,THRB,WWTR1,YAP1
HBP1			-1.852	0.41	CDKN1A,CTSB,MYCN,PTGS2
POU1F1			-1.934	0.475	GH1,GHR,GHRHR,NPY,TP53
MYOG		Activated	2.425	0.519	ACACB,CCND3,CDKN1A,FOS,IGF2,MEF2C,MYL4,PDGFA
CIITA		Inhibited	-2.369	0.551	B2M,CD74,COL1A1,COL1A2,CTSE,HLA-B,HLA-DOA,HLA-DQA1,MMP9,SLC26A3
TGIF1	2.44		-1.964	0.589	CXCL1,CXCL2,SOAT2,STRA6
DLX6			1.98	1	HAND1,HAND2,PLAGL1,RGS5
SOX7			-1.89	1	ASCL1,CRABP2,KRT7,MSX2,NTF4,OVOL1,PRDM1,SOX4
REST			-1.955	1	ARRDC3,ASCL1,B3GAT1,BDNF,CHGB,CMKLR1,CREB3L3,DNMT3A,EFNA5,FGF14,GRIN2A,HNF1A,HPGD,KCNQ2,L1CAM,LIN28A,MAD2L1,MYC,NPC2,NRXN3,OAT,OTULINL,PENK,POU5F1,SCG2,SCTR,SNN,STMN2,SYT1,TNNT1,TPH2,TRPM2,TSPAN14,TUBB3,UCHL1
STAT2	-2.78	Inhibited	-2.38	1	CAV1,GBP1,IFITM2,IRF5,IRF7,ISG15,OAS2,PITX2,PSMB8,ZBED4
IRF7	-4.895	Inhibited	-3.731	1	C5,CASP4,CXCL9,DHX58,FZD1,GBP1,IFI44,IFITM2,IFNB1,IL15,IL15RA,IRF5,IRF7,ISG15,ITGAM,ITGAX,JAK2,LILRA5,NAMPT,NRAP,OAS2,OAS3,OASL,PARP12,PDCD2,PLAC8,PMAIP1,PSMB8,PSMB9,PSME2,STAT2,TAP2,TLR8,TMPO,TNFAIP8,TRIM22,UBE2L6,USP25,XAF1
DLX5		Activated	2.213	1	HAND1,HAND2,PLAGL1,RGS5,RUNX2
IRF9		Inhibited	-2.179	1	GBP1,IFNB1,IRF5,IRF7,ISG15,OAS2,PDCD1,STAT2
