# Supplementary material for: Hepatocyte-like cells derived from human induced pluripotent stem cells using small molecules: implications of a transcriptomic study
Source: Stem Cell Res Ther. 2020 Sep 11;11:393. doi: 10.1186/s13287-020-01914-1 (PMC7488531; doi:10.1186/s13287-020-01914-1)
Supplement: Supplementary file 10 — Additional file 10 Supplemental Table 9. List of the 750 DEGs in the dataset regulated by HNF4A. [file 13287_2020_1914_MOESM10_ESM.xlsx]

## Sheet: HNF4A regulated DEGs_750
Supplemental Table 9. List of the 750 DEGs in the dataset regulated by HNF4A
Probe Set ID	Symbol	p-value	q-value	Fold Change	Location	Family	Entrez Gene Name
11741180_a_at	A1BG	0	0.0023	-74.6269	Extracellular Space	other	alpha-1-B glycoprotein
11746909_a_at	A1CF	0.0124	0.0679	-8.20345	Nucleus	other	APOBEC1 complementation factor
11739601_at	AASS	0.0002	0.0117	-17.5131	Cytoplasm	enzyme	aminoadipate-semialdehyde synthase
11739904_a_at	ABCA6	0.0014	0.0262	-107.527	Plasma Membrane	transporter	ATP binding cassette subfamily A member 6
11752143_a_at	ABCB11	0.0061	0.0498	-31.8471	Plasma Membrane	transporter	ATP binding cassette subfamily B member 11
11724734_at	ABCB8	0.0021	0.0312	-2.12269	Cytoplasm	transporter	ATP binding cassette subfamily B member 8
11748362_s_at	ABCC3	0.0002	0.0117	-17.6056	Plasma Membrane	transporter	ATP binding cassette subfamily C member 3
11727730_a_at	ABCC6	0.0001	0.0093	-5.91716	Plasma Membrane	transporter	ATP binding cassette subfamily C member 6
11756916_a_at	ABCG5	0.0045	0.0434	-44.0529	Plasma Membrane	transporter	ATP binding cassette subfamily G member 5
11737339_at	ABCG8	0.0169	0.0785	-8.87311	Plasma Membrane	transporter	ATP binding cassette subfamily G member 8
11748225_a_at	ABHD10	0.0456	0.1286	2.0093	Cytoplasm	enzyme	abhydrolase domain containing 10
11715767_s_at	ACAA2	0.0117	0.0663	-3.88802	Cytoplasm	enzyme	acetyl-CoA acyltransferase 2
11754333_a_at	ACAD8	0.0001	0.0075	-3.09598	Cytoplasm	enzyme	acyl-CoA dehydrogenase family member 8
11742973_at	ACAT1	0.0048	0.0442	-19.2678	Cytoplasm	enzyme	acetyl-CoA acetyltransferase 1
11720638_a_at	ACBD6	0.0105	0.0632	5.7166	Cytoplasm	other	acyl-CoA binding domain containing 6
11726672_a_at	ACCS	0.0235	0.0924	-6.32511	Other	enzyme	1-aminocyclopropane-1-carboxylate synthase homolog (inactive)
11720620_s_at	ACLY	0.01	0.0617	5.2727	Cytoplasm	enzyme	ATP citrate lyase
11727335_a_at	ACMSD	0.0006	0.0182	-20.0401	Cytoplasm	enzyme	aminocarboxymuconate semialdehyde decarboxylase
11755357_s_at	ACO1	0.0079	0.0553	-2.53872	Cytoplasm	enzyme	aconitase 1
11726323_a_at	ACOX1	0.0074	0.0538	-2.93169	Cytoplasm	enzyme	acyl-CoA oxidase 1
11750700_a_at	ACSL1	0.0072	0.0532	-10.5374	Cytoplasm	enzyme	acyl-CoA synthetase long chain family member 1
11730932_at	ACSS3	0.0012	0.0251	-2.23964	Cytoplasm	enzyme	acyl-CoA synthetase short chain family member 3
11722352_s_at	ACTA2	0.0059	0.0492	6.8929	Cytoplasm	other	actin alpha 2, smooth muscle
11720747_a_at	ADCY7	0.0106	0.0634	4.4832	Plasma Membrane	enzyme	adenylate cyclase 7
11721729_a_at	ADGRB2	0.036	0.1142	3.464	Plasma Membrane	G-protein coupled receptor	adhesion G protein-coupled receptor B2
11746898_x_at	ADH1B	0.0041	0.0412	-588.235	Cytoplasm	enzyme	alcohol dehydrogenase 1B (class I), beta polypeptide
11744437_a_at	ADH6	0.0194	0.0841	-73.5294	Cytoplasm	enzyme	alcohol dehydrogenase 6 (class V)
11715647_a_at	ADIPOR1	0.0098	0.0614	2.2841	Plasma Membrane	transmembrane receptor	adiponectin receptor 1
11728728_s_at	ADRB2	0.0003	0.0132	-19.2678	Plasma Membrane	G-protein coupled receptor	adrenoceptor beta 2
11747249_a_at	ADSS2	0.0156	0.0756	3.1273	Cytoplasm	enzyme	adenylosuccinate synthase 2
11718682_a_at	AFP	0.0016	0.0277	1267.79	Extracellular Space	transporter	alpha fetoprotein
11723964_at	AGA	0	0.0031	-7.09723	Cytoplasm	enzyme	aspartylglucosaminidase
11730933_a_at	AGPAT1	0.009	0.0587	4.3062	Cytoplasm	enzyme	1-acylglycerol-3-phosphate O-acyltransferase 1
11749833_s_at	AGT	0.0277	0.1006	-4.83325	Extracellular Space	growth factor	angiotensinogen
11743920_a_at	AGXT2	0.0012	0.0244	-9.48767	Cytoplasm	enzyme	alanine--glyoxylate aminotransferase 2
11754575_s_at	AHNAK	0.0031	0.0369	4.7821	Nucleus	other	AHNAK nucleoprotein
11716357_a_at	AHSG	0.0009	0.0223	-3.22685	Extracellular Space	other	alpha 2-HS glycoprotein
11718123_at	AIMP1	0.026	0.0972	3.5032	Extracellular Space	cytokine	aminoacyl tRNA synthetase complex interacting multifunctional protein 1
11745543_x_at	AJUBA	0.046	0.1293	4.0254	Nucleus	transcription regulator	ajuba LIM protein
11715430_a_at	AKR1B1	0.0023	0.033	6.9458	Cytoplasm	enzyme	aldo-keto reductase family 1 member B
11729101_a_at	AKR1C1/AKR1C2	0.0013	0.0252	-45.045	Cytoplasm	enzyme	aldo-keto reductase family 1 member C2
11731677_at	AKR1C4	0.0063	0.0502	-123.457	Cytoplasm	enzyme	aldo-keto reductase family 1 member C4
11747269_a_at	ALB	0.0043	0.0423	-8.48896	Extracellular Space	transporter	albumin
11756274_a_at	ALDH1L1	0.003	0.0363	-16.7224	Cytoplasm	enzyme	aldehyde dehydrogenase 1 family member L1
11746896_a_at	ALDH2	0.0032	0.0373	-5.03525	Cytoplasm	enzyme	aldehyde dehydrogenase 2 family member
11736619_a_at	ALDH5A1	0.0116	0.0661	-3.14465	Cytoplasm	enzyme	aldehyde dehydrogenase 5 family member A1
11756873_a_at	ALDH8A1	0.0001	0.0083	-263.158	Cytoplasm	enzyme	aldehyde dehydrogenase 8 family member A1
11739163_a_at	ALDOB	0.0013	0.0251	-5.52181	Cytoplasm	enzyme	aldolase, fructose-bisphosphate B
11743955_at	ALKBH7	0.0036	0.0391	-2.25938	Cytoplasm	other	alkB homolog 7
11762980_a_at	AMACR	0.0348	0.1126	-2.14316	Cytoplasm	enzyme	alpha-methylacyl-CoA racemase
11747103_a_at	AMBP	0.0037	0.0398	-50	Extracellular Space	transporter	alpha-1-microglobulin/bikunin precursor
11721569_a_at	ANG	0.0011	0.0237	-25.5754	Extracellular Space	enzyme	angiogenin
11717127_a_at	ANPEP	0.0121	0.0672	-2.34467	Plasma Membrane	peptidase	alanyl aminopeptidase, membrane
11729630_a_at	AP3M1	0.0447	0.1276	2.1455	Cytoplasm	transporter	adaptor related protein complex 3 subunit mu 1
11727405_a_at	APCS	0	0.0021	-1666.67	Extracellular Space	other	amyloid P component, serum
11718148_a_at	APH1A	0.0002	0.0126	2.0708	Cytoplasm	peptidase	aph-1 homolog A, gamma-secretase subunit
11758243_s_at	APOA4	0	0.0025	19.4925	Extracellular Space	transporter	apolipoprotein A4
11761991_at	APOB	0.0183	0.0818	-4.10678	Extracellular Space	transporter	apolipoprotein B
11763647_at	APOC1	0	0.0059	-6.21504	Extracellular Space	transporter	apolipoprotein C1
11742707_a_at	APOC2	0.0012	0.0244	-9.19963	Extracellular Space	transporter	apolipoprotein C2
11743654_a_at	APOH	0	0.0028	-44.843	Extracellular Space	transporter	apolipoprotein H
11721166_a_at	APOM	0.0037	0.0396	-10.2564	Plasma Membrane	transporter	apolipoprotein M
11750384_a_at	APP	0.0001	0.0098	3.4457	Plasma Membrane	other	amyloid beta precursor protein
11715942_a_at	AQP1	0.0001	0.0071	86.4741	Plasma Membrane	transporter	aquaporin 1 (Colton blood group)
11725702_a_at	AQP9	0.001	0.0226	-169.492	Plasma Membrane	transporter	aquaporin 9
11748522_a_at	ARFIP2	0.0252	0.0958	2.3005	Cytoplasm	other	ADP ribosylation factor interacting protein 2
11754669_a_at	ARG1	0	0.0022	-769.231	Cytoplasm	enzyme	arginase 1
11728695_at	ARG2	0.0123	0.0677	14.3849	Cytoplasm	enzyme	arginase 2
11721643_at	ARL1	0.0093	0.0598	2.5674	Cytoplasm	enzyme	ADP ribosylation factor like GTPase 1
11737107_x_at	ARL17A/ARL17B	0.0084	0.057	-2.55689	Other	other	ADP ribosylation factor like GTPase 17A
11754313_s_at	ARL4C	0.0071	0.0528	10.7856	Nucleus	enzyme	ADP ribosylation factor like GTPase 4C
11758240_s_at	ARMC6	0.0384	0.1181	-3.01932	Cytoplasm	other	armadillo repeat containing 6
11741661_a_at	ARMC8	0.0139	0.0715	2.6943	Nucleus	other	armadillo repeat containing 8
11715685_s_at	ARPC5	0.0472	0.1311	2.5977	Cytoplasm	other	actin related protein 2/3 complex subunit 5
11724701_x_at	AS3MT	0.0009	0.0221	-6.40205	Cytoplasm	enzyme	arsenite methyltransferase
11717722_s_at	ASAH1	0.0187	0.0825	2.4018	Cytoplasm	enzyme	N-acylsphingosine amidohydrolase 1
11726674_at	ASCL1	0.0279	0.1009	-2.11999	Nucleus	transcription regulator	achaete-scute family bHLH transcription factor 1
11728559_a_at	ASGR1	0.0011	0.024	-6.5189	Plasma Membrane	transmembrane receptor	asialoglycoprotein receptor 1
11729871_a_at	ASGR2	0.0011	0.0239	-6.61813	Plasma Membrane	transmembrane receptor	asialoglycoprotein receptor 2
11715866_x_at	ATP6V1F	0.0015	0.0274	2.7031	Cytoplasm	enzyme	ATPase H+ transporting V1 subunit F
11715609_a_at	ATP6V1H	0.0269	0.0989	2.912	Cytoplasm	transporter	ATPase H+ transporting V1 subunit H
11743025_at	ATP7A	0.0038	0.0401	2.0873	Plasma Membrane	transporter	ATPase copper transporting alpha
11749147_a_at	ATP7B	0.0122	0.0674	3.1626	Cytoplasm	transporter	ATPase copper transporting beta
11718452_at	AXIN2	0.0138	0.0712	4.4653	Cytoplasm	other	axin 2
11736626_a_at	BAAT	0.0047	0.0441	-140.845	Cytoplasm	enzyme	bile acid-CoA:amino acid N-acyltransferase
11749940_a_at	BACE1	0.044	0.1265	2.152	Cytoplasm	peptidase	beta-secretase 1
11756612_a_at	BARD1	0.0024	0.0336	5.845	Nucleus	transcription regulator	BRCA1 associated RING domain 1
11748844_a_at	BCCIP	0.0375	0.1166	2.8152	Nucleus	other	BRCA2 and CDKN1A interacting protein
11759322_at	BCL6	0.0209	0.0873	-6.035	Nucleus	transcription regulator	BCL6 transcription repressor
11758404_s_at	BCLAF1	0.0029	0.036	2.7051	Nucleus	transcription regulator	BCL2 associated transcription factor 1
11758566_s_at	BCS1L	0.0159	0.0762	-2.00361	Cytoplasm	other	BCS1 homolog, ubiquinol-cytochrome c reductase complex chaperone
11745124_a_at	BDH1	0.02	0.0852	-5.13611	Cytoplasm	enzyme	3-hydroxybutyrate dehydrogenase 1
11758077_s_at	BHMT	0	0.0066	-107.527	Cytoplasm	enzyme	betaine--homocysteine S-methyltransferase
11756756_a_at	BLVRB	0.0223	0.0899	-2.2686	Cytoplasm	enzyme	biliverdin reductase B
11736115_at	BLZF1	0.0272	0.0995	2.2169	Cytoplasm	transcription regulator	basic leucine zipper nuclear factor 1
11743395_s_at	BMI1	0.0302	0.1049	-2.19106	Nucleus	transcription regulator	BMI1 proto-oncogene, polycomb ring finger
11727603_a_at	BMP5	0.0451	0.1281	4.3635	Extracellular Space	growth factor	bone morphogenetic protein 5
11724296_a_at	BMP7	0.0166	0.078	5.3447	Extracellular Space	growth factor	bone morphogenetic protein 7
11735400_a_at	BNC1	0.0003	0.0137	27.8179	Nucleus	transcription regulator	basonuclin 1
11743005_s_at	BRF2	0.0043	0.0425	2.5493	Nucleus	transcription regulator	BRF2 RNA polymerase III transcription initiation factor subunit
11729846_a_at	BST1	0.0065	0.0511	8.0258	Plasma Membrane	enzyme	bone marrow stromal cell antigen 1
11719050_a_at	BTN2A1	0.0003	0.0127	2.4358	Plasma Membrane	other	butyrophilin subfamily 2 member A1
11724360_s_at	BTRC	0.0038	0.0399	2.8708	Cytoplasm	enzyme	beta-transducin repeat containing E3 ubiquitin protein ligase
11759623_at	C11orf71	0.0009	0.0223	-5.2687	Other	other	chromosome 11 open reading frame 71
11754936_a_at	C14orf119	0.0309	0.1061	2.6812	Other	other	chromosome 14 open reading frame 119
11726208_a_at	C19orf44	0.0451	0.1281	-2.17628	Other	other	chromosome 19 open reading frame 44
11758100_s_at	C1S	0	0.006	-47.3934	Extracellular Space	peptidase	complement C1s
11717045_a_at	C2	0	0.0054	-68.0272	Extracellular Space	peptidase	complement C2
11723835_at	C2orf42	0.0012	0.0247	-2.49004	Nucleus	other	chromosome 2 open reading frame 42
11758935_at	C2orf49	0.0028	0.0355	2.2973	Nucleus	other	chromosome 2 open reading frame 49
11715393_a_at	C3	0.0036	0.0395	-69.9301	Extracellular Space	peptidase	complement C3
11734747_a_at	C4A/C4B	0	0.0004	-133.333	Extracellular Space	other	complement C4A (Rodgers blood group)
11727240_a_at	C4orf19	0.0001	0.0094	-5.67537	Nucleus	other	chromosome 4 open reading frame 19
11736704_a_at	C6	0.0001	0.0099	-40.4858	Extracellular Space	other	complement C6
11731854_at	C8G	0.0013	0.0251	-63.6943	Extracellular Space	transporter	complement C8 gamma chain
11739610_a_at	CALML4	0.0221	0.0898	7.9601	Other	other	calmodulin like 4
11725326_a_at	CAMK2D	0.0495	0.1344	2.9986	Cytoplasm	kinase	calcium/calmodulin dependent protein kinase II delta
11745801_s_at	CAP1	0.0086	0.0574	2.349	Plasma Membrane	other	cyclase associated actin cytoskeleton regulatory protein 1
11720035_s_at	CASP2	0	0.0052	2.4533	Cytoplasm	peptidase	caspase 2
11732147_a_at	CAT	0.0096	0.0608	-9.7371	Cytoplasm	enzyme	catalase
11745716_s_at	CAV1	0.0083	0.0565	10.3363	Plasma Membrane	transmembrane receptor	caveolin 1
11744835_s_at	CBS/CBSL	0.0015	0.027	-12.1359	Cytoplasm	enzyme	cystathionine beta-synthase
11716277_a_at	CBX5	0.0057	0.0482	3.8059	Nucleus	transcription regulator	chromobox 5
11754915_a_at	CCDC115	0.01	0.0619	3.0017	Cytoplasm	other	coiled-coil domain containing 115
11754718_a_at	CCDC47	0.0346	0.1122	-2.18055	Extracellular Space	other	coiled-coil domain containing 47
11738611_s_at	CCL14	0.0207	0.0868	-4.08664	Extracellular Space	cytokine	C-C motif chemokine ligand 14
11732829_at	CCL16	0.007	0.0527	-45.6621	Extracellular Space	cytokine	C-C motif chemokine ligand 16
11722572_at	CCNA2	0.0268	0.0987	2.3387	Nucleus	other	cyclin A2
11723939_a_at	CCNB1	0.0073	0.0533	4.9601	Cytoplasm	kinase	cyclin B1
11724407_s_at	CCNE1	0.0098	0.0614	10.4418	Nucleus	transcription regulator	cyclin E1
11715675_a_at	CCNG1	0.0212	0.0879	5.2172	Nucleus	other	cyclin G1
11726624_a_at	CCNG2	0.0087	0.0577	14.469	Nucleus	other	cyclin G2
11720054_a_at	CCNH	0.0316	0.1072	-2.23414	Nucleus	transcription regulator	cyclin H
11725827_s_at	CD1D	0.0436	0.1261	-3.11915	Plasma Membrane	other	CD1d molecule
11720595_a_at	CD46	0.0036	0.0395	3.2803	Plasma Membrane	transmembrane receptor	CD46 molecule
11721444_a_at	CDC23	0.0043	0.0423	2.8265	Nucleus	enzyme	cell division cycle 23
11726757_s_at	CDC25A	0.0204	0.0861	3.3406	Nucleus	phosphatase	cell division cycle 25A
11753904_a_at	CDC42EP2	0.038	0.1174	2.0646	Plasma Membrane	other	CDC42 effector protein 2
11720499_at	CDC42EP3	0.001	0.0229	17.093	Cytoplasm	other	CDC42 effector protein 3
11718183_at	CDCA5	0.001	0.0231	3.2018	Cytoplasm	other	cell division cycle associated 5
11730034_at	CDHR2	0.0453	0.1283	-8.74126	Plasma Membrane	other	cadherin related family member 2
11726617_s_at	CDK1	0.0024	0.0332	10.8316	Nucleus	kinase	cyclin dependent kinase 1
11741208_a_at	CDK2	0.0012	0.0244	2.0246	Nucleus	kinase	cyclin dependent kinase 2
11716622_x_at	CDK2AP2	0.0324	0.1084	-2.94031	Nucleus	other	cyclin dependent kinase 2 associated protein 2
11715387_at	CDKN1A	0.0278	0.1007	3.611	Nucleus	kinase	cyclin dependent kinase inhibitor 1A
11723282_a_at	CEACAM1	0.0315	0.1071	-3.01114	Plasma Membrane	transporter	CEA cell adhesion molecule 1
11743077_s_at	CEBPB	0.0012	0.0246	-3.64166	Nucleus	transcription regulator	CCAAT enhancer binding protein beta
11764030_x_at	CEBPD	0.0499	0.1349	-3.53357	Nucleus	transcription regulator	CCAAT enhancer binding protein delta
11728858_at	CEP19	0.0061	0.0495	2.3287	Cytoplasm	other	centrosomal protein 19
11728677_a_at	CES2	0.0003	0.0143	-6.88231	Cytoplasm	enzyme	carboxylesterase 2
11742903_at	CETN3	0.0109	0.0643	2.3833	Cytoplasm	other	centrin 3
11718119_s_at	CFL2	0.0058	0.0486	-4.23012	Extracellular Space	other	cofilin 2
11721893_a_at	CHEK2	0.0001	0.0085	2.0972	Nucleus	kinase	checkpoint kinase 2
11756316_a_at	CHI3L1	0.0134	0.0704	-75.7576	Extracellular Space	enzyme	chitinase 3 like 1
11731477_at	CHMP1B	0.0029	0.0358	2.0254	Plasma Membrane	enzyme	charged multivesicular body protein 1B
11754517_a_at	CHP1	0.0006	0.018	-2.48016	Cytoplasm	other	calcineurin like EF-hand protein 1
11732473_x_at	CIDEC	0.0164	0.0774	3.0885	Cytoplasm	other	cell death inducing DFFA like effector c
11728233_a_at	CLDN1	0.0084	0.0568	-6.25782	Plasma Membrane	other	claudin 1
11724871_a_at	CLDN2	0.0029	0.0356	-5.37057	Plasma Membrane	other	claudin 2
11744641_a_at	CLDND1	0.0487	0.1333	2.9884	Plasma Membrane	other	claudin domain containing 1
11720195_a_at	CLPB	0.0035	0.0389	-3.21027	Nucleus	transcription regulator	ClpB homolog, mitochondrial AAA ATPase chaperonin
11763988_a_at	CLPX	0.0071	0.0528	-2.29095	Cytoplasm	enzyme	caseinolytic mitochondrial matrix peptidase chaperone subunit
11742501_a_at	CLTA	0.0083	0.0566	-3.47102	Plasma Membrane	other	clathrin light chain A
11750172_a_at	CLTCL1	0.0005	0.0171	-2.26603	Plasma Membrane	other	clathrin heavy chain like 1
11719133_a_at	COMMD9	0.011	0.0646	-2.10659	Cytoplasm	other	COMM domain containing 9
11728741_at	COQ3	0.0071	0.0528	-3.15657	Cytoplasm	enzyme	coenzyme Q3, methyltransferase
11718207_a_at	COQ6	0.0372	0.1162	-2.01857	Cytoplasm	enzyme	coenzyme Q6, monooxygenase
11732135_a_at	COQ8A	0.0064	0.0506	-3.67647	Cytoplasm	kinase	coenzyme Q8A
11754023_a_at	COX7A2L	0.0151	0.0744	2.3903	Cytoplasm	enzyme	cytochrome c oxidase subunit 7A2 like
11726982_a_at	CP	0.0056	0.048	-434.783	Extracellular Space	enzyme	ceruloplasmin
11727175_a_at	CPB2	0.0003	0.0141	-833.333	Extracellular Space	peptidase	carboxypeptidase B2
11726486_a_at	CPED1	0.0438	0.1263	-4.03226	Cytoplasm	other	cadherin like and PC-esterase domain containing 1
11732937_a_at	CPT1A	0.01	0.0618	-3.07409	Cytoplasm	enzyme	carnitine palmitoyltransferase 1A
11732524_a_at	CPT1B	0.0381	0.1177	-2.20459	Cytoplasm	enzyme	carnitine palmitoyltransferase 1B
11742926_at	CPT2	0.0434	0.1257	-2.0555	Cytoplasm	enzyme	carnitine palmitoyltransferase 2
11754057_x_at	CRABP2	0.0002	0.0111	36.4132	Cytoplasm	transporter	cellular retinoic acid binding protein 2
11744422_s_at	CRADD	0.0492	0.134	-4.29	Cytoplasm	other	CASP2 and RIPK1 domain containing adaptor with death domain
11723689_at	CREBL2	0.0022	0.0319	-2.80191	Nucleus	transcription regulator	cAMP responsive element binding protein like 2
11744471_s_at	CRP	0	0.0022	-1111.11	Extracellular Space	other	C-reactive protein
11750534_x_at	CRYZL1	0.0125	0.0683	2.0189	Cytoplasm	enzyme	crystallin zeta like 1
11748951_a_at	CTNNB1	0.0323	0.1082	5.3317	Nucleus	transcription regulator	catenin beta 1
11754977_x_at	CTSB	0.0143	0.0723	2.7722	Cytoplasm	peptidase	cathepsin B
11726594_at	CTSZ	0.0233	0.092	-3.28407	Cytoplasm	peptidase	cathepsin Z
11727284_at	CUX2	0.0028	0.0354	-113.636	Nucleus	transcription regulator	cut like homeobox 2
11759512_x_at	CWC25	0.0014	0.0261	-2.28258	Nucleus	other	CWC25 spliceosome associated protein homolog
11723093_a_at	CYLD	0.0076	0.0542	-2.28258	Nucleus	transcription regulator	CYLD lysine 63 deubiquitinase
11729652_a_at	CYP11A1	0.004	0.0411	4.8408	Cytoplasm	enzyme	cytochrome P450 family 11 subfamily A member 1
11754154_a_at	CYP1A1	0.0112	0.0651	24.96	Cytoplasm	enzyme	cytochrome P450 family 1 subfamily A member 1
11720411_s_at	CYP1B1	0.0278	0.1007	12.9126	Cytoplasm	enzyme	cytochrome P450 family 1 subfamily B member 1
11732114_at	CYP2A6 (includes others)	0.0035	0.0389	-2.405	Cytoplasm	enzyme	cytochrome P450 family 2 subfamily A member 6
11729455_x_at	CYP2B6	0.0424	0.1241	-50	Cytoplasm	enzyme	cytochrome P450 family 2 subfamily B member 6
11728250_s_at	CYP2C8	0.0074	0.0538	-204.082	Cytoplasm	enzyme	cytochrome P450 family 2 subfamily C member 8
11727471_a_at	CYP2C9	0.0011	0.024	-232.558	Cytoplasm	enzyme	cytochrome P450 family 2 subfamily C member 9
11731467_a_at	CYP2E1	0	0.004	-200	Cytoplasm	enzyme	cytochrome P450 family 2 subfamily E member 1
11722614_a_at	CYP2J2	0.0066	0.0514	-22.8833	Cytoplasm	enzyme	cytochrome P450 family 2 subfamily J member 2
11731428_a_at	CYP3A4	0.004	0.041	-84.0336	Cytoplasm	enzyme	cytochrome P450 family 3 subfamily A member 4
11721941_x_at	CYP3A5	0.0002	0.0118	-34.2466	Cytoplasm	enzyme	cytochrome P450 family 3 subfamily A member 5
11727963_x_at	CYP4F2	0.0012	0.0245	-140.845	Cytoplasm	enzyme	cytochrome P450 family 4 subfamily F member 2
11759103_at	CYP4F3	0.0002	0.0117	-103.093	Cytoplasm	enzyme	cytochrome P450 family 4 subfamily F member 3
11722564_at	CYP51A1	0.001	0.023	3.9808	Cytoplasm	enzyme	cytochrome P450 family 51 subfamily A member 1
11737279_at	CYP7A1	0.0448	0.1277	-2.3175	Cytoplasm	enzyme	cytochrome P450 family 7 subfamily A member 1
11740151_at	CYP7B1	0.0186	0.0823	-6.49773	Cytoplasm	enzyme	cytochrome P450 family 7 subfamily B member 1
11730157_at	CYP8B1	0.0024	0.0334	-64.5161	Cytoplasm	enzyme	cytochrome P450 family 8 subfamily B member 1
11761298_at	CYTH2	0.0016	0.028	-2.11015	Cytoplasm	other	cytohesin 2
11739690_a_at	DCAF11	0.012	0.067	-2.51699	Nucleus	other	DDB1 and CUL4 associated factor 11
11730327_s_at	DCAF13	0.0449	0.1279	2.8806	Nucleus	other	DDB1 and CUL4 associated factor 13
11744778_a_at	DCAF8	0.0084	0.0567	-3.13283	Nucleus	other	DDB1 and CUL4 associated factor 8
11720965_at	DCK	0.0002	0.0113	3.4594	Nucleus	kinase	deoxycytidine kinase
11734743_a_at	DCTN5	0.0115	0.0659	2.2119	Cytoplasm	other	dynactin subunit 5
11721636_a_at	DERL1	0.0012	0.0246	-2.63713	Cytoplasm	other	derlin 1
11721069_a_at	DGKD	0.034	0.1112	2.3125	Cytoplasm	kinase	diacylglycerol kinase delta
11744805_x_at	DHRS4	0.0135	0.0706	-3.47102	Cytoplasm	enzyme	dehydrogenase/reductase 4
11729746_at	DNAJC17	0.0022	0.0323	-2.43546	Other	other	DnaJ heat shock protein family (Hsp40) member C17
11741585_x_at	DNAJC28	0.001	0.0231	-2.16779	Other	other	DnaJ heat shock protein family (Hsp40) member C28
11722228_at	DNAJC30	0.036	0.1142	-3.50508	Cytoplasm	other	DnaJ heat shock protein family (Hsp40) member C30
11740747_a_at	DNMT3A	0.0043	0.0425	2.6364	Nucleus	enzyme	DNA methyltransferase 3 alpha
11720468_x_at	DPAGT1	0.0083	0.0566	-2.36183	Cytoplasm	enzyme	dolichyl-phosphate N-acetylglucosaminephosphotransferase 1
11740090_at	DPH6	0.0453	0.1283	2.0075	Cytoplasm	enzyme	diphthamine biosynthesis 6
11725531_a_at	DSC2	0.0003	0.0135	6.9251	Plasma Membrane	other	desmocollin 2
11758499_s_at	DTL	0.0002	0.0117	7.1228	Nucleus	other	denticleless E3 ubiquitin protein ligase homolog
11717563_a_at	DTX3L	0.0005	0.0167	-3.36927	Cytoplasm	enzyme	deltex E3 ubiquitin ligase 3L
11723316_a_at	DUSP16	0.0407	0.1216	-2.28571	Nucleus	phosphatase	dual specificity phosphatase 16
11741980_a_at	DUSP6	0.0435	0.1259	-2.89603	Cytoplasm	phosphatase	dual specificity phosphatase 6
11720787_a_at	DYNC1LI1	0.0178	0.0807	2.0734	Cytoplasm	other	dynein cytoplasmic 1 light intermediate chain 1
11754741_x_at	DZANK1	0.0005	0.0167	-2.29095	Other	other	double zinc ribbon and ankyrin repeat domains 1
11724610_a_at	E2F5	0.0139	0.0715	2.5172	Nucleus	transcription regulator	E2F transcription factor 5
11753489_a_at	EED	0.0417	0.1232	4.8231	Nucleus	transcription regulator	embryonic ectoderm development
11717862_x_at	EGR1	0.0216	0.0888	-6.18047	Nucleus	transcription regulator	early growth response 1
11719596_at	EHD3	0.0013	0.0257	3.4567	Cytoplasm	other	EH domain containing 3
11751914_s_at	ELF3	0.0463	0.1297	-2.18866	Nucleus	transcription regulator	E74 like ETS transcription factor 3
11762882_at	EMG1	0.0152	0.0747	-3.48432	Nucleus	enzyme	EMG1 N1-specific pseudouridine methyltransferase
11729574_at	ENC1	0.0247	0.0948	14.0372	Nucleus	peptidase	ectodermal-neural cortex 1
11729330_a_at	EPB41L4B	0.0079	0.0552	-4.85437	Cytoplasm	transporter	erythrocyte membrane protein band 4.1 like 4B
11745651_a_at	EPCAM	0.0012	0.0251	541.367	Plasma Membrane	other	epithelial cell adhesion molecule
11717619_at	EPHA2	0.0272	0.0995	2.2743	Plasma Membrane	kinase	EPH receptor A2
11725353_at	EPM2AIP1	0.0245	0.0944	2.194	Cytoplasm	other	EPM2A interacting protein 1
11759423_at	EPPK1	0.0032	0.0372	7.1442	Cytoplasm	other	epiplakin 1
11756816_a_at	EPS8L3	0.0023	0.0327	4.2579	Extracellular Space	other	EPS8 like 3
11717915_s_at	ERCC5	0.0059	0.0491	-2.23464	Nucleus	enzyme	ERCC excision repair 5, endonuclease
11716288_s_at	ESYT1	0.008	0.0557	-2.03087	Cytoplasm	other	extended synaptotagmin 1
11743157_a_at	ETFDH	0.002	0.031	-9.25926	Cytoplasm	enzyme	electron transfer flavoprotein dehydrogenase
11733137_a_at	ETNPPL	0.0014	0.0261	-74.6269	Cytoplasm	enzyme	ethanolamine-phosphate phospho-lyase
11753019_a_at	EWSR1	0.0499	0.1349	-2.16497	Nucleus	other	EWS RNA binding protein 1
11752521_a_at	F11	0.0017	0.0285	-120.482	Extracellular Space	peptidase	coagulation factor XI
11720461_a_at	F11R	0.0041	0.0415	3.7566	Plasma Membrane	other	F11 receptor
11756323_x_at	F12	0	0.0028	-42.3729	Extracellular Space	peptidase	coagulation factor XII
11737202_at	F13B	0.0095	0.0604	-39.8406	Extracellular Space	enzyme	coagulation factor XIII B chain
11732883_a_at	F7	0.0081	0.0559	-6.04961	Plasma Membrane	peptidase	coagulation factor VII
11735187_at	F9	0.0005	0.0167	-526.316	Extracellular Space	peptidase	coagulation factor IX
11758878_x_at	FABP1	0.0265	0.0982	-3.18471	Cytoplasm	transporter	fatty acid binding protein 1
11718538_x_at	FAHD2A	0.006	0.0493	-2.86287	Other	enzyme	fumarylacetoacetate hydrolase domain containing 2A
11721378_at	FBXL7	0.0186	0.0825	3.1755	Cytoplasm	enzyme	F-box and leucine rich repeat protein 7
11718366_s_at	FDPS	0.012	0.0671	3.6116	Cytoplasm	enzyme	farnesyl diphosphate synthase
11749278_a_at	FETUB	0.0194	0.0841	-20.9205	Extracellular Space	other	fetuin B
11731399_s_at	FGA	0.0185	0.0821	-31.1526	Extracellular Space	other	fibrinogen alpha chain
11758728_at	FGB	0.0093	0.0598	-18.9394	Extracellular Space	other	fibrinogen beta chain
11744166_at	FH	0.0439	0.1265	-2.03625	Cytoplasm	enzyme	fumarate hydratase
11745722_x_at	FHL1	0.0447	0.1277	5.479	Cytoplasm	other	four and a half LIM domains 1
11717481_s_at	FKBP10	0	0.0022	216.007	Cytoplasm	enzyme	FKBP prolyl isomerase 10
11752142_a_at	FLNA	0.0147	0.0734	7.1673	Cytoplasm	other	filamin A
11754496_x_at	FMO1	0.0059	0.0488	33.6637	Cytoplasm	enzyme	flavin containing dimethylaniline monoxygenase 1
11726051_a_at	FMO3	0.0012	0.0251	-238.095	Cytoplasm	enzyme	flavin containing dimethylaniline monoxygenase 3
11763171_at	FOSL2	0.0025	0.0341	9.9291	Nucleus	transcription regulator	FOS like 2, AP-1 transcription factor subunit
11748971_a_at	FOXA1	0.0309	0.1061	-2.80426	Nucleus	transcription regulator	forkhead box A1
11756202_a_at	FOXJ3	0.0037	0.0398	2.0132	Nucleus	transcription regulator	forkhead box J3
11754568_s_at	FOXRED1	0.0007	0.0199	-2.40442	Cytoplasm	other	FAD dependent oxidoreductase domain containing 1
11752577_at	FTH1	0.0038	0.0403	5.0576	Cytoplasm	enzyme	ferritin heavy chain 1
11716282_s_at	FURIN	0.0452	0.1282	-3.54862	Cytoplasm	peptidase	furin, paired basic amino acid cleaving enzyme
11745681_a_at	FUT11	0.0104	0.0628	3.01	Cytoplasm	enzyme	fucosyltransferase 11
11753408_x_at	FUT6	0.0162	0.0772	-2.00763	Cytoplasm	enzyme	fucosyltransferase 6
11749723_a_at	FUT8	0.0004	0.0159	23.7169	Cytoplasm	enzyme	fucosyltransferase 8
11747154_a_at	FXYD6	0.0038	0.04	3.869	Plasma Membrane	ion channel	FXYD domain containing ion transport regulator 6
11761757_at	FXYD7	0.0009	0.022	-2.70783	Plasma Membrane	ion channel	FXYD domain containing ion transport regulator 7
11739813_a_at	FZD1	0.0023	0.0328	3.0321	Plasma Membrane	G-protein coupled receptor	frizzled class receptor 1
11746437_a_at	FZD3	0.0085	0.0571	7.1531	Plasma Membrane	G-protein coupled receptor	frizzled class receptor 3
11739302_a_at	FZD6	0.0008	0.0206	19.3106	Plasma Membrane	G-protein coupled receptor	frizzled class receptor 6
11716582_a_at	G3BP2	0.047	0.1308	3.0571	Cytoplasm	enzyme	G3BP stress granule assembly factor 2
11736929_at	G6PC	0.0393	0.1194	-17.6056	Cytoplasm	phosphatase	glucose-6-phosphatase catalytic subunit
11731638_a_at	GAB1	0.0098	0.0614	3.3823	Cytoplasm	other	GRB2 associated binding protein 1
11764031_at	GADD45B	0.0127	0.0687	-8.53242	Cytoplasm	other	growth arrest and DNA damage inducible beta
11756314_a_at	GADD45G	0.0056	0.0477	-11.8906	Nucleus	other	growth arrest and DNA damage inducible gamma
AFFX-HUMGAPDH/M33197_M_at	GAPDH	0.0324	0.1084	2.341	Cytoplasm	enzyme	glyceraldehyde-3-phosphate dehydrogenase
11721895_x_at	GAS1	0	0.0067	28.1911	Plasma Membrane	other	growth arrest specific 1
11716047_a_at	GATD3A/GATD3B	0.004	0.0411	-3.22581	Cytoplasm	other	glutamine amidotransferase like class 1 domain containing 3A
11720049_a_at	GBE1	0.046	0.1292	-2.59875	Cytoplasm	enzyme	1,4-alpha-glucan branching enzyme 1
11730560_at	GCKR	0.008	0.0555	-19.4175	Nucleus	other	glucokinase regulator
11716665_s_at	GDF15	0.004	0.041	5.3476	Extracellular Space	growth factor	growth differentiation factor 15
11729246_x_at	GGCX	0.0108	0.064	-5.67215	Cytoplasm	enzyme	gamma-glutamyl carboxylase
11727779_at	GHITM	0.0035	0.0387	-2.75406	Cytoplasm	other	growth hormone inducible transmembrane protein
11743513_a_at	GINS2	0.0048	0.0445	2.3023	Nucleus	other	GINS complex subunit 2
11716719_s_at	GLA	0.0017	0.0288	4.1069	Cytoplasm	enzyme	galactosidase alpha
11754571_a_at	GMDS	0.0094	0.06	-2.44978	Cytoplasm	enzyme	GDP-mannose 4,6-dehydratase
11716752_x_at	GNS	0.0289	0.1027	3.7747	Cytoplasm	enzyme	glucosamine (N-acetyl)-6-sulfatase
11736122_a_at	GOLIM4	0.0018	0.0289	-2.72628	Cytoplasm	other	golgi integral membrane protein 4
11757538_a_at	GOT1	0.0349	0.1127	-7.55858	Cytoplasm	enzyme	glutamic-oxaloacetic transaminase 1
11759613_a_at	GPALPP1	0.0038	0.0399	3.4655	Other	other	GPALPP motifs containing 1
11737306_a_at	GPLD1	0.0221	0.0897	-13.4048	Cytoplasm	enzyme	glycosylphosphatidylinositol specific phospholipase D1
11759686_x_at	GPR137	0.0095	0.0605	-2.28571	Other	other	G protein-coupled receptor 137
11724165_s_at	GPR146	0.0273	0.0997	-4.53926	Plasma Membrane	G-protein coupled receptor	G protein-coupled receptor 146
11727146_at	GPR160	0.0005	0.0175	26.3887	Plasma Membrane	G-protein coupled receptor	G protein-coupled receptor 160
11739965_a_at	GPR39	0.0466	0.1302	2.9837	Plasma Membrane	G-protein coupled receptor	G protein-coupled receptor 39
11752857_x_at	GPT	0.0311	0.1063	-12.2549	Cytoplasm	enzyme	glutamic--pyruvic transaminase
11755276_a_at	GPX2	0.0013	0.0253	-33.1126	Cytoplasm	enzyme	glutathione peroxidase 2
11723293_at	GPX7	0.0026	0.0343	16.1531	Cytoplasm	enzyme	glutathione peroxidase 7
11723586_a_at	GRB14	0	0.0068	-36.1011	Plasma Membrane	other	growth factor receptor bound protein 14
11754361_s_at	GSK3B	0.0001	0.0074	3.7867	Nucleus	kinase	glycogen synthase kinase 3 beta
11723329_a_at	GSN	0.0066	0.0514	9.1437	Extracellular Space	other	gelsolin
11746330_a_at	GSS	0.002	0.0305	-2.1254	Cytoplasm	enzyme	glutathione synthetase
11732449_s_at	GTF2I	0.0116	0.0662	2.3078	Nucleus	transcription regulator	general transcription factor IIi
11732646_a_at	GUCY2C	0.0001	0.0097	22.5534	Plasma Membrane	kinase	guanylate cyclase 2C
11750078_a_at	GYG1	0.0231	0.0916	4.0596	Cytoplasm	enzyme	glycogenin 1
11725020_at	GYS2	0.0021	0.0313	-40.4858	Cytoplasm	enzyme	glycogen synthase 2
11738059_x_at	H2AC7	0.0499	0.135	-2.41955	Nucleus	other	H2A clustered histone 7
11728153_x_at	H2BC5	0.0221	0.0897	-2.33918	Nucleus	other	H2B clustered histone 5
11735775_at	H4C12	0.0076	0.0542	-3.29924	Nucleus	other	H4 clustered histone 12
11760555_at	HADHA	0.0273	0.0997	-4.40723	Cytoplasm	enzyme	hydroxyacyl-CoA dehydrogenase trifunctional multienzyme complex subunit alpha
11725038_s_at	HADHB	0.02	0.0852	-2.14684	Cytoplasm	enzyme	hydroxyacyl-CoA dehydrogenase trifunctional multienzyme complex subunit beta
11735177_at	HAL	0.0036	0.0395	-256.41	Cytoplasm	enzyme	histidine ammonia-lyase
11739984_a_at	HAO1	0.0036	0.0395	-121.951	Cytoplasm	enzyme	hydroxyacid oxidase 1
11741521_a_at	HAO2	0.0002	0.0112	-107.527	Cytoplasm	enzyme	hydroxyacid oxidase 2
11723889_a_at	HELQ	0.0046	0.0436	-2.68025	Nucleus	enzyme	helicase, POLQ like
11756829_x_at	HEXA	0.0006	0.0189	2.2403	Cytoplasm	enzyme	hexosaminidase subunit alpha
11718201_at	HEY1	0.0001	0.0071	33.4064	Nucleus	transcription regulator	hes related family bHLH transcription factor with YRPW motif 1
11732453_s_at	HGD	0.0015	0.027	-4.47027	Cytoplasm	enzyme	homogentisate 1,2-dioxygenase
11755393_a_at	HHLA2	0.0004	0.0163	8.0867	Other	other	HERV-H LTR-associating 2
11747800_a_at	HIF1A	0.0041	0.0416	6.7347	Nucleus	transcription regulator	hypoxia inducible factor 1 subunit alpha
11721870_s_at	HIF1AN	0.0429	0.1249	4.0605	Nucleus	enzyme	hypoxia inducible factor 1 subunit alpha inhibitor
11762851_at	HLA-B	0.0001	0.0099	-2.29991	Plasma Membrane	transmembrane receptor	major histocompatibility complex, class I, B
11715316_x_at	HLA-C	0.0022	0.032	-40.1606	Plasma Membrane	other	major histocompatibility complex, class I, C
11718230_a_at	HLA-F	0.0207	0.0868	-12.0192	Plasma Membrane	transmembrane receptor	major histocompatibility complex, class I, F
11760158_at	HMGB1	0.0092	0.0593	-3.03214	Nucleus	transcription regulator	high mobility group box 1
11743647_at	HMGN4	0.0001	0.0074	3.3894	Nucleus	other	high mobility group nucleosomal binding domain 4
11734275_at	HNF1A	0.0282	0.1015	-2.21386	Nucleus	transcription regulator	HNF1 homeobox A
11730059_s_at	HNF4A	0.0014	0.0264	-3.38524	Nucleus	transcription regulator	hepatocyte nuclear factor 4 alpha
11716291_s_at	HNRNPA0	0.0163	0.0774	5.5849	Nucleus	other	heterogeneous nuclear ribonucleoprotein A0
11758144_x_at	HNRNPC	0.0008	0.0211	2.1494	Nucleus	other	heterogeneous nuclear ribonucleoprotein C
11758936_at	HNRNPR	0.0021	0.0315	2.6261	Nucleus	other	heterogeneous nuclear ribonucleoprotein R
11722749_at	HOOK3	0.0003	0.0138	2.145	Cytoplasm	other	hook microtubule tethering protein 3
11735487_at	HOXC8	0.0063	0.0504	6.2424	Nucleus	transcription regulator	homeobox C8
11727840_at	HPD	0.0309	0.1061	-27.027	Cytoplasm	enzyme	4-hydroxyphenylpyruvate dioxygenase
11756669_x_at	HPN	0.0005	0.0165	-4.3122	Plasma Membrane	peptidase	hepsin
11736705_x_at	HPS5	0.0061	0.0498	-4.20345	Cytoplasm	other	HPS5 biogenesis of lysosomal organelles complex 2 subunit 2
11750047_a_at	HPX	0.001	0.0231	-32.0513	Extracellular Space	transporter	hemopexin
11741778_a_at	HSD11B1	0.0031	0.037	-243.902	Cytoplasm	enzyme	hydroxysteroid 11-beta dehydrogenase 1
11744099_a_at	HSD17B2	0.0036	0.0391	-4.79846	Cytoplasm	enzyme	hydroxysteroid 17-beta dehydrogenase 2
11737761_a_at	HSD17B4	0.0016	0.0279	-2.30627	Cytoplasm	enzyme	hydroxysteroid 17-beta dehydrogenase 4
11728698_at	HSPA4L	0.0095	0.0603	-2.74952	Cytoplasm	other	heat shock protein family A (Hsp70) member 4 like
11757115_s_at	HSPA8	0.004	0.0408	-19.1205	Cytoplasm	enzyme	heat shock protein family A (Hsp70) member 8
11716629_at	IER5	0.0069	0.0523	5.0765	Nucleus	other	immediate early response 5
11755606_x_at	IFI30	0.0219	0.0894	-13.21	Cytoplasm	enzyme	IFI30 lysosomal thiol reductase
11757436_x_at	IFITM2	0.0005	0.0169	-5.49753	Cytoplasm	other	interferon induced transmembrane protein 2
11723425_at	IFNAR1	0.0069	0.0521	-4.03877	Plasma Membrane	transmembrane receptor	interferon alpha and beta receptor subunit 1
11729818_s_at	IGF1	0.0042	0.0419	-39.8406	Extracellular Space	growth factor	insulin like growth factor 1
11718705_at	IGF1R	0	0.0028	101.3	Plasma Membrane	transmembrane receptor	insulin like growth factor 1 receptor
11717473_s_at	IGFBP1	0.0069	0.0522	-588.235	Extracellular Space	other	insulin like growth factor binding protein 1
11725255_a_at	IL15	0.0452	0.1283	-2.44021	Extracellular Space	cytokine	interleukin 15
11732585_a_at	IL1RAP	0.0005	0.0177	-9.94036	Plasma Membrane	transmembrane receptor	interleukin 1 receptor accessory protein
11731496_at	INHBA	0.0323	0.1082	3.9841	Extracellular Space	growth factor	inhibin subunit beta A
11738012_at	INHBC	0.0003	0.0134	-5.7241	Extracellular Space	growth factor	inhibin subunit beta C
11736262_at	INHBE	0.0019	0.0298	-76.9231	Extracellular Space	growth factor	inhibin subunit beta E
11748718_a_at	INVS	0.0007	0.0191	-2.11999	Nucleus	transcription regulator	inversin
11729316_a_at	ISOC2	0.0013	0.0254	-3.17662	Cytoplasm	enzyme	isochorismatase domain containing 2
11736029_a_at	ITGA6	0.0006	0.0178	5.0154	Plasma Membrane	transmembrane receptor	integrin subunit alpha 6
11759494_at	ITGA9	0.0039	0.0404	6.3999	Plasma Membrane	other	integrin subunit alpha 9
11736888_x_at	ITGAL	0.0088	0.0581	-4.31779	Plasma Membrane	transmembrane receptor	integrin subunit alpha L
11738703_a_at	ITGB3BP	0.0094	0.06	2.9347	Nucleus	other	integrin subunit beta 3 binding protein
11742751_a_at	ITIH3	0	0.0064	-277.778	Extracellular Space	other	inter-alpha-trypsin inhibitor heavy chain 3
11744878_x_at	ITIH4	0	0.0025	-400	Extracellular Space	other	inter-alpha-trypsin inhibitor heavy chain 4
11720759_s_at	IVNS1ABP	0.0181	0.0812	3.1182	Nucleus	other	influenza virus NS1A binding protein
11749733_a_at	JRKL	0.0312	0.1066	2.3395	Nucleus	other	JRK like
11718395_s_at	JUN	0.0223	0.09	-3.39443	Nucleus	transcription regulator	Jun proto-oncogene, AP-1 transcription factor subunit
11726782_at	KATNBL1	0.0417	0.1231	2.0394	Nucleus	other	katanin regulatory subunit B1 like 1
11734009_a_at	KDM8	0.0118	0.0665	-6.98324	Nucleus	enzyme	lysine demethylase 8
11715937_a_at	KHDRBS1	0.014	0.0717	3.2634	Nucleus	transcription regulator	KH RNA binding domain containing, signal transduction associated 1
11718635_at	KIF1B	0.0172	0.0792	2.2778	Cytoplasm	transporter	kinesin family member 1B
11756368_s_at	KIF22	0.0001	0.0084	4.9026	Nucleus	other	kinesin family member 22
11744430_a_at	KIF9	0.0191	0.0833	-2.04708	Cytoplasm	enzyme	kinesin family member 9
11726210_at	KLF15	0.0061	0.0498	-12.0192	Nucleus	transcription regulator	Kruppel like factor 15
11739129_at	KNG1	0	0.0063	-25.0627	Extracellular Space	other	kininogen 1
11743115_a_at	KPNB1	0.0122	0.0676	3.1292	Nucleus	transporter	karyopherin subunit beta 1
11715683_a_at	KRT7	0.0121	0.0671	29.5761	Cytoplasm	other	keratin 7
11758301_x_at	KRT8	0.0105	0.0632	6.3638	Cytoplasm	other	keratin 8
11753275_a_at	LAPTM4A	0.0193	0.084	2.4248	Cytoplasm	other	lysosomal protein transmembrane 4 alpha
11719612_a_at	LARP4	0.024	0.0935	-3.663	Cytoplasm	other	La ribonucleoprotein domain family member 4
11728366_a_at	LBP	0.0005	0.0165	-370.37	Plasma Membrane	transporter	lipopolysaccharide binding protein
11757634_a_at	LCN2	0.0169	0.0786	-8.96057	Extracellular Space	transporter	lipocalin 2
11747711_a_at	LDB1	0.0303	0.1051	2.2467	Nucleus	transcription regulator	LIM domain binding 1
11738813_a_at	LEPR	0.0065	0.0508	-18.1818	Plasma Membrane	transmembrane receptor	leptin receptor
11725937_a_at	LGALS3	0	0.0052	59.3375	Extracellular Space	other	galectin 3
11759120_a_at	LGR5	0.0146	0.0729	2.0197	Plasma Membrane	transmembrane receptor	leucine rich repeat containing G protein-coupled receptor 5
11760127_at	LIMS1	0.0037	0.0396	2.8842	Plasma Membrane	other	LIM zinc finger domain containing 1
11760048_at	LINC01558	0.0152	0.0747	-7.83699	Other	other	long intergenic non-protein coding RNA 1558
11745775_a_at	LIPA	0.004	0.0411	9.0906	Cytoplasm	enzyme	lipase A, lysosomal acid type
11756748_a_at	LIPC	0.0016	0.0279	-24.0385	Extracellular Space	enzyme	lipase C, hepatic type
11746859_a_at	LPA	0.0001	0.0094	-31.8471	Extracellular Space	other	lipoprotein(a)
11723469_s_at	LPGAT1	0.0434	0.1257	2.3738	Cytoplasm	enzyme	lysophosphatidylglycerol acyltransferase 1
11753808_s_at	LSM3	0.005	0.0452	3.1084	Nucleus	other	LSM3 homolog, U6 small nuclear RNA and mRNA degradation associated
11747000_a_at	LTA4H	0.009	0.0586	2.4126	Cytoplasm	enzyme	leukotriene A4 hydrolase
11755443_a_at	MAOA	0.0024	0.0333	-3.18471	Cytoplasm	enzyme	monoamine oxidase A
11737820_a_at	MAP3K3	0.0027	0.035	-2.16779	Cytoplasm	kinase	mitogen-activated protein kinase kinase kinase 3
11741475_a_at	MAP3K7	0.0498	0.1347	2.3111	Cytoplasm	kinase	mitogen-activated protein kinase kinase kinase 7
11734302_at	MBL2	0.0112	0.0651	-6.17284	Extracellular Space	other	mannose binding lectin 2
11754306_a_at	MCCC1	0.0189	0.083	-3.39098	Cytoplasm	enzyme	methylcrotonoyl-CoA carboxylase 1
11734972_x_at	MCM8	0.0001	0.0103	2.932	Nucleus	enzyme	minichromosome maintenance 8 homologous recombination repair factor
11721597_a_at	MDFI	0.0009	0.0216	4.2179	Cytoplasm	other	MyoD family inhibitor
11753819_a_at	MDM2	0.02	0.0852	-2.31589	Nucleus	transcription regulator	MDM2 proto-oncogene
11743725_s_at	MFSD1	0.0228	0.0909	-3.52858	Other	transporter	major facilitator superfamily domain containing 1
11724470_s_at	MGST1	0.0158	0.076	-2.9163	Cytoplasm	enzyme	microsomal glutathione S-transferase 1
11745148_a_at	MID1	0.0003	0.0145	7.5371	Nucleus	other	midline 1
11731005_at	MIS18BP1	0.0458	0.129	2.8269	Nucleus	transcription regulator	MIS18 binding protein 1
11751335_a_at	MKRN1	0.0254	0.0962	2.5596	Cytoplasm	enzyme	makorin ring finger protein 1
11715309_s_at	MLXIPL	0.0186	0.0824	-6.2461	Nucleus	transcription regulator	MLX interacting protein like
11723652_a_at	MMUT	0.0039	0.0408	-6.13497	Cytoplasm	enzyme	methylmalonyl-CoA mutase
11727675_at	MOCOS	0.0352	0.113	-9.52381	Cytoplasm	enzyme	molybdenum cofactor sulfurase
11749660_a_at	MOV10	0.0038	0.0399	2.1826	Nucleus	enzyme	Mov10 RISC complex RNA helicase
11757709_a_at	MRPL2	0.0117	0.0663	-2.5113	Extracellular Space	other	mitochondrial ribosomal protein L2
11717643_a_at	MRPL24	0.0077	0.0548	-2.51636	Cytoplasm	other	mitochondrial ribosomal protein L24
11731434_s_at	MRPL34	0.0033	0.038	-2.54323	Cytoplasm	other	mitochondrial ribosomal protein L34
11736211_at	MRPL57	0.02	0.0853	-2.17391	Cytoplasm	other	mitochondrial ribosomal protein L57
11764001_x_at	MRPS11	0.0113	0.0653	-2.1575	Cytoplasm	other	mitochondrial ribosomal protein S11
11746187_x_at	MRPS18B	0.0128	0.069	-2.0734	Cytoplasm	other	mitochondrial ribosomal protein S18B
11716738_at	MSRB1	0.0025	0.034	-4.17537	Nucleus	enzyme	methionine sulfoxide reductase B1
11718996_at	MSRB2	0.0119	0.0668	-2.16263	Cytoplasm	enzyme	methionine sulfoxide reductase B2
11756923_s_at	MST1	0.0124	0.0681	-3.37382	Extracellular Space	growth factor	macrophage stimulating 1
11730340_x_at	MSX2	0.0023	0.0328	16.9962	Nucleus	transcription regulator	msh homeobox 2
11731857_x_at	MT1H	0.0067	0.0516	-140.845	Other	other	metallothionein 1H
11726385_a_at	MT1X	0	0.0057	-42.0168	Other	other	metallothionein 1X
11753900_x_at	MT2A	0.0024	0.0336	-12.0048	Cytoplasm	other	metallothionein 2A
11726606_at	MTF2	0.0169	0.0785	2.4903	Nucleus	transcription regulator	metal response element binding transcription factor 2
11716667_a_at	MTHFD1	0.0015	0.0273	-9.42507	Cytoplasm	enzyme	methylenetetrahydrofolate dehydrogenase, cyclohydrolase and formyltetrahydrofolate synthetase 1
11722404_s_at	MTHFS	0.0046	0.0437	-4.15282	Cytoplasm	enzyme	methenyltetrahydrofolate synthetase
11732293_a_at	MTMR2	0.0001	0.0072	10.5091	Cytoplasm	phosphatase	myotubularin related protein 2
11717041_at	MTMR4	0.0176	0.0803	-2.45339	Cytoplasm	phosphatase	myotubularin related protein 4
11739412_a_at	MTR	0.0026	0.0342	4.0379	Cytoplasm	enzyme	5-methyltetrahydrofolate-homocysteine methyltransferase
11732873_x_at	MTRF1	0.0349	0.1127	-2.55232	Cytoplasm	translation regulator	mitochondrial translation release factor 1
11726054_a_at	MUC4	0.0002	0.0121	3.5816	Plasma Membrane	other	mucin 4, cell surface associated
11745021_a_at	MYC	0.0404	0.1212	-2.26193	Nucleus	transcription regulator	MYC proto-oncogene, bHLH transcription factor
11733494_a_at	N4BP2L2	0.0332	0.1098	-3.81243	Nucleus	transcription regulator	NEDD4 binding protein 2 like 2
11751697_a_at	NAA50	0.0069	0.0522	-2.48633	Cytoplasm	enzyme	N(alpha)-acetyltransferase 50, NatE catalytic subunit
11760312_at	NAMPT	0.0011	0.0235	-17.1821	Extracellular Space	cytokine	nicotinamide phosphoribosyltransferase
11732609_s_at	NBPF3	0.0013	0.026	4.3501	Other	other	NBPF member 3
11744272_a_at	NCAPD2	0.0001	0.0076	3.5171	Nucleus	other	non-SMC condensin I complex subunit D2
11751520_x_at	NCBP2	0.0137	0.0709	4.2089	Nucleus	other	nuclear cap binding protein subunit 2
11752409_a_at	NDC1	0.0455	0.1286	-2.58198	Nucleus	other	NDC1 transmembrane nucleoporin
11715510_s_at	NDFIP1	0.007	0.0525	-2.41488	Cytoplasm	other	Nedd4 family interacting protein 1
11753232_a_at	NDRG1	0.0036	0.0394	12.0544	Nucleus	kinase	N-myc downstream regulated 1
11728264_at	NEK4	0.0291	0.103	-2.05846	Nucleus	kinase	NIMA related kinase 4
11717452_x_at	NEK7	0.0295	0.1036	2.5204	Nucleus	kinase	NIMA related kinase 7
11722660_a_at	NFE2L3	0.0061	0.0495	6.956	Nucleus	transcription regulator	nuclear factor, erythroid 2 like 3
11725733_a_at	NFYA	0.0127	0.0688	3.3168	Nucleus	transcription regulator	nuclear transcription factor Y subunit alpha
11725117_a_at	NLN	0.046	0.1293	-3.21854	Cytoplasm	peptidase	neurolysin
11725986_s_at	NONO	0.0026	0.0347	2.1258	Nucleus	transcription regulator	non-POU domain containing octamer binding
11740475_x_at	NOX4	0.0149	0.074	2.7081	Cytoplasm	enzyme	NADPH oxidase 4
11754066_x_at	NPM1	0.0003	0.0135	3.0027	Nucleus	transcription regulator	nucleophosmin 1
11718435_a_at	NPNT	0	0.0025	284.937	Plasma Membrane	other	nephronectin
11726231_at	NR0B2	0.0015	0.0268	-35.461	Nucleus	ligand-dependent nuclear receptor	nuclear receptor subfamily 0 group B member 2
11756222_a_at	NR1H4	0.0003	0.0136	-32.3625	Nucleus	ligand-dependent nuclear receptor	nuclear receptor subfamily 1 group H member 4
11738805_a_at	NR1I2	0.0088	0.0582	-21.2314	Nucleus	ligand-dependent nuclear receptor	nuclear receptor subfamily 1 group I member 2
11730596_a_at	NR1I3	0.0187	0.0826	-32.7869	Nucleus	ligand-dependent nuclear receptor	nuclear receptor subfamily 1 group I member 3
11723986_s_at	NR2F2	0.0408	0.1217	3.7172	Nucleus	ligand-dependent nuclear receptor	nuclear receptor subfamily 2 group F member 2
11727751_a_at	NR5A2	0.0335	0.1102	-4.04858	Nucleus	ligand-dependent nuclear receptor	nuclear receptor subfamily 5 group A member 2
11719189_at	NRAS	0.0002	0.0125	3.3664	Plasma Membrane	enzyme	NRAS proto-oncogene, GTPase
11731233_at	NTF4	0.0016	0.0279	3.1977	Extracellular Space	growth factor	neurotrophin 4
11721157_at	NTHL1	0.026	0.0972	-6.91085	Nucleus	enzyme	nth like DNA glycosylase 1
11756914_a_at	NTRK2	0.0012	0.0248	29.8202	Plasma Membrane	kinase	neurotrophic receptor tyrosine kinase 2
11739973_s_at	NUAK1	0.0197	0.0847	3.3236	Nucleus	kinase	NUAK family kinase 1
11756746_s_at	NUAK2	0.0408	0.1218	2.4599	Other	kinase	NUAK family kinase 2
11725590_a_at	NUDT6	0.0034	0.0383	-4.5106	Extracellular Space	enzyme	nudix hydrolase 6
11722442_a_at	NUF2	0.0382	0.1178	3.8795	Nucleus	other	NUF2 component of NDC80 kinetochore complex
11753758_x_at	NUTF2	0.0072	0.0532	2.5328	Nucleus	transporter	nuclear transport factor 2
11723699_s_at	OAS3	0.0323	0.1082	-3.26904	Cytoplasm	enzyme	2'-5'-oligoadenylate synthetase 3
11740721_at	ONECUT1	0.0001	0.0094	-13.587	Nucleus	transcription regulator	one cut homeobox 1
11739927_s_at	OPA1	0.0189	0.0829	2.3569	Cytoplasm	enzyme	OPA1 mitochondrial dynamin like GTPase
11744904_a_at	ORM1	0.0003	0.0144	-1250	Extracellular Space	other	orosomucoid 1
11746256_x_at	ORM2	0.0002	0.0104	-714.286	Extracellular Space	other	orosomucoid 2
11728750_a_at	OSBP	0.0191	0.0834	-2.18675	Cytoplasm	transporter	oxysterol binding protein
11752556_a_at	OSMR	0.0174	0.0799	-2.87604	Plasma Membrane	transmembrane receptor	oncostatin M receptor
11725478_at	OVOL1	0.0043	0.0421	3.1444	Nucleus	transcription regulator	ovo like transcriptional repressor 1
11748928_x_at	PAFAH2	0.0071	0.0529	-2.11193	Cytoplasm	enzyme	platelet activating factor acetylhydrolase 2
11739447_a_at	PAK5	0.0044	0.0425	-2.3015	Nucleus	kinase	p21 (RAC1) activated kinase 5
11718871_x_at	PALMD	0.0275	0.1	-10.4712	Cytoplasm	other	palmdelphin
11718786_a_at	PAN2	0.0005	0.0167	-3.14564	Cytoplasm	peptidase	poly(A) specific ribonuclease subunit PAN2
11744995_s_at	PANK1	0.0128	0.0689	-3.1348	Cytoplasm	kinase	pantothenate kinase 1
11744434_a_at	PARP9	0.0117	0.0663	-4.58085	Nucleus	enzyme	poly(ADP-ribose) polymerase family member 9
11733371_at	PATJ	0.0357	0.1139	3.8401	Plasma Membrane	other	PATJ crumbs cell polarity complex component
11718747_at	PCGF2	0.0025	0.034	4.0856	Nucleus	transcription regulator	polycomb group ring finger 2
11750472_a_at	PCK1	0.0092	0.0595	-11.3507	Cytoplasm	kinase	phosphoenolpyruvate carboxykinase 1
11716103_a_at	PCNA	0.0159	0.0764	2.0496	Nucleus	enzyme	proliferating cell nuclear antigen
11749902_a_at	PCNP	0.0181	0.0812	2.4679	Nucleus	other	PEST proteolytic signal containing nuclear protein
11741113_a_at	PDCD4	0.0336	0.1105	5.2933	Nucleus	other	programmed cell death 4
11732000_a_at	PDE11A	0.0005	0.0176	-6.98812	Cytoplasm	enzyme	phosphodiesterase 11A
11720520_s_at	PDE4DIP	0.0036	0.0394	-3.47222	Cytoplasm	enzyme	phosphodiesterase 4D interacting protein
11716974_a_at	PDK4	0.0269	0.0989	-5.8309	Cytoplasm	kinase	pyruvate dehydrogenase kinase 4
11722042_s_at	PDSS2	0.0146	0.073	-3.06937	Cytoplasm	enzyme	decaprenyl diphosphate synthase subunit 2
11757759_s_at	PEG10	0	0.0037	43.9863	Nucleus	other	paternally expressed 10
11726975_x_at	PERP	0.0067	0.0515	2.1457	Plasma Membrane	other	p53 apoptosis effector related to PMP22
11732482_a_at	PEX13	0.0339	0.111	-2.32558	Cytoplasm	transporter	peroxisomal biogenesis factor 13
11722406_at	PFKFB4	0.0013	0.0256	16.1277	Cytoplasm	kinase	6-phosphofructo-2-kinase/fructose-2,6-biphosphatase 4
11715701_s_at	PFN2	0.0057	0.0481	13.3721	Cytoplasm	enzyme	profilin 2
11763173_s_at	PGM3	0.031	0.1063	3.0162	Cytoplasm	enzyme	phosphoglucomutase 3
11726938_a_at	PHPT1	0.0007	0.0198	5.1249	Cytoplasm	phosphatase	phosphohistidine phosphatase 1
11744460_a_at	PI4KB	0.0045	0.0431	2.9578	Cytoplasm	kinase	phosphatidylinositol 4-kinase beta
11727788_a_at	PIGS	0.0033	0.038	3.4231	Cytoplasm	enzyme	phosphatidylinositol glycan anchor biosynthesis class S
11754316_a_at	PIK3R3	0.0029	0.0359	2.8398	Cytoplasm	kinase	phosphoinositide-3-kinase regulatory subunit 3
11726995_at	PINK1	0.0026	0.0347	-2.47036	Cytoplasm	kinase	PTEN induced kinase 1
11718889_x_at	PIP5K1A	0.0176	0.0803	2.5898	Cytoplasm	kinase	phosphatidylinositol-4-phosphate 5-kinase type 1 alpha
11752165_s_at	PKM	0.0002	0.0121	65.4501	Cytoplasm	kinase	pyruvate kinase M1/2
11727754_a_at	PLA2G4A	0	0.0016	21.5956	Cytoplasm	enzyme	phospholipase A2 group IVA
11732200_at	PLAGL2	0.0074	0.0536	4.6687	Nucleus	transcription regulator	PLAG1 like zinc finger 2
11763984_s_at	PLEKHA8	0.0004	0.0155	6.7449	Extracellular Space	transporter	pleckstrin homology domain containing A8
11731118_x_at	PLEKHA8P1	0.0196	0.0845	3.6925	Other	other	pleckstrin homology domain containing A8 pseudogene 1
11757403_x_at	PLG	0.0001	0.0087	-8.7108	Extracellular Space	peptidase	plasminogen
11718875_a_at	PNMA1	0.0022	0.0325	12.5606	Nucleus	other	PNMA family member 1
11722377_at	PNPO	0.0008	0.0205	-16.7785	Cytoplasm	enzyme	pyridoxamine 5'-phosphate oxidase
11715763_a_at	PODXL	0	0.0028	69.9648	Plasma Membrane	kinase	podocalyxin like
11754788_x_at	POLD4	0.002	0.0312	-2.74876	Nucleus	enzyme	DNA polymerase delta 4, accessory subunit
11730842_a_at	POLR3F	0.0038	0.0402	3.6381	Nucleus	enzyme	RNA polymerase III subunit F
11736569_at	PON1	0.002	0.0311	-188.679	Extracellular Space	phosphatase	paraoxonase 1
11757517_x_at	POR	0.0002	0.0114	-4.13394	Cytoplasm	enzyme	cytochrome p450 oxidoreductase
11755599_x_at	POU5F1	0.0015	0.0274	-4.01123	Nucleus	transcription regulator	POU class 5 homeobox 1
11763681_x_at	PPARA	0.0005	0.0176	-3.29056	Nucleus	ligand-dependent nuclear receptor	peroxisome proliferator activated receptor alpha
11753001_a_at	PPARG	0.0437	0.1262	3.4339	Nucleus	ligand-dependent nuclear receptor	peroxisome proliferator activated receptor gamma
11723403_at	PPARGC1A	0.0191	0.0835	-47.619	Nucleus	transcription regulator	PPARG coactivator 1 alpha
11755248_x_at	PPFIBP1	0.0202	0.0858	3.2686	Plasma Membrane	other	PPFIA binding protein 1
11718152_a_at	PPFIBP2	0.0064	0.0508	-2.05846	Nucleus	phosphatase	PPFIA binding protein 2
11744165_a_at	PPME1	0.0188	0.0827	3.001	Nucleus	enzyme	protein phosphatase methylesterase 1
11715601_a_at	PPP1R11	0.0165	0.0778	-2.40616	Cytoplasm	enzyme	protein phosphatase 1 regulatory inhibitor subunit 11
11759878_x_at	PPP1R12B	0.0131	0.0696	-2.11461	Cytoplasm	phosphatase	protein phosphatase 1 regulatory subunit 12B
11717575_at	PPP1R3C	0.0178	0.0807	-3.45662	Cytoplasm	phosphatase	protein phosphatase 1 regulatory subunit 3C
11724927_at	PPP1R3D	0.0004	0.0148	4.1595	Cytoplasm	phosphatase	protein phosphatase 1 regulatory subunit 3D
11746098_a_at	PPP4R1	0.0385	0.1183	2.4413	Other	phosphatase	protein phosphatase 4 regulatory subunit 1
11727050_a_at	PPP6C	0.0248	0.0949	2.6677	Nucleus	phosphatase	protein phosphatase 6 catalytic subunit
11752948_a_at	PRCP	0.0087	0.0576	2.0661	Cytoplasm	peptidase	prolylcarboxypeptidase
11726218_a_at	PRDM1	0.0014	0.0261	26.1783	Nucleus	transcription regulator	PR/SET domain 1
11759925_at	PRDM5	0.0142	0.0721	5.3759	Nucleus	transcription regulator	PR/SET domain 5
11732849_x_at	PRELID2	0.0215	0.0884	3.9584	Cytoplasm	other	PRELI domain containing 2
11743583_at	PRELID3B	0.0247	0.0948	2.6048	Cytoplasm	other	PRELI domain containing 3B
11751635_a_at	PRKAB1	0.0384	0.1181	2.3345	Nucleus	kinase	protein kinase AMP-activated non-catalytic subunit beta 1
11739001_s_at	PRKCZ	0.0008	0.0205	2.6764	Cytoplasm	kinase	protein kinase C zeta
11723501_at	PRLR	0.0013	0.0257	4.4553	Plasma Membrane	transmembrane receptor	prolactin receptor
11715825_a_at	PRMT1	0.0032	0.0371	2.4502	Nucleus	enzyme	protein arginine methyltransferase 1
11727763_a_at	PRODH2	0.0084	0.0568	-25.8398	Cytoplasm	enzyme	proline dehydrogenase 2
11754354_s_at	PROM1	0.0026	0.0342	16.6428	Plasma Membrane	other	prominin 1
11717085_a_at	PRPS1	0.0362	0.1145	-2.25378	Cytoplasm	kinase	phosphoribosyl pyrophosphate synthetase 1
11755296_a_at	PSAP	0.039	0.119	2.3377	Extracellular Space	enzyme	prosaposin
11756182_s_at	PSAT1	0.0179	0.0809	-3.35345	Cytoplasm	enzyme	phosphoserine aminotransferase 1
11717585_a_at	PSMD10	0.0485	0.133	3.0288	Cytoplasm	transcription regulator	proteasome 26S subunit, non-ATPase 10
11756587_a_at	PTGDS	0	0.0039	70.013	Cytoplasm	enzyme	prostaglandin D2 synthase
11716374_s_at	PTK2	0.0066	0.0514	2.9776	Cytoplasm	kinase	protein tyrosine kinase 2
11748202_a_at	PTK7	0.0025	0.034	12.1012	Plasma Membrane	kinase	protein tyrosine kinase 7 (inactive)
11729208_x_at	PTPN11	0.009	0.0589	-3.49528	Cytoplasm	phosphatase	protein tyrosine phosphatase non-receptor type 11
11740181_a_at	PTPN12	0.0259	0.0971	2.7402	Cytoplasm	phosphatase	protein tyrosine phosphatase non-receptor type 12
11722317_a_at	PTPN13	0	0.0067	22.018	Cytoplasm	phosphatase	protein tyrosine phosphatase non-receptor type 13
11739768_a_at	PTPRE	0.0259	0.0971	7.1413	Plasma Membrane	phosphatase	protein tyrosine phosphatase receptor type E
11730278_at	PUS3	0.0019	0.0304	-3.55619	Nucleus	enzyme	pseudouridine synthase 3
11733593_a_at	PZP	0.0067	0.0515	-46.5116	Extracellular Space	other	PZP alpha-2-macroglobulin like
11730228_at	QRSL1	0.0003	0.0137	-3.01296	Cytoplasm	enzyme	glutaminyl-tRNA amidotransferase subunit QRSL1
11751326_a_at	RAB11A	0.0086	0.0574	3.8034	Cytoplasm	enzyme	RAB11A, member RAS oncogene family
11751040_a_at	RAB18	0.0007	0.0201	2.3115	Cytoplasm	enzyme	RAB18, member RAS oncogene family
11716670_s_at	RAB1B	0.0003	0.0139	2.5366	Cytoplasm	other	RAB1B, member RAS oncogene family
11735765_a_at	RAB30	0.0347	0.1123	-2.34632	Cytoplasm	enzyme	RAB30, member RAS oncogene family
11728456_s_at	RAB33B	0.0232	0.0918	-2.04248	Cytoplasm	enzyme	RAB33B, member RAS oncogene family
11720808_a_at	RABEPK	0.019	0.0833	-2.30947	Cytoplasm	other	Rab9 effector protein with kelch motifs
11742970_at	RABGEF1	0.0234	0.0922	2.2096	Cytoplasm	enzyme	RAB guanine nucleotide exchange factor 1
11715576_at	RAC1	0.0491	0.1339	5.4455	Plasma Membrane	enzyme	Rac family small GTPase 1
11725497_a_at	RAP1GAP	0.0138	0.0713	-2.98329	Cytoplasm	other	RAP1 GTPase activating protein
11733946_at	RAP2B	0.0061	0.0496	3.2159	Plasma Membrane	enzyme	RAP2B, member of RAS oncogene family
11722900_s_at	RARA	0.0026	0.0347	-3.45304	Nucleus	ligand-dependent nuclear receptor	retinoic acid receptor alpha
11747139_a_at	RASA1	0.0022	0.0319	4.9279	Cytoplasm	transporter	RAS p21 protein activator 1
11719234_at	RASL12	0.0001	0.0103	3.0992	Other	enzyme	RAS like family 12
11730873_a_at	RASSF5	0.012	0.0671	-3.18269	Plasma Membrane	other	Ras association domain family member 5
11736444_at	RBAK	0.0244	0.0943	2.496	Nucleus	transcription regulator	RB associated KRAB zinc finger
11717239_s_at	RBBP4	0.0183	0.0818	2.391	Nucleus	enzyme	RB binding protein 4, chromatin remodeling factor
11741192_a_at	RBKS	0.0238	0.0931	-3.22373	Cytoplasm	kinase	ribokinase
11718165_a_at	RBL2	0.014	0.0716	-2.0028	Nucleus	other	RB transcriptional corepressor like 2
11754499_a_at	RBM7	0.0459	0.1292	2.1263	Nucleus	other	RNA binding motif protein 7
11731081_at	RBP2	0.0052	0.0461	124.469	Cytoplasm	transporter	retinol binding protein 2
11727573_a_at	RBP5	0.0341	0.1114	-9.5511	Cytoplasm	transporter	retinol binding protein 5
11718404_at	RFC3	0.0187	0.0825	2.7815	Nucleus	enzyme	replication factor C subunit 3
11733925_a_at	RIOK1	0.0257	0.0967	2.1319	Cytoplasm	kinase	RIO kinase 1
11718988_s_at	RNASE4	0.0014	0.0267	-7.25163	Extracellular Space	enzyme	ribonuclease A family member 4
11732768_at	RNF152	0.0281	0.1012	-3.65364	Cytoplasm	enzyme	ring finger protein 152
11733899_a_at	RO60	0.0211	0.0875	2.4513	Nucleus	other	Ro60, Y RNA binding protein
11761052_at	ROBO3	0.0395	0.1199	-2.04666	Plasma Membrane	transmembrane receptor	roundabout guidance receptor 3
11726244_a_at	RORA	0.0025	0.0341	-25	Nucleus	ligand-dependent nuclear receptor	RAR related orphan receptor A
11726774_a_at	RORC	0.0018	0.0296	-27.6243	Nucleus	ligand-dependent nuclear receptor	RAR related orphan receptor C
11744147_x_at	RPL18	0.012	0.0671	2.4882	Cytoplasm	other	ribosomal protein L18
11715502_x_at	RPL18A	0.0438	0.1263	2.1628	Cytoplasm	other	ribosomal protein L18a
11746229_a_at	RPL31	0.0007	0.0198	18.6668	Cytoplasm	other	ribosomal protein L31
11756437_x_at	RPS18	0.0382	0.1178	2.6089	Cytoplasm	other	ribosomal protein S18
200081_PM_s_at	RPS6	0.0009	0.0221	2.4166	Cytoplasm	other	ribosomal protein S6
11747023_a_at	RPS6KC1	0.0403	0.121	2.3854	Cytoplasm	kinase	ribosomal protein S6 kinase C1
11742843_a_at	RXRA	0.0009	0.0225	-4.29738	Nucleus	ligand-dependent nuclear receptor	retinoid X receptor alpha
11716523_at	S100A9	0.0276	0.1004	9.4881	Cytoplasm	other	S100 calcium binding protein A9
11733442_x_at	SAA1	0.0001	0.0083	-14.556	Extracellular Space	transporter	serum amyloid A1
11758938_x_at	SAA2	0	0.0028	-833.333	Extracellular Space	other	serum amyloid A2
200069_PM_at	SART3	0.0478	0.132	2.0636	Nucleus	other	spliceosome associated factor 3, U4/U6 recycling protein
11728298_a_at	SCARB1	0.0051	0.0455	2.3204	Plasma Membrane	transporter	scavenger receptor class B member 1
11715562_x_at	SCD	0.0373	0.1163	4.4876	Cytoplasm	enzyme	stearoyl-CoA desaturase
11734259_a_at	SCP2	0.0021	0.0313	-8.3612	Cytoplasm	transporter	sterol carrier protein 2
11758139_s_at	SDC1	0	0.0058	-2.41721	Plasma Membrane	enzyme	syndecan 1
11754879_a_at	SDR16C5	0.0417	0.1232	6.1204	Cytoplasm	enzyme	short chain dehydrogenase/reductase family 16C member 5
11744264_a_at	SEC11C	0.0158	0.0762	-5.85823	Cytoplasm	peptidase	SEC11 homolog C, signal peptidase complex subunit
11717203_at	SEL1L	0.0242	0.0938	-2.63574	Cytoplasm	other	SEL1L adaptor subunit of ERAD E3 ubiquitin ligase
11723669_s_at	SEMA3C	0.0001	0.0069	105.3	Extracellular Space	other	semaphorin 3C
11750423_a_at	SEPSECS	0.0062	0.0499	-12.5156	Cytoplasm	enzyme	Sep (O-phosphoserine) tRNA:Sec (selenocysteine) tRNA synthase
11721457_a_at	SERPINA1	0.0001	0.01	-29.3255	Extracellular Space	other	serpin family A member 1
11735746_x_at	SERPINA10	0.0025	0.0338	-28.9855	Extracellular Space	other	serpin family A member 10
11716490_a_at	SERPINA3	0.0046	0.0437	-61.7284	Extracellular Space	other	serpin family A member 3
11726799_a_at	SERPINA4	0.0014	0.0267	-5.25486	Extracellular Space	other	serpin family A member 4
11748180_a_at	SERPINB8	0.0046	0.0434	-2.18198	Cytoplasm	other	serpin family B member 8
11746856_a_at	SERPINE1	0.0306	0.1056	4.8068	Extracellular Space	other	serpin family E member 1
11746492_s_at	SGCE	0.0439	0.1264	5.0033	Plasma Membrane	other	sarcoglycan epsilon
11738370_x_at	SGK2	0.0002	0.0115	-26.738	Cytoplasm	kinase	serum/glucocorticoid regulated kinase 2
11756000_x_at	SHBG	0.0484	0.1329	-3.27118	Extracellular Space	other	sex hormone binding globulin
11744178_a_at	SHFL	0.0002	0.0108	-7.78816	Other	other	shiftless antiviral inhibitor of ribosomal frameshifting
11751128_x_at	SHISA5	0.0203	0.086	2.4282	Nucleus	other	shisa family member 5
11757267_x_at	SIRT2	0.0203	0.086	-2.096	Nucleus	transcription regulator	sirtuin 2
11739144_a_at	SKP2	0.0194	0.0842	14.916	Nucleus	other	S-phase kinase associated protein 2
11755236_a_at	SLC17A2	0.0001	0.0093	-23.5849	Plasma Membrane	transporter	solute carrier family 17 member 2
11753191_a_at	SLC17A5	0.0032	0.0373	5.0896	Plasma Membrane	transporter	solute carrier family 17 member 5
11739899_a_at	SLC19A3	0.0301	0.1048	4.601	Plasma Membrane	transporter	solute carrier family 19 member 3
11736281_a_at	SLC22A3	0.0038	0.0399	-4.14938	Plasma Membrane	transporter	solute carrier family 22 member 3
11731029_a_at	SLC25A18	0.0001	0.0082	-26.738	Cytoplasm	transporter	solute carrier family 25 member 18
11741569_a_at	SLC26A1	0.0023	0.0329	-3.17763	Plasma Membrane	transporter	solute carrier family 26 member 1
11719829_a_at	SLC26A11	0.0033	0.0375	3.8619	Cytoplasm	transporter	solute carrier family 26 member 11
11718213_a_at	SLC27A2	0.0212	0.0879	-9.23361	Cytoplasm	transporter	solute carrier family 27 member 2
11733278_at	SLC2A2	0.003	0.0361	-15.1976	Plasma Membrane	transporter	solute carrier family 2 member 2
11759701_at	SLC31A1	0.0072	0.0532	-5.10725	Plasma Membrane	transporter	solute carrier family 31 member 1
11759003_a_at	SLC33A1	0.0127	0.0688	-3.81971	Cytoplasm	transporter	solute carrier family 33 member 1
11736469_a_at	SLC35D1	0.0492	0.1339	-2.39521	Cytoplasm	transporter	solute carrier family 35 member D1
11716065_at	SLC37A4	0.048	0.1323	-2.70416	Cytoplasm	transporter	solute carrier family 37 member 4
11754821_s_at	SLC38A1	0.0046	0.0434	2.7286	Plasma Membrane	transporter	solute carrier family 38 member 1
11725512_a_at	SLC38A4	0	0.0064	-370.37	Plasma Membrane	transporter	solute carrier family 38 member 4
11751315_x_at	SLC39A1	0.0069	0.0522	2.9194	Plasma Membrane	transporter	solute carrier family 39 member 1
11749546_a_at	SLC39A6	0.0027	0.0349	7.5374	Plasma Membrane	transporter	solute carrier family 39 member 6
11744921_a_at	SLC43A1	0.0017	0.0285	-13.4048	Plasma Membrane	transporter	solute carrier family 43 member 1
11757415_s_at	SLC5A3	0.0001	0.0089	5.2102	Plasma Membrane	transporter	solute carrier family 5 member 3
11718423_a_at	SMARCA5	0.0293	0.1034	2.4231	Nucleus	transcription regulator	SWI/SNF related, matrix associated, actin dependent regulator of chromatin, subfamily a, member 5
11752770_a_at	SMARCE1	0.0439	0.1264	2.6967	Nucleus	transcription regulator	SWI/SNF related, matrix associated, actin dependent regulator of chromatin, subfamily e, member 1
11752632_a_at	SMC1A	0.0033	0.038	-2.16826	Nucleus	transporter	structural maintenance of chromosomes 1A
11729147_a_at	SMDT1	0.0069	0.0522	-2.0517	Extracellular Space	other	single-pass membrane protein with aspartate rich tail 1
11718226_at	SMIM12	0.0335	0.1104	-2.80269	Other	other	small integral membrane protein 12
11744218_at	SNAI2	0.0063	0.0502	15.0592	Nucleus	transcription regulator	snail family transcriptional repressor 2
11734793_at	SNAPC1	0.004	0.0409	3.3848	Nucleus	other	small nuclear RNA activating complex polypeptide 1
11754173_a_at	SNX3	0.0237	0.0929	2.3816	Cytoplasm	transporter	sorting nexin 3
11761125_at	SNX5	0.005	0.0454	-3.54988	Cytoplasm	transporter	sorting nexin 5
11735420_at	SOAT2	0.0011	0.0241	10.1372	Cytoplasm	enzyme	sterol O-acyltransferase 2
11757619_x_at	SOD1	0.0029	0.036	-2.405	Cytoplasm	enzyme	superoxide dismutase 1
11758216_s_at	SOX9	0.0025	0.0339	15.4235	Nucleus	transcription regulator	SRY-box transcription factor 9
11725243_a_at	SPAST	0.0449	0.1278	2.5124	Nucleus	enzyme	spastin
11736293_a_at	SPATS2L	0.0202	0.0858	2.3613	Nucleus	other	spermatogenesis associated serine rich 2 like
11731969_at	SPCS2	0.0178	0.0808	-2.23614	Cytoplasm	other	signal peptidase complex subunit 2
11746506_a_at	SPP1	0.0004	0.0149	81.6948	Extracellular Space	cytokine	secreted phosphoprotein 1
11718515_a_at	SQOR	0.0277	0.1005	-3.11624	Cytoplasm	enzyme	sulfide quinone oxidoreductase
11735120_a_at	SREBF1	0.0093	0.0599	-2.11954	Nucleus	transcription regulator	sterol regulatory element binding transcription factor 1
11715471_a_at	SRPRA	0.0081	0.0559	-2.66383	Cytoplasm	other	SRP receptor subunit alpha
11723038_at	SRSF3	0.0161	0.0769	3.0483	Nucleus	other	serine and arginine rich splicing factor 3
11728041_at	SSTR1	0.021	0.0874	-4.77555	Plasma Membrane	G-protein coupled receptor	somatostatin receptor 1
11763451_s_at	SSU72	0.0066	0.0513	-3.861	Other	phosphatase	SSU72 homolog, RNA polymerase II CTD phosphatase
11731593_a_at	STAM2	0.0025	0.0341	-2.40269	Cytoplasm	other	signal transducing adaptor molecule 2
11758732_at	STARD10	0.0172	0.0793	-2.42307	Cytoplasm	other	StAR related lipid transfer domain containing 10
11761446_a_at	STAU2	0.0178	0.0807	2.9958	Cytoplasm	other	staufen double-stranded RNA binding protein 2
11729134_s_at	STK24	0	0.0022	2.5649	Cytoplasm	kinase	serine/threonine kinase 24
11720604_x_at	STOM	0.0434	0.1257	-4.21053	Plasma Membrane	other	stomatin
11751052_a_at	STRAP	0.0306	0.1056	3.1468	Plasma Membrane	other	serine/threonine kinase receptor associated protein
11723812_at	STX17	0.033	0.1094	-2.02634	Plasma Membrane	transporter	syntaxin 17
11748619_a_at	SUCLA2	0.0498	0.1347	3.2824	Cytoplasm	enzyme	succinate-CoA ligase ADP-forming beta subunit
11730276_at	SULT2A1	0.0248	0.0949	-11.6686	Cytoplasm	enzyme	sulfotransferase family 2A member 1
11753750_x_at	SUMO2	0.0142	0.0719	2.6065	Nucleus	enzyme	small ubiquitin like modifier 2
11751269_a_at	SUPT3H	0.018	0.081	2.1353	Nucleus	transcription regulator	SPT3 homolog, SAGA and STAGA complex component
11721430_a_at	SYBU	0.0076	0.0543	-11.6414	Cytoplasm	other	syntabulin
11719305_at	SYNPO	0.0042	0.0419	-2.26912	Cytoplasm	other	synaptopodin
11730651_a_at	SYTL4	0.0025	0.0339	-12.0773	Cytoplasm	transporter	synaptotagmin like 4
11719579_a_at	TACO1	0.0242	0.094	-2.13265	Cytoplasm	other	translational activator of cytochrome c oxidase I
11748535_x_at	TAF11	0.0006	0.019	4.0145	Nucleus	transcription regulator	TATA-box binding protein associated factor 11
11721460_s_at	TAPBPL	0	0.0043	-8.43882	Cytoplasm	other	TAP binding protein like
11739703_at	TAT	0.0001	0.0073	-277.778	Cytoplasm	enzyme	tyrosine aminotransferase
11727377_a_at	TBC1D15	0.0351	0.113	-2.36295	Cytoplasm	other	TBC1 domain family member 15
11742714_a_at	TBRG1	0.0056	0.0477	4.2354	Nucleus	other	transforming growth factor beta regulator 1
11725131_x_at	TCEAL3	0.0036	0.0395	9.0513	Other	other	transcription elongation factor A like 3
11755822_a_at	TDO2	0.0004	0.0159	-88.4956	Cytoplasm	enzyme	tryptophan 2,3-dioxygenase
11747640_a_at	TDP2	0.004	0.0409	8.1046	Cytoplasm	transcription regulator	tyrosyl-DNA phosphodiesterase 2
11751714_a_at	TESK2	0.0103	0.0627	3.0107	Nucleus	kinase	testis associated actin remodelling kinase 2
11717833_a_at	TEX10	0.0097	0.0609	2.6096	Nucleus	other	testis expressed 10
11728023_a_at	TFR2	0	0.0041	-153.846	Plasma Membrane	transporter	transferrin receptor 2
11715478_a_at	TFRC	0.0157	0.0759	2.1708	Plasma Membrane	transporter	transferrin receptor
11750447_a_at	THPO	0.0009	0.0216	-5.96659	Extracellular Space	cytokine	thrombopoietin
11747327_s_at	TIMM23B	0.009	0.0586	3.2292	Cytoplasm	other	translocase of inner mitochondrial membrane 23 homolog B
11715436_at	TIMP3	0.0049	0.045	41.3143	Extracellular Space	other	TIMP metallopeptidase inhibitor 3
11745846_x_at	TMEM128	0.0017	0.0282	2.6276	Other	other	transmembrane protein 128
11758500_s_at	TMEM140	0.0235	0.0924	-2.98954	Other	other	transmembrane protein 140
11720217_a_at	TMEM176A	0.0003	0.0127	-7.43494	Other	other	transmembrane protein 176A
11719871_a_at	TMEM176B	0.0084	0.0567	-12.1507	Other	other	transmembrane protein 176B
11717968_at	TMEM216	0.0013	0.026	3.2338	Extracellular Space	other	transmembrane protein 216
11740613_a_at	TMEM30A	0.0143	0.0723	3.1425	Cytoplasm	transporter	transmembrane protein 30A
11739106_a_at	TMEM33	0.0058	0.0488	-2.98418	Cytoplasm	other	transmembrane protein 33
11757053_a_at	TMEM43	0.0043	0.0422	3.2345	Nucleus	other	transmembrane protein 43
11754237_a_at	TMEM53	0.0157	0.0759	-5.09944	Nucleus	other	transmembrane protein 53
11734252_at	TMEM87A	0.0099	0.0615	-2.57599	Cytoplasm	other	transmembrane protein 87A
11739468_at	TMEM87B	0.0012	0.025	2.2528	Cytoplasm	other	transmembrane protein 87B
11724753_at	TMF1	0.0459	0.1292	3.7884	Cytoplasm	transcription regulator	TATA element modulatory factor 1
11737294_a_at	TMIGD1	0.0261	0.0975	3.2905	Other	other	transmembrane and immunoglobulin domain containing 1
11716063_at	TNC	0.0005	0.0175	79.9273	Extracellular Space	other	tenascin C
11730090_a_at	TNFSF13	0.0368	0.1155	-5.64653	Extracellular Space	cytokine	TNF superfamily member 13
11754717_a_at	TPP2	0.0005	0.0172	-2.24467	Cytoplasm	peptidase	tripeptidyl peptidase 2
11762212_at	TRAIP	0.0187	0.0825	-2.16826	Cytoplasm	enzyme	TRAF interacting protein
11739284_at	TRIM23	0.0314	0.1069	2.0278	Nucleus	enzyme	tripartite motif containing 23
11729816_x_at	TRIM24	0.0024	0.0335	2.2913	Nucleus	transcription regulator	tripartite motif containing 24
11727271_a_at	TRIM55	0.0178	0.0807	-2.51699	Cytoplasm	other	tripartite motif containing 55
11752636_a_at	TRPC4AP	0.0006	0.0182	2.0434	Cytoplasm	transporter	transient receptor potential cation channel subfamily C member 4 associated protein
11719083_x_at	TRUB2	0.0156	0.0757	-2.02388	Cytoplasm	enzyme	TruB pseudouridine synthase family member 2
11753797_a_at	TSG101	0.0201	0.0854	2.1592	Cytoplasm	transcription regulator	tumor susceptibility 101
11718513_x_at	TSPAN14	0.0102	0.0624	4.4786	Plasma Membrane	other	tetraspanin 14
11717468_s_at	TTC38	0.0035	0.0386	-3.04785	Cytoplasm	other	tetratricopeptide repeat domain 38
11732219_a_at	TUBE1	0.0085	0.057	-5.36769	Cytoplasm	other	tubulin epsilon 1
11751666_a_at	TUFT1	0.007	0.0525	6.8326	Cytoplasm	other	tuftelin 1
11750416_a_at	TXNRD1	0.0349	0.1128	2.6814	Cytoplasm	enzyme	thioredoxin reductase 1
11718058_a_at	TYMS	0.0028	0.0354	11.4691	Nucleus	enzyme	thymidylate synthetase
11718482_at	UBE2N	0.0339	0.1109	2.2833	Cytoplasm	enzyme	ubiquitin conjugating enzyme E2 N
11758672_s_at	UCHL1	0.0008	0.0203	33.3747	Cytoplasm	peptidase	ubiquitin C-terminal hydrolase L1
11759771_x_at	UCHL5	0.0196	0.0844	2.2999	Cytoplasm	peptidase	ubiquitin C-terminal hydrolase L5
11752269_a_at	UGT1A6	0.0079	0.0553	-16.3934	Cytoplasm	enzyme	UDP glucuronosyltransferase family 1 member A6
11724282_a_at	UGT1A8 (includes others)	0.0059	0.0492	-19.1939	Cytoplasm	enzyme	UDP glucuronosyltransferase family 1 member A9
11741265_s_at	UGT2B15	0.0008	0.0205	-192.308	Cytoplasm	enzyme	UDP glucuronosyltransferase family 2 member B15
11739593_a_at	USH1C	0.0006	0.0187	3.7966	Plasma Membrane	other	USH1 protein network component harmonin
11746454_a_at	USP15	0.001	0.0231	-3.98724	Cytoplasm	peptidase	ubiquitin specific peptidase 15
11725798_s_at	USP46	0.0049	0.045	7.4124	Plasma Membrane	peptidase	ubiquitin specific peptidase 46
11756232_s_at	VDAC2	0.0411	0.1222	3.0351	Cytoplasm	ion channel	voltage dependent anion channel 2
11715579_a_at	VKORC1	0.0397	0.1201	-2.29253	Cytoplasm	enzyme	vitamin K epoxide reductase complex subunit 1
11757862_x_at	VTN	0.0006	0.0185	-3.71471	Extracellular Space	other	vitronectin
11732464_a_at	WNT11	0.0375	0.1167	2.4486	Extracellular Space	other	Wnt family member 11
11721015_s_at	WTAP	0.0424	0.1242	3.4455	Nucleus	other	WT1 associated protein
11736154_a_at	XPR1	0	0.0039	8.7925	Plasma Membrane	G-protein coupled receptor	xenotropic and polytropic retrovirus receptor 1
11718980_a_at	YKT6	0.0091	0.0591	2.5156	Cytoplasm	enzyme	YKT6 v-SNARE homolog
11727268_at	ZBED3	0.0101	0.0621	-4.00641	Cytoplasm	transcription regulator	zinc finger BED-type containing 3
11730259_a_at	ZC2HC1C	0.0223	0.09	-4.92368	Other	other	zinc finger C2HC-type containing 1C
11743851_a_at	ZNF146	0.0236	0.0925	2.471	Nucleus	transcription regulator	zinc finger protein 146
11721059_a_at	ZNF189	0.0244	0.0943	2.7055	Nucleus	transcription regulator	zinc finger protein 189
11743951_a_at	ZNF214	0.0376	0.1169	-2.01005	Nucleus	transcription regulator	zinc finger protein 214
11756808_a_at	ZNF225	0.0128	0.0689	2.2065	Nucleus	transcription regulator	zinc finger protein 225
11733090_at	ZNF277	0.0007	0.0191	-2.89771	Nucleus	transcription regulator	zinc finger protein 277
11741798_a_at	ZNF304	0.0034	0.0381	2.4133	Nucleus	transcription regulator	zinc finger protein 304
11737330_at	ZNF345	0.0072	0.0531	2.4705	Nucleus	transcription regulator	zinc finger protein 345
11726449_at	ZNF614	0.0033	0.0377	7.1576	Other	other	zinc finger protein 614
11736521_at	ZNF701	0.0015	0.0268	3.187	Nucleus	transcription regulator	zinc finger protein 701
11733224_at	ZNF71	0.0401	0.1207	2.6913	Nucleus	transcription regulator	zinc finger protein 71
11751203_a_at	ZNHIT6	0.0185	0.0821	2.4413	Cytoplasm	other	zinc finger HIT-type containing 6
11728652_x_at	ZRANB2	0.0035	0.0386	2.1597	Nucleus	transcription regulator	zinc finger RANBP2-type containing 2
11717854_a_at	ZSCAN18	0.0351	0.113	3.6448	Other	other	zinc finger and SCAN domain containing 18
